# Supplementary material for: Genome-Wide Methylation Profiling in the Thalamus of Scrapie Sheep
Source: Front Vet Sci. 2022 Feb 16;9:824677. doi: 10.3389/fvets.2022.824677 (PMC8888973; doi:10.3389/fvets.2022.824677)
Supplement: Supplementary file 2 [file Table_1.XLSX]

## Sheet: Hoja 1
name	Scrapie_methyl	Scrapie_non_methyl	Scrapie_depth	Scrapie_methyl_ratio	Control_methyl	Control_non_methyl	Control_depth	Control_methyl_ratio	methyl_ratio_diff	Abs_methyl_ratio	pvalue	FDR	Genesymbol	Genename
ENSOART00000009039|ENSOARG00000008307|promoter	102	392	494	0.206	127	149	276	0.46	-0.254	0.254	4.4186e-13	9.79308e-11	CCDC71L	coiled-coil domain containing 71 like
ENSOART00000014747|ENSOARG00000013560|promoter	402	337	739	0.544	430	147	577	0.745	-0.201	0.201	3.67858e-14	1.13762e-11		ENSOARG00000013560|promoter
ENSOART00000017328|ENSOARG00000015917|promoter	602	699	1301	0.463	1126	492	1618	0.696	-0.233	0.233	2.85365e-37	1.08423e-33		olfactory receptor 6C3-like
ENSOART00000009853|ENSOARG00000009045|promoter	266	189	455	0.585	262	478	740	0.354	0.231	0.231	7.57263e-15	2.57043e-12	FRMD3	FERM domain containing 3
ENSOART00000002944|ENSOARG00000002718|promoter	862	290	1152	0.748	439	387	826	0.531	0.217	0.217	2.21743e-23	2.10624e-20	CLEC4E	C-type lectin domain family 4 member E
ENSOART00000002804|ENSOARG00000002591|promoter	780	310	1090	0.716	200	227	427	0.468	0.247	0.247	4.63165e-19	3.32928e-16	TRAV18	T cell receptor alpha variable 18
ENSOART00000025606|ENSOARG00000023704|promoter	457	217	674	0.678	318	360	678	0.469	0.209	0.209	7.33667e-15	2.5341e-12	RF00026	(SnRNA)
ENSOART00000001902|ENSOARG00000001768|promoter	24	95	119	0.202	74	88	162	0.457	-0.255	0.255	8.46731e-06	0.000204167		coatomer subunit beta'-like
ENSOART00000016735|ENSOARG00000015383|promoter	516	276	792	0.652	206	405	611	0.337	0.314	0.314	8.20872e-32	1.98472e-28		ENSOARG00000015383|promoter
ENSOART00000003022|ENSOARG00000002791|promoter	478	404	882	0.542	1493	487	1980	0.754	-0.212	0.212	1.06507e-28	2.02333e-25		ENSOARG00000002791|promoter
ENSOART00000007099|ENSOARG00000006532|promoter	83	269	352	0.236	68	72	140	0.486	-0.25	0.25	1.41736e-07	6.79211e-06	KCNK4	potassium two pore domain channel subfamily K member 4
ENSOART00000003235|ENSOARG00000002985|promoter	81	34	115	0.704	74	78	152	0.487	0.218	0.218	0.000438719	0.00487799		SLA class II histocompatibility antigen, DQ haplotype D alpha chain
ENSOART00000021210|ENSOARG00000019473|promoter	390	246	636	0.613	813	148	961	0.846	-0.233	0.233	1.22962e-25	1.36262e-22	TRAV36DV7	T cell receptor alpha variable 36/delta variable 7
ENSOART00000013840|ENSOARG00000012728|promoter	0	41	41	0	11	32	43	0.256	-0.256	0.256	0.000479777	0.00523172	GATA5	GATA binding protein 5
ENSOART00000004312|ENSOARG00000003969|promoter	15	24	39	0.385	30	12	42	0.714	-0.33	0.33	0.00373777	0.0251098		ENSOARG00000003969|promoter
ENSOART00000011963|ENSOARG00000010995|promoter	13	47	60	0.217	0	26	26	0	0.217	0.217	0.00791222	0.0441642		ENSOARG00000010995|promoter
ENSOART00000006079|ENSOARG00000005576|promoter	69	10	79	0.873	17	24	41	0.415	0.459	0.459	2.85157e-07	1.22918e-05		integrator complex subunit 1
ENSOART00000019215|ENSOARG00000017659|promoter	32	33	65	0.492	29	9	38	0.763	-0.271	0.271	0.00757244	0.042714		ENSOARG00000017659|promoter
ENSOART00000009621|ENSOARG00000008839|promoter	105	135	240	0.438	78	258	336	0.232	0.205	0.205	3.12525e-07	1.32356e-05		ENSOARG00000008839|promoter
ENSOART00000013363|ENSOARG00000012291|promoter	27	33	60	0.45	26	7	33	0.788	-0.338	0.338	0.00207676	0.0160656	RHAG	Rh associated glycoprotein
ENSOART00000019836|ENSOARG00000018227|promoter	385	393	778	0.495	481	141	622	0.773	-0.278	0.278	4.28648e-27	6.33351e-24	WSCD2	WSC domain containing 2
ENSOART00000014657|ENSOARG00000013465|promoter	371	534	905	0.41	499	308	807	0.618	-0.208	0.208	7.85748e-18	4.3537e-15	CAPN1	calpain 1
ENSOART00000000742|ENSOARG00000000687|promoter	8	0	8	1	2	7	9	0.222	0.778	0.778	0.00226244	0.0171089		ENSOARG00000000687|promoter
ENSOART00000024214|ENSOARG00000022312|promoter	364	141	505	0.721	239	236	475	0.503	0.218	0.218	2.6833e-12	5.17138e-10	RF00026	(SnRNA)
ENSOART00000016936|ENSOARG00000015565|promoter	63	48	111	0.568	65	9	74	0.878	-0.311	0.311	4.53627e-06	0.000123361		ENSOARG00000015565|promoter
ENSOART00000016413|ENSOARG00000015083|promoter	1365	1968	3333	0.41	8611	2332	10943	0.787	-0.377	0.377	0	0	GSTA4	glutathione S-transferase A4
ENSOART00000016881|ENSOARG00000015517|promoter	106	63	169	0.627	105	6	111	0.946	-0.319	0.319	1.34502e-10	1.67159e-08	PLCL2	phospholipase C like 2
ENSOART00000025610|ENSOARG00000023708|promoter	356	573	929	0.383	916	431	1347	0.68	-0.297	0.297	9.21749e-45	4.90297e-41		MiRNA (Chromosome 14: 24,454,463-24,454,553)
ENSOART00000001279|ENSOARG00000001170|promoter	410	679	1089	0.376	469	297	766	0.612	-0.236	0.236	1.31996e-23	1.30021e-20	LTBP2	latent transforming growth factor beta binding protein 2
ENSOART00000001159|ENSOARG00000001084|promoter	590	442	1032	0.572	346	722	1068	0.324	0.248	0.248	2.80044e-30	6.08966e-27		ENSOARG00000001084|promoter
ENSOART00000021209|ENSOARG00000019473|promoter	390	246	636	0.613	813	148	961	0.846	-0.233	0.233	1.22962e-25	1.36262e-22	TRAV36DV7	T cell receptor alpha variable 36/delta variable 7
ENSOART00000019834|ENSOARG00000018227|promoter	385	393	778	0.495	481	141	622	0.773	-0.278	0.278	4.28648e-27	6.33351e-24	WSCD2	WSC domain containing 2
ENSOART00000000765|ENSOARG00000000714|promoter	82	54	136	0.603	45	92	137	0.328	0.274	0.274	6.56449e-06	0.000166593	SNCG	synuclein gamma
ENSOART00000017872|ENSOARG00000016416|promoter	83	126	209	0.397	112	74	186	0.602	-0.205	0.205	5.41286e-05	0.000915779		mitochondrial ribosomal protein S34
ENSOART00000026827|ENSOARG00000024925|promoter	86	40	126	0.683	124	9	133	0.932	-0.25	0.25	2.00182e-07	9.0545e-06	RF00026	(SnRNA)
ENSOART00000023191|ENSOARG00000021289|promoter	120	192	312	0.385	240	155	395	0.608	-0.223	0.223	4.73716e-09	3.69471e-07	RF00066	(SnRNA)
ENSOART00000005715|ENSOARG00000005239|promoter	299	632	931	0.321	513	413	926	0.554	-0.233	0.233	3.41534e-24	3.49363e-21	NARS	asparaginyl-tRNA synthetase
ENSOART00000005134|ENSOARG00000004715|promoter	77	98	175	0.44	41	178	219	0.187	0.253	0.253	7.85572e-08	4.08769e-06		ENSOARG00000004715|promoter
ENSOART00000026121|ENSOARG00000024219|promoter	1104	78	1182	0.934	787	430	1217	0.647	0.287	0.287	1.47814e-71	1.31042e-67	RF00026	(SnRNA)
