# Supplementary material for: Genome-Wide Methylation Profiling in the Thalamus of Scrapie Sheep
Source: Front Vet Sci. 2022 Feb 16;9:824677. doi: 10.3389/fvets.2022.824677 (PMC8888973; doi:10.3389/fvets.2022.824677)
Supplement: Supplementary file 3 [file Table_2.XLSX]

## Sheet: GO enrichment
GO accession	Description	Term type	Corrected p-Value	DMR item	DMR genes
GO:0005488	binding	molecular_function	9.1794e-08	1572	ENSOARG00000018035,ENSOARG00000015154,ENSOARG00000016530,ENSOARG00000017272,ENSOARG00000002495,ENSOARG00000003578,ENSOARG00000013801,ENSOARG00000008337,ENSOARG00000008789,ENSOARG00000003523,ENSOARG00000018573,ENSOARG00000013924,ENSOARG00000012375,ENSOARG00000002418,ENSOARG00000004210,ENSOARG00000010703,ENSOARG00000005777,ENSOARG00000011355,ENSOARG00000008892,ENSOARG00000014568,ENSOARG00000001659,…
GO:0005515	protein binding	molecular_function	9.0711e-07	906	ENSOARG00000002748,ENSOARG00000013457,ENSOARG00000020710,ENSOARG00000001576,ENSOARG00000020558,ENSOARG00000014369,ENSOARG00000000537,ENSOARG00000016014,ENSOARG00000017537,ENSOARG00000015182,ENSOARG00000004788,ENSOARG00000002168,ENSOARG00000014331,ENSOARG00000017264,ENSOARG00000012080,ENSOARG00000005639,ENSOARG00000014121,ENSOARG00000005748,ENSOARG00000008065,ENSOARG00000005954,ENSOARG00000016335,…
GO:0043167	ion binding	molecular_function	1.0164e-06	777	ENSOARG00000002132,ENSOARG00000009194,ENSOARG00000006773,ENSOARG00000000611,ENSOARG00000013194,ENSOARG00000004895,ENSOARG00000001030,ENSOARG00000018855,ENSOARG00000000289,ENSOARG00000001404,ENSOARG00000000680,ENSOARG00000003216,ENSOARG00000007316,ENSOARG00000016562,ENSOARG00000013425,ENSOARG00000014107,ENSOARG00000017237,ENSOARG00000016590,ENSOARG00000016302,ENSOARG00000008477,ENSOARG00000015819,…
GO:0043169	cation binding	molecular_function	0.002329	487	ENSOARG00000002540,ENSOARG00000005569,ENSOARG00000007130,ENSOARG00000003176,ENSOARG00000003428,ENSOARG00000003928,ENSOARG00000014761,ENSOARG00000015690,ENSOARG00000010703,ENSOARG00000005777,ENSOARG00000009902,ENSOARG00000005944,ENSOARG00000002597,ENSOARG00000008892,ENSOARG00000014568,ENSOARG00000015759,ENSOARG00000010061,ENSOARG00000005704,ENSOARG00000007874,ENSOARG00000018585,ENSOARG00000010261,…
GO:0003774	motor activity	molecular_function	0.002329	45	ENSOARG00000013498,ENSOARG00000010285,ENSOARG00000020558,ENSOARG00000016429,ENSOARG00000017962,ENSOARG00000019120,ENSOARG00000009389,ENSOARG00000011188,ENSOARG00000004141,ENSOARG00000015882,ENSOARG00000003064,ENSOARG00000013291,ENSOARG00000007896,ENSOARG00000000878,ENSOARG00000004207,ENSOARG00000000394,ENSOARG00000020947,ENSOARG00000006006,ENSOARG00000018135,ENSOARG00000005161,ENSOARG00000016687,…
GO:0046872	metal ion binding	molecular_function	0.002329	484	ENSOARG00000015278,ENSOARG00000012241,ENSOARG00000001849,ENSOARG00000005149,ENSOARG00000018292,ENSOARG00000015842,ENSOARG00000013461,ENSOARG00000000393,ENSOARG00000002793,ENSOARG00000005172,ENSOARG00000001752,ENSOARG00000006220,ENSOARG00000003612,ENSOARG00000000266,ENSOARG00000016684,ENSOARG00000006283,ENSOARG00000011296,ENSOARG00000004463,ENSOARG00000010742,ENSOARG00000011689,ENSOARG00000013835,…
GO:0016459	myosin complex	cellular_component	0.033433	25	ENSOARG00000000842,ENSOARG00000006444,ENSOARG00000015882,ENSOARG00000008975,ENSOARG00000013291,ENSOARG00000007896,ENSOARG00000009973,ENSOARG00000004207,ENSOARG00000013899,ENSOARG00000004213,ENSOARG00000005785,ENSOARG00000000394,ENSOARG00000020947,ENSOARG00000010124,ENSOARG00000013610,ENSOARG00000006006,ENSOARG00000010285,ENSOARG00000012972,ENSOARG00000018135,ENSOARG00000005283,ENSOARG00000019316,…
GO:0005509	calcium ion binding	molecular_function	0.00026586	108	ENSOARG00000020710,ENSOARG00000005212,ENSOARG00000016205,ENSOARG00000013814,ENSOARG00000015819,ENSOARG00000005149,ENSOARG00000001849,ENSOARG00000004738,ENSOARG00000015842,ENSOARG00000011927,ENSOARG00000002370,ENSOARG00000010933,ENSOARG00000015821,ENSOARG00000004438,ENSOARG00000005639,ENSOARG00000011479,ENSOARG00000004088,ENSOARG00000011689,ENSOARG00000009924,ENSOARG00000000535,ENSOARG00000009566,…
GO:0051056	regulation of small GTPase mediated signal transduction	biological_process	0.0005904	32	ENSOARG00000005438,ENSOARG00000010401,ENSOARG00000005522,ENSOARG00000007108,ENSOARG00000006361,ENSOARG00000003538,ENSOARG00000017283,ENSOARG00000003400,ENSOARG00000000653,ENSOARG00000011086,ENSOARG00000000848,ENSOARG00000010666,ENSOARG00000017361,ENSOARG00000003327,ENSOARG00000017191,ENSOARG00000017057,ENSOARG00000017791,ENSOARG00000013232,ENSOARG00000005650,ENSOARG00000002900,ENSOARG00000016618,…
GO:0015629	actin cytoskeleton	cellular_component	0.001072	29	ENSOARG00000000363,ENSOARG00000006006,ENSOARG00000000697,ENSOARG00000018135,ENSOARG00000012972,ENSOARG00000010285,ENSOARG00000013801,ENSOARG00000019316,ENSOARG00000005283,ENSOARG00000017962,ENSOARG00000019120,ENSOARG00000011188,ENSOARG00000001823,ENSOARG00000008975,ENSOARG00000015882,ENSOARG00000000842,ENSOARG00000006444,ENSOARG00000009973,ENSOARG00000013291,ENSOARG00000007896,ENSOARG00000005785,…
GO:0008092	cytoskeletal protein binding	molecular_function	0.0022263	95	ENSOARG00000011327,ENSOARG00000004292,ENSOARG00000005349,ENSOARG00000004357,ENSOARG00000011551,ENSOARG00000017208,ENSOARG00000005862,ENSOARG00000002230,ENSOARG00000013691,ENSOARG00000004493,ENSOARG00000020959,ENSOARG00000006414,ENSOARG00000007793,ENSOARG00000001328,ENSOARG00000011676,ENSOARG00000012943,ENSOARG00000004598,ENSOARG00000018168,ENSOARG00000009637,ENSOARG00000013521,ENSOARG00000018036,…
GO:0003993	acid phosphatase activity	molecular_function	0.0030129	34	ENSOARG00000003542,ENSOARG00000010714,ENSOARG00000004732,ENSOARG00000004493,ENSOARG00000009764,ENSOARG00000007345,ENSOARG00000012625,ENSOARG00000011433,ENSOARG00000006595,ENSOARG00000001862,ENSOARG00000016790,ENSOARG00000016809,ENSOARG00000007969,ENSOARG00000017897,ENSOARG00000010381,ENSOARG00000013767,ENSOARG00000010213,ENSOARG00000013897,ENSOARG00000008743,ENSOARG00000000549,ENSOARG00000015821,…
GO:0005085	guanyl-nucleotide exchange factor activity	molecular_function	0.0034336	35	ENSOARG00000000531,ENSOARG00000002489,ENSOARG00000003037,ENSOARG00000007394,ENSOARG00000020044,ENSOARG00000018042,ENSOARG00000004346,ENSOARG00000002900,ENSOARG00000005650,ENSOARG00000013232,ENSOARG00000008574,ENSOARG00000014555,ENSOARG00000008726,ENSOARG00000014799,ENSOARG00000018338,ENSOARG00000001839,ENSOARG00000021200,ENSOARG00000010543,ENSOARG00000004073,ENSOARG00000003538,ENSOARG00000006361,…
GO:0003779	actin binding	molecular_function	0.0037485	60	ENSOARG00000015313,ENSOARG00000016428,ENSOARG00000008715,ENSOARG00000017222,ENSOARG00000012258,ENSOARG00000014369,ENSOARG00000006283,ENSOARG00000005365,ENSOARG00000008940,ENSOARG00000004731,ENSOARG00000010476,ENSOARG00000012699,ENSOARG00000013624,ENSOARG00000017349,ENSOARG00000013596,ENSOARG00000008322,ENSOARG00000018681,ENSOARG00000003379,ENSOARG00000015139,ENSOARG00000014213,ENSOARG00000016442,…
GO:0035556	intracellular signal transduction	biological_process	0.0037973	139	ENSOARG00000008988,ENSOARG00000001839,ENSOARG00000014555,ENSOARG00000006616,ENSOARG00000002717,ENSOARG00000003630,ENSOARG00000000531,ENSOARG00000012224,ENSOARG00000003037,ENSOARG00000006414,ENSOARG00000007225,ENSOARG00000006807,ENSOARG00000018064,ENSOARG00000001700,ENSOARG00000001372,ENSOARG00000000653,ENSOARG00000017631,ENSOARG00000012511,ENSOARG00000003400,ENSOARG00000004207,ENSOARG00000014551,…
GO:0005524	ATP binding	molecular_function	0.0055045	253	ENSOARG00000005283,ENSOARG00000003102,ENSOARG00000010396,ENSOARG00000015482,ENSOARG00000005920,ENSOARG00000012528,ENSOARG00000002993,ENSOARG00000014705,ENSOARG00000012972,ENSOARG00000011884,ENSOARG00000005875,ENSOARG00000018135,ENSOARG00000005161,ENSOARG00000014799,ENSOARG00000008564,ENSOARG00000000285,ENSOARG00000005785,ENSOARG00000013036,ENSOARG00000017855,ENSOARG00000014868,ENSOARG00000009157,…
GO:0032559	adenyl ribonucleotide binding	molecular_function	0.0062346	253	ENSOARG00000001365,ENSOARG00000003064,ENSOARG00000017493,ENSOARG00000001544,ENSOARG00000018095,ENSOARG00000010368,ENSOARG00000009784,ENSOARG00000009960,ENSOARG00000006619,ENSOARG00000003483,ENSOARG00000000878,ENSOARG00000013498,ENSOARG00000006675,ENSOARG00000015616,ENSOARG00000005491,ENSOARG00000001245,ENSOARG00000006526,ENSOARG00000011188,ENSOARG00000013306,ENSOARG00000015686,ENSOARG00000013920,…
GO:1902531	regulation of intracellular signal transduction	biological_process	0.0062346	36	ENSOARG00000002707,ENSOARG00000017283,ENSOARG00000003400,ENSOARG00000007108,ENSOARG00000005522,ENSOARG00000003538,ENSOARG00000006361,ENSOARG00000005438,ENSOARG00000010401,ENSOARG00000017057,ENSOARG00000017791,ENSOARG00000017191,ENSOARG00000003327,ENSOARG00000005736,ENSOARG00000000848,ENSOARG00000017361,ENSOARG00000010666,ENSOARG00000011086,ENSOARG00000000653,ENSOARG00000003037,ENSOARG00000000531,…
GO:0003824	catalytic activity	molecular_function	0.0064223	951	ENSOARG00000013527,ENSOARG00000012575,ENSOARG00000003730,ENSOARG00000011950,ENSOARG00000003867,ENSOARG00000014024,ENSOARG00000019969,ENSOARG00000017897,ENSOARG00000011703,ENSOARG00000017655,ENSOARG00000013073,ENSOARG00000011716,ENSOARG00000012997,ENSOARG00000007366,ENSOARG00000018718,ENSOARG00000013767,ENSOARG00000007185,ENSOARG00000005957,ENSOARG00000014045,ENSOARG00000001806,ENSOARG00000011352,…
GO:0030554	adenyl nucleotide binding	molecular_function	0.0084756	255	ENSOARG00000005785,ENSOARG00000000285,ENSOARG00000008564,ENSOARG00000013036,ENSOARG00000017855,ENSOARG00000003188,ENSOARG00000005886,ENSOARG00000000627,ENSOARG00000007167,ENSOARG00000014868,ENSOARG00000009157,ENSOARG00000006205,ENSOARG00000015028,ENSOARG00000001140,ENSOARG00000003102,ENSOARG00000005283,ENSOARG00000012528,ENSOARG00000015482,ENSOARG00000005920,ENSOARG00000010396,ENSOARG00000014705,…
GO:0097367	carbohydrate derivative binding	molecular_function	0.01068	304	ENSOARG00000003080,ENSOARG00000004600,ENSOARG00000011391,ENSOARG00000013312,ENSOARG00000006006,ENSOARG00000001808,ENSOARG00000015725,ENSOARG00000012184,ENSOARG00000014853,ENSOARG00000011865,ENSOARG00000001553,ENSOARG00000003569,ENSOARG00000001169,ENSOARG00000007478,ENSOARG00000008450,ENSOARG00000011627,ENSOARG00000015529,ENSOARG00000009901,ENSOARG00000017057,ENSOARG00000009916,ENSOARG00000007576,…
GO:0036094	small molecule binding	molecular_function	0.015623	334	ENSOARG00000005785,ENSOARG00000005527,ENSOARG00000008564,ENSOARG00000013036,ENSOARG00000003188,ENSOARG00000005886,ENSOARG00000000627,ENSOARG00000014868,ENSOARG00000004437,ENSOARG00000006205,ENSOARG00000015028,ENSOARG00000001140,ENSOARG00000011323,ENSOARG00000011395,ENSOARG00000003102,ENSOARG00000005283,ENSOARG00000015482,ENSOARG00000012528,ENSOARG00000005920,ENSOARG00000010396,ENSOARG00000013009,…
GO:0016887	ATPase activity	molecular_function	0.015623	78	ENSOARG00000000163,ENSOARG00000018309,ENSOARG00000006006,ENSOARG00000012997,ENSOARG00000000783,ENSOARG00000001808,ENSOARG00000017802,ENSOARG00000018170,ENSOARG00000014024,ENSOARG00000001553,ENSOARG00000015274,ENSOARG00000006991,ENSOARG00000012120,ENSOARG00000016755,ENSOARG00000003801,ENSOARG00000001169,ENSOARG00000003665,ENSOARG00000013610,ENSOARG00000013120,ENSOARG00000000504,ENSOARG00000012875,…
GO:0032553	ribonucleotide binding	molecular_function	0.015623	292	ENSOARG00000003483,ENSOARG00000017460,ENSOARG00000007060,ENSOARG00000006619,ENSOARG00000009960,ENSOARG00000009784,ENSOARG00000001979,ENSOARG00000010368,ENSOARG00000020458,ENSOARG00000001544,ENSOARG00000001365,ENSOARG00000001163,ENSOARG00000003246,ENSOARG00000015686,ENSOARG00000013306,ENSOARG00000006526,ENSOARG00000001245,ENSOARG00000013498,ENSOARG00000012875,ENSOARG00000016325,ENSOARG00000000580,…
GO:0042578	phosphoric ester hydrolase activity	molecular_function	0.015623	77	ENSOARG00000005929,ENSOARG00000018329,ENSOARG00000006151,ENSOARG00000008850,ENSOARG00000009749,ENSOARG00000000549,ENSOARG00000003869,ENSOARG00000013382,ENSOARG00000013897,ENSOARG00000013800,ENSOARG00000003856,ENSOARG00000003798,ENSOARG00000018274,ENSOARG00000009753,ENSOARG00000002695,ENSOARG00000020162,ENSOARG00000007413,ENSOARG00000018632,ENSOARG00000003410,ENSOARG00000019120,ENSOARG00000016949,…
GO:0000166	nucleotide binding	molecular_function	0.015623	327	ENSOARG00000015482,ENSOARG00000012528,ENSOARG00000005920,ENSOARG00000013009,ENSOARG00000010396,ENSOARG00000003102,ENSOARG00000011395,ENSOARG00000005283,ENSOARG00000014799,ENSOARG00000004375,ENSOARG00000005875,ENSOARG00000002993,ENSOARG00000013036,ENSOARG00000005785,ENSOARG00000005527,ENSOARG00000008564,ENSOARG00000015028,ENSOARG00000006205,ENSOARG00000011323,ENSOARG00000001140,ENSOARG00000003188,…
GO:1901265	nucleoside phosphate binding	molecular_function	0.015623	327	ENSOARG00000001576,ENSOARG00000020558,ENSOARG00000000829,ENSOARG00000018133,ENSOARG00000001372,ENSOARG00000000537,ENSOARG00000013919,ENSOARG00000012273,ENSOARG00000017183,ENSOARG00000020721,ENSOARG00000011927,ENSOARG00000017432,ENSOARG00000017537,ENSOARG00000017866,ENSOARG00000000967,ENSOARG00000004977,ENSOARG00000008251,ENSOARG00000004141,ENSOARG00000012688,ENSOARG00000012511,ENSOARG00000004442,…
GO:0043168	anion binding	molecular_function	0.015745	334	ENSOARG00000004168,ENSOARG00000003074,ENSOARG00000001021,ENSOARG00000004625,ENSOARG00000009485,ENSOARG00000000156,ENSOARG00000004318,ENSOARG00000010150,ENSOARG00000004680,ENSOARG00000007762,ENSOARG00000007896,ENSOARG00000008850,ENSOARG00000005265,ENSOARG00000014704,ENSOARG00000003583,ENSOARG00000009522,ENSOARG00000001414,ENSOARG00000019120,ENSOARG00000009876,ENSOARG00000018353,ENSOARG00000009916,…
GO:0098742	cell-cell adhesion via plasma-membrane adhesion molecules	biological_process	0.018525	26	ENSOARG00000017189,ENSOARG00000013814,ENSOARG00000016659,ENSOARG00000001849,ENSOARG00000018746,ENSOARG00000012806,ENSOARG00000001745,ENSOARG00000002570,ENSOARG00000002370,ENSOARG00000003532,ENSOARG00000003103,ENSOARG00000005103,ENSOARG00000013216,ENSOARG00000019374,ENSOARG00000010505,ENSOARG00000006661,ENSOARG00000006201,ENSOARG00000017885,ENSOARG00000001829,ENSOARG00000008009,ENSOARG00000018726,…
GO:0007156	homophilic cell adhesion via plasma membrane adhesion molecules	biological_process	0.021442	24	ENSOARG00000003103,ENSOARG00000002370,ENSOARG00000012806,ENSOARG00000002570,ENSOARG00000001745,ENSOARG00000001849,ENSOARG00000018746,ENSOARG00000016659,ENSOARG00000013814,ENSOARG00000017189,ENSOARG00000001829,ENSOARG00000006201,ENSOARG00000006661,ENSOARG00000010505,ENSOARG00000019374,ENSOARG00000013216,ENSOARG00000005103,ENSOARG00000009566,ENSOARG00000005894,ENSOARG00000000519,ENSOARG00000018726,…
GO:0006022	aminoglycan metabolic process	biological_process	0.024721	15	ENSOARG00000009252,ENSOARG00000001644,ENSOARG00000018604,ENSOARG00000011032,ENSOARG00000010714,ENSOARG00000018889,ENSOARG00000001533,ENSOARG00000000729,ENSOARG00000012655,ENSOARG00000014309,ENSOARG00000013598,ENSOARG00000003013,ENSOARG00000009854,ENSOARG00000006595,ENSOARG00000010360
GO:0009966	regulation of signal transduction	biological_process	0.026397	44	ENSOARG00000001042,ENSOARG00000011086,ENSOARG00000000653,ENSOARG00000003103,ENSOARG00000017791,ENSOARG00000017057,ENSOARG00000017191,ENSOARG00000005736,ENSOARG00000003327,ENSOARG00000010666,ENSOARG00000017361,ENSOARG00000000848,ENSOARG00000003538,ENSOARG00000006361,ENSOARG00000005522,ENSOARG00000007108,ENSOARG00000003418,ENSOARG00000010401,ENSOARG00000005438,ENSOARG00000002707,ENSOARG00000017283,…
GO:0016301	kinase activity	molecular_function	0.026397	170	ENSOARG00000014726,ENSOARG00000018301,ENSOARG00000006358,ENSOARG00000005673,ENSOARG00000016574,ENSOARG00000012655,ENSOARG00000004466,ENSOARG00000000639,ENSOARG00000017826,ENSOARG00000015706,ENSOARG00000001142,ENSOARG00000004895,ENSOARG00000010967,ENSOARG00000018633,ENSOARG00000013968,ENSOARG00000015821,ENSOARG00000003418,ENSOARG00000007445,ENSOARG00000011884,ENSOARG00000005875,ENSOARG00000002993,…
GO:0035639	purine ribonucleoside triphosphate binding	molecular_function	0.029008	284	ENSOARG00000016360,ENSOARG00000019316,ENSOARG00000005665,ENSOARG00000013879,ENSOARG00000001232,ENSOARG00000003073,ENSOARG00000012480,ENSOARG00000002640,ENSOARG00000006538,ENSOARG00000025170,ENSOARG00000013899,ENSOARG00000011242,ENSOARG00000006786,ENSOARG00000020652,ENSOARG00000015987,ENSOARG00000000603,ENSOARG00000007225,ENSOARG00000018799,ENSOARG00000002711,ENSOARG00000003541,ENSOARG00000016747,…
GO:0022804	active transmembrane transporter activity	molecular_function	0.029008	44	ENSOARG00000016747,ENSOARG00000009813,ENSOARG00000016624,ENSOARG00000000504,ENSOARG00000012230,ENSOARG00000016443,ENSOARG00000003073,ENSOARG00000001232,ENSOARG00000011943,ENSOARG00000018143,ENSOARG00000025170,ENSOARG00000000264,ENSOARG00000001553,ENSOARG00000018170,ENSOARG00000005042,ENSOARG00000009084,ENSOARG00000001808,ENSOARG00000008900,ENSOARG00000001219,ENSOARG00000001030,ENSOARG00000011972,…
GO:0032555	purine ribonucleotide binding	molecular_function	0.029008	285	ENSOARG00000013972,ENSOARG00000017826,ENSOARG00000003490,ENSOARG00000004466,ENSOARG00000002010,ENSOARG00000009672,ENSOARG00000001114,ENSOARG00000012313,ENSOARG00000010967,ENSOARG00000018633,ENSOARG00000003418,ENSOARG00000015821,ENSOARG00000017454,ENSOARG00000016072,ENSOARG00000011000,ENSOARG00000007167,ENSOARG00000009157,ENSOARG00000017855,ENSOARG00000000285,ENSOARG00000012972,ENSOARG00000011884,…
GO:0005088	Ras guanyl-nucleotide exchange factor activity	molecular_function	0.029008	22	ENSOARG00000021200,ENSOARG00000010543,ENSOARG00000011086,ENSOARG00000010666,ENSOARG00000017361,ENSOARG00000000848,ENSOARG00000014555,ENSOARG00000017057,ENSOARG00000017791,ENSOARG00000014799,ENSOARG00000008881,ENSOARG00000013232,ENSOARG00000010401,ENSOARG00000005438,ENSOARG00000002900,ENSOARG00000006361,ENSOARG00000007108,ENSOARG00000005650,ENSOARG00000007394,ENSOARG00000000531,ENSOARG00000002489,…
GO:0005089	Rho guanyl-nucleotide exchange factor activity	molecular_function	0.029008	22	ENSOARG00000007394,ENSOARG00000003037,ENSOARG00000000531,ENSOARG00000002489,ENSOARG00000005438,ENSOARG00000010401,ENSOARG00000013232,ENSOARG00000008881,ENSOARG00000005650,ENSOARG00000007108,ENSOARG00000006361,ENSOARG00000002900,ENSOARG00000000848,ENSOARG00000010666,ENSOARG00000017361,ENSOARG00000014799,ENSOARG00000017057,ENSOARG00000017791,ENSOARG00000014555,ENSOARG00000010543,ENSOARG00000021200,…
GO:0001883	purine nucleoside binding	molecular_function	0.029008	284	ENSOARG00000015911,ENSOARG00000013291,ENSOARG00000006095,ENSOARG00000003190,ENSOARG00000012648,ENSOARG00000010005,ENSOARG00000020947,ENSOARG00000006658,ENSOARG00000015859,ENSOARG00000010133,ENSOARG00000004207,ENSOARG00000005558,ENSOARG00000016012,ENSOARG00000006807,ENSOARG00000013461,ENSOARG00000002088,ENSOARG00000001573,ENSOARG00000003612,ENSOARG00000006911,ENSOARG00000006541,ENSOARG00000018112,…
GO:0032549	ribonucleoside binding	molecular_function	0.029008	284	ENSOARG00000003483,ENSOARG00000007060,ENSOARG00000017460,ENSOARG00000006619,ENSOARG00000009960,ENSOARG00000009784,ENSOARG00000020458,ENSOARG00000010368,ENSOARG00000001544,ENSOARG00000001365,ENSOARG00000001163,ENSOARG00000003246,ENSOARG00000013306,ENSOARG00000015686,ENSOARG00000006526,ENSOARG00000001245,ENSOARG00000013498,ENSOARG00000012875,ENSOARG00000016325,ENSOARG00000000580,ENSOARG00000016624,…
GO:0032550	purine ribonucleoside binding	molecular_function	0.029008	284	ENSOARG00000013461,ENSOARG00000006807,ENSOARG00000016012,ENSOARG00000002088,ENSOARG00000001573,ENSOARG00000006911,ENSOARG00000003612,ENSOARG00000017631,ENSOARG00000014418,ENSOARG00000016429,ENSOARG00000018112,ENSOARG00000006541,ENSOARG00000013291,ENSOARG00000015911,ENSOARG00000012648,ENSOARG00000006095,ENSOARG00000003190,ENSOARG00000020947,ENSOARG00000010005,ENSOARG00000004207,ENSOARG00000005558,…
GO:0010646	regulation of cell communication	biological_process	0.030019	44	ENSOARG00000001042,ENSOARG00000011086,ENSOARG00000000653,ENSOARG00000003103,ENSOARG00000017791,ENSOARG00000017057,ENSOARG00000017191,ENSOARG00000003327,ENSOARG00000005736,ENSOARG00000017361,ENSOARG00000010666,ENSOARG00000000848,ENSOARG00000003538,ENSOARG00000006361,ENSOARG00000005522,ENSOARG00000007108,ENSOARG00000003418,ENSOARG00000010401,ENSOARG00000005438,ENSOARG00000002707,ENSOARG00000017283,…
GO:0098609	cell-cell adhesion	biological_process	0.031564	27	ENSOARG00000007130,ENSOARG00000015131,ENSOARG00000004270,ENSOARG00000005894,ENSOARG00000009566,ENSOARG00000000519,ENSOARG00000018726,ENSOARG00000008009,ENSOARG00000001829,ENSOARG00000017885,ENSOARG00000006201,ENSOARG00000006661,ENSOARG00000010505,ENSOARG00000019374,ENSOARG00000013216,ENSOARG00000005103,ENSOARG00000003103,ENSOARG00000003532,ENSOARG00000002370,ENSOARG00000001745,ENSOARG00000012806,…
GO:0023051	regulation of signaling	biological_process	0.032342	44	ENSOARG00000002900,ENSOARG00000009341,ENSOARG00000005650,ENSOARG00000013232,ENSOARG00000002489,ENSOARG00000000531,ENSOARG00000003037,ENSOARG00000021199,ENSOARG00000007394,ENSOARG00000002717,ENSOARG00000004106,ENSOARG00000003372,ENSOARG00000016618,ENSOARG00000007701,ENSOARG00000021078,ENSOARG00000010543,ENSOARG00000004073,ENSOARG00000014555,ENSOARG00000014799,ENSOARG00000008726,ENSOARG00000003452,…
GO:0001882	nucleoside binding	molecular_function	0.034598	284	ENSOARG00000017057,ENSOARG00000009901,ENSOARG00000007576,ENSOARG00000009916,ENSOARG00000018504,ENSOARG00000017222,ENSOARG00000009522,ENSOARG00000003583,ENSOARG00000018353,ENSOARG00000019120,ENSOARG00000001414,ENSOARG00000014704,ENSOARG00000007762,ENSOARG00000007896,ENSOARG00000008850,ENSOARG00000009485,ENSOARG00000004318,ENSOARG00000000156,ENSOARG00000010150,ENSOARG00000001021,ENSOARG00000004625,…
GO:0017076	purine nucleotide binding	molecular_function	0.035821	287	ENSOARG00000001114,ENSOARG00000011559,ENSOARG00000002010,ENSOARG00000009672,ENSOARG00000013972,ENSOARG00000017826,ENSOARG00000004466,ENSOARG00000003490,ENSOARG00000003418,ENSOARG00000015821,ENSOARG00000012313,ENSOARG00000018633,ENSOARG00000010967,ENSOARG00000017454,ENSOARG00000016072,ENSOARG00000011000,ENSOARG00000009157,ENSOARG00000007167,ENSOARG00000000285,ENSOARG00000017855,ENSOARG00000014705,…
GO:0007265	Ras protein signal transduction	biological_process	0.036328	24	ENSOARG00000007394,ENSOARG00000003037,ENSOARG00000002489,ENSOARG00000000531,ENSOARG00000005438,ENSOARG00000010401,ENSOARG00000013232,ENSOARG00000007108,ENSOARG00000005650,ENSOARG00000003538,ENSOARG00000006361,ENSOARG00000002900,ENSOARG00000000848,ENSOARG00000017361,ENSOARG00000010666,ENSOARG00000008726,ENSOARG00000017791,ENSOARG00000017057,ENSOARG00000014799,ENSOARG00000014555,ENSOARG00000004073,…
GO:0046578	regulation of Ras protein signal transduction	biological_process	0.036328	24	ENSOARG00000000653,ENSOARG00000010543,ENSOARG00000004073,ENSOARG00000011086,ENSOARG00000010666,ENSOARG00000017361,ENSOARG00000000848,ENSOARG00000014555,ENSOARG00000014799,ENSOARG00000008726,ENSOARG00000017791,ENSOARG00000017057,ENSOARG00000013232,ENSOARG00000010401,ENSOARG00000005438,ENSOARG00000006361,ENSOARG00000002900,ENSOARG00000003538,ENSOARG00000005650,ENSOARG00000007108,ENSOARG00000007394,…
GO:0007264	small GTPase mediated signal transduction	biological_process	0.036678	74	ENSOARG00000011395,ENSOARG00000012473,ENSOARG00000012528,ENSOARG00000001839,ENSOARG00000014705,ENSOARG00000014555,ENSOARG00000014799,ENSOARG00000013232,ENSOARG00000002900,ENSOARG00000005650,ENSOARG00000007225,ENSOARG00000021199,ENSOARG00000007167,ENSOARG00000007394,ENSOARG00000018042,ENSOARG00000016618,ENSOARG00000001140,ENSOARG00000000531,ENSOARG00000003037,ENSOARG00000006205,ENSOARG00000010707,…
GO:0016462	pyrophosphatase activity	molecular_function	0.041492	142	ENSOARG00000010285,ENSOARG00000010739,ENSOARG00000017222,ENSOARG00000009916,ENSOARG00000018627,ENSOARG00000019120,ENSOARG00000009389,ENSOARG00000009522,ENSOARG00000016681,ENSOARG00000014704,ENSOARG00000001499,ENSOARG00000008850,ENSOARG00000007896,ENSOARG00000007527,ENSOARG00000007762,ENSOARG00000001021,ENSOARG00000010822,ENSOARG00000007834,ENSOARG00000003074,ENSOARG00000006006,ENSOARG00000000163,…
GO:0017111	nucleoside-triphosphatase activity	molecular_function	0.047962	140	ENSOARG00000004141,ENSOARG00000013291,ENSOARG00000011817,ENSOARG00000004207,ENSOARG00000005609,ENSOARG00000013723,ENSOARG00000005969,ENSOARG00000004977,ENSOARG00000017646,ENSOARG00000020947,ENSOARG00000017183,ENSOARG00000020721,ENSOARG00000017866,ENSOARG00000016429,ENSOARG00000001372,ENSOARG00000018133,ENSOARG00000020558,ENSOARG00000006541,ENSOARG00000003612,ENSOARG00000006069,ENSOARG00000000842,…
GO:0016773	phosphotransferase activity, alcohol group as acceptor	molecular_function	0.0534	143	ENSOARG00000011884,ENSOARG00000005875,ENSOARG00000007445,ENSOARG00000002993,ENSOARG00000010396,ENSOARG00000005349,ENSOARG00000015482,ENSOARG00000002106,ENSOARG00000005283,ENSOARG00000007998,ENSOARG00000009157,ENSOARG00000014868,ENSOARG00000005886,ENSOARG00000000627,ENSOARG00000013036,ENSOARG00000008564,ENSOARG00000000285,ENSOARG00000014726,ENSOARG00000006358,ENSOARG00000018301,ENSOARG00000017826,…
GO:0006013	mannose metabolic process	biological_process	0.056542	7	ENSOARG00000012575,ENSOARG00000005524,ENSOARG00000010776,ENSOARG00000010677,ENSOARG00000011137,ENSOARG00000010586,ENSOARG00000011020
GO:0042626	ATPase activity, coupled to transmembrane movement of substances	molecular_function	0.059512	26	ENSOARG00000001030,ENSOARG00000001114,ENSOARG00000011817,ENSOARG00000001499,ENSOARG00000016747,ENSOARG00000000504,ENSOARG00000013723,ENSOARG00000016624,ENSOARG00000005609,ENSOARG00000007834,ENSOARG00000001404,ENSOARG00000001021,ENSOARG00000009916,ENSOARG00000003073,ENSOARG00000001232,ENSOARG00000025170,ENSOARG00000018170,ENSOARG00000004433,ENSOARG00000018133,ENSOARG00000001372,ENSOARG00000001553,…
GO:0043492	ATPase activity, coupled to movement of substances	molecular_function	0.059512	26	ENSOARG00000025170,ENSOARG00000009916,ENSOARG00000003073,ENSOARG00000001232,ENSOARG00000003612,ENSOARG00000009522,ENSOARG00000008900,ENSOARG00000009084,ENSOARG00000001808,ENSOARG00000004433,ENSOARG00000018170,ENSOARG00000018133,ENSOARG00000001372,ENSOARG00000001553,ENSOARG00000011817,ENSOARG00000016747,ENSOARG00000001499,ENSOARG00000001114,ENSOARG00000001030,ENSOARG00000001021,ENSOARG00000001404,…
GO:0048583	regulation of response to stimulus	biological_process	0.061878	49	ENSOARG00000000653,ENSOARG00000011086,ENSOARG00000001042,ENSOARG00000017361,ENSOARG00000010666,ENSOARG00000000848,ENSOARG00000003103,ENSOARG00000017191,ENSOARG00000015380,ENSOARG00000003327,ENSOARG00000005736,ENSOARG00000017791,ENSOARG00000017057,ENSOARG00000010401,ENSOARG00000003418,ENSOARG00000005438,ENSOARG00000006361,ENSOARG00000003538,ENSOARG00000005522,ENSOARG00000007108,ENSOARG00000003400,…
GO:0055085	transmembrane transport	biological_process	0.062749	145	ENSOARG00000014868,ENSOARG00000009082,ENSOARG00000010180,ENSOARG00000018609,ENSOARG00000002880,ENSOARG00000004234,ENSOARG00000007831,ENSOARG00000013238,ENSOARG00000018790,ENSOARG00000011943,ENSOARG00000016239,ENSOARG00000010528,ENSOARG00000018143,ENSOARG00000010594,ENSOARG00000001834,ENSOARG00000005349,ENSOARG00000004123,ENSOARG00000009084,ENSOARG00000002339,ENSOARG00000003620,ENSOARG00000001114,…
GO:0007266	Rho protein signal transduction	biological_process	0.066128	20	ENSOARG00000000848,ENSOARG00000017361,ENSOARG00000010666,ENSOARG00000014799,ENSOARG00000017057,ENSOARG00000017791,ENSOARG00000014555,ENSOARG00000010543,ENSOARG00000011086,ENSOARG00000007394,ENSOARG00000003037,ENSOARG00000000531,ENSOARG00000002489,ENSOARG00000005438,ENSOARG00000013232,ENSOARG00000010401,ENSOARG00000005650,ENSOARG00000007108,ENSOARG00000006361,ENSOARG00000002900
GO:0035023	regulation of Rho protein signal transduction	biological_process	0.066128	20	ENSOARG00000017361,ENSOARG00000010666,ENSOARG00000000848,ENSOARG00000014555,ENSOARG00000017057,ENSOARG00000017791,ENSOARG00000014799,ENSOARG00000010543,ENSOARG00000011086,ENSOARG00000007394,ENSOARG00000002489,ENSOARG00000000531,ENSOARG00000003037,ENSOARG00000010401,ENSOARG00000013232,ENSOARG00000005438,ENSOARG00000002900,ENSOARG00000006361,ENSOARG00000007108,ENSOARG00000005650
GO:0006468	protein phosphorylation	biological_process	0.069179	106	ENSOARG00000008337,ENSOARG00000011865,ENSOARG00000005570,ENSOARG00000003730,ENSOARG00000014853,ENSOARG00000014746,ENSOARG00000005042,ENSOARG00000015725,ENSOARG00000004730,ENSOARG00000005375,ENSOARG00000013312,ENSOARG00000007185,ENSOARG00000001525,ENSOARG00000003080,ENSOARG00000002495,ENSOARG00000011352,ENSOARG00000007525,ENSOARG00000013499,ENSOARG00000010669,ENSOARG00000004213,ENSOARG00000015529,…
GO:0030286	dynein complex	cellular_component	0.069477	9	ENSOARG00000016429,ENSOARG00000013879,ENSOARG00000004141,ENSOARG00000003665,ENSOARG00000005161,ENSOARG00000015028,ENSOARG00000003064,ENSOARG00000013498,ENSOARG00000016755
GO:0016818	hydrolase activity, acting on acid anhydrides, in phosphorus-containing anhydrides	molecular_function	0.073515	147	ENSOARG00000010739,ENSOARG00000010285,ENSOARG00000009916,ENSOARG00000017222,ENSOARG00000009522,ENSOARG00000019120,ENSOARG00000009389,ENSOARG00000018627,ENSOARG00000014704,ENSOARG00000016681,ENSOARG00000007762,ENSOARG00000008850,ENSOARG00000007527,ENSOARG00000007896,ENSOARG00000001499,ENSOARG00000001021,ENSOARG00000003074,ENSOARG00000010822,ENSOARG00000007834,ENSOARG00000000163,ENSOARG00000006006,…
GO:0004672	protein kinase activity	molecular_function	0.078231	117	ENSOARG00000009901,ENSOARG00000018504,ENSOARG00000013753,ENSOARG00000001245,ENSOARG00000007576,ENSOARG00000006526,ENSOARG00000011301,ENSOARG00000018353,ENSOARG00000013306,ENSOARG00000015686,ENSOARG00000003070,ENSOARG00000001414,ENSOARG00000003583,ENSOARG00000013920,ENSOARG00000016598,ENSOARG00000020760,ENSOARG00000003246,ENSOARG00000011332,ENSOARG00000017719,ENSOARG00000001544,ENSOARG00000010150,…
GO:0016153	urocanate hydratase activity	molecular_function	0.10556	4	ENSOARG00000018337,ENSOARG00000008550,ENSOARG00000008294,ENSOARG00000015182
GO:0015399	primary active transmembrane transporter activity	molecular_function	0.10591	26	ENSOARG00000001114,ENSOARG00000001030,ENSOARG00000016747,ENSOARG00000001499,ENSOARG00000011817,ENSOARG00000007834,ENSOARG00000005609,ENSOARG00000016624,ENSOARG00000000504,ENSOARG00000013723,ENSOARG00000001021,ENSOARG00000001404,ENSOARG00000003073,ENSOARG00000001232,ENSOARG00000009916,ENSOARG00000025170,ENSOARG00000018133,ENSOARG00000001553,ENSOARG00000001372,ENSOARG00000004433,ENSOARG00000018170,…
GO:0015405	P-P-bond-hydrolysis-driven transmembrane transporter activity	molecular_function	0.10591	26	ENSOARG00000003073,ENSOARG00000001232,ENSOARG00000009916,ENSOARG00000025170,ENSOARG00000018133,ENSOARG00000001372,ENSOARG00000001553,ENSOARG00000004433,ENSOARG00000018170,ENSOARG00000008900,ENSOARG00000001808,ENSOARG00000009084,ENSOARG00000003612,ENSOARG00000009522,ENSOARG00000001114,ENSOARG00000001030,ENSOARG00000016747,ENSOARG00000001499,ENSOARG00000011817,ENSOARG00000007834,ENSOARG00000005609,…
GO:0003777	microtubule motor activity	molecular_function	0.10591	18	ENSOARG00000016687,ENSOARG00000005161,ENSOARG00000013498,ENSOARG00000020558,ENSOARG00000016429,ENSOARG00000011950,ENSOARG00000013879,ENSOARG00000009389,ENSOARG00000012762,ENSOARG00000004141,ENSOARG00000003665,ENSOARG00000015028,ENSOARG00000003064,ENSOARG00000009637,ENSOARG00000016755,ENSOARG00000004598,ENSOARG00000011676,ENSOARG00000000878
GO:0006030	chitin metabolic process	biological_process	0.1278	7	ENSOARG00000006595,ENSOARG00000018889,ENSOARG00000014309,ENSOARG00000012655,ENSOARG00000013598,ENSOARG00000010714,ENSOARG00000009252
GO:1901071	glucosamine-containing compound metabolic process	biological_process	0.1278	7	ENSOARG00000013598,ENSOARG00000010714,ENSOARG00000012655,ENSOARG00000014309,ENSOARG00000009252,ENSOARG00000006595,ENSOARG00000018889
GO:0005326	neurotransmitter transporter activity	molecular_function	0.12892	9	ENSOARG00000000264,ENSOARG00000009813,ENSOARG00000012516,ENSOARG00000016443,ENSOARG00000006759,ENSOARG00000012230,ENSOARG00000000248,ENSOARG00000016211,ENSOARG00000018150
GO:0005328	neurotransmitter:sodium symporter activity	molecular_function	0.12892	9	ENSOARG00000018150,ENSOARG00000016211,ENSOARG00000000248,ENSOARG00000012230,ENSOARG00000006759,ENSOARG00000016443,ENSOARG00000012516,ENSOARG00000009813,ENSOARG00000000264
GO:0016787	hydrolase activity	molecular_function	0.12892	442	ENSOARG00000007536,ENSOARG00000017361,ENSOARG00000010707,ENSOARG00000005525,ENSOARG00000014980,ENSOARG00000009293,ENSOARG00000017962,ENSOARG00000015354,ENSOARG00000013295,ENSOARG00000018761,ENSOARG00000015882,ENSOARG00000004304,ENSOARG00000011261,ENSOARG00000015185,ENSOARG00000001030,ENSOARG00000004909,ENSOARG00000005469,ENSOARG00000002824,ENSOARG00000013244,ENSOARG00000013425,ENSOARG00000016562,…
GO:0016641	oxidoreductase activity, acting on the CH-NH2 group of donors, oxygen as acceptor	molecular_function	0.12892	8	ENSOARG00000004027,ENSOARG00000001799,ENSOARG00000016403,ENSOARG00000007695,ENSOARG00000004368,ENSOARG00000011692,ENSOARG00000003870,ENSOARG00000002370
GO:0005996	monosaccharide metabolic process	biological_process	0.14014	18	ENSOARG00000004502,ENSOARG00000005886,ENSOARG00000008756,ENSOARG00000010677,ENSOARG00000004733,ENSOARG00000017379,ENSOARG00000011020,ENSOARG00000010586,ENSOARG00000010776,ENSOARG00000005524,ENSOARG00000013082,ENSOARG00000010701,ENSOARG00000002168,ENSOARG00000012575,ENSOARG00000011551,ENSOARG00000002688,ENSOARG00000017897,ENSOARG00000011137
GO:0016817	hydrolase activity, acting on acid anhydrides	molecular_function	0.14125	156	ENSOARG00000021238,ENSOARG00000017222,ENSOARG00000009916,ENSOARG00000010739,ENSOARG00000010285,ENSOARG00000016681,ENSOARG00000014704,ENSOARG00000019120,ENSOARG00000018627,ENSOARG00000009389,ENSOARG00000009522,ENSOARG00000007527,ENSOARG00000007896,ENSOARG00000008850,ENSOARG00000001499,ENSOARG00000007762,ENSOARG00000003074,ENSOARG00000010822,ENSOARG00000007834,ENSOARG00000001021,ENSOARG00000006006,…
GO:0004517	nitric-oxide synthase activity	molecular_function	0.14265	3	ENSOARG00000004210,ENSOARG00000016744,ENSOARG00000001979
GO:0006809	nitric oxide biosynthetic process	biological_process	0.14265	3	ENSOARG00000001979,ENSOARG00000016744,ENSOARG00000004210
GO:0046209	nitric oxide metabolic process	biological_process	0.14265	3	ENSOARG00000016744,ENSOARG00000004210,ENSOARG00000001979
GO:1903409	reactive oxygen species biosynthetic process	biological_process	0.14265	3	ENSOARG00000016744,ENSOARG00000001979,ENSOARG00000004210
GO:0016791	phosphatase activity	molecular_function	0.14372	58	ENSOARG00000002824,ENSOARG00000005890,ENSOARG00000013918,ENSOARG00000008850,ENSOARG00000006151,ENSOARG00000005748,ENSOARG00000005929,ENSOARG00000008743,ENSOARG00000008871,ENSOARG00000013897,ENSOARG00000015821,ENSOARG00000000549,ENSOARG00000003869,ENSOARG00000018274,ENSOARG00000002695,ENSOARG00000009753,ENSOARG00000000393,ENSOARG00000009537,ENSOARG00000003856,ENSOARG00000013800,ENSOARG00000007536,…
GO:0005856	cytoskeleton	cellular_component	0.14372	82	ENSOARG00000011188,ENSOARG00000019120,ENSOARG00000013498,ENSOARG00000010285,ENSOARG00000000697,ENSOARG00000000255,ENSOARG00000013162,ENSOARG00000015846,ENSOARG00000000394,ENSOARG00000007108,ENSOARG00000019061,ENSOARG00000014330,ENSOARG00000001811,ENSOARG00000005301,ENSOARG00000007896,ENSOARG00000000345,ENSOARG00000003099,ENSOARG00000003064,ENSOARG00000004996,ENSOARG00000010182,ENSOARG00000001823,…
GO:0005801	cis-Golgi network	cellular_component	0.16264	11	ENSOARG00000017379,ENSOARG00000012381,ENSOARG00000000394,ENSOARG00000011703,ENSOARG00000021199,ENSOARG00000015077,ENSOARG00000009973,ENSOARG00000014799,ENSOARG00000007184,ENSOARG00000012120,ENSOARG00000003754
GO:0016755	transferase activity, transferring amino-acyl groups	molecular_function	0.16264	11	ENSOARG00000000038,ENSOARG00000018445,ENSOARG00000009654,ENSOARG00000018528,ENSOARG00000003379,ENSOARG00000013521,ENSOARG00000005349,ENSOARG00000009715,ENSOARG00000005331,ENSOARG00000006969,ENSOARG00000005098
GO:0009405	pathogenesis	biological_process	0.16322	57	ENSOARG00000016992,ENSOARG00000009485,ENSOARG00000014011,ENSOARG00000020882,ENSOARG00000013596,ENSOARG00000009380,ENSOARG00000017379,ENSOARG00000011437,ENSOARG00000006108,ENSOARG00000007735,ENSOARG00000009354,ENSOARG00000004815,ENSOARG00000016929,ENSOARG00000015616,ENSOARG00000003532,ENSOARG00000016652,ENSOARG00000001309,ENSOARG00000007259,ENSOARG00000003115,ENSOARG00000017962,ENSOARG00000007281,…
GO:0008037	cell recognition	biological_process	0.16322	8	ENSOARG00000010670,ENSOARG00000012167,ENSOARG00000015154,ENSOARG00000008743,ENSOARG00000009293,ENSOARG00000004732,ENSOARG00000002076,ENSOARG00000005665
GO:0007018	microtubule-based movement	biological_process	0.17249	18	ENSOARG00000013498,ENSOARG00000016687,ENSOARG00000005161,ENSOARG00000011950,ENSOARG00000016429,ENSOARG00000020558,ENSOARG00000012762,ENSOARG00000009389,ENSOARG00000013879,ENSOARG00000003665,ENSOARG00000004141,ENSOARG00000011676,ENSOARG00000004598,ENSOARG00000016755,ENSOARG00000003064,ENSOARG00000015028,ENSOARG00000009637,ENSOARG00000000878
GO:0006836	neurotransmitter transport	biological_process	0.18022	10	ENSOARG00000016443,ENSOARG00000012516,ENSOARG00000009813,ENSOARG00000000264,ENSOARG00000018150,ENSOARG00000016211,ENSOARG00000016472,ENSOARG00000000248,ENSOARG00000012230,ENSOARG00000006759
GO:0016772	transferase activity, transferring phosphorus-containing groups	molecular_function	0.18827	220	ENSOARG00000000488,ENSOARG00000010798,ENSOARG00000017719,ENSOARG00000000156,ENSOARG00000009485,ENSOARG00000004318,ENSOARG00000010150,ENSOARG00000009522,ENSOARG00000003583,ENSOARG00000018353,ENSOARG00000003070,ENSOARG00000001414,ENSOARG00000014354,ENSOARG00000020760,ENSOARG00000016598,ENSOARG00000001319,ENSOARG00000009901,ENSOARG00000018274,ENSOARG00000016194,ENSOARG00000000197,ENSOARG00000010285,…
GO:0000988	transcription factor activity, protein binding	molecular_function	0.18851	36	ENSOARG00000004434,ENSOARG00000003681,ENSOARG00000003984,ENSOARG00000000163,ENSOARG00000003252,ENSOARG00000008188,ENSOARG00000013341,ENSOARG00000012051,ENSOARG00000017085,ENSOARG00000016156,ENSOARG00000003630,ENSOARG00000005674,ENSOARG00000014868,ENSOARG00000009391,ENSOARG00000017968,ENSOARG00000003624,ENSOARG00000008701,ENSOARG00000014962,ENSOARG00000003532,ENSOARG00000014629,ENSOARG00000001213,…
GO:0015370	solute:sodium symporter activity	molecular_function	0.19529	11	ENSOARG00000009813,ENSOARG00000000264,ENSOARG00000016443,ENSOARG00000012516,ENSOARG00000000248,ENSOARG00000006759,ENSOARG00000012230,ENSOARG00000010784,ENSOARG00000018150,ENSOARG00000016211,ENSOARG00000005042
GO:0007010	cytoskeleton organization	biological_process	0.19977	71	ENSOARG00000017208,ENSOARG00000005862,ENSOARG00000002230,ENSOARG00000005349,ENSOARG00000004292,ENSOARG00000011327,ENSOARG00000004357,ENSOARG00000009936,ENSOARG00000011551,ENSOARG00000012943,ENSOARG00000007694,ENSOARG00000004978,ENSOARG00000018168,ENSOARG00000007651,ENSOARG00000018036,ENSOARG00000013691,ENSOARG00000001328,ENSOARG00000015259,ENSOARG00000007793,ENSOARG00000020959,ENSOARG00000006414,…
GO:0042623	ATPase activity, coupled	molecular_function	0.19977	35	ENSOARG00000016747,ENSOARG00000012120,ENSOARG00000015274,ENSOARG00000016624,ENSOARG00000012875,ENSOARG00000000504,ENSOARG00000013120,ENSOARG00000014321,ENSOARG00000003073,ENSOARG00000001232,ENSOARG00000000163,ENSOARG00000025170,ENSOARG00000001553,ENSOARG00000018170,ENSOARG00000008900,ENSOARG00000001808,ENSOARG00000009084,ENSOARG00000010368,ENSOARG00000001114,ENSOARG00000001030,ENSOARG00000001499,…
GO:0005875	microtubule associated complex	cellular_component	0.20179	12	ENSOARG00000016429,ENSOARG00000013879,ENSOARG00000019387,ENSOARG00000004141,ENSOARG00000010549,ENSOARG00000000363,ENSOARG00000003665,ENSOARG00000015028,ENSOARG00000005161,ENSOARG00000003064,ENSOARG00000013498,ENSOARG00000016755
GO:0044430	cytoskeletal part	cellular_component	0.21412	75	ENSOARG00000013801,ENSOARG00000009630,ENSOARG00000006006,ENSOARG00000017272,ENSOARG00000014865,ENSOARG00000000363,ENSOARG00000001509,ENSOARG00000009301,ENSOARG00000004213,ENSOARG00000019387,ENSOARG00000010124,ENSOARG00000013610,ENSOARG00000001607,ENSOARG00000006444,ENSOARG00000003665,ENSOARG00000016755,ENSOARG00000009973,ENSOARG00000019120,ENSOARG00000011188,ENSOARG00000013162,ENSOARG00000013498,…
GO:0019318	hexose metabolic process	biological_process	0.2461	15	ENSOARG00000005886,ENSOARG00000004502,ENSOARG00000010701,ENSOARG00000010677,ENSOARG00000008756,ENSOARG00000017897,ENSOARG00000011551,ENSOARG00000017379,ENSOARG00000012575,ENSOARG00000013082,ENSOARG00000005524,ENSOARG00000010776,ENSOARG00000011137,ENSOARG00000010586,ENSOARG00000011020
GO:0008081	phosphoric diester hydrolase activity	molecular_function	0.25416	18	ENSOARG00000001700,ENSOARG00000008988,ENSOARG00000005923,ENSOARG00000016237,ENSOARG00000012952,ENSOARG00000003798,ENSOARG00000003410,ENSOARG00000020162,ENSOARG00000007413,ENSOARG00000004847,ENSOARG00000016949,ENSOARG00000007319,ENSOARG00000018329,ENSOARG00000005639,ENSOARG00000009749,ENSOARG00000011760,ENSOARG00000013382,ENSOARG00000018382
GO:0006793	phosphorus metabolic process	biological_process	0.25625	178	ENSOARG00000014702,ENSOARG00000005476,ENSOARG00000013427,ENSOARG00000000869,ENSOARG00000020143,ENSOARG00000004213,ENSOARG00000000504,ENSOARG00000011352,ENSOARG00000001525,ENSOARG00000010080,ENSOARG00000018309,ENSOARG00000007185,ENSOARG00000006694,ENSOARG00000005042,ENSOARG00000013527,ENSOARG00000003730,ENSOARG00000001544,ENSOARG00000017101,ENSOARG00000009960,ENSOARG00000009784,ENSOARG00000000549,…
GO:0016788	hydrolase activity, acting on ester bonds	molecular_function	0.26539	136	ENSOARG00000013897,ENSOARG00000004625,ENSOARG00000015457,ENSOARG00000013382,ENSOARG00000003869,ENSOARG00000008850,ENSOARG00000006151,ENSOARG00000005929,ENSOARG00000003410,ENSOARG00000019120,ENSOARG00000020162,ENSOARG00000000255,ENSOARG00000018274,ENSOARG00000009753,ENSOARG00000002695,ENSOARG00000013800,ENSOARG00000021238,ENSOARG00000003717,ENSOARG00000010775,ENSOARG00000018028,ENSOARG00000016755,…
GO:0051179	localization	biological_process	0.26539	378	ENSOARG00000018309,ENSOARG00000004938,ENSOARG00000013770,ENSOARG00000009123,ENSOARG00000010080,ENSOARG00000017707,ENSOARG00000004118,ENSOARG00000018170,ENSOARG00000010032,ENSOARG00000001219,ENSOARG00000000783,ENSOARG00000003086,ENSOARG00000015807,ENSOARG00000006609,ENSOARG00000013787,ENSOARG00000002143,ENSOARG00000001865,ENSOARG00000019006,ENSOARG00000000504,ENSOARG00000006366,ENSOARG00000016183,…
GO:0006796	phosphate-containing compound metabolic process	biological_process	0.26539	177	ENSOARG00000003308,ENSOARG00000011107,ENSOARG00000010005,ENSOARG00000005558,ENSOARG00000006658,ENSOARG00000014398,ENSOARG00000010906,ENSOARG00000012648,ENSOARG00000006095,ENSOARG00000003190,ENSOARG00000011408,ENSOARG00000004103,ENSOARG00000013919,ENSOARG00000011840,ENSOARG00000018112,ENSOARG00000017631,ENSOARG00000014418,ENSOARG00000001576,ENSOARG00000009537,ENSOARG00000013461,ENSOARG00000016012,…
GO:0005096	GTPase activator activity	molecular_function	0.26539	19	ENSOARG00000003327,ENSOARG00000017191,ENSOARG00000005950,ENSOARG00000017272,ENSOARG00000011933,ENSOARG00000012323,ENSOARG00000003209,ENSOARG00000016618,ENSOARG00000016992,ENSOARG00000017283,ENSOARG00000003400,ENSOARG00000007701,ENSOARG00000009854,ENSOARG00000021199,ENSOARG00000018799,ENSOARG00000009322,ENSOARG00000005522,ENSOARG00000005826,ENSOARG00000017379
GO:0016310	phosphorylation	biological_process	0.26597	113	ENSOARG00000005375,ENSOARG00000009594,ENSOARG00000007185,ENSOARG00000013312,ENSOARG00000001525,ENSOARG00000003080,ENSOARG00000007525,ENSOARG00000011352,ENSOARG00000002495,ENSOARG00000008337,ENSOARG00000011865,ENSOARG00000003730,ENSOARG00000005570,ENSOARG00000014853,ENSOARG00000014746,ENSOARG00000005042,ENSOARG00000006694,ENSOARG00000015725,ENSOARG00000004730,ENSOARG00000018476,ENSOARG00000008896,…
GO:0006631	fatty acid metabolic process	biological_process	0.27552	18	ENSOARG00000002384,ENSOARG00000011586,ENSOARG00000001365,ENSOARG00000014297,ENSOARG00000013937,ENSOARG00000012922,ENSOARG00000012053,ENSOARG00000006220,ENSOARG00000001729,ENSOARG00000016706,ENSOARG00000004539,ENSOARG00000000829,ENSOARG00000003052,ENSOARG00000001806,ENSOARG00000009354,ENSOARG00000003204,ENSOARG00000012241,ENSOARG00000000978
GO:0050840	extracellular matrix binding	molecular_function	0.27552	5	ENSOARG00000015807,ENSOARG00000011783,ENSOARG00000005268,ENSOARG00000006257,ENSOARG00000003869
GO:0019222	regulation of metabolic process	biological_process	0.28002	299	ENSOARG00000003624,ENSOARG00000005527,ENSOARG00000004764,ENSOARG00000012097,ENSOARG00000007031,ENSOARG00000014868,ENSOARG00000013970,ENSOARG00000010848,ENSOARG00000005674,ENSOARG00000003188,ENSOARG00000011056,ENSOARG00000015887,ENSOARG00000015028,ENSOARG00000006205,ENSOARG00000007966,ENSOARG00000005349,ENSOARG00000009084,ENSOARG00000004697,ENSOARG00000012528,ENSOARG00000016081,ENSOARG00000018790,…
GO:0004435	phosphatidylinositol phospholipase C activity	molecular_function	0.28362	7	ENSOARG00000001700,ENSOARG00000005639,ENSOARG00000003798,ENSOARG00000018329,ENSOARG00000020162,ENSOARG00000008988,ENSOARG00000009749
GO:0004629	phospholipase C activity	molecular_function	0.28362	7	ENSOARG00000020162,ENSOARG00000008988,ENSOARG00000009749,ENSOARG00000003798,ENSOARG00000018329,ENSOARG00000005639,ENSOARG00000001700
GO:0006810	transport	biological_process	0.30041	360	ENSOARG00000007995,ENSOARG00000004430,ENSOARG00000012625,ENSOARG00000016600,ENSOARG00000015217,ENSOARG00000014487,ENSOARG00000016747,ENSOARG00000005169,ENSOARG00000013899,ENSOARG00000007506,ENSOARG00000007225,ENSOARG00000012230,ENSOARG00000014624,ENSOARG00000012593,ENSOARG00000007425,ENSOARG00000003073,ENSOARG00000001232,ENSOARG00000025170,ENSOARG00000002569,ENSOARG00000016200,ENSOARG00000009936,…
GO:0004674	protein serine/threonine kinase activity	molecular_function	0.3219	37	ENSOARG00000013312,ENSOARG00000007445,ENSOARG00000003080,ENSOARG00000003814,ENSOARG00000011884,ENSOARG00000000651,ENSOARG00000003730,ENSOARG00000005283,ENSOARG00000008337,ENSOARG00000004730,ENSOARG00000015725,ENSOARG00000000627,ENSOARG00000018799,ENSOARG00000005476,ENSOARG00000010669,ENSOARG00000013499,ENSOARG00000013036,ENSOARG00000010124,ENSOARG00000006526,ENSOARG00000011301,ENSOARG00000007576,…
GO:0005216	ion channel activity	molecular_function	0.3219	70	ENSOARG00000014606,ENSOARG00000008375,ENSOARG00000017565,ENSOARG00000011107,ENSOARG00000001683,ENSOARG00000001030,ENSOARG00000017449,ENSOARG00000010476,ENSOARG00000000496,ENSOARG00000006222,ENSOARG00000009346,ENSOARG00000007061,ENSOARG00000017252,ENSOARG00000018609,ENSOARG00000002880,ENSOARG00000015932,ENSOARG00000014097,ENSOARG00000015134,ENSOARG00000004430,ENSOARG00000015217,ENSOARG00000010180,…
GO:0022838	substrate-specific channel activity	molecular_function	0.3219	70	ENSOARG00000009425,ENSOARG00000000438,ENSOARG00000000130,ENSOARG00000016755,ENSOARG00000014172,ENSOARG00000019006,ENSOARG00000014544,ENSOARG00000000067,ENSOARG00000009123,ENSOARG00000018055,ENSOARG00000016910,ENSOARG00000003502,ENSOARG00000016942,ENSOARG00000011091,ENSOARG00000005704,ENSOARG00000000970,ENSOARG00000003086,ENSOARG00000002794,ENSOARG00000013067,ENSOARG00000003064,ENSOARG00000002505,…
GO:0006900	membrane budding	biological_process	0.3219	4	ENSOARG00000007506,ENSOARG00000004330,ENSOARG00000000817,ENSOARG00000001659
GO:0006901	vesicle coating	biological_process	0.3219	4	ENSOARG00000000817,ENSOARG00000007506,ENSOARG00000004330,ENSOARG00000001659
GO:0007212	dopamine receptor signaling pathway	biological_process	0.3219	4	ENSOARG00000004330,ENSOARG00000007506,ENSOARG00000000817,ENSOARG00000001659
GO:0030276	clathrin binding	molecular_function	0.3219	4	ENSOARG00000001659,ENSOARG00000004330,ENSOARG00000007506,ENSOARG00000000817
GO:0032051	clathrin light chain binding	molecular_function	0.3219	4	ENSOARG00000001659,ENSOARG00000004330,ENSOARG00000007506,ENSOARG00000000817
GO:0048268	clathrin coat assembly	biological_process	0.3219	4	ENSOARG00000001659,ENSOARG00000007506,ENSOARG00000004330,ENSOARG00000000817
GO:0051090	regulation of sequence-specific DNA binding transcription factor activity	biological_process	0.3219	4	ENSOARG00000017052,ENSOARG00000015049,ENSOARG00000014624,ENSOARG00000001197
GO:0051234	establishment of localization	biological_process	0.32343	361	ENSOARG00000001499,ENSOARG00000006635,ENSOARG00000011845,ENSOARG00000002887,ENSOARG00000016004,ENSOARG00000013743,ENSOARG00000004068,ENSOARG00000007834,ENSOARG00000015862,ENSOARG00000018404,ENSOARG00000010739,ENSOARG00000007865,ENSOARG00000003327,ENSOARG00000013800,ENSOARG00000018604,ENSOARG00000001599,ENSOARG00000014450,ENSOARG00000011335,ENSOARG00000000632,ENSOARG00000016755,ENSOARG00000000130,…
GO:0005938	cell cortex	cellular_component	0.34075	19	ENSOARG00000003928,ENSOARG00000005826,ENSOARG00000000394,ENSOARG00000002784,ENSOARG00000012244,ENSOARG00000005499,ENSOARG00000001010,ENSOARG00000019061,ENSOARG00000009322,ENSOARG00000018329,ENSOARG00000009973,ENSOARG00000003099,ENSOARG00000007694,ENSOARG00000011933,ENSOARG00000015807,ENSOARG00000011703,ENSOARG00000009354,ENSOARG00000013162,ENSOARG00000002569
GO:0015267	channel activity	molecular_function	0.34075	70	ENSOARG00000005704,ENSOARG00000003086,ENSOARG00000000970,ENSOARG00000016942,ENSOARG00000011091,ENSOARG00000016910,ENSOARG00000003502,ENSOARG00000018055,ENSOARG00000009123,ENSOARG00000000067,ENSOARG00000019006,ENSOARG00000014544,ENSOARG00000014172,ENSOARG00000016755,ENSOARG00000000438,ENSOARG00000000130,ENSOARG00000009425,ENSOARG00000014614,ENSOARG00000018297,ENSOARG00000018551,ENSOARG00000000632,…
GO:0022803	passive transmembrane transporter activity	molecular_function	0.34075	70	ENSOARG00000003086,ENSOARG00000000970,ENSOARG00000005704,ENSOARG00000011091,ENSOARG00000016942,ENSOARG00000003502,ENSOARG00000016910,ENSOARG00000018055,ENSOARG00000009123,ENSOARG00000000067,ENSOARG00000019006,ENSOARG00000014544,ENSOARG00000014172,ENSOARG00000016755,ENSOARG00000000130,ENSOARG00000000438,ENSOARG00000009425,ENSOARG00000018297,ENSOARG00000014614,ENSOARG00000018551,ENSOARG00000000632,…
GO:0007339	binding of sperm to zona pellucida	biological_process	0.34075	7	ENSOARG00000015154,ENSOARG00000005665,ENSOARG00000012167,ENSOARG00000004732,ENSOARG00000008743,ENSOARG00000009293,ENSOARG00000010670
GO:0009988	cell-cell recognition	biological_process	0.34075	7	ENSOARG00000004732,ENSOARG00000008743,ENSOARG00000009293,ENSOARG00000010670,ENSOARG00000015154,ENSOARG00000005665,ENSOARG00000012167
GO:0035036	sperm-egg recognition	biological_process	0.34075	7	ENSOARG00000004732,ENSOARG00000009293,ENSOARG00000008743,ENSOARG00000010670,ENSOARG00000005665,ENSOARG00000015154,ENSOARG00000012167
GO:0051704	multi-organism process	biological_process	0.34278	162	ENSOARG00000003532,ENSOARG00000000266,ENSOARG00000003568,ENSOARG00000007281,ENSOARG00000000537,ENSOARG00000013919,ENSOARG00000001752,ENSOARG00000003291,ENSOARG00000006541,ENSOARG00000004442,ENSOARG00000012013,ENSOARG00000014011,ENSOARG00000004141,ENSOARG00000011408,ENSOARG00000004977,ENSOARG00000008743,ENSOARG00000001268,ENSOARG00000002076,ENSOARG00000001799,ENSOARG00000009911,ENSOARG00000001232,…
GO:0006032	chitin catabolic process	biological_process	0.35756	5	ENSOARG00000013598,ENSOARG00000010714,ENSOARG00000012655,ENSOARG00000014309,ENSOARG00000006595
GO:0016050	vesicle organization	biological_process	0.35756	5	ENSOARG00000001659,ENSOARG00000000817,ENSOARG00000007506,ENSOARG00000011894,ENSOARG00000004330
GO:0046348	amino sugar catabolic process	biological_process	0.35756	5	ENSOARG00000006595,ENSOARG00000014309,ENSOARG00000012655,ENSOARG00000010714,ENSOARG00000013598
GO:0072593	reactive oxygen species metabolic process	biological_process	0.35756	5	ENSOARG00000004311,ENSOARG00000007385,ENSOARG00000016744,ENSOARG00000004210,ENSOARG00000001979
GO:1901072	glucosamine-containing compound catabolic process	biological_process	0.35756	5	ENSOARG00000014309,ENSOARG00000012655,ENSOARG00000010714,ENSOARG00000013598,ENSOARG00000006595
GO:0098772	molecular function regulator	molecular_function	0.36091	102	ENSOARG00000011086,ENSOARG00000007541,ENSOARG00000000650,ENSOARG00000009753,ENSOARG00000017191,ENSOARG00000003327,ENSOARG00000000269,ENSOARG00000017057,ENSOARG00000017791,ENSOARG00000005384,ENSOARG00000016929,ENSOARG00000003798,ENSOARG00000000848,ENSOARG00000001518,ENSOARG00000018337,ENSOARG00000010666,ENSOARG00000003717,ENSOARG00000005522,ENSOARG00000007108,ENSOARG00000006361,ENSOARG00000005438,…
GO:0015923	mannosidase activity	molecular_function	0.37262	8	ENSOARG00000011137,ENSOARG00000010586,ENSOARG00000011020,ENSOARG00000005524,ENSOARG00000010776,ENSOARG00000012575,ENSOARG00000008408,ENSOARG00000010677
GO:0031323	regulation of cellular metabolic process	biological_process	0.41878	286	ENSOARG00000004699,ENSOARG00000018436,ENSOARG00000005491,ENSOARG00000017965,ENSOARG00000000848,ENSOARG00000004040,ENSOARG00000005150,ENSOARG00000003103,ENSOARG00000012918,ENSOARG00000007895,ENSOARG00000009749,ENSOARG00000014696,ENSOARG00000019061,ENSOARG00000016309,ENSOARG00000017493,ENSOARG00000014930,ENSOARG00000001276,ENSOARG00000001387,ENSOARG00000007030,ENSOARG00000013216,ENSOARG00000012051,…
GO:0010181	FMN binding	molecular_function	0.43011	7	ENSOARG00000004210,ENSOARG00000016744,ENSOARG00000007695,ENSOARG00000001979,ENSOARG00000016403,ENSOARG00000002370,ENSOARG00000014485
GO:0030695	GTPase regulator activity	molecular_function	0.46891	20	ENSOARG00000017191,ENSOARG00000013598,ENSOARG00000005950,ENSOARG00000003327,ENSOARG00000017272,ENSOARG00000011933,ENSOARG00000012323,ENSOARG00000003209,ENSOARG00000016992,ENSOARG00000016618,ENSOARG00000017283,ENSOARG00000007701,ENSOARG00000009854,ENSOARG00000003400,ENSOARG00000021199,ENSOARG00000018799,ENSOARG00000009322,ENSOARG00000005522,ENSOARG00000005826,ENSOARG00000017379
GO:0006026	aminoglycan catabolic process	biological_process	0.47556	6	ENSOARG00000013598,ENSOARG00000010714,ENSOARG00000014309,ENSOARG00000012655,ENSOARG00000006595,ENSOARG00000003013
GO:0016740	transferase activity	molecular_function	0.47556	364	ENSOARG00000003583,ENSOARG00000009522,ENSOARG00000001414,ENSOARG00000007393,ENSOARG00000013130,ENSOARG00000018353,ENSOARG00000014354,ENSOARG00000016194,ENSOARG00000009901,ENSOARG00000000197,ENSOARG00000002484,ENSOARG00000009916,ENSOARG00000007576,ENSOARG00000017222,ENSOARG00000018504,ENSOARG00000012767,ENSOARG00000012745,ENSOARG00000003625,ENSOARG00000014297,ENSOARG00000010798,ENSOARG00000008033,…
GO:0004620	phospholipase activity	molecular_function	0.47556	9	ENSOARG00000020162,ENSOARG00000009749,ENSOARG00000005639,ENSOARG00000018329,ENSOARG00000003798,ENSOARG00000008988,ENSOARG00000001700,ENSOARG00000020466,ENSOARG00000020474
GO:0005637	nuclear inner membrane	cellular_component	0.47556	4	ENSOARG00000004738,ENSOARG00000005126,ENSOARG00000003998,ENSOARG00000002819
GO:0005639	integral component of nuclear inner membrane	cellular_component	0.47556	4	ENSOARG00000002819,ENSOARG00000003998,ENSOARG00000005126,ENSOARG00000004738
GO:0031229	intrinsic component of nuclear inner membrane	cellular_component	0.47556	4	ENSOARG00000004738,ENSOARG00000003998,ENSOARG00000002819,ENSOARG00000005126
GO:0044453	nuclear membrane part	cellular_component	0.47556	4	ENSOARG00000003998,ENSOARG00000002819,ENSOARG00000005126,ENSOARG00000004738
GO:0015291	secondary active transmembrane transporter activity	molecular_function	0.48356	19	ENSOARG00000016211,ENSOARG00000005042,ENSOARG00000000248,ENSOARG00000010784,ENSOARG00000001219,ENSOARG00000011000,ENSOARG00000006759,ENSOARG00000009522,ENSOARG00000016443,ENSOARG00000011943,ENSOARG00000000264,ENSOARG00000018143,ENSOARG00000018150,ENSOARG00000015862,ENSOARG00000009051,ENSOARG00000012230,ENSOARG00000011972,ENSOARG00000012516,ENSOARG00000009813
GO:0005665	DNA-directed RNA polymerase II, core complex	cellular_component	0.4934	5	ENSOARG00000013874,ENSOARG00000013306,ENSOARG00000014884,ENSOARG00000009430,ENSOARG00000011086
GO:0009896	positive regulation of catabolic process	biological_process	0.50085	18	ENSOARG00000019061,ENSOARG00000007031,ENSOARG00000015355,ENSOARG00000009301,ENSOARG00000017379,ENSOARG00000016156,ENSOARG00000017493,ENSOARG00000007184,ENSOARG00000016992,ENSOARG00000017919,ENSOARG00000003595,ENSOARG00000016304,ENSOARG00000020162,ENSOARG00000009936,ENSOARG00000004646,ENSOARG00000006122,ENSOARG00000017272,ENSOARG00000014705
GO:0010508	positive regulation of autophagy	biological_process	0.50085	18	ENSOARG00000006122,ENSOARG00000004646,ENSOARG00000014705,ENSOARG00000017272,ENSOARG00000016304,ENSOARG00000003595,ENSOARG00000009936,ENSOARG00000020162,ENSOARG00000017493,ENSOARG00000007184,ENSOARG00000016156,ENSOARG00000016992,ENSOARG00000017919,ENSOARG00000007031,ENSOARG00000019061,ENSOARG00000017379,ENSOARG00000009301,ENSOARG00000015355
GO:0031331	positive regulation of cellular catabolic process	biological_process	0.50085	18	ENSOARG00000016156,ENSOARG00000007184,ENSOARG00000017493,ENSOARG00000016992,ENSOARG00000017919,ENSOARG00000019061,ENSOARG00000007031,ENSOARG00000009301,ENSOARG00000015355,ENSOARG00000017379,ENSOARG00000004646,ENSOARG00000006122,ENSOARG00000017272,ENSOARG00000014705,ENSOARG00000003595,ENSOARG00000016304,ENSOARG00000020162,ENSOARG00000009936
GO:0000989	transcription factor activity, transcription factor binding	molecular_function	0.50085	30	ENSOARG00000003252,ENSOARG00000003984,ENSOARG00000011692,ENSOARG00000000848,ENSOARG00000002484,ENSOARG00000011779,ENSOARG00000001213,ENSOARG00000014962,ENSOARG00000003532,ENSOARG00000004434,ENSOARG00000008701,ENSOARG00000017085,ENSOARG00000007208,ENSOARG00000018517,ENSOARG00000012051,ENSOARG00000003246,ENSOARG00000013341,ENSOARG00000014820,ENSOARG00000011381,ENSOARG00000015041,ENSOARG00000005674,…
GO:0003712	transcription cofactor activity	molecular_function	0.50085	30	ENSOARG00000016156,ENSOARG00000014868,ENSOARG00000015041,ENSOARG00000005674,ENSOARG00000003630,ENSOARG00000013374,ENSOARG00000009391,ENSOARG00000008871,ENSOARG00000017968,ENSOARG00000003624,ENSOARG00000014696,ENSOARG00000003532,ENSOARG00000014962,ENSOARG00000001213,ENSOARG00000011779,ENSOARG00000008701,ENSOARG00000004434,ENSOARG00000003252,ENSOARG00000002484,ENSOARG00000000848,ENSOARG00000003984,…
GO:2000112	regulation of cellular macromolecule biosynthetic process	biological_process	0.50085	261	ENSOARG00000011739,ENSOARG00000011692,ENSOARG00000001990,ENSOARG00000018638,ENSOARG00000003532,ENSOARG00000001213,ENSOARG00000011779,ENSOARG00000013693,ENSOARG00000000537,ENSOARG00000000356,ENSOARG00000004103,ENSOARG00000004141,ENSOARG00000011479,ENSOARG00000013723,ENSOARG00000001796,ENSOARG00000001026,ENSOARG00000004977,ENSOARG00000003308,ENSOARG00000009065,ENSOARG00000008835,ENSOARG00000009888,…
GO:0006355	regulation of transcription, DNA-templated	biological_process	0.50085	257	ENSOARG00000002606,ENSOARG00000007184,ENSOARG00000006773,ENSOARG00000017782,ENSOARG00000015041,ENSOARG00000001030,ENSOARG00000000289,ENSOARG00000008871,ENSOARG00000019084,ENSOARG00000013425,ENSOARG00000014629,ENSOARG00000019980,ENSOARG00000018071,ENSOARG00000001400,ENSOARG00000008197,ENSOARG00000007536,ENSOARG00000010801,ENSOARG00000011056,ENSOARG00000015887,ENSOARG00000015028,ENSOARG00000006205,…
GO:1903506	regulation of nucleic acid-templated transcription	biological_process	0.50085	257	ENSOARG00000003037,ENSOARG00000006075,ENSOARG00000021159,ENSOARG00000001036,ENSOARG00000008441,ENSOARG00000014624,ENSOARG00000009065,ENSOARG00000009888,ENSOARG00000002996,ENSOARG00000008835,ENSOARG00000009535,ENSOARG00000001511,ENSOARG00000009936,ENSOARG00000011227,ENSOARG00000006156,ENSOARG00000004141,ENSOARG00000011479,ENSOARG00000001796,ENSOARG00000013723,ENSOARG00000001026,ENSOARG00000003308,…
GO:0005231	excitatory extracellular ligand-gated ion channel activity	molecular_function	0.50085	8	ENSOARG00000003064,ENSOARG00000000438,ENSOARG00000009123,ENSOARG00000017917,ENSOARG00000009425,ENSOARG00000006222,ENSOARG00000011091,ENSOARG00000011501
GO:0030203	glycosaminoglycan metabolic process	biological_process	0.50085	8	ENSOARG00000001533,ENSOARG00000018604,ENSOARG00000011032,ENSOARG00000001644,ENSOARG00000003013,ENSOARG00000010360,ENSOARG00000009854,ENSOARG00000000729
GO:0000172	ribonuclease MRP complex	cellular_component	0.50085	2	ENSOARG00000006423,ENSOARG00000004041
GO:0004399	histidinol dehydrogenase activity	molecular_function	0.50085	2	ENSOARG00000012777,ENSOARG00000001365
GO:0004512	inositol-3-phosphate synthase activity	molecular_function	0.50085	2	ENSOARG00000011840,ENSOARG00000020882
GO:0006021	inositol biosynthetic process	biological_process	0.50085	2	ENSOARG00000011840,ENSOARG00000020882
GO:0006379	mRNA cleavage	biological_process	0.50085	2	ENSOARG00000006423,ENSOARG00000004041
GO:0009654	photosystem II oxygen evolving complex	cellular_component	0.50085	2	ENSOARG00000009902,ENSOARG00000004800
GO:0016657	oxidoreductase activity, acting on NAD(P)H, nitrogenous group as acceptor	molecular_function	0.50085	2	ENSOARG00000018483,ENSOARG00000021078
GO:0030677	ribonuclease P complex	cellular_component	0.50085	2	ENSOARG00000006423,ENSOARG00000004041
GO:0033739	preQ1 synthase activity	molecular_function	0.50085	2	ENSOARG00000021078,ENSOARG00000018483
GO:0043752	adenosylcobinamide kinase activity	molecular_function	0.50085	2	ENSOARG00000018309,ENSOARG00000012120
GO:0046173	polyol biosynthetic process	biological_process	0.50085	2	ENSOARG00000011840,ENSOARG00000020882
GO:0090501	RNA phosphodiester bond hydrolysis	biological_process	0.50085	2	ENSOARG00000004041,ENSOARG00000006423
GO:1902555	endoribonuclease complex	cellular_component	0.50085	2	ENSOARG00000006423,ENSOARG00000004041
GO:0015698	inorganic anion transport	biological_process	0.50379	13	ENSOARG00000005991,ENSOARG00000006366,ENSOARG00000018297,ENSOARG00000016539,ENSOARG00000008871,ENSOARG00000015134,ENSOARG00000009522,ENSOARG00000004798,ENSOARG00000004938,ENSOARG00000008229,ENSOARG00000014307,ENSOARG00000010254,ENSOARG00000019322
GO:0010556	regulation of macromolecule biosynthetic process	biological_process	0.51275	261	ENSOARG00000001908,ENSOARG00000016281,ENSOARG00000011716,ENSOARG00000004723,ENSOARG00000017655,ENSOARG00000017802,ENSOARG00000006461,ENSOARG00000016504,ENSOARG00000003652,ENSOARG00000008340,ENSOARG00000003252,ENSOARG00000008726,ENSOARG00000008639,ENSOARG00000003373,ENSOARG00000008574,ENSOARG00000017775,ENSOARG00000013610,ENSOARG00000016176,ENSOARG00000014177,ENSOARG00000010124,ENSOARG00000010829,…
GO:0031326	regulation of cellular biosynthetic process	biological_process	0.51275	261	ENSOARG00000010967,ENSOARG00000008523,ENSOARG00000018974,ENSOARG00000010730,ENSOARG00000015861,ENSOARG00000015049,ENSOARG00000008192,ENSOARG00000012655,ENSOARG00000015356,ENSOARG00000003651,ENSOARG00000018645,ENSOARG00000003620,ENSOARG00000011381,ENSOARG00000008392,ENSOARG00000006722,ENSOARG00000017454,ENSOARG00000015756,ENSOARG00000007203,ENSOARG00000017323,ENSOARG00000017855,ENSOARG00000007167,…
GO:2001141	regulation of RNA biosynthetic process	biological_process	0.51275	257	ENSOARG00000018258,ENSOARG00000004215,ENSOARG00000008975,ENSOARG00000003630,ENSOARG00000017630,ENSOARG00000001236,ENSOARG00000007768,ENSOARG00000003562,ENSOARG00000021057,ENSOARG00000014321,ENSOARG00000013691,ENSOARG00000017418,ENSOARG00000003315,ENSOARG00000002133,ENSOARG00000012361,ENSOARG00000016384,ENSOARG00000011785,ENSOARG00000012869,ENSOARG00000011726,ENSOARG00000000809,ENSOARG00000015980,…
GO:0009889	regulation of biosynthetic process	biological_process	0.51275	261	ENSOARG00000017454,ENSOARG00000006722,ENSOARG00000015756,ENSOARG00000011381,ENSOARG00000008392,ENSOARG00000015356,ENSOARG00000012655,ENSOARG00000008192,ENSOARG00000003620,ENSOARG00000018645,ENSOARG00000003651,ENSOARG00000018974,ENSOARG00000010730,ENSOARG00000008523,ENSOARG00000010967,ENSOARG00000015049,ENSOARG00000015861,ENSOARG00000011884,ENSOARG00000000514,ENSOARG00000003831,ENSOARG00000007750,…
GO:0002097	tRNA wobble base modification	biological_process	0.51275	3	ENSOARG00000013112,ENSOARG00000018292,ENSOARG00000013972
GO:0002098	tRNA wobble uridine modification	biological_process	0.51275	3	ENSOARG00000013972,ENSOARG00000013112,ENSOARG00000018292
GO:0004379	glycylpeptide N-tetradecanoyltransferase activity	molecular_function	0.51275	3	ENSOARG00000015488,ENSOARG00000019969,ENSOARG00000009593
GO:0004733	pyridoxamine-phosphate oxidase activity	molecular_function	0.51275	3	ENSOARG00000016403,ENSOARG00000007695,ENSOARG00000002370
GO:0006432	phenylalanyl-tRNA aminoacylation	biological_process	0.51275	3	ENSOARG00000018718,ENSOARG00000017537,ENSOARG00000011927
GO:0019107	myristoyltransferase activity	molecular_function	0.51275	3	ENSOARG00000009593,ENSOARG00000019969,ENSOARG00000015488
GO:0019219	regulation of nucleobase-containing compound metabolic process	biological_process	0.5293	259	ENSOARG00000007208,ENSOARG00000001319,ENSOARG00000018191,ENSOARG00000011335,ENSOARG00000018627,ENSOARG00000007156,ENSOARG00000006426,ENSOARG00000015846,ENSOARG00000003327,ENSOARG00000014940,ENSOARG00000013382,ENSOARG00000017122,ENSOARG00000003822,ENSOARG00000011845,ENSOARG00000013801,ENSOARG00000007848,ENSOARG00000007874,ENSOARG00000005302,ENSOARG00000003475,ENSOARG00000000163,ENSOARG00000004434,…
GO:0051252	regulation of RNA metabolic process	biological_process	0.5293	257	ENSOARG00000018627,ENSOARG00000011335,ENSOARG00000018191,ENSOARG00000001319,ENSOARG00000007208,ENSOARG00000003327,ENSOARG00000006426,ENSOARG00000007156,ENSOARG00000015846,ENSOARG00000017122,ENSOARG00000003822,ENSOARG00000014940,ENSOARG00000013382,ENSOARG00000011845,ENSOARG00000007848,ENSOARG00000007874,ENSOARG00000005302,ENSOARG00000013801,ENSOARG00000000932,ENSOARG00000004434,ENSOARG00000003475,…
GO:0005777	peroxisome	cellular_component	0.54612	7	ENSOARG00000012053,ENSOARG00000012922,ENSOARG00000000800,ENSOARG00000012241,ENSOARG00000018309,ENSOARG00000011558,ENSOARG00000004168
GO:0006040	amino sugar metabolic process	biological_process	0.54612	7	ENSOARG00000018889,ENSOARG00000006595,ENSOARG00000009252,ENSOARG00000012655,ENSOARG00000014309,ENSOARG00000013598,ENSOARG00000010714
GO:0042579	microbody	cellular_component	0.54612	7	ENSOARG00000000800,ENSOARG00000012922,ENSOARG00000012053,ENSOARG00000004168,ENSOARG00000012241,ENSOARG00000018309,ENSOARG00000011558
GO:0019829	cation-transporting ATPase activity	molecular_function	0.55171	8	ENSOARG00000009084,ENSOARG00000008900,ENSOARG00000004433,ENSOARG00000000504,ENSOARG00000013723,ENSOARG00000005609,ENSOARG00000007834,ENSOARG00000011817
GO:0042625	ATPase activity, coupled to transmembrane movement of ions	molecular_function	0.55171	8	ENSOARG00000011817,ENSOARG00000005609,ENSOARG00000007834,ENSOARG00000004433,ENSOARG00000013723,ENSOARG00000000504,ENSOARG00000009084,ENSOARG00000008900
GO:0000956	nuclear-transcribed mRNA catabolic process	biological_process	0.55171	5	ENSOARG00000016774,ENSOARG00000012785,ENSOARG00000010739,ENSOARG00000008897,ENSOARG00000002640
GO:0006821	chloride transport	biological_process	0.55171	5	ENSOARG00000018297,ENSOARG00000006366,ENSOARG00000010254,ENSOARG00000015134,ENSOARG00000004938
GO:0051171	regulation of nitrogen compound metabolic process	biological_process	0.55688	261	ENSOARG00000003630,ENSOARG00000008975,ENSOARG00000004215,ENSOARG00000018258,ENSOARG00000003562,ENSOARG00000007768,ENSOARG00000001236,ENSOARG00000017630,ENSOARG00000021057,ENSOARG00000003315,ENSOARG00000017418,ENSOARG00000013691,ENSOARG00000014321,ENSOARG00000012361,ENSOARG00000002133,ENSOARG00000012869,ENSOARG00000011726,ENSOARG00000011785,ENSOARG00000016384,ENSOARG00000000809,ENSOARG00000015980,…
GO:0006820	anion transport	biological_process	0.56741	30	ENSOARG00000010032,ENSOARG00000009522,ENSOARG00000000597,ENSOARG00000004699,ENSOARG00000010784,ENSOARG00000004798,ENSOARG00000005991,ENSOARG00000018297,ENSOARG00000006215,ENSOARG00000005042,ENSOARG00000003685,ENSOARG00000019322,ENSOARG00000010254,ENSOARG00000012028,ENSOARG00000010080,ENSOARG00000004938,ENSOARG00000015134,ENSOARG00000008871,ENSOARG00000002294,ENSOARG00000000528,ENSOARG00000006366,…
GO:0009719	response to endogenous stimulus	biological_process	0.57123	18	ENSOARG00000011335,ENSOARG00000017406,ENSOARG00000009308,ENSOARG00000015980,ENSOARG00000021148,ENSOARG00000004373,ENSOARG00000002133,ENSOARG00000011785,ENSOARG00000005161,ENSOARG00000009123,ENSOARG00000013487,ENSOARG00000003928,ENSOARG00000014321,ENSOARG00000014568,ENSOARG00000010848,ENSOARG00000003064,ENSOARG00000010523,ENSOARG00000017630
GO:1902578	single-organism localization	biological_process	0.57123	281	ENSOARG00000021141,ENSOARG00000008734,ENSOARG00000019354,ENSOARG00000000394,ENSOARG00000009960,ENSOARG00000001010,ENSOARG00000002794,ENSOARG00000001365,ENSOARG00000015974,ENSOARG00000013596,ENSOARG00000017101,ENSOARG00000002505,ENSOARG00000009163,ENSOARG00000003951,ENSOARG00000015499,ENSOARG00000009301,ENSOARG00000000067,ENSOARG00000016624,ENSOARG00000005826,ENSOARG00000004800,ENSOARG00000015428,…
GO:0016298	lipase activity	molecular_function	0.62153	10	ENSOARG00000005639,ENSOARG00000009749,ENSOARG00000020162,ENSOARG00000020466,ENSOARG00000020474,ENSOARG00000001700,ENSOARG00000001544,ENSOARG00000008988,ENSOARG00000003798,ENSOARG00000018329
GO:0005234	extracellular-glutamate-gated ion channel activity	molecular_function	0.62223	6	ENSOARG00000017917,ENSOARG00000011501,ENSOARG00000000438,ENSOARG00000011091,ENSOARG00000006222,ENSOARG00000009425
GO:0008242	omega peptidase activity	molecular_function	0.62223	6	ENSOARG00000013362,ENSOARG00000016636,ENSOARG00000004938,ENSOARG00000021238,ENSOARG00000003490,ENSOARG00000003843
GO:0006633	fatty acid biosynthetic process	biological_process	0.63928	9	ENSOARG00000001729,ENSOARG00000006220,ENSOARG00000004539,ENSOARG00000016706,ENSOARG00000000829,ENSOARG00000014297,ENSOARG00000001806,ENSOARG00000001365,ENSOARG00000000978
GO:0044448	cell cortex part	cellular_component	0.64758	15	ENSOARG00000013162,ENSOARG00000009354,ENSOARG00000003099,ENSOARG00000007694,ENSOARG00000009973,ENSOARG00000002569,ENSOARG00000003928,ENSOARG00000019061,ENSOARG00000005499,ENSOARG00000001010,ENSOARG00000012244,ENSOARG00000015807,ENSOARG00000011703,ENSOARG00000002784,ENSOARG00000000394
GO:0016820	hydrolase activity, acting on acid anhydrides, catalyzing transmembrane movement of substances	molecular_function	0.67064	27	ENSOARG00000013787,ENSOARG00000001030,ENSOARG00000001114,ENSOARG00000001499,ENSOARG00000016747,ENSOARG00000011817,ENSOARG00000016624,ENSOARG00000005609,ENSOARG00000007834,ENSOARG00000013723,ENSOARG00000000504,ENSOARG00000001404,ENSOARG00000001021,ENSOARG00000001232,ENSOARG00000003073,ENSOARG00000009916,ENSOARG00000025170,ENSOARG00000001553,ENSOARG00000018133,ENSOARG00000001372,ENSOARG00000018170,…
GO:0044765	single-organism transport	biological_process	0.6712	274	ENSOARG00000015473,ENSOARG00000014606,ENSOARG00000018150,ENSOARG00000017449,ENSOARG00000016992,ENSOARG00000001114,ENSOARG00000003620,ENSOARG00000008497,ENSOARG00000012381,ENSOARG00000000248,ENSOARG00000004433,ENSOARG00000008392,ENSOARG00000010476,ENSOARG00000000496,ENSOARG00000009354,ENSOARG00000002801,ENSOARG00000004988,ENSOARG00000002784,ENSOARG00000018609,ENSOARG00000014307,ENSOARG00000002339,…
GO:0022610	biological adhesion	biological_process	0.6712	60	ENSOARG00000005665,ENSOARG00000005103,ENSOARG00000013216,ENSOARG00000019374,ENSOARG00000007969,ENSOARG00000017490,ENSOARG00000003998,ENSOARG00000011703,ENSOARG00000017885,ENSOARG00000006201,ENSOARG00000001539,ENSOARG00000006616,ENSOARG00000001829,ENSOARG00000017189,ENSOARG00000016659,ENSOARG00000018746,ENSOARG00000002570,ENSOARG00000001745,ENSOARG00000000729,ENSOARG00000004270,ENSOARG00000010611,…
GO:0007017	microtubule-based process	biological_process	0.67731	37	ENSOARG00000003665,ENSOARG00000009637,ENSOARG00000015028,ENSOARG00000004978,ENSOARG00000004598,ENSOARG00000011676,ENSOARG00000016755,ENSOARG00000015259,ENSOARG00000019387,ENSOARG00000014865,ENSOARG00000016687,ENSOARG00000001509,ENSOARG00000005161,ENSOARG00000011950,ENSOARG00000013879,ENSOARG00000012762,ENSOARG00000009630,ENSOARG00000005349,ENSOARG00000010182,ENSOARG00000010549,ENSOARG00000004141,…
GO:0010468	regulation of gene expression	biological_process	0.67766	260	ENSOARG00000013425,ENSOARG00000019084,ENSOARG00000008871,ENSOARG00000000289,ENSOARG00000001030,ENSOARG00000006773,ENSOARG00000017782,ENSOARG00000015041,ENSOARG00000007184,ENSOARG00000002606,ENSOARG00000010801,ENSOARG00000007536,ENSOARG00000008197,ENSOARG00000001400,ENSOARG00000018071,ENSOARG00000019980,ENSOARG00000014629,ENSOARG00000005527,ENSOARG00000003624,ENSOARG00000012097,ENSOARG00000003188,…
GO:0005576	extracellular region	cellular_component	0.67766	174	ENSOARG00000015430,ENSOARG00000012480,ENSOARG00000001781,ENSOARG00000009917,ENSOARG00000004139,ENSOARG00000005665,ENSOARG00000016185,ENSOARG00000009469,ENSOARG00000001511,ENSOARG00000000553,ENSOARG00000001649,ENSOARG00000003203,ENSOARG00000021018,ENSOARG00000006156,ENSOARG00000007768,ENSOARG00000005818,ENSOARG00000009341,ENSOARG00000008759,ENSOARG00000002142,ENSOARG00000009252,ENSOARG00000008141,…
GO:0007155	cell adhesion	biological_process	0.67844	59	ENSOARG00000005525,ENSOARG00000010505,ENSOARG00000019020,ENSOARG00000020710,ENSOARG00000009293,ENSOARG00000013920,ENSOARG00000006661,ENSOARG00000004731,ENSOARG00000012392,ENSOARG00000013814,ENSOARG00000015152,ENSOARG00000003856,ENSOARG00000001849,ENSOARG00000002370,ENSOARG00000012806,ENSOARG00000003103,ENSOARG00000014779,ENSOARG00000003532,ENSOARG00000018396,ENSOARG00000008103,ENSOARG00000000394,…
GO:0016746	transferase activity, transferring acyl groups	molecular_function	0.68841	38	ENSOARG00000009654,ENSOARG00000018528,ENSOARG00000014297,ENSOARG00000016505,ENSOARG00000003379,ENSOARG00000004943,ENSOARG00000011261,ENSOARG00000019872,ENSOARG00000015861,ENSOARG00000000038,ENSOARG00000018445,ENSOARG00000002484,ENSOARG00000000978,ENSOARG00000012124,ENSOARG00000016205,ENSOARG00000010107,ENSOARG00000005331,ENSOARG00000006969,ENSOARG00000018091,ENSOARG00000002954,ENSOARG00000005674,…
GO:0022857	transmembrane transporter activity	molecular_function	0.68841	187	ENSOARG00000014307,ENSOARG00000010180,ENSOARG00000001140,ENSOARG00000014868,ENSOARG00000002801,ENSOARG00000014097,ENSOARG00000018609,ENSOARG00000003239,ENSOARG00000002880,ENSOARG00000021181,ENSOARG00000018013,ENSOARG00000016239,ENSOARG00000000264,ENSOARG00000001262,ENSOARG00000018143,ENSOARG00000016443,ENSOARG00000007831,ENSOARG00000013238,ENSOARG00000018790,ENSOARG00000011943,ENSOARG00000005916,…
GO:0008061	chitin binding	molecular_function	0.68841	5	ENSOARG00000011355,ENSOARG00000018889,ENSOARG00000013598,ENSOARG00000014309,ENSOARG00000009252
GO:0015459	potassium channel regulator activity	molecular_function	0.68841	5	ENSOARG00000007541,ENSOARG00000012528,ENSOARG00000017059,ENSOARG00000011437,ENSOARG00000016910
GO:0019870	potassium channel inhibitor activity	molecular_function	0.68841	5	ENSOARG00000016910,ENSOARG00000011437,ENSOARG00000007541,ENSOARG00000017059,ENSOARG00000012528
GO:0009725	response to hormone	biological_process	0.69697	16	ENSOARG00000015980,ENSOARG00000021148,ENSOARG00000017406,ENSOARG00000009308,ENSOARG00000011335,ENSOARG00000005161,ENSOARG00000011785,ENSOARG00000004373,ENSOARG00000002133,ENSOARG00000014321,ENSOARG00000013487,ENSOARG00000003928,ENSOARG00000017630,ENSOARG00000010523,ENSOARG00000014568,ENSOARG00000010848
GO:0030117	membrane coat	cellular_component	0.69697	25	ENSOARG00000015049,ENSOARG00000015473,ENSOARG00000014601,ENSOARG00000004068,ENSOARG00000013514,ENSOARG00000006459,ENSOARG00000014624,ENSOARG00000013787,ENSOARG00000016600,ENSOARG00000009681,ENSOARG00000007995,ENSOARG00000014644,ENSOARG00000009672,ENSOARG00000013859,ENSOARG00000016156,ENSOARG00000014470,ENSOARG00000019274,ENSOARG00000013282,ENSOARG00000015834,ENSOARG00000001729,ENSOARG00000014450,…
GO:0044703	multi-organism reproductive process	biological_process	0.69697	25	ENSOARG00000012167,ENSOARG00000011408,ENSOARG00000011142,ENSOARG00000010670,ENSOARG00000014391,ENSOARG00000001268,ENSOARG00000002076,ENSOARG00000008743,ENSOARG00000004732,ENSOARG00000016738,ENSOARG00000008141,ENSOARG00000015154,ENSOARG00000006554,ENSOARG00000011301,ENSOARG00000015114,ENSOARG00000003717,ENSOARG00000004434,ENSOARG00000011783,ENSOARG00000006722,ENSOARG00000008197,ENSOARG00000005665,…
GO:0048475	coated membrane	cellular_component	0.69697	25	ENSOARG00000014470,ENSOARG00000016156,ENSOARG00000013859,ENSOARG00000007995,ENSOARG00000014644,ENSOARG00000009672,ENSOARG00000009681,ENSOARG00000013787,ENSOARG00000016600,ENSOARG00000014624,ENSOARG00000006459,ENSOARG00000013514,ENSOARG00000004068,ENSOARG00000014601,ENSOARG00000015473,ENSOARG00000015049,ENSOARG00000011850,ENSOARG00000011301,ENSOARG00000011717,ENSOARG00000011682,ENSOARG00000014450,…
GO:0072330	monocarboxylic acid biosynthetic process	biological_process	0.70421	9	ENSOARG00000000829,ENSOARG00000004539,ENSOARG00000016706,ENSOARG00000001729,ENSOARG00000006220,ENSOARG00000000978,ENSOARG00000001806,ENSOARG00000014297,ENSOARG00000001365
GO:0008238	exopeptidase activity	molecular_function	0.70429	23	ENSOARG00000004689,ENSOARG00000004434,ENSOARG00000003300,ENSOARG00000012952,ENSOARG00000004938,ENSOARG00000011692,ENSOARG00000016913,ENSOARG00000007366,ENSOARG00000021238,ENSOARG00000001752,ENSOARG00000016204,ENSOARG00000003282,ENSOARG00000007785,ENSOARG00000003490,ENSOARG00000001646,ENSOARG00000003843,ENSOARG00000012958,ENSOARG00000010742,ENSOARG00000016636,ENSOARG00000013362,ENSOARG00000016600,…
GO:0004673	protein histidine kinase activity	molecular_function	0.70429	8	ENSOARG00000011032,ENSOARG00000005349,ENSOARG00000004213,ENSOARG00000006414,ENSOARG00000004207,ENSOARG00000002106,ENSOARG00000010703,ENSOARG00000018504
GO:0005516	calmodulin binding	molecular_function	0.70429	8	ENSOARG00000014172,ENSOARG00000016156,ENSOARG00000013767,ENSOARG00000005472,ENSOARG00000016523,ENSOARG00000015725,ENSOARG00000018301,ENSOARG00000008337
GO:0016775	phosphotransferase activity, nitrogenous group as acceptor	molecular_function	0.70429	8	ENSOARG00000018504,ENSOARG00000010703,ENSOARG00000005349,ENSOARG00000011032,ENSOARG00000006414,ENSOARG00000002106,ENSOARG00000004207,ENSOARG00000004213
GO:0000123	histone acetyltransferase complex	cellular_component	0.70429	6	ENSOARG00000017968,ENSOARG00000005674,ENSOARG00000001405,ENSOARG00000003252,ENSOARG00000013341,ENSOARG00000002484
GO:0019082	viral protein processing	biological_process	0.70429	6	ENSOARG00000007785,ENSOARG00000010321,ENSOARG00000006609,ENSOARG00000000363,ENSOARG00000001752,ENSOARG00000016906
GO:0031248	protein acetyltransferase complex	cellular_component	0.70429	6	ENSOARG00000003252,ENSOARG00000001405,ENSOARG00000017968,ENSOARG00000005674,ENSOARG00000002484,ENSOARG00000013341
GO:1902493	acetyltransferase complex	cellular_component	0.70429	6	ENSOARG00000017968,ENSOARG00000001405,ENSOARG00000005674,ENSOARG00000003252,ENSOARG00000002484,ENSOARG00000013341
GO:0002949	tRNA threonylcarbamoyladenosine modification	biological_process	0.70429	14	ENSOARG00000003483,ENSOARG00000006541,ENSOARG00000010707,ENSOARG00000016429,ENSOARG00000005920,ENSOARG00000012528,ENSOARG00000004977,ENSOARG00000018309,ENSOARG00000020458,ENSOARG00000007167,ENSOARG00000017222,ENSOARG00000018135,ENSOARG00000013498,ENSOARG00000016755
GO:0070525	tRNA threonylcarbamoyladenosine metabolic process	biological_process	0.70429	14	ENSOARG00000012528,ENSOARG00000005920,ENSOARG00000004977,ENSOARG00000003483,ENSOARG00000006541,ENSOARG00000010707,ENSOARG00000016429,ENSOARG00000018135,ENSOARG00000016755,ENSOARG00000013498,ENSOARG00000018309,ENSOARG00000007167,ENSOARG00000020458,ENSOARG00000017222
GO:0004177	aminopeptidase activity	molecular_function	0.70429	7	ENSOARG00000003421,ENSOARG00000001752,ENSOARG00000012952,ENSOARG00000016913,ENSOARG00000019061,ENSOARG00000007785,ENSOARG00000004434
GO:0043412	macromolecule modification	biological_process	0.70429	211	ENSOARG00000008731,ENSOARG00000018799,ENSOARG00000002711,ENSOARG00000007995,ENSOARG00000003541,ENSOARG00000012224,ENSOARG00000009637,ENSOARG00000011242,ENSOARG00000006786,ENSOARG00000015818,ENSOARG00000015942,ENSOARG00000000603,ENSOARG00000003814,ENSOARG00000006538,ENSOARG00000016384,ENSOARG00000016360,ENSOARG00000005665,ENSOARG00000000651,ENSOARG00000016790,ENSOARG00000014432,ENSOARG00000012648,…
GO:0000184	nuclear-transcribed mRNA catabolic process, nonsense-mediated decay	biological_process	0.70429	4	ENSOARG00000008897,ENSOARG00000002640,ENSOARG00000010739,ENSOARG00000016774
GO:0003997	acyl-CoA oxidase activity	molecular_function	0.70429	3	ENSOARG00000012922,ENSOARG00000012053,ENSOARG00000012241
GO:0004568	chitinase activity	molecular_function	0.70429	3	ENSOARG00000012655,ENSOARG00000010714,ENSOARG00000006595
GO:0004814	arginine-tRNA ligase activity	molecular_function	0.70429	3	ENSOARG00000014172,ENSOARG00000006426,ENSOARG00000015672
GO:0006420	arginyl-tRNA aminoacylation	biological_process	0.70429	3	ENSOARG00000006426,ENSOARG00000015672,ENSOARG00000014172
GO:0006730	one-carbon metabolic process	biological_process	0.70429	3	ENSOARG00000009354,ENSOARG00000004375,ENSOARG00000014629
GO:0016573	histone acetylation	biological_process	0.70429	3	ENSOARG00000003252,ENSOARG00000005674,ENSOARG00000002484
GO:0031704	apelin receptor binding	molecular_function	0.70429	3	ENSOARG00000015499,ENSOARG00000002773,ENSOARG00000000393
GO:0034227	tRNA thio-modification	biological_process	0.70429	3	ENSOARG00000013972,ENSOARG00000013112,ENSOARG00000018292
GO:0016638	oxidoreductase activity, acting on the CH-NH2 group of donors	molecular_function	0.71105	10	ENSOARG00000017489,ENSOARG00000007695,ENSOARG00000001799,ENSOARG00000004027,ENSOARG00000016403,ENSOARG00000002370,ENSOARG00000003870,ENSOARG00000016600,ENSOARG00000004368,ENSOARG00000011692
GO:0080090	regulation of primary metabolic process	biological_process	0.71105	270	ENSOARG00000014865,ENSOARG00000003984,ENSOARG00000005454,ENSOARG00000006297,ENSOARG00000003669,ENSOARG00000013764,ENSOARG00000017406,ENSOARG00000006690,ENSOARG00000016497,ENSOARG00000016191,ENSOARG00000003794,ENSOARG00000010988,ENSOARG00000018695,ENSOARG00000017222,ENSOARG00000018169,ENSOARG00000002484,ENSOARG00000007055,ENSOARG00000012117,ENSOARG00000001452,ENSOARG00000014354,ENSOARG00000021148,…
GO:0005230	extracellular ligand-gated ion channel activity	molecular_function	0.71294	18	ENSOARG00000013743,ENSOARG00000001683,ENSOARG00000009425,ENSOARG00000017917,ENSOARG00000000130,ENSOARG00000002505,ENSOARG00000003064,ENSOARG00000000438,ENSOARG00000003502,ENSOARG00000000632,ENSOARG00000011501,ENSOARG00000011091,ENSOARG00000006222,ENSOARG00000000496,ENSOARG00000009346,ENSOARG00000005916,ENSOARG00000015499,ENSOARG00000009123
GO:0060589	nucleoside-triphosphatase regulator activity	molecular_function	0.7356	25	ENSOARG00000017272,ENSOARG00000003327,ENSOARG00000017191,ENSOARG00000013598,ENSOARG00000005950,ENSOARG00000003713,ENSOARG00000012323,ENSOARG00000016706,ENSOARG00000011703,ENSOARG00000011933,ENSOARG00000016992,ENSOARG00000016618,ENSOARG00000011559,ENSOARG00000007701,ENSOARG00000017283,ENSOARG00000003400,ENSOARG00000009854,ENSOARG00000008898,ENSOARG00000021199,ENSOARG00000018799,ENSOARG00000003209,…
GO:0071705	nitrogen compound transport	biological_process	0.76521	27	ENSOARG00000011865,ENSOARG00000005042,ENSOARG00000008392,ENSOARG00000000224,ENSOARG00000016304,ENSOARG00000002339,ENSOARG00000010032,ENSOARG00000000597,ENSOARG00000018013,ENSOARG00000012028,ENSOARG00000015530,ENSOARG00000011519,ENSOARG00000020474,ENSOARG00000009301,ENSOARG00000005169,ENSOARG00000019354,ENSOARG00000000771,ENSOARG00000020095,ENSOARG00000000318,ENSOARG00000000528,ENSOARG00000002294,…
GO:0010506	regulation of autophagy	biological_process	0.77466	20	ENSOARG00000006122,ENSOARG00000004646,ENSOARG00000014705,ENSOARG00000017272,ENSOARG00000016304,ENSOARG00000004697,ENSOARG00000003595,ENSOARG00000016281,ENSOARG00000020162,ENSOARG00000009936,ENSOARG00000017493,ENSOARG00000007184,ENSOARG00000016156,ENSOARG00000017919,ENSOARG00000016992,ENSOARG00000019061,ENSOARG00000007031,ENSOARG00000015355,ENSOARG00000009301,ENSOARG00000017379
GO:0003810	protein-glutamine gamma-glutamyltransferase activity	molecular_function	0.78289	5	ENSOARG00000009654,ENSOARG00000018528,ENSOARG00000009715,ENSOARG00000018445,ENSOARG00000006969
GO:0006023	aminoglycan biosynthetic process	biological_process	0.78289	5	ENSOARG00000018604,ENSOARG00000011032,ENSOARG00000001644,ENSOARG00000010360,ENSOARG00000009854
GO:0006024	glycosaminoglycan biosynthetic process	biological_process	0.78289	5	ENSOARG00000001644,ENSOARG00000011032,ENSOARG00000018604,ENSOARG00000009854,ENSOARG00000010360
GO:0019838	growth factor binding	molecular_function	0.78289	5	ENSOARG00000009469,ENSOARG00000000038,ENSOARG00000007393,ENSOARG00000017369,ENSOARG00000002116
GO:0044242	cellular lipid catabolic process	biological_process	0.78289	5	ENSOARG00000012241,ENSOARG00000012922,ENSOARG00000020474,ENSOARG00000012053,ENSOARG00000020466
GO:0061024	membrane organization	biological_process	0.78719	31	ENSOARG00000001659,ENSOARG00000011828,ENSOARG00000007284,ENSOARG00000000065,ENSOARG00000011005,ENSOARG00000001140,ENSOARG00000000817,ENSOARG00000017493,ENSOARG00000018095,ENSOARG00000005268,ENSOARG00000011894,ENSOARG00000004330,ENSOARG00000012501,ENSOARG00000013897,ENSOARG00000013082,ENSOARG00000007506,ENSOARG00000005718,ENSOARG00000013539,ENSOARG00000014705,ENSOARG00000010739,ENSOARG00000008715,…
GO:0005507	copper ion binding	molecular_function	0.78925	13	ENSOARG00000001799,ENSOARG00000004027,ENSOARG00000005172,ENSOARG00000008900,ENSOARG00000002784,ENSOARG00000005331,ENSOARG00000018309,ENSOARG00000004368,ENSOARG00000011692,ENSOARG00000010848,ENSOARG00000003870,ENSOARG00000018351,ENSOARG00000012781
GO:0007338	single fertilization	biological_process	0.78925	7	ENSOARG00000010670,ENSOARG00000009293,ENSOARG00000008743,ENSOARG00000004732,ENSOARG00000012167,ENSOARG00000005665,ENSOARG00000015154
GO:0009566	fertilization	biological_process	0.78925	7	ENSOARG00000012167,ENSOARG00000015154,ENSOARG00000005665,ENSOARG00000009293,ENSOARG00000008743,ENSOARG00000004732,ENSOARG00000010670
GO:0000990	transcription factor activity, core RNA polymerase binding	molecular_function	0.78925	6	ENSOARG00000000163,ENSOARG00000014629,ENSOARG00000003681,ENSOARG00000009463,ENSOARG00000008188,ENSOARG00000010906
GO:0000996	core DNA-dependent RNA polymerase binding promoter specificity activity	molecular_function	0.78925	6	ENSOARG00000000163,ENSOARG00000008188,ENSOARG00000010906,ENSOARG00000009463,ENSOARG00000014629,ENSOARG00000003681
GO:0004559	alpha-mannosidase activity	molecular_function	0.78925	6	ENSOARG00000011020,ENSOARG00000010586,ENSOARG00000010776,ENSOARG00000005524,ENSOARG00000012575,ENSOARG00000008408
GO:0016987	sigma factor activity	molecular_function	0.78925	6	ENSOARG00000010906,ENSOARG00000008188,ENSOARG00000003681,ENSOARG00000014629,ENSOARG00000009463,ENSOARG00000000163
GO:0005215	transporter activity	molecular_function	0.78962	208	ENSOARG00000014544,ENSOARG00000011432,ENSOARG00000007130,ENSOARG00000010540,ENSOARG00000000130,ENSOARG00000009973,ENSOARG00000016755,ENSOARG00000009764,ENSOARG00000016910,ENSOARG00000003502,ENSOARG00000001553,ENSOARG00000016942,ENSOARG00000011091,ENSOARG00000000597,ENSOARG00000000970,ENSOARG00000005704,ENSOARG00000001808,ENSOARG00000013517,ENSOARG00000011519,ENSOARG00000015862,ENSOARG00000015032,…
GO:0014070	response to organic cyclic compound	biological_process	0.79077	14	ENSOARG00000003928,ENSOARG00000017406,ENSOARG00000013487,ENSOARG00000011335,ENSOARG00000014321,ENSOARG00000021148,ENSOARG00000015980,ENSOARG00000002133,ENSOARG00000010848,ENSOARG00000004373,ENSOARG00000017630,ENSOARG00000009123,ENSOARG00000003064,ENSOARG00000011785
GO:0015293	symporter activity	molecular_function	0.80782	11	ENSOARG00000009813,ENSOARG00000000264,ENSOARG00000012516,ENSOARG00000016443,ENSOARG00000006759,ENSOARG00000012230,ENSOARG00000010784,ENSOARG00000000248,ENSOARG00000005042,ENSOARG00000018150,ENSOARG00000016211
GO:0015294	solute:cation symporter activity	molecular_function	0.80782	11	ENSOARG00000012516,ENSOARG00000016443,ENSOARG00000000264,ENSOARG00000009813,ENSOARG00000005042,ENSOARG00000016211,ENSOARG00000018150,ENSOARG00000010784,ENSOARG00000006759,ENSOARG00000012230,ENSOARG00000000248
GO:0060255	regulation of macromolecule metabolic process	biological_process	0.8297	269	ENSOARG00000012361,ENSOARG00000002133,ENSOARG00000012869,ENSOARG00000011726,ENSOARG00000011785,ENSOARG00000016384,ENSOARG00000000809,ENSOARG00000015980,ENSOARG00000003630,ENSOARG00000008975,ENSOARG00000004215,ENSOARG00000018258,ENSOARG00000003562,ENSOARG00000009637,ENSOARG00000007768,ENSOARG00000001236,ENSOARG00000017630,ENSOARG00000021057,ENSOARG00000003315,ENSOARG00000017418,ENSOARG00000013691,…
GO:0019953	sexual reproduction	biological_process	0.8297	24	ENSOARG00000011783,ENSOARG00000004434,ENSOARG00000008197,ENSOARG00000006722,ENSOARG00000003717,ENSOARG00000015114,ENSOARG00000006554,ENSOARG00000015154,ENSOARG00000011301,ENSOARG00000003070,ENSOARG00000003998,ENSOARG00000009293,ENSOARG00000003568,ENSOARG00000005665,ENSOARG00000010670,ENSOARG00000011142,ENSOARG00000012167,ENSOARG00000011408,ENSOARG00000008141,ENSOARG00000008743,ENSOARG00000004732,…
GO:0008138	protein tyrosine/serine/threonine phosphatase activity	molecular_function	0.8297	18	ENSOARG00000001960,ENSOARG00000008180,ENSOARG00000003163,ENSOARG00000004103,ENSOARG00000008199,ENSOARG00000007536,ENSOARG00000009537,ENSOARG00000002695,ENSOARG00000003869,ENSOARG00000000549,ENSOARG00000010775,ENSOARG00000008871,ENSOARG00000005929,ENSOARG00000008731,ENSOARG00000005890,ENSOARG00000008874,ENSOARG00000013427,ENSOARG00000002824
GO:0001000	bacterial-type RNA polymerase core enzyme binding	molecular_function	0.8297	2	ENSOARG00000010437,ENSOARG00000014354
GO:0004645	phosphorylase activity	molecular_function	0.8297	2	ENSOARG00000007168,ENSOARG00000008997
GO:0006020	inositol metabolic process	biological_process	0.8297	2	ENSOARG00000020882,ENSOARG00000011840
GO:0008076	voltage-gated potassium channel complex	cellular_component	0.8297	2	ENSOARG00000014544,ENSOARG00000012593
GO:0008184	glycogen phosphorylase activity	molecular_function	0.8297	2	ENSOARG00000008997,ENSOARG00000007168
GO:0021549	cerebellum development	biological_process	0.8297	2	ENSOARG00000005947,ENSOARG00000005066
GO:0022037	metencephalon development	biological_process	0.8297	2	ENSOARG00000005066,ENSOARG00000005947
GO:0030902	hindbrain development	biological_process	0.8297	2	ENSOARG00000005947,ENSOARG00000005066
GO:0034705	potassium channel complex	cellular_component	0.8297	2	ENSOARG00000012593,ENSOARG00000014544
GO:0043175	RNA polymerase core enzyme binding	molecular_function	0.8297	2	ENSOARG00000010437,ENSOARG00000014354
GO:0070063	RNA polymerase binding	molecular_function	0.8297	2	ENSOARG00000014354,ENSOARG00000010437
GO:0015238	drug transmembrane transporter activity	molecular_function	0.8297	4	ENSOARG00000010216,ENSOARG00000001219,ENSOARG00000018143,ENSOARG00000009960
GO:0015662	ATPase activity, coupled to transmembrane movement of ions, phosphorylative mechanism	molecular_function	0.8297	4	ENSOARG00000011817,ENSOARG00000008900,ENSOARG00000005609,ENSOARG00000007834
GO:0016892	endoribonuclease activity, producing 3'-phosphomonoesters	molecular_function	0.8297	4	ENSOARG00000010361,ENSOARG00000016618,ENSOARG00000004909,ENSOARG00000017272
GO:0031965	nuclear membrane	cellular_component	0.8297	4	ENSOARG00000003998,ENSOARG00000002819,ENSOARG00000005126,ENSOARG00000004738
GO:0090484	drug transporter activity	molecular_function	0.8297	4	ENSOARG00000010216,ENSOARG00000001219,ENSOARG00000018143,ENSOARG00000009960
GO:2001057	reactive nitrogen species metabolic process	biological_process	0.8297	4	ENSOARG00000004210,ENSOARG00000016744,ENSOARG00000001979,ENSOARG00000000842
GO:0006400	tRNA modification	biological_process	0.86494	21	ENSOARG00000007167,ENSOARG00000020458,ENSOARG00000005929,ENSOARG00000013972,ENSOARG00000016755,ENSOARG00000003869,ENSOARG00000003483,ENSOARG00000015818,ENSOARG00000004977,ENSOARG00000017222,ENSOARG00000018292,ENSOARG00000018309,ENSOARG00000013498,ENSOARG00000009537,ENSOARG00000018135,ENSOARG00000016429,ENSOARG00000010707,ENSOARG00000013112,ENSOARG00000006541,ENSOARG00000005920,ENSOARG00000012528
GO:0003713	transcription coactivator activity	molecular_function	0.89164	6	ENSOARG00000008701,ENSOARG00000002484,ENSOARG00000003630,ENSOARG00000012051,ENSOARG00000005674,ENSOARG00000003252
GO:0016798	hydrolase activity, acting on glycosyl bonds	molecular_function	0.89164	33	ENSOARG00000000442,ENSOARG00000002168,ENSOARG00000001647,ENSOARG00000010855,ENSOARG00000011137,ENSOARG00000003028,ENSOARG00000014980,ENSOARG00000011542,ENSOARG00000012655,ENSOARG00000010677,ENSOARG00000006688,ENSOARG00000010586,ENSOARG00000008611,ENSOARG00000013725,ENSOARG00000010776,ENSOARG00000012330,ENSOARG00000012289,ENSOARG00000011551,ENSOARG00000012575,ENSOARG00000002127,ENSOARG00000004465,…
GO:0006473	protein acetylation	biological_process	0.89164	3	ENSOARG00000002484,ENSOARG00000005674,ENSOARG00000003252
GO:0006475	internal protein amino acid acetylation	biological_process	0.89164	3	ENSOARG00000003252,ENSOARG00000005674,ENSOARG00000002484
GO:0006635	fatty acid beta-oxidation	biological_process	0.89164	3	ENSOARG00000012241,ENSOARG00000012053,ENSOARG00000012922
GO:0008131	primary amine oxidase activity	molecular_function	0.89164	3	ENSOARG00000004027,ENSOARG00000001799,ENSOARG00000003870
GO:0009062	fatty acid catabolic process	biological_process	0.89164	3	ENSOARG00000012241,ENSOARG00000012922,ENSOARG00000012053
GO:0009416	response to light stimulus	biological_process	0.89164	3	ENSOARG00000018604,ENSOARG00000000692,ENSOARG00000001400
GO:0016634	oxidoreductase activity, acting on the CH-CH group of donors, oxygen as acceptor	molecular_function	0.89164	3	ENSOARG00000012241,ENSOARG00000012053,ENSOARG00000012922
GO:0018393	internal peptidyl-lysine acetylation	biological_process	0.89164	3	ENSOARG00000005674,ENSOARG00000003252,ENSOARG00000002484
GO:0018394	peptidyl-lysine acetylation	biological_process	0.89164	3	ENSOARG00000002484,ENSOARG00000003252,ENSOARG00000005674
GO:0019395	fatty acid oxidation	biological_process	0.89164	3	ENSOARG00000012241,ENSOARG00000012053,ENSOARG00000012922
GO:0034440	lipid oxidation	biological_process	0.89164	3	ENSOARG00000012922,ENSOARG00000012053,ENSOARG00000012241
GO:0043543	protein acylation	biological_process	0.89164	3	ENSOARG00000002484,ENSOARG00000003252,ENSOARG00000005674
GO:0015103	inorganic anion transmembrane transporter activity	molecular_function	0.90927	8	ENSOARG00000019322,ENSOARG00000010254,ENSOARG00000014307,ENSOARG00000004798,ENSOARG00000015134,ENSOARG00000018297,ENSOARG00000016539,ENSOARG00000005991
GO:1901136	carbohydrate derivative catabolic process	biological_process	0.90927	8	ENSOARG00000010714,ENSOARG00000013937,ENSOARG00000003421,ENSOARG00000013598,ENSOARG00000014309,ENSOARG00000012655,ENSOARG00000006595,ENSOARG00000003013
GO:0001071	nucleic acid binding transcription factor activity	molecular_function	0.93351	107	ENSOARG00000017782,ENSOARG00000011479,ENSOARG00000003620,ENSOARG00000018645,ENSOARG00000015356,ENSOARG00000002606,ENSOARG00000007184,ENSOARG00000008192,ENSOARG00000010906,ENSOARG00000019084,ENSOARG00000015861,ENSOARG00000013723,ENSOARG00000001796,ENSOARG00000002803,ENSOARG00000008523,ENSOARG00000010967,ENSOARG00000011739,ENSOARG00000014629,ENSOARG00000019980,ENSOARG00000018638,ENSOARG00000018276,…
GO:0003700	transcription factor activity, sequence-specific DNA binding	molecular_function	0.93351	107	ENSOARG00000013723,ENSOARG00000001796,ENSOARG00000015861,ENSOARG00000019084,ENSOARG00000010967,ENSOARG00000002803,ENSOARG00000008523,ENSOARG00000018645,ENSOARG00000017782,ENSOARG00000003620,ENSOARG00000011479,ENSOARG00000007184,ENSOARG00000002606,ENSOARG00000008192,ENSOARG00000010906,ENSOARG00000015356,ENSOARG00000003291,ENSOARG00000008392,ENSOARG00000013693,ENSOARG00000018276,ENSOARG00000005276,…
GO:0016592	mediator complex	cellular_component	0.93576	22	ENSOARG00000018799,ENSOARG00000014868,ENSOARG00000015041,ENSOARG00000016156,ENSOARG00000014696,ENSOARG00000013374,ENSOARG00000009391,ENSOARG00000008871,ENSOARG00000003984,ENSOARG00000011692,ENSOARG00000000848,ENSOARG00000011779,ENSOARG00000014962,ENSOARG00000003532,ENSOARG00000001213,ENSOARG00000004434,ENSOARG00000017085,ENSOARG00000007208,ENSOARG00000018517,ENSOARG00000003246,ENSOARG00000014820,…
GO:1901681	sulfur compound binding	molecular_function	0.94647	14	ENSOARG00000000553,ENSOARG00000009301,ENSOARG00000008334,ENSOARG00000001867,ENSOARG00000007403,ENSOARG00000012184,ENSOARG00000012473,ENSOARG00000010130,ENSOARG00000018504,ENSOARG00000004252,ENSOARG00000005493,ENSOARG00000013363,ENSOARG00000013577,ENSOARG00000012972
GO:0008484	sulfuric ester hydrolase activity	molecular_function	0.96098	7	ENSOARG00000009444,ENSOARG00000011242,ENSOARG00000015185,ENSOARG00000015457,ENSOARG00000007378,ENSOARG00000010080,ENSOARG00000017262
GO:0004386	helicase activity	molecular_function	0.96217	33	ENSOARG00000010368,ENSOARG00000008850,ENSOARG00000007527,ENSOARG00000003483,ENSOARG00000017646,ENSOARG00000004977,ENSOARG00000020721,ENSOARG00000017222,ENSOARG00000016072,ENSOARG00000017866,ENSOARG00000010739,ENSOARG00000006675,ENSOARG00000013498,ENSOARG00000006541,ENSOARG00000010707,ENSOARG00000003665,ENSOARG00000007167,ENSOARG00000006991,ENSOARG00000001140,ENSOARG00000012875,ENSOARG00000007542,…
GO:0004725	protein tyrosine phosphatase activity	molecular_function	0.96217	20	ENSOARG00000008871,ENSOARG00000000549,ENSOARG00000003869,ENSOARG00000010775,ENSOARG00000005890,ENSOARG00000013427,ENSOARG00000008874,ENSOARG00000006666,ENSOARG00000002824,ENSOARG00000008731,ENSOARG00000005929,ENSOARG00000018632,ENSOARG00000004103,ENSOARG00000008180,ENSOARG00000001960,ENSOARG00000003163,ENSOARG00000009537,ENSOARG00000002695,ENSOARG00000008199,ENSOARG00000007536
GO:0022891	substrate-specific transmembrane transporter activity	molecular_function	0.96607	157	ENSOARG00000008497,ENSOARG00000001030,ENSOARG00000017449,ENSOARG00000007184,ENSOARG00000016505,ENSOARG00000014606,ENSOARG00000018150,ENSOARG00000016539,ENSOARG00000017565,ENSOARG00000001683,ENSOARG00000016302,ENSOARG00000006222,ENSOARG00000000496,ENSOARG00000008477,ENSOARG00000004369,ENSOARG00000010476,ENSOARG00000004433,ENSOARG00000010801,ENSOARG00000000248,ENSOARG00000011000,ENSOARG00000014868,…
GO:0006464	cellular protein modification process	biological_process	0.98813	188	ENSOARG00000017775,ENSOARG00000004213,ENSOARG00000004634,ENSOARG00000020143,ENSOARG00000013787,ENSOARG00000000869,ENSOARG00000013427,ENSOARG00000005476,ENSOARG00000003730,ENSOARG00000005042,ENSOARG00000001276,ENSOARG00000006461,ENSOARG00000003252,ENSOARG00000007185,ENSOARG00000010080,ENSOARG00000001525,ENSOARG00000011352,ENSOARG00000000549,ENSOARG00000006619,ENSOARG00000009784,ENSOARG00000009960,…
GO:0036211	protein modification process	biological_process	0.98813	188	ENSOARG00000014432,ENSOARG00000000651,ENSOARG00000005665,ENSOARG00000016360,ENSOARG00000016384,ENSOARG00000006538,ENSOARG00000003814,ENSOARG00000000603,ENSOARG00000015942,ENSOARG00000006786,ENSOARG00000011242,ENSOARG00000009637,ENSOARG00000012224,ENSOARG00000003541,ENSOARG00000007995,ENSOARG00000002711,ENSOARG00000018799,ENSOARG00000008731,ENSOARG00000013919,ENSOARG00000004103,ENSOARG00000001576,…
GO:0004553	hydrolase activity, hydrolyzing O-glycosyl compounds	molecular_function	0.98813	29	ENSOARG00000010855,ENSOARG00000002168,ENSOARG00000001647,ENSOARG00000012289,ENSOARG00000012330,ENSOARG00000000442,ENSOARG00000002127,ENSOARG00000011551,ENSOARG00000012575,ENSOARG00000011542,ENSOARG00000011137,ENSOARG00000003028,ENSOARG00000014980,ENSOARG00000006595,ENSOARG00000012655,ENSOARG00000010677,ENSOARG00000004465,ENSOARG00000008408,ENSOARG00000013725,ENSOARG00000010776,ENSOARG00000010714,…
GO:0051766	inositol trisphosphate kinase activity	molecular_function	0.98813	4	ENSOARG00000001142,ENSOARG00000006557,ENSOARG00000010356,ENSOARG00000013461
GO:0072329	monocarboxylic acid catabolic process	biological_process	0.98813	4	ENSOARG00000012241,ENSOARG00000012053,ENSOARG00000004733,ENSOARG00000012922
GO:0016835	carbon-oxygen lyase activity	molecular_function	0.98813	15	ENSOARG00000007108,ENSOARG00000003760,ENSOARG00000008294,ENSOARG00000016652,ENSOARG00000008095,ENSOARG00000011834,ENSOARG00000015530,ENSOARG00000015182,ENSOARG00000006333,ENSOARG00000000065,ENSOARG00000008550,ENSOARG00000018036,ENSOARG00000011550,ENSOARG00000018337,ENSOARG00000016796
GO:0008654	phospholipid biosynthetic process	biological_process	0.98813	12	ENSOARG00000011840,ENSOARG00000007475,ENSOARG00000014247,ENSOARG00000003308,ENSOARG00000011107,ENSOARG00000018436,ENSOARG00000005028,ENSOARG00000010523,ENSOARG00000010080,ENSOARG00000010906,ENSOARG00000020882,ENSOARG00000011283
GO:0033993	response to lipid	biological_process	0.98813	12	ENSOARG00000017630,ENSOARG00000011785,ENSOARG00000002133,ENSOARG00000010848,ENSOARG00000004373,ENSOARG00000014321,ENSOARG00000021148,ENSOARG00000015980,ENSOARG00000017406,ENSOARG00000013487,ENSOARG00000003928,ENSOARG00000011335
GO:0043401	steroid hormone mediated signaling pathway	biological_process	0.98813	12	ENSOARG00000017406,ENSOARG00000003928,ENSOARG00000013487,ENSOARG00000011335,ENSOARG00000014321,ENSOARG00000021148,ENSOARG00000015980,ENSOARG00000002133,ENSOARG00000010848,ENSOARG00000004373,ENSOARG00000017630,ENSOARG00000011785
GO:0048545	response to steroid hormone	biological_process	0.98813	12	ENSOARG00000011335,ENSOARG00000003928,ENSOARG00000017406,ENSOARG00000013487,ENSOARG00000021148,ENSOARG00000014321,ENSOARG00000015980,ENSOARG00000010848,ENSOARG00000002133,ENSOARG00000004373,ENSOARG00000017630,ENSOARG00000011785
GO:0071383	cellular response to steroid hormone stimulus	biological_process	0.98813	12	ENSOARG00000010848,ENSOARG00000002133,ENSOARG00000004373,ENSOARG00000017630,ENSOARG00000011785,ENSOARG00000011335,ENSOARG00000013487,ENSOARG00000017406,ENSOARG00000003928,ENSOARG00000021148,ENSOARG00000014321,ENSOARG00000015980
GO:0071396	cellular response to lipid	biological_process	0.98813	12	ENSOARG00000011335,ENSOARG00000013487,ENSOARG00000017406,ENSOARG00000003928,ENSOARG00000015980,ENSOARG00000021148,ENSOARG00000014321,ENSOARG00000004373,ENSOARG00000010848,ENSOARG00000002133,ENSOARG00000011785,ENSOARG00000017630
GO:0071407	cellular response to organic cyclic compound	biological_process	0.98813	12	ENSOARG00000014321,ENSOARG00000021148,ENSOARG00000015980,ENSOARG00000003928,ENSOARG00000017406,ENSOARG00000013487,ENSOARG00000011335,ENSOARG00000017630,ENSOARG00000011785,ENSOARG00000002133,ENSOARG00000010848,ENSOARG00000004373
GO:0000145	exocyst	cellular_component	0.98813	8	ENSOARG00000002569,ENSOARG00000009973,ENSOARG00000012244,ENSOARG00000011703,ENSOARG00000015807,ENSOARG00000002784,ENSOARG00000005499,ENSOARG00000001010
GO:0018149	peptide cross-linking	biological_process	0.98813	5	ENSOARG00000006969,ENSOARG00000018528,ENSOARG00000009654,ENSOARG00000009715,ENSOARG00000018445
GO:0030119	AP-type membrane coat adaptor complex	cellular_component	0.98813	5	ENSOARG00000014644,ENSOARG00000013514,ENSOARG00000004068,ENSOARG00000019274,ENSOARG00000016156
GO:0045087	innate immune response	biological_process	0.98813	5	ENSOARG00000015097,ENSOARG00000003966,ENSOARG00000018573,ENSOARG00000002142,ENSOARG00000017917
GO:0015075	ion transmembrane transporter activity	molecular_function	0.98813	152	ENSOARG00000001262,ENSOARG00000000264,ENSOARG00000018013,ENSOARG00000016239,ENSOARG00000021181,ENSOARG00000011943,ENSOARG00000005916,ENSOARG00000018790,ENSOARG00000013238,ENSOARG00000016443,ENSOARG00000009084,ENSOARG00000004123,ENSOARG00000012473,ENSOARG00000005349,ENSOARG00000006902,ENSOARG00000010594,ENSOARG00000010180,ENSOARG00000001140,ENSOARG00000014307,ENSOARG00000014868,ENSOARG00000014097,…
GO:0008047	enzyme activator activity	molecular_function	1	19	ENSOARG00000012323,ENSOARG00000011933,ENSOARG00000017272,ENSOARG00000005950,ENSOARG00000017191,ENSOARG00000003327,ENSOARG00000017379,ENSOARG00000005826,ENSOARG00000005522,ENSOARG00000009322,ENSOARG00000018799,ENSOARG00000021199,ENSOARG00000003400,ENSOARG00000007701,ENSOARG00000017283,ENSOARG00000009854,ENSOARG00000016992,ENSOARG00000016618,ENSOARG00000003209
GO:0010033	response to organic substance	biological_process	1	18	ENSOARG00000003064,ENSOARG00000017630,ENSOARG00000010523,ENSOARG00000010848,ENSOARG00000014568,ENSOARG00000014321,ENSOARG00000003928,ENSOARG00000013487,ENSOARG00000011785,ENSOARG00000005161,ENSOARG00000009123,ENSOARG00000004373,ENSOARG00000002133,ENSOARG00000015980,ENSOARG00000021148,ENSOARG00000011335,ENSOARG00000017406,ENSOARG00000009308
GO:0044033	multi-organism metabolic process	biological_process	1	9	ENSOARG00000000488,ENSOARG00000010321,ENSOARG00000001387,ENSOARG00000001752,ENSOARG00000016906,ENSOARG00000007785,ENSOARG00000006609,ENSOARG00000000363,ENSOARG00000001232
GO:0030170	pyridoxal phosphate binding	molecular_function	1	10	ENSOARG00000005431,ENSOARG00000001281,ENSOARG00000001518,ENSOARG00000005674,ENSOARG00000001049,ENSOARG00000013578,ENSOARG00000017889,ENSOARG00000014391,ENSOARG00000005228,ENSOARG00000006386
GO:0031329	regulation of cellular catabolic process	biological_process	1	23	ENSOARG00000016156,ENSOARG00000017493,ENSOARG00000007184,ENSOARG00000009637,ENSOARG00000009973,ENSOARG00000016992,ENSOARG00000017919,ENSOARG00000007031,ENSOARG00000019061,ENSOARG00000009301,ENSOARG00000015355,ENSOARG00000017379,ENSOARG00000004646,ENSOARG00000006122,ENSOARG00000017272,ENSOARG00000014705,ENSOARG00000005349,ENSOARG00000003595,ENSOARG00000016304,ENSOARG00000004697,ENSOARG00000020162,…
GO:0044255	cellular lipid metabolic process	biological_process	1	40	ENSOARG00000001365,ENSOARG00000020882,ENSOARG00000010906,ENSOARG00000014297,ENSOARG00000016796,ENSOARG00000004943,ENSOARG00000011107,ENSOARG00000003308,ENSOARG00000011586,ENSOARG00000017812,ENSOARG00000011283,ENSOARG00000003052,ENSOARG00000020466,ENSOARG00000009354,ENSOARG00000012241,ENSOARG00000000978,ENSOARG00000016202,ENSOARG00000014247,ENSOARG00000018436,ENSOARG00000012053,ENSOARG00000006220,…
GO:0010256	endomembrane system organization	biological_process	1	11	ENSOARG00000007284,ENSOARG00000008715,ENSOARG00000000264,ENSOARG00000014705,ENSOARG00000016004,ENSOARG00000005349,ENSOARG00000016304,ENSOARG00000005436,ENSOARG00000009301,ENSOARG00000011782,ENSOARG00000003354
GO:0009755	hormone-mediated signaling pathway	biological_process	1	13	ENSOARG00000011335,ENSOARG00000009308,ENSOARG00000017406,ENSOARG00000003928,ENSOARG00000013487,ENSOARG00000021148,ENSOARG00000014321,ENSOARG00000015980,ENSOARG00000010848,ENSOARG00000002133,ENSOARG00000004373,ENSOARG00000017630,ENSOARG00000011785
GO:0032870	cellular response to hormone stimulus	biological_process	1	13	ENSOARG00000011335,ENSOARG00000017406,ENSOARG00000013487,ENSOARG00000003928,ENSOARG00000009308,ENSOARG00000015980,ENSOARG00000021148,ENSOARG00000014321,ENSOARG00000004373,ENSOARG00000010848,ENSOARG00000002133,ENSOARG00000011785,ENSOARG00000017630
GO:0051213	dioxygenase activity	molecular_function	1	12	ENSOARG00000015136,ENSOARG00000007809,ENSOARG00000000197,ENSOARG00000005066,ENSOARG00000008480,ENSOARG00000009250,ENSOARG00000015394,ENSOARG00000018715,ENSOARG00000009742,ENSOARG00000009252,ENSOARG00000008188,ENSOARG00000002819
GO:0022892	substrate-specific transporter activity	molecular_function	1	165	ENSOARG00000009973,ENSOARG00000000130,ENSOARG00000009764,ENSOARG00000016755,ENSOARG00000014544,ENSOARG00000011432,ENSOARG00000007130,ENSOARG00000013517,ENSOARG00000011519,ENSOARG00000016910,ENSOARG00000003502,ENSOARG00000000597,ENSOARG00000011091,ENSOARG00000016942,ENSOARG00000005704,ENSOARG00000000970,ENSOARG00000012516,ENSOARG00000003739,ENSOARG00000016548,ENSOARG00000008850,ENSOARG00000006635,…
GO:0001076	transcription factor activity, RNA polymerase II transcription factor binding	molecular_function	1	21	ENSOARG00000014868,ENSOARG00000015041,ENSOARG00000016156,ENSOARG00000014696,ENSOARG00000008871,ENSOARG00000013374,ENSOARG00000009391,ENSOARG00000000848,ENSOARG00000003984,ENSOARG00000011692,ENSOARG00000004434,ENSOARG00000014962,ENSOARG00000001213,ENSOARG00000003532,ENSOARG00000011779,ENSOARG00000003246,ENSOARG00000018517,ENSOARG00000017085,ENSOARG00000007208,ENSOARG00000011381,ENSOARG00000014820
GO:0001104	RNA polymerase II transcription cofactor activity	molecular_function	1	21	ENSOARG00000011381,ENSOARG00000014820,ENSOARG00000018517,ENSOARG00000007208,ENSOARG00000017085,ENSOARG00000003246,ENSOARG00000014962,ENSOARG00000003532,ENSOARG00000001213,ENSOARG00000011779,ENSOARG00000004434,ENSOARG00000000848,ENSOARG00000011692,ENSOARG00000003984,ENSOARG00000009391,ENSOARG00000013374,ENSOARG00000008871,ENSOARG00000014696,ENSOARG00000016156,ENSOARG00000015041,ENSOARG00000014868
GO:0009894	regulation of catabolic process	biological_process	1	23	ENSOARG00000017272,ENSOARG00000014705,ENSOARG00000004646,ENSOARG00000006122,ENSOARG00000020162,ENSOARG00000009936,ENSOARG00000016281,ENSOARG00000003595,ENSOARG00000005349,ENSOARG00000004697,ENSOARG00000016304,ENSOARG00000017919,ENSOARG00000016992,ENSOARG00000016156,ENSOARG00000009973,ENSOARG00000009637,ENSOARG00000017493,ENSOARG00000007184,ENSOARG00000017379,ENSOARG00000009301,ENSOARG00000015355,…
GO:0032787	monocarboxylic acid metabolic process	biological_process	1	20	ENSOARG00000004733,ENSOARG00000014297,ENSOARG00000001365,ENSOARG00000004502,ENSOARG00000002384,ENSOARG00000011586,ENSOARG00000003052,ENSOARG00000001806,ENSOARG00000012241,ENSOARG00000000978,ENSOARG00000003204,ENSOARG00000009354,ENSOARG00000012053,ENSOARG00000001729,ENSOARG00000006220,ENSOARG00000013937,ENSOARG00000012922,ENSOARG00000000829,ENSOARG00000004539,ENSOARG00000016706
GO:0015630	microtubule cytoskeleton	cellular_component	1	31	ENSOARG00000007259,ENSOARG00000016429,ENSOARG00000013879,ENSOARG00000009630,ENSOARG00000000363,ENSOARG00000014865,ENSOARG00000001302,ENSOARG00000016484,ENSOARG00000000255,ENSOARG00000001509,ENSOARG00000005161,ENSOARG00000013498,ENSOARG00000005301,ENSOARG00000000585,ENSOARG00000015259,ENSOARG00000007108,ENSOARG00000001607,ENSOARG00000000394,ENSOARG00000019387,ENSOARG00000010182,ENSOARG00000010549,…
GO:0008200	ion channel inhibitor activity	molecular_function	1	16	ENSOARG00000016910,ENSOARG00000009308,ENSOARG00000007541,ENSOARG00000007533,ENSOARG00000007281,ENSOARG00000012528,ENSOARG00000009354,ENSOARG00000004815,ENSOARG00000016929,ENSOARG00000003928,ENSOARG00000011437,ENSOARG00000008574,ENSOARG00000017059,ENSOARG00000014317,ENSOARG00000016204,ENSOARG00000005576
GO:0016248	channel inhibitor activity	molecular_function	1	16	ENSOARG00000007541,ENSOARG00000007533,ENSOARG00000007281,ENSOARG00000012528,ENSOARG00000016910,ENSOARG00000009308,ENSOARG00000016929,ENSOARG00000004815,ENSOARG00000009354,ENSOARG00000017059,ENSOARG00000011437,ENSOARG00000003928,ENSOARG00000008574,ENSOARG00000005576,ENSOARG00000016204,ENSOARG00000014317
GO:0005247	voltage-gated chloride channel activity	molecular_function	1	3	ENSOARG00000015134,ENSOARG00000010254,ENSOARG00000018297
GO:0005253	anion channel activity	molecular_function	1	3	ENSOARG00000018297,ENSOARG00000015134,ENSOARG00000010254
GO:0005254	chloride channel activity	molecular_function	1	3	ENSOARG00000015134,ENSOARG00000010254,ENSOARG00000018297
GO:0005861	troponin complex	cellular_component	1	3	ENSOARG00000000697,ENSOARG00000001823,ENSOARG00000001811
GO:0005865	striated muscle thin filament	cellular_component	1	3	ENSOARG00000001823,ENSOARG00000001811,ENSOARG00000000697
GO:0007517	muscle organ development	biological_process	1	3	ENSOARG00000002978,ENSOARG00000001036,ENSOARG00000001908
GO:0008308	voltage-gated anion channel activity	molecular_function	1	3	ENSOARG00000018297,ENSOARG00000015134,ENSOARG00000010254
GO:0009314	response to radiation	biological_process	1	3	ENSOARG00000001400,ENSOARG00000000692,ENSOARG00000018604
GO:0015108	chloride transmembrane transporter activity	molecular_function	1	3	ENSOARG00000018297,ENSOARG00000015134,ENSOARG00000010254
GO:0016725	oxidoreductase activity, acting on CH or CH2 groups	molecular_function	1	3	ENSOARG00000003102,ENSOARG00000017812,ENSOARG00000006361
GO:0016838	carbon-oxygen lyase activity, acting on phosphates	molecular_function	1	3	ENSOARG00000015530,ENSOARG00000011834,ENSOARG00000016796
GO:0030016	myofibril	cellular_component	1	3	ENSOARG00000001823,ENSOARG00000001811,ENSOARG00000000697
GO:0030017	sarcomere	cellular_component	1	3	ENSOARG00000001811,ENSOARG00000001823,ENSOARG00000000697
GO:0033588	Elongator holoenzyme complex	cellular_component	1	3	ENSOARG00000003188,ENSOARG00000014321,ENSOARG00000007527
GO:0036379	myofilament	cellular_component	1	3	ENSOARG00000000697,ENSOARG00000001823,ENSOARG00000001811
GO:0043292	contractile fiber	cellular_component	1	3	ENSOARG00000000697,ENSOARG00000001811,ENSOARG00000001823
GO:0044449	contractile fiber part	cellular_component	1	3	ENSOARG00000001811,ENSOARG00000001823,ENSOARG00000000697
GO:0061061	muscle structure development	biological_process	1	3	ENSOARG00000002978,ENSOARG00000001036,ENSOARG00000001908
GO:0071107	response to parathyroid hormone	biological_process	1	3	ENSOARG00000014568,ENSOARG00000010523,ENSOARG00000005161
GO:0071855	neuropeptide receptor binding	molecular_function	1	3	ENSOARG00000015499,ENSOARG00000000393,ENSOARG00000002773
GO:0008289	lipid binding	molecular_function	1	43	ENSOARG00000002639,ENSOARG00000013800,ENSOARG00000015616,ENSOARG00000006668,ENSOARG00000018404,ENSOARG00000009183,ENSOARG00000011478,ENSOARG00000020558,ENSOARG00000008392,ENSOARG00000001452,ENSOARG00000007192,ENSOARG00000009876,ENSOARG00000018816,ENSOARG00000011933,ENSOARG00000018329,ENSOARG00000009485,ENSOARG00000004680,ENSOARG00000009924,ENSOARG00000005265,ENSOARG00000005624,ENSOARG00000009911,…
GO:0071495	cellular response to endogenous stimulus	biological_process	1	13	ENSOARG00000002133,ENSOARG00000010848,ENSOARG00000004373,ENSOARG00000017630,ENSOARG00000011785,ENSOARG00000017406,ENSOARG00000013487,ENSOARG00000009308,ENSOARG00000003928,ENSOARG00000011335,ENSOARG00000014321,ENSOARG00000021148,ENSOARG00000015980
GO:0006887	exocytosis	biological_process	1	11	ENSOARG00000018700,ENSOARG00000002784,ENSOARG00000015807,ENSOARG00000011703,ENSOARG00000012244,ENSOARG00000001010,ENSOARG00000005499,ENSOARG00000013391,ENSOARG00000005346,ENSOARG00000002569,ENSOARG00000009973
GO:0005815	microtubule organizing center	cellular_component	1	12	ENSOARG00000014865,ENSOARG00000017782,ENSOARG00000004192,ENSOARG00000001302,ENSOARG00000003933,ENSOARG00000007184,ENSOARG00000004978,ENSOARG00000007259,ENSOARG00000000585,ENSOARG00000005301,ENSOARG00000001607,ENSOARG00000007108
GO:0030976	thiamine pyrophosphate binding	molecular_function	1	5	ENSOARG00000012473,ENSOARG00000007403,ENSOARG00000004252,ENSOARG00000005493,ENSOARG00000010130
GO:0043087	regulation of GTPase activity	biological_process	1	5	ENSOARG00000006427,ENSOARG00000003099,ENSOARG00000007858,ENSOARG00000014151,ENSOARG00000017283
GO:0017004	cytochrome complex assembly	biological_process	1	7	ENSOARG00000013067,ENSOARG00000018013,ENSOARG00000000318,ENSOARG00000018132,ENSOARG00000020095,ENSOARG00000005169,ENSOARG00000011865
GO:0051537	2 iron, 2 sulfur cluster binding	molecular_function	1	7	ENSOARG00000011692,ENSOARG00000000796,ENSOARG00000006827,ENSOARG00000009380,ENSOARG00000021182,ENSOARG00000017646,ENSOARG00000002168
GO:0004402	histone acetyltransferase activity	molecular_function	1	4	ENSOARG00000002484,ENSOARG00000003252,ENSOARG00000003624,ENSOARG00000005674
GO:0030131	clathrin adaptor complex	cellular_component	1	4	ENSOARG00000019274,ENSOARG00000013514,ENSOARG00000004068,ENSOARG00000014644
GO:0048309	endoplasmic reticulum inheritance	biological_process	1	4	ENSOARG00000016304,ENSOARG00000005436,ENSOARG00000009301,ENSOARG00000016004
GO:0090407	organophosphate biosynthetic process	biological_process	1	39	ENSOARG00000007475,ENSOARG00000001867,ENSOARG00000013527,ENSOARG00000010080,ENSOARG00000018972,ENSOARG00000014803,ENSOARG00000018309,ENSOARG00000013517,ENSOARG00000011432,ENSOARG00000015860,ENSOARG00000013899,ENSOARG00000000504,ENSOARG00000009764,ENSOARG00000010523,ENSOARG00000014702,ENSOARG00000014309,ENSOARG00000005028,ENSOARG00000018476,ENSOARG00000016915,ENSOARG00000014247,ENSOARG00000018436,…
GO:0003724	RNA helicase activity	molecular_function	1	15	ENSOARG00000013879,ENSOARG00000005920,ENSOARG00000004977,ENSOARG00000003483,ENSOARG00000006541,ENSOARG00000010707,ENSOARG00000013498,ENSOARG00000008850,ENSOARG00000001140,ENSOARG00000018309,ENSOARG00000014705,ENSOARG00000006006,ENSOARG00000017222,ENSOARG00000003665,ENSOARG00000007167
GO:0019842	vitamin binding	molecular_function	1	8	ENSOARG00000004252,ENSOARG00000005493,ENSOARG00000010130,ENSOARG00000018504,ENSOARG00000001867,ENSOARG00000007403,ENSOARG00000012473,ENSOARG00000008392
GO:0022406	membrane docking	biological_process	1	8	ENSOARG00000011558,ENSOARG00000009973,ENSOARG00000013391,ENSOARG00000005346,ENSOARG00000001010,ENSOARG00000012244,ENSOARG00000011703,ENSOARG00000018700
GO:0009057	macromolecule catabolic process	biological_process	1	34	ENSOARG00000006352,ENSOARG00000012655,ENSOARG00000005954,ENSOARG00000017379,ENSOARG00000000038,ENSOARG00000010739,ENSOARG00000013598,ENSOARG00000014052,ENSOARG00000018761,ENSOARG00000003243,ENSOARG00000012785,ENSOARG00000016652,ENSOARG00000016755,ENSOARG00000009637,ENSOARG00000004978,ENSOARG00000009973,ENSOARG00000014309,ENSOARG00000003013,ENSOARG00000006595,ENSOARG00000018724,ENSOARG00000006729,…
GO:0004013	adenosylhomocysteinase activity	molecular_function	1	2	ENSOARG00000004375,ENSOARG00000009354
GO:0005388	calcium-transporting ATPase activity	molecular_function	1	2	ENSOARG00000011817,ENSOARG00000008900
GO:0006012	galactose metabolic process	biological_process	1	2	ENSOARG00000011551,ENSOARG00000010701
GO:0006551	leucine metabolic process	biological_process	1	2	ENSOARG00000018178,ENSOARG00000012875
GO:0008430	selenium binding	molecular_function	1	2	ENSOARG00000013557,ENSOARG00000021051
GO:0008773	[protein-PII] uridylyltransferase activity	molecular_function	1	2	ENSOARG00000016809,ENSOARG00000001659
GO:0009098	leucine biosynthetic process	biological_process	1	2	ENSOARG00000018178,ENSOARG00000012875
GO:0016801	hydrolase activity, acting on ether bonds	molecular_function	1	2	ENSOARG00000009354,ENSOARG00000004375
GO:0016802	trialkylsulfonium hydrolase activity	molecular_function	1	2	ENSOARG00000009354,ENSOARG00000004375
GO:0033897	ribonuclease T2 activity	molecular_function	1	2	ENSOARG00000004909,ENSOARG00000017272
GO:0043138	3'-5' DNA helicase activity	molecular_function	1	2	ENSOARG00000012875,ENSOARG00000000163
GO:0043140	ATP-dependent 3'-5' DNA helicase activity	molecular_function	1	2	ENSOARG00000000163,ENSOARG00000012875
GO:0046165	alcohol biosynthetic process	biological_process	1	2	ENSOARG00000020882,ENSOARG00000011840
GO:0048598	embryonic morphogenesis	biological_process	1	2	ENSOARG00000003669,ENSOARG00000011950
GO:0072669	tRNA-splicing ligase complex	cellular_component	1	2	ENSOARG00000011950,ENSOARG00000003669
GO:0015631	tubulin binding	molecular_function	1	23	ENSOARG00000011303,ENSOARG00000016484,ENSOARG00000016687,ENSOARG00000011950,ENSOARG00000004690,ENSOARG00000020558,ENSOARG00000012762,ENSOARG00000009389,ENSOARG00000009630,ENSOARG00000005349,ENSOARG00000013521,ENSOARG00000012688,ENSOARG00000004598,ENSOARG00000011676,ENSOARG00000002015,ENSOARG00000009637,ENSOARG00000001733,ENSOARG00000002647,ENSOARG00000000878,ENSOARG00000000394,ENSOARG00000016523,…
GO:0006996	organelle organization	biological_process	1	129	ENSOARG00000011327,ENSOARG00000009936,ENSOARG00000011551,ENSOARG00000014837,ENSOARG00000017017,ENSOARG00000009490,ENSOARG00000008835,ENSOARG00000002230,ENSOARG00000013691,ENSOARG00000005436,ENSOARG00000007506,ENSOARG00000002287,ENSOARG00000014321,ENSOARG00000007793,ENSOARG00000001328,ENSOARG00000020959,ENSOARG00000006414,ENSOARG00000009637,ENSOARG00000007651,ENSOARG00000018036,ENSOARG00000006283,…
GO:0008509	anion transmembrane transporter activity	molecular_function	1	20	ENSOARG00000014307,ENSOARG00000014398,ENSOARG00000016539,ENSOARG00000002801,ENSOARG00000015134,ENSOARG00000002294,ENSOARG00000000528,ENSOARG00000019354,ENSOARG00000000771,ENSOARG00000012028,ENSOARG00000019322,ENSOARG00000010254,ENSOARG00000005991,ENSOARG00000018297,ENSOARG00000000597,ENSOARG00000011000,ENSOARG00000010784,ENSOARG00000004798,ENSOARG00000003685,ENSOARG00000005042
GO:0042600	chorion	cellular_component	1	12	ENSOARG00000011408,ENSOARG00000006722,ENSOARG00000011142,ENSOARG00000004434,ENSOARG00000018064,ENSOARG00000001268,ENSOARG00000016738,ENSOARG00000003998,ENSOARG00000004723,ENSOARG00000010988,ENSOARG00000010801,ENSOARG00000008141
GO:0007029	endoplasmic reticulum organization	biological_process	1	6	ENSOARG00000016304,ENSOARG00000005436,ENSOARG00000005349,ENSOARG00000003354,ENSOARG00000016004,ENSOARG00000009301
GO:0046914	transition metal ion binding	molecular_function	1	242	ENSOARG00000007742,ENSOARG00000002484,ENSOARG00000015114,ENSOARG00000010739,ENSOARG00000014354,ENSOARG00000018191,ENSOARG00000011335,ENSOARG00000001319,ENSOARG00000010201,ENSOARG00000010390,ENSOARG00000003919,ENSOARG00000009766,ENSOARG00000018791,ENSOARG00000021148,ENSOARG00000002282,ENSOARG00000017815,ENSOARG00000015178,ENSOARG00000018011,ENSOARG00000011845,ENSOARG00000012745,ENSOARG00000015032,…
GO:0000786	nucleosome	cellular_component	1	7	ENSOARG00000003070,ENSOARG00000006554,ENSOARG00000011301,ENSOARG00000014391,ENSOARG00000001335,ENSOARG00000003717,ENSOARG00000002954
GO:0004114	3',5'-cyclic-nucleotide phosphodiesterase activity	molecular_function	1	7	ENSOARG00000004847,ENSOARG00000016237,ENSOARG00000018382,ENSOARG00000012952,ENSOARG00000013382,ENSOARG00000016949,ENSOARG00000005923
GO:0004970	ionotropic glutamate receptor activity	molecular_function	1	7	ENSOARG00000006222,ENSOARG00000009425,ENSOARG00000017917,ENSOARG00000011501,ENSOARG00000000438,ENSOARG00000001683,ENSOARG00000011091
GO:0008066	glutamate receptor activity	molecular_function	1	7	ENSOARG00000000438,ENSOARG00000011091,ENSOARG00000001683,ENSOARG00000017917,ENSOARG00000011501,ENSOARG00000009425,ENSOARG00000006222
GO:0015297	antiporter activity	molecular_function	1	7	ENSOARG00000011943,ENSOARG00000015862,ENSOARG00000011972,ENSOARG00000018143,ENSOARG00000011000,ENSOARG00000009051,ENSOARG00000001219
GO:0032993	protein-DNA complex	cellular_component	1	7	ENSOARG00000003070,ENSOARG00000006554,ENSOARG00000011301,ENSOARG00000014391,ENSOARG00000002954,ENSOARG00000003717,ENSOARG00000001335
GO:0004842	ubiquitin-protein transferase activity	molecular_function	1	35	ENSOARG00000017240,ENSOARG00000020889,ENSOARG00000013215,ENSOARG00000008958,ENSOARG00000000110,ENSOARG00000011683,ENSOARG00000013194,ENSOARG00000015178,ENSOARG00000002281,ENSOARG00000018855,ENSOARG00000011408,ENSOARG00000010549,ENSOARG00000005268,ENSOARG00000007223,ENSOARG00000012745,ENSOARG00000003625,ENSOARG00000003216,ENSOARG00000009028,ENSOARG00000012664,ENSOARG00000015640,ENSOARG00000006987,…
GO:0019787	ubiquitin-like protein transferase activity	molecular_function	1	35	ENSOARG00000008892,ENSOARG00000016747,ENSOARG00000007768,ENSOARG00000014761,ENSOARG00000006008,ENSOARG00000009763,ENSOARG00000004516,ENSOARG00000004646,ENSOARG00000007445,ENSOARG00000003318,ENSOARG00000006765,ENSOARG00000008530,ENSOARG00000005399,ENSOARG00000002760,ENSOARG00000002281,ENSOARG00000015178,ENSOARG00000013194,ENSOARG00000010549,ENSOARG00000011408,ENSOARG00000018855,ENSOARG00000012745,…
GO:0004197	cysteine-type endopeptidase activity	molecular_function	1	19	ENSOARG00000006069,ENSOARG00000015097,ENSOARG00000016636,ENSOARG00000014644,ENSOARG00000013362,ENSOARG00000014664,ENSOARG00000003843,ENSOARG00000001580,ENSOARG00000006110,ENSOARG00000004921,ENSOARG00000013374,ENSOARG00000021238,ENSOARG00000004938,ENSOARG00000010381,ENSOARG00000005525,ENSOARG00000006707,ENSOARG00000005808,ENSOARG00000018604,ENSOARG00000003568
GO:0051220	cytoplasmic sequestering of protein	biological_process	1	5	ENSOARG00000018329,ENSOARG00000005826,ENSOARG00000004118,ENSOARG00000011933,ENSOARG00000009322
GO:0016836	hydro-lyase activity	molecular_function	1	11	ENSOARG00000008095,ENSOARG00000008294,ENSOARG00000007108,ENSOARG00000003760,ENSOARG00000011550,ENSOARG00000018337,ENSOARG00000018036,ENSOARG00000008550,ENSOARG00000006333,ENSOARG00000000065,ENSOARG00000015182
GO:0016042	lipid catabolic process	biological_process	1	9	ENSOARG00000005639,ENSOARG00000012922,ENSOARG00000012053,ENSOARG00000018633,ENSOARG00000020162,ENSOARG00000001544,ENSOARG00000020474,ENSOARG00000020466,ENSOARG00000012241
GO:0044248	cellular catabolic process	biological_process	1	55	ENSOARG00000019061,ENSOARG00000017379,ENSOARG00000015355,ENSOARG00000006352,ENSOARG00000012655,ENSOARG00000017493,ENSOARG00000007184,ENSOARG00000001119,ENSOARG00000017919,ENSOARG00000005954,ENSOARG00000016992,ENSOARG00000003595,ENSOARG00000012053,ENSOARG00000018761,ENSOARG00000020162,ENSOARG00000003243,ENSOARG00000012785,ENSOARG00000010739,ENSOARG00000000038,ENSOARG00000020466,ENSOARG00000014052,…
GO:0003729	mRNA binding	molecular_function	1	4	ENSOARG00000017237,ENSOARG00000000580,ENSOARG00000000363,ENSOARG00000008370
GO:0005520	insulin-like growth factor binding	molecular_function	1	4	ENSOARG00000007393,ENSOARG00000002116,ENSOARG00000017369,ENSOARG00000009469
GO:0016894	endonuclease activity, active with either ribo- or deoxyribonucleic acids and producing 3'-phosphomonoesters	molecular_function	1	4	ENSOARG00000017272,ENSOARG00000016618,ENSOARG00000004909,ENSOARG00000010361
GO:0032065	cortical protein anchoring	biological_process	1	4	ENSOARG00000011933,ENSOARG00000009322,ENSOARG00000005826,ENSOARG00000018329
GO:0034212	peptide N-acetyltransferase activity	molecular_function	1	4	ENSOARG00000003624,ENSOARG00000005674,ENSOARG00000003252,ENSOARG00000002484
GO:0044822	poly(A) RNA binding	molecular_function	1	4	ENSOARG00000017237,ENSOARG00000008370,ENSOARG00000000363,ENSOARG00000000580
GO:0048308	organelle inheritance	biological_process	1	4	ENSOARG00000005436,ENSOARG00000016304,ENSOARG00000009301,ENSOARG00000016004
GO:0061733	peptide-lysine-N-acetyltransferase activity	molecular_function	1	4	ENSOARG00000003252,ENSOARG00000005674,ENSOARG00000003624,ENSOARG00000002484
GO:0006120	mitochondrial electron transport, NADH to ubiquinone	biological_process	1	3	ENSOARG00000015846,ENSOARG00000006694,ENSOARG00000000603
GO:0008384	IkappaB kinase activity	molecular_function	1	3	ENSOARG00000003246,ENSOARG00000018301,ENSOARG00000010124
GO:0015099	nickel cation transmembrane transporter activity	molecular_function	1	3	ENSOARG00000010801,ENSOARG00000007184,ENSOARG00000008477
GO:0015675	nickel cation transport	biological_process	1	3	ENSOARG00000008477,ENSOARG00000010801,ENSOARG00000007184
GO:0015925	galactosidase activity	molecular_function	1	3	ENSOARG00000001647,ENSOARG00000013725,ENSOARG00000011551
GO:0030153	bacteriocin immunity	biological_process	1	3	ENSOARG00000009157,ENSOARG00000013009,ENSOARG00000005736
GO:0035444	nickel cation transmembrane transport	biological_process	1	3	ENSOARG00000010801,ENSOARG00000007184,ENSOARG00000008477
GO:0070009	serine-type aminopeptidase activity	molecular_function	1	3	ENSOARG00000019061,ENSOARG00000007785,ENSOARG00000001752
GO:0070569	uridylyltransferase activity	molecular_function	1	3	ENSOARG00000016809,ENSOARG00000001659,ENSOARG00000010701
GO:0003857	3-hydroxyacyl-CoA dehydrogenase activity	molecular_function	1	6	ENSOARG00000002384,ENSOARG00000003052,ENSOARG00000013937,ENSOARG00000003204,ENSOARG00000011586,ENSOARG00000009354
GO:0006402	mRNA catabolic process	biological_process	1	6	ENSOARG00000016774,ENSOARG00000012785,ENSOARG00000002640,ENSOARG00000008897,ENSOARG00000010739,ENSOARG00000014052
GO:0016247	channel regulator activity	molecular_function	1	16	ENSOARG00000004815,ENSOARG00000016929,ENSOARG00000009354,ENSOARG00000007541,ENSOARG00000007533,ENSOARG00000012528,ENSOARG00000007281,ENSOARG00000009308,ENSOARG00000016910,ENSOARG00000005576,ENSOARG00000016204,ENSOARG00000014317,ENSOARG00000017059,ENSOARG00000003928,ENSOARG00000011437,ENSOARG00000008574
GO:0019001	guanyl nucleotide binding	molecular_function	1	76	ENSOARG00000003209,ENSOARG00000001356,ENSOARG00000002143,ENSOARG00000003665,ENSOARG00000010829,ENSOARG00000003801,ENSOARG00000001169,ENSOARG00000013082,ENSOARG00000016624,ENSOARG00000012738,ENSOARG00000010010,ENSOARG00000000580,ENSOARG00000016325,ENSOARG00000017758,ENSOARG00000004600,ENSOARG00000006006,ENSOARG00000011391,ENSOARG00000000783,ENSOARG00000011109,ENSOARG00000001808,ENSOARG00000012997,…
GO:0032561	guanyl ribonucleotide binding	molecular_function	1	76	ENSOARG00000001232,ENSOARG00000003073,ENSOARG00000014705,ENSOARG00000025170,ENSOARG00000011395,ENSOARG00000012473,ENSOARG00000012528,ENSOARG00000005920,ENSOARG00000007167,ENSOARG00000004437,ENSOARG00000001140,ENSOARG00000011323,ENSOARG00000016747,ENSOARG00000006205,ENSOARG00000005527,ENSOARG00000018382,ENSOARG00000020652,ENSOARG00000007225,ENSOARG00000020721,ENSOARG00000017183,ENSOARG00000006807,…
GO:0003678	DNA helicase activity	molecular_function	1	18	ENSOARG00000010368,ENSOARG00000006991,ENSOARG00000007527,ENSOARG00000003483,ENSOARG00000012875,ENSOARG00000004977,ENSOARG00000000163,ENSOARG00000018309,ENSOARG00000020721,ENSOARG00000017222,ENSOARG00000014799,ENSOARG00000016072,ENSOARG00000010739,ENSOARG00000014024,ENSOARG00000006541,ENSOARG00000012528,ENSOARG00000005920,ENSOARG00000000783
GO:0006811	ion transport	biological_process	1	148	ENSOARG00000001030,ENSOARG00000008497,ENSOARG00000007184,ENSOARG00000017449,ENSOARG00000014606,ENSOARG00000001683,ENSOARG00000008871,ENSOARG00000016539,ENSOARG00000017565,ENSOARG00000000496,ENSOARG00000016302,ENSOARG00000009354,ENSOARG00000008477,ENSOARG00000004369,ENSOARG00000004433,ENSOARG00000010476,ENSOARG00000010801,ENSOARG00000014868,ENSOARG00000009082,ENSOARG00000014307,ENSOARG00000010180,…
GO:0016645	oxidoreductase activity, acting on the CH-NH group of donors	molecular_function	1	7	ENSOARG00000005161,ENSOARG00000014412,ENSOARG00000018483,ENSOARG00000012528,ENSOARG00000014803,ENSOARG00000004375,ENSOARG00000021078
GO:0019080	viral gene expression	biological_process	1	7	ENSOARG00000007785,ENSOARG00000010321,ENSOARG00000016906,ENSOARG00000001232,ENSOARG00000000363,ENSOARG00000006609,ENSOARG00000001752
GO:0005525	GTP binding	molecular_function	1	75	ENSOARG00000007167,ENSOARG00000004437,ENSOARG00000001140,ENSOARG00000016747,ENSOARG00000011323,ENSOARG00000006205,ENSOARG00000005527,ENSOARG00000020652,ENSOARG00000007225,ENSOARG00000001232,ENSOARG00000003073,ENSOARG00000014705,ENSOARG00000025170,ENSOARG00000011395,ENSOARG00000012473,ENSOARG00000005920,ENSOARG00000012528,ENSOARG00000012511,ENSOARG00000001030,ENSOARG00000013972,ENSOARG00000016562,…
GO:0005249	voltage-gated potassium channel activity	molecular_function	1	10	ENSOARG00000014544,ENSOARG00000010476,ENSOARG00000001262,ENSOARG00000021181,ENSOARG00000014172,ENSOARG00000018013,ENSOARG00000004430,ENSOARG00000001030,ENSOARG00000012593,ENSOARG00000018790
GO:0006265	DNA topological change	biological_process	1	8	ENSOARG00000013120,ENSOARG00000011188,ENSOARG00000014321,ENSOARG00000004996,ENSOARG00000001406,ENSOARG00000005244,ENSOARG00000015274,ENSOARG00000007942
GO:0016702	oxidoreductase activity, acting on single donors with incorporation of molecular oxygen, incorporation of two atoms of oxygen	molecular_function	1	8	ENSOARG00000008188,ENSOARG00000002819,ENSOARG00000009252,ENSOARG00000018715,ENSOARG00000015394,ENSOARG00000008480,ENSOARG00000009250,ENSOARG00000005066
GO:0008610	lipid biosynthetic process	biological_process	1	28	ENSOARG00000003052,ENSOARG00000011283,ENSOARG00000001806,ENSOARG00000005493,ENSOARG00000017812,ENSOARG00000010080,ENSOARG00000000978,ENSOARG00000018436,ENSOARG00000006220,ENSOARG00000001729,ENSOARG00000015949,ENSOARG00000016202,ENSOARG00000014247,ENSOARG00000007475,ENSOARG00000000829,ENSOARG00000016706,ENSOARG00000004539,ENSOARG00000011840,ENSOARG00000020882,ENSOARG00000010906,ENSOARG00000014297,…
GO:0031325	positive regulation of cellular metabolic process	biological_process	1	28	ENSOARG00000018342,ENSOARG00000013764,ENSOARG00000020162,ENSOARG00000014354,ENSOARG00000009936,ENSOARG00000016304,ENSOARG00000010801,ENSOARG00000003595,ENSOARG00000016497,ENSOARG00000014705,ENSOARG00000003475,ENSOARG00000017272,ENSOARG00000006122,ENSOARG00000005736,ENSOARG00000004646,ENSOARG00000009301,ENSOARG00000015355,ENSOARG00000010437,ENSOARG00000017379,ENSOARG00000019061,ENSOARG00000007031,…
GO:0004721	phosphoprotein phosphatase activity	molecular_function	1	21	ENSOARG00000003163,ENSOARG00000008180,ENSOARG00000001960,ENSOARG00000018632,ENSOARG00000004103,ENSOARG00000007536,ENSOARG00000008199,ENSOARG00000002695,ENSOARG00000009537,ENSOARG00000016200,ENSOARG00000010775,ENSOARG00000000549,ENSOARG00000003869,ENSOARG00000008871,ENSOARG00000008731,ENSOARG00000005929,ENSOARG00000002824,ENSOARG00000006666,ENSOARG00000008874,ENSOARG00000013427,ENSOARG00000005890
GO:0009893	positive regulation of metabolic process	biological_process	1	29	ENSOARG00000017283,ENSOARG00000017919,ENSOARG00000017948,ENSOARG00000016992,ENSOARG00000016156,ENSOARG00000017493,ENSOARG00000007184,ENSOARG00000017379,ENSOARG00000010437,ENSOARG00000009301,ENSOARG00000015355,ENSOARG00000004764,ENSOARG00000007031,ENSOARG00000019061,ENSOARG00000017272,ENSOARG00000003475,ENSOARG00000014705,ENSOARG00000004646,ENSOARG00000006122,ENSOARG00000005736,ENSOARG00000020162,…
GO:0006399	tRNA metabolic process	biological_process	1	40	ENSOARG00000017122,ENSOARG00000004625,ENSOARG00000004977,ENSOARG00000003869,ENSOARG00000003483,ENSOARG00000013972,ENSOARG00000015911,ENSOARG00000020458,ENSOARG00000005929,ENSOARG00000010361,ENSOARG00000010707,ENSOARG00000016429,ENSOARG00000015672,ENSOARG00000006541,ENSOARG00000009537,ENSOARG00000017537,ENSOARG00000013498,ENSOARG00000017057,ENSOARG00000011927,ENSOARG00000003052,ENSOARG00000018292,…
GO:0016491	oxidoreductase activity	molecular_function	1	163	ENSOARG00000002784,ENSOARG00000007403,ENSOARG00000002801,ENSOARG00000011954,ENSOARG00000018715,ENSOARG00000004111,ENSOARG00000002100,ENSOARG00000010848,ENSOARG00000006394,ENSOARG00000014339,ENSOARG00000005399,ENSOARG00000017885,ENSOARG00000015949,ENSOARG00000012528,ENSOARG00000008188,ENSOARG00000015394,ENSOARG00000021078,ENSOARG00000013087,ENSOARG00000001856,ENSOARG00000010918,ENSOARG00000006902,…
GO:0003909	DNA ligase activity	molecular_function	1	5	ENSOARG00000012509,ENSOARG00000003583,ENSOARG00000008197,ENSOARG00000011565,ENSOARG00000010551
GO:0015886	heme transport	biological_process	1	5	ENSOARG00000000318,ENSOARG00000018013,ENSOARG00000020095,ENSOARG00000011865,ENSOARG00000005169
GO:0051181	cofactor transport	biological_process	1	5	ENSOARG00000020095,ENSOARG00000011865,ENSOARG00000005169,ENSOARG00000018013,ENSOARG00000000318
GO:1901678	iron coordination entity transport	biological_process	1	5	ENSOARG00000000318,ENSOARG00000018013,ENSOARG00000005169,ENSOARG00000011865,ENSOARG00000020095
GO:0018130	heterocycle biosynthetic process	biological_process	1	322	ENSOARG00000010798,ENSOARG00000001823,ENSOARG00000013374,ENSOARG00000013487,ENSOARG00000003345,ENSOARG00000010437,ENSOARG00000012117,ENSOARG00000010375,ENSOARG00000018504,ENSOARG00000017222,ENSOARG00000007055,ENSOARG00000002484,ENSOARG00000021148,ENSOARG00000011086,ENSOARG00000018791,ENSOARG00000014354,ENSOARG00000001452,ENSOARG00000009764,ENSOARG00000016191,ENSOARG00000009854,ENSOARG00000010988,…
GO:0034654	nucleobase-containing compound biosynthetic process	biological_process	1	306	ENSOARG00000012097,ENSOARG00000003624,ENSOARG00000011056,ENSOARG00000015887,ENSOARG00000006205,ENSOARG00000015028,ENSOARG00000014868,ENSOARG00000005674,ENSOARG00000013970,ENSOARG00000010848,ENSOARG00000003188,ENSOARG00000009084,ENSOARG00000007966,ENSOARG00000005349,ENSOARG00000012528,ENSOARG00000021078,ENSOARG00000003681,ENSOARG00000014803,ENSOARG00000016081,ENSOARG00000018790,ENSOARG00000000289,…
GO:0015276	ligand-gated ion channel activity	molecular_function	1	24	ENSOARG00000000632,ENSOARG00000003502,ENSOARG00000011091,ENSOARG00000005704,ENSOARG00000011501,ENSOARG00000005916,ENSOARG00000009346,ENSOARG00000018790,ENSOARG00000006222,ENSOARG00000000496,ENSOARG00000009123,ENSOARG00000015499,ENSOARG00000015032,ENSOARG00000013743,ENSOARG00000001683,ENSOARG00000009425,ENSOARG00000004430,ENSOARG00000001030,ENSOARG00000000438,ENSOARG00000000130,ENSOARG00000002505,…
GO:0022834	ligand-gated channel activity	molecular_function	1	24	ENSOARG00000015032,ENSOARG00000013743,ENSOARG00000001683,ENSOARG00000001030,ENSOARG00000004430,ENSOARG00000009425,ENSOARG00000000438,ENSOARG00000002505,ENSOARG00000000130,ENSOARG00000003064,ENSOARG00000017917,ENSOARG00000014172,ENSOARG00000000632,ENSOARG00000003502,ENSOARG00000011091,ENSOARG00000005704,ENSOARG00000011501,ENSOARG00000005916,ENSOARG00000009346,ENSOARG00000018790,ENSOARG00000000496,…
GO:0008033	tRNA processing	biological_process	1	30	ENSOARG00000013972,ENSOARG00000016755,ENSOARG00000020458,ENSOARG00000006423,ENSOARG00000007167,ENSOARG00000003665,ENSOARG00000005929,ENSOARG00000004041,ENSOARG00000016618,ENSOARG00000015818,ENSOARG00000004977,ENSOARG00000010714,ENSOARG00000003869,ENSOARG00000003483,ENSOARG00000015789,ENSOARG00000013498,ENSOARG00000009537,ENSOARG00000018135,ENSOARG00000003052,ENSOARG00000018718,ENSOARG00000017222,…
GO:0006401	RNA catabolic process	biological_process	1	6	ENSOARG00000010739,ENSOARG00000002640,ENSOARG00000008897,ENSOARG00000014052,ENSOARG00000016774,ENSOARG00000012785
GO:0019748	secondary metabolic process	biological_process	1	6	ENSOARG00000004213,ENSOARG00000009157,ENSOARG00000003379,ENSOARG00000016194,ENSOARG00000005736,ENSOARG00000013009
GO:0048513	organ development	biological_process	1	6	ENSOARG00000001036,ENSOARG00000002978,ENSOARG00000001908,ENSOARG00000005947,ENSOARG00000005066,ENSOARG00000002726
GO:0006470	protein dephosphorylation	biological_process	1	20	ENSOARG00000002824,ENSOARG00000006666,ENSOARG00000008874,ENSOARG00000013427,ENSOARG00000005890,ENSOARG00000005929,ENSOARG00000008731,ENSOARG00000008871,ENSOARG00000010775,ENSOARG00000000549,ENSOARG00000003869,ENSOARG00000002695,ENSOARG00000009537,ENSOARG00000008199,ENSOARG00000007536,ENSOARG00000018632,ENSOARG00000004103,ENSOARG00000003163,ENSOARG00000001960,ENSOARG00000008180
GO:0006904	vesicle docking involved in exocytosis	biological_process	1	7	ENSOARG00000001010,ENSOARG00000009973,ENSOARG00000011703,ENSOARG00000012244,ENSOARG00000018700,ENSOARG00000005346,ENSOARG00000013391
GO:0044815	DNA packaging complex	cellular_component	1	7	ENSOARG00000014391,ENSOARG00000011301,ENSOARG00000006554,ENSOARG00000001335,ENSOARG00000003717,ENSOARG00000002954,ENSOARG00000003070
GO:0022836	gated channel activity	molecular_function	1	37	ENSOARG00000010476,ENSOARG00000000632,ENSOARG00000009163,ENSOARG00000018297,ENSOARG00000018551,ENSOARG00000006222,ENSOARG00000000496,ENSOARG00000009346,ENSOARG00000015499,ENSOARG00000010254,ENSOARG00000015032,ENSOARG00000001683,ENSOARG00000013743,ENSOARG00000001030,ENSOARG00000017917,ENSOARG00000013067,ENSOARG00000002505,ENSOARG00000003064,ENSOARG00000003502,ENSOARG00000011501,ENSOARG00000005704,…
GO:0019438	aromatic compound biosynthetic process	biological_process	1	319	ENSOARG00000000878,ENSOARG00000009749,ENSOARG00000014696,ENSOARG00000007108,ENSOARG00000016309,ENSOARG00000018436,ENSOARG00000004699,ENSOARG00000004040,ENSOARG00000000848,ENSOARG00000017965,ENSOARG00000005491,ENSOARG00000007895,ENSOARG00000003103,ENSOARG00000012918,ENSOARG00000005150,ENSOARG00000000504,ENSOARG00000017052,ENSOARG00000012777,ENSOARG00000002978,ENSOARG00000013176,ENSOARG00000002954,…
GO:0000723	telomere maintenance	biological_process	1	4	ENSOARG00000010739,ENSOARG00000004073,ENSOARG00000004213,ENSOARG00000020721
GO:0001558	regulation of cell growth	biological_process	1	4	ENSOARG00000002116,ENSOARG00000017369,ENSOARG00000007393,ENSOARG00000009469
GO:0006959	humoral immune response	biological_process	1	4	ENSOARG00000003966,ENSOARG00000002142,ENSOARG00000017917,ENSOARG00000018573
GO:0007031	peroxisome organization	biological_process	1	4	ENSOARG00000011558,ENSOARG00000018309,ENSOARG00000004168,ENSOARG00000000800
GO:0009036	Type II site-specific deoxyribonuclease activity	molecular_function	1	4	ENSOARG00000010505,ENSOARG00000011261,ENSOARG00000008962,ENSOARG00000016790
GO:0015666	restriction endodeoxyribonuclease activity	molecular_function	1	4	ENSOARG00000011261,ENSOARG00000010505,ENSOARG00000016790,ENSOARG00000008962
GO:0017048	Rho GTPase binding	molecular_function	1	4	ENSOARG00000006414,ENSOARG00000005365,ENSOARG00000007483,ENSOARG00000002442
GO:0019751	polyol metabolic process	biological_process	1	4	ENSOARG00000018338,ENSOARG00000011840,ENSOARG00000020882,ENSOARG00000013461
GO:0032200	telomere organization	biological_process	1	4	ENSOARG00000010739,ENSOARG00000020721,ENSOARG00000004213,ENSOARG00000004073
GO:0036442	hydrogen-exporting ATPase activity	molecular_function	1	4	ENSOARG00000009084,ENSOARG00000013723,ENSOARG00000000504,ENSOARG00000004433
GO:0042381	hemolymph coagulation	biological_process	1	4	ENSOARG00000003966,ENSOARG00000017917,ENSOARG00000002142,ENSOARG00000018573
GO:0045202	synapse	cellular_component	1	4	ENSOARG00000015802,ENSOARG00000011968,ENSOARG00000009430,ENSOARG00000004978
GO:0046961	proton-transporting ATPase activity, rotational mechanism	molecular_function	1	4	ENSOARG00000000504,ENSOARG00000013723,ENSOARG00000004433,ENSOARG00000009084
GO:0060249	anatomical structure homeostasis	biological_process	1	4	ENSOARG00000004213,ENSOARG00000004073,ENSOARG00000020721,ENSOARG00000010739
GO:0019898	extrinsic component of membrane	cellular_component	1	15	ENSOARG00000005476,ENSOARG00000020882,ENSOARG00000015372,ENSOARG00000003064,ENSOARG00000009902,ENSOARG00000013220,ENSOARG00000003665,ENSOARG00000007640,ENSOARG00000004438,ENSOARG00000008881,ENSOARG00000005162,ENSOARG00000009301,ENSOARG00000021200,ENSOARG00000004800,ENSOARG00000009223
GO:0030312	external encapsulating structure	cellular_component	1	15	ENSOARG00000008141,ENSOARG00000017599,ENSOARG00000010801,ENSOARG00000010988,ENSOARG00000004723,ENSOARG00000003998,ENSOARG00000016738,ENSOARG00000001268,ENSOARG00000017032,ENSOARG00000017775,ENSOARG00000018064,ENSOARG00000004434,ENSOARG00000006722,ENSOARG00000011142,ENSOARG00000011408
GO:0009056	catabolic process	biological_process	1	67	ENSOARG00000017272,ENSOARG00000010469,ENSOARG00000007483,ENSOARG00000008897,ENSOARG00000018055,ENSOARG00000016774,ENSOARG00000016281,ENSOARG00000016304,ENSOARG00000003013,ENSOARG00000009973,ENSOARG00000016755,ENSOARG00000016156,ENSOARG00000007622,ENSOARG00000009763,ENSOARG00000009301,ENSOARG00000006729,ENSOARG00000014052,ENSOARG00000000038,ENSOARG00000010739,ENSOARG00000016652,ENSOARG00000020162,…
GO:0003908	methylated-DNA-[protein]-cysteine S-methyltransferase activity	molecular_function	1	1	ENSOARG00000014837
GO:0003941	L-serine ammonia-lyase activity	molecular_function	1	1	ENSOARG00000017379
GO:0004107	chorismate synthase activity	molecular_function	1	1	ENSOARG00000011834
GO:0004677	DNA-dependent protein kinase activity	molecular_function	1	1	ENSOARG00000011884
GO:0004788	thiamine diphosphokinase activity	molecular_function	1	1	ENSOARG00000018504
GO:0005313	L-glutamate transmembrane transporter activity	molecular_function	1	1	ENSOARG00000005042
GO:0006545	glycine biosynthetic process	biological_process	1	1	ENSOARG00000014803
GO:0006714	sesquiterpenoid metabolic process	biological_process	1	1	ENSOARG00000016796
GO:0008901	ferredoxin hydrogenase activity	molecular_function	1	1	ENSOARG00000010133
GO:0009233	menaquinone metabolic process	biological_process	1	1	ENSOARG00000016202
GO:0009234	menaquinone biosynthetic process	biological_process	1	1	ENSOARG00000016202
GO:0009584	detection of visible light	biological_process	1	1	ENSOARG00000001400
GO:0009856	pollination	biological_process	1	1	ENSOARG00000002076
GO:0009875	pollen-pistil interaction	biological_process	1	1	ENSOARG00000002076
GO:0010334	sesquiterpene synthase activity	molecular_function	1	1	ENSOARG00000016796
GO:0015172	acidic amino acid transmembrane transporter activity	molecular_function	1	1	ENSOARG00000005042
GO:0015234	thiamine transmembrane transporter activity	molecular_function	1	1	ENSOARG00000009960
GO:0015485	cholesterol binding	molecular_function	1	1	ENSOARG00000015616
GO:0015501	glutamate:sodium symporter activity	molecular_function	1	1	ENSOARG00000005042
GO:0015800	acidic amino acid transport	biological_process	1	1	ENSOARG00000005042
GO:0015807	L-amino acid transport	biological_process	1	1	ENSOARG00000005042
GO:0015813	L-glutamate transport	biological_process	1	1	ENSOARG00000005042
GO:0015888	thiamine transport	biological_process	1	1	ENSOARG00000009960
GO:0016106	sesquiterpenoid biosynthetic process	biological_process	1	1	ENSOARG00000016796
GO:0016699	oxidoreductase activity, acting on hydrogen as donor, iron-sulfur protein as acceptor	molecular_function	1	1	ENSOARG00000010133
GO:0017134	fibroblast growth factor binding	molecular_function	1	1	ENSOARG00000000038
GO:0018298	protein-chromophore linkage	biological_process	1	1	ENSOARG00000001400
GO:0018492	carbon-monoxide dehydrogenase (acceptor) activity	molecular_function	1	1	ENSOARG00000016272
GO:0019015	viral genome	cellular_component	1	1	ENSOARG00000012744
GO:0019075	virus maturation	biological_process	1	1	ENSOARG00000003291
GO:0031424	keratinization	biological_process	1	1	ENSOARG00000002726
GO:0032934	sterol binding	molecular_function	1	1	ENSOARG00000015616
GO:0039694	viral RNA genome replication	biological_process	1	1	ENSOARG00000000488
GO:0039703	RNA replication	biological_process	1	1	ENSOARG00000000488
GO:0043158	heterocyst differentiation	biological_process	1	1	ENSOARG00000017791
GO:0043178	alcohol binding	molecular_function	1	1	ENSOARG00000015616
GO:0043547	positive regulation of GTPase activity	biological_process	1	1	ENSOARG00000017283
GO:0045117	azole transport	biological_process	1	1	ENSOARG00000009960
GO:0045118	azole transporter activity	molecular_function	1	1	ENSOARG00000009960
GO:0045482	trichodiene synthase activity	molecular_function	1	1	ENSOARG00000016796
GO:0046429	4-hydroxy-3-methylbut-2-en-1-yl diphosphate synthase activity	molecular_function	1	1	ENSOARG00000017812
GO:0046797	viral procapsid maturation	biological_process	1	1	ENSOARG00000003291
GO:0048544	recognition of pollen	biological_process	1	1	ENSOARG00000002076
GO:0051183	vitamin transporter activity	molecular_function	1	1	ENSOARG00000009960
GO:0052592	oxidoreductase activity, acting on CH or CH2 groups, with an iron-sulfur protein as acceptor	molecular_function	1	1	ENSOARG00000017812
GO:0090482	vitamin transmembrane transporter activity	molecular_function	1	1	ENSOARG00000009960
GO:0098657	import into cell	biological_process	1	1	ENSOARG00000001865
GO:1901474	azole transmembrane transporter activity	molecular_function	1	1	ENSOARG00000009960
GO:0044283	small molecule biosynthetic process	biological_process	1	28	ENSOARG00000017379,ENSOARG00000011834,ENSOARG00000018178,ENSOARG00000012777,ENSOARG00000012875,ENSOARG00000004502,ENSOARG00000001365,ENSOARG00000014297,ENSOARG00000020882,ENSOARG00000012120,ENSOARG00000011840,ENSOARG00000004539,ENSOARG00000016706,ENSOARG00000000829,ENSOARG00000013815,ENSOARG00000007966,ENSOARG00000016202,ENSOARG00000006220,ENSOARG00000012528,ENSOARG00000001729,ENSOARG00000011558,…
GO:0000781	chromosome, telomeric region	cellular_component	1	2	ENSOARG00000004213,ENSOARG00000017283
GO:0007417	central nervous system development	biological_process	1	2	ENSOARG00000005947,ENSOARG00000005066
GO:0007420	brain development	biological_process	1	2	ENSOARG00000005066,ENSOARG00000005947
GO:0008277	regulation of G-protein coupled receptor protein signaling pathway	biological_process	1	2	ENSOARG00000003452,ENSOARG00000019935
GO:0009229	thiamine diphosphate biosynthetic process	biological_process	1	2	ENSOARG00000018504,ENSOARG00000001867
GO:0009620	response to fungus	biological_process	1	2	ENSOARG00000011550,ENSOARG00000012528
GO:0015204	urea transmembrane transporter activity	molecular_function	1	2	ENSOARG00000015530,ENSOARG00000002339
GO:0015840	urea transport	biological_process	1	2	ENSOARG00000002339,ENSOARG00000015530
GO:0016872	intramolecular lyase activity	molecular_function	1	2	ENSOARG00000011840,ENSOARG00000020882
GO:0019755	one-carbon compound transport	biological_process	1	2	ENSOARG00000015530,ENSOARG00000002339
GO:0030975	thiamine binding	molecular_function	1	2	ENSOARG00000018504,ENSOARG00000001867
GO:0042357	thiamine diphosphate metabolic process	biological_process	1	2	ENSOARG00000018504,ENSOARG00000001867
GO:0042887	amide transmembrane transporter activity	molecular_function	1	2	ENSOARG00000002339,ENSOARG00000015530
GO:0050750	low-density lipoprotein particle receptor binding	molecular_function	1	2	ENSOARG00000009301,ENSOARG00000013363
GO:0050832	defense response to fungus	biological_process	1	2	ENSOARG00000011550,ENSOARG00000012528
GO:0051180	vitamin transport	biological_process	1	2	ENSOARG00000009960,ENSOARG00000008392
GO:0060322	head development	biological_process	1	2	ENSOARG00000005947,ENSOARG00000005066
GO:0070325	lipoprotein particle receptor binding	molecular_function	1	2	ENSOARG00000013363,ENSOARG00000009301
GO:0071918	urea transmembrane transport	biological_process	1	2	ENSOARG00000002339,ENSOARG00000015530
GO:0090305	nucleic acid phosphodiester bond hydrolysis	biological_process	1	2	ENSOARG00000006423,ENSOARG00000004041
GO:0019199	transmembrane receptor protein kinase activity	molecular_function	1	10	ENSOARG00000013753,ENSOARG00000013312,ENSOARG00000014726,ENSOARG00000010669,ENSOARG00000011865,ENSOARG00000000285,ENSOARG00000011332,ENSOARG00000000651,ENSOARG00000010005,ENSOARG00000010967
GO:0006855	drug transmembrane transport	biological_process	1	3	ENSOARG00000018143,ENSOARG00000001219,ENSOARG00000010216
GO:0008239	dipeptidyl-peptidase activity	molecular_function	1	3	ENSOARG00000001752,ENSOARG00000019061,ENSOARG00000007785
GO:0008440	inositol-1,4,5-trisphosphate 3-kinase activity	molecular_function	1	3	ENSOARG00000001142,ENSOARG00000010356,ENSOARG00000006557
GO:0015893	drug transport	biological_process	1	3	ENSOARG00000010216,ENSOARG00000001219,ENSOARG00000018143
GO:0032780	negative regulation of ATPase activity	biological_process	1	3	ENSOARG00000016706,ENSOARG00000008898,ENSOARG00000003713
GO:0031300	intrinsic component of organelle membrane	cellular_component	1	13	ENSOARG00000011005,ENSOARG00000000800,ENSOARG00000005126,ENSOARG00000000065,ENSOARG00000003327,ENSOARG00000004738,ENSOARG00000017736,ENSOARG00000011828,ENSOARG00000013897,ENSOARG00000012664,ENSOARG00000003998,ENSOARG00000002819,ENSOARG00000012501
GO:0031301	integral component of organelle membrane	cellular_component	1	13	ENSOARG00000013897,ENSOARG00000012664,ENSOARG00000003998,ENSOARG00000002819,ENSOARG00000012501,ENSOARG00000011005,ENSOARG00000000800,ENSOARG00000000065,ENSOARG00000005126,ENSOARG00000003327,ENSOARG00000017736,ENSOARG00000004738,ENSOARG00000011828
GO:0071310	cellular response to organic substance	biological_process	1	13	ENSOARG00000011335,ENSOARG00000013487,ENSOARG00000017406,ENSOARG00000003928,ENSOARG00000009308,ENSOARG00000015980,ENSOARG00000021148,ENSOARG00000014321,ENSOARG00000004373,ENSOARG00000010848,ENSOARG00000002133,ENSOARG00000011785,ENSOARG00000017630
GO:0051536	iron-sulfur cluster binding	molecular_function	1	15	ENSOARG00000018011,ENSOARG00000008952,ENSOARG00000011692,ENSOARG00000000796,ENSOARG00000002872,ENSOARG00000021182,ENSOARG00000009380,ENSOARG00000002168,ENSOARG00000007465,ENSOARG00000017379,ENSOARG00000009595,ENSOARG00000015928,ENSOARG00000006827,ENSOARG00000017646,ENSOARG00000015134
GO:0051540	metal cluster binding	molecular_function	1	15	ENSOARG00000009380,ENSOARG00000021182,ENSOARG00000002872,ENSOARG00000007465,ENSOARG00000002168,ENSOARG00000018011,ENSOARG00000000796,ENSOARG00000011692,ENSOARG00000008952,ENSOARG00000017646,ENSOARG00000015134,ENSOARG00000017379,ENSOARG00000009595,ENSOARG00000015928,ENSOARG00000006827
GO:0048609	multicellular organismal reproductive process	biological_process	1	17	ENSOARG00000016738,ENSOARG00000008141,ENSOARG00000014391,ENSOARG00000001268,ENSOARG00000011142,ENSOARG00000011408,ENSOARG00000003568,ENSOARG00000003998,ENSOARG00000003070,ENSOARG00000006722,ENSOARG00000008197,ENSOARG00000004434,ENSOARG00000011783,ENSOARG00000006554,ENSOARG00000011301,ENSOARG00000015114,ENSOARG00000003717
GO:0030855	epithelial cell differentiation	biological_process	1	9	ENSOARG00000001268,ENSOARG00000008141,ENSOARG00000003998,ENSOARG00000016738,ENSOARG00000011408,ENSOARG00000004434,ENSOARG00000002726,ENSOARG00000011142,ENSOARG00000006722
GO:0016747	transferase activity, transferring acyl groups other than amino-acyl groups	molecular_function	1	22	ENSOARG00000015861,ENSOARG00000003624,ENSOARG00000001623,ENSOARG00000014297,ENSOARG00000011261,ENSOARG00000002954,ENSOARG00000005674,ENSOARG00000004943,ENSOARG00000007475,ENSOARG00000010107,ENSOARG00000017655,ENSOARG00000003256,ENSOARG00000019969,ENSOARG00000016706,ENSOARG00000015488,ENSOARG00000004539,ENSOARG00000015117,ENSOARG00000009593,ENSOARG00000012124,ENSOARG00000003252,ENSOARG00000000978,…
GO:0000155	phosphorelay sensor kinase activity	molecular_function	1	6	ENSOARG00000005349,ENSOARG00000004213,ENSOARG00000006414,ENSOARG00000018504,ENSOARG00000002106,ENSOARG00000004207
GO:0019069	viral capsid assembly	biological_process	1	7	ENSOARG00000010312,ENSOARG00000011347,ENSOARG00000016895,ENSOARG00000004978,ENSOARG00000012120,ENSOARG00000007031,ENSOARG00000003291
GO:0032182	ubiquitin-like protein binding	molecular_function	1	7	ENSOARG00000007506,ENSOARG00000012398,ENSOARG00000004487,ENSOARG00000005469,ENSOARG00000009183,ENSOARG00000012677,ENSOARG00000016887
GO:0046474	glycerophospholipid biosynthetic process	biological_process	1	7	ENSOARG00000005028,ENSOARG00000010906,ENSOARG00000018436,ENSOARG00000014247,ENSOARG00000010080,ENSOARG00000011107,ENSOARG00000010523
GO:0048278	vesicle docking	biological_process	1	7	ENSOARG00000018700,ENSOARG00000012244,ENSOARG00000011703,ENSOARG00000001010,ENSOARG00000009973,ENSOARG00000005346,ENSOARG00000013391
GO:0006914	autophagy	biological_process	1	41	ENSOARG00000017379,ENSOARG00000015355,ENSOARG00000002079,ENSOARG00000014762,ENSOARG00000019061,ENSOARG00000003538,ENSOARG00000000394,ENSOARG00000016004,ENSOARG00000016992,ENSOARG00000017919,ENSOARG00000017782,ENSOARG00000017493,ENSOARG00000007184,ENSOARG00000001365,ENSOARG00000006647,ENSOARG00000009223,ENSOARG00000020162,ENSOARG00000003595,ENSOARG00000011682,ENSOARG00000000255,ENSOARG00000006122,…
GO:0016070	RNA metabolic process	biological_process	1	351	ENSOARG00000006991,ENSOARG00000007809,ENSOARG00000006423,ENSOARG00000002954,ENSOARG00000013176,ENSOARG00000003172,ENSOARG00000017052,ENSOARG00000002978,ENSOARG00000000504,ENSOARG00000021094,ENSOARG00000002062,ENSOARG00000008897,ENSOARG00000018309,ENSOARG00000003819,ENSOARG00000006553,ENSOARG00000014239,ENSOARG00000016774,ENSOARG00000012051,ENSOARG00000001276,ENSOARG00000001387,ENSOARG00000013112,…
GO:0033646	host intracellular part	cellular_component	1	13	ENSOARG00000013312,ENSOARG00000004454,ENSOARG00000015846,ENSOARG00000005443,ENSOARG00000008975,ENSOARG00000020474,ENSOARG00000016895,ENSOARG00000007203,ENSOARG00000004921,ENSOARG00000003172,ENSOARG00000011347,ENSOARG00000010312,ENSOARG00000004103
GO:0043656	intracellular region of host	cellular_component	1	13	ENSOARG00000003172,ENSOARG00000004921,ENSOARG00000011347,ENSOARG00000004103,ENSOARG00000010312,ENSOARG00000007203,ENSOARG00000005443,ENSOARG00000008975,ENSOARG00000013312,ENSOARG00000004454,ENSOARG00000015846,ENSOARG00000016895,ENSOARG00000020474
GO:0044281	small molecule metabolic process	biological_process	1	110	ENSOARG00000000504,ENSOARG00000012875,ENSOARG00000012777,ENSOARG00000011432,ENSOARG00000013082,ENSOARG00000015860,ENSOARG00000003760,ENSOARG00000009854,ENSOARG00000018476,ENSOARG00000012120,ENSOARG00000014702,ENSOARG00000009764,ENSOARG00000014172,ENSOARG00000006694,ENSOARG00000004539,ENSOARG00000017897,ENSOARG00000012575,ENSOARG00000013527,ENSOARG00000002688,ENSOARG00000018338,ENSOARG00000018309,…
GO:0006357	regulation of transcription from RNA polymerase II promoter	biological_process	1	23	ENSOARG00000016156,ENSOARG00000014868,ENSOARG00000015041,ENSOARG00000008871,ENSOARG00000013374,ENSOARG00000009391,ENSOARG00000014696,ENSOARG00000004434,ENSOARG00000014962,ENSOARG00000003532,ENSOARG00000011779,ENSOARG00000000848,ENSOARG00000003984,ENSOARG00000011692,ENSOARG00000003475,ENSOARG00000005302,ENSOARG00000011381,ENSOARG00000014820,ENSOARG00000003246,ENSOARG00000018342,ENSOARG00000018517,…
GO:0031012	extracellular matrix	cellular_component	1	33	ENSOARG00000007475,ENSOARG00000006156,ENSOARG00000012184,ENSOARG00000004292,ENSOARG00000006515,ENSOARG00000003203,ENSOARG00000007998,ENSOARG00000000553,ENSOARG00000003830,ENSOARG00000007029,ENSOARG00000009917,ENSOARG00000018035,ENSOARG00000021190,ENSOARG00000008574,ENSOARG00000005251,ENSOARG00000004504,ENSOARG00000015446,ENSOARG00000020044,ENSOARG00000013928,ENSOARG00000009766,ENSOARG00000015313,…
GO:0004198	calcium-dependent cysteine-type endopeptidase activity	molecular_function	1	4	ENSOARG00000013374,ENSOARG00000005808,ENSOARG00000015097,ENSOARG00000014644
GO:0004383	guanylate cyclase activity	molecular_function	1	4	ENSOARG00000014702,ENSOARG00000010375,ENSOARG00000013527,ENSOARG00000018476
GO:0004714	transmembrane receptor protein tyrosine kinase activity	molecular_function	1	4	ENSOARG00000013753,ENSOARG00000011865,ENSOARG00000000285,ENSOARG00000010005
GO:0005086	ARF guanyl-nucleotide exchange factor activity	molecular_function	1	4	ENSOARG00000008726,ENSOARG00000003538,ENSOARG00000004073,ENSOARG00000000653
GO:0006182	cGMP biosynthetic process	biological_process	1	4	ENSOARG00000018476,ENSOARG00000013527,ENSOARG00000014702,ENSOARG00000010375
GO:0009307	DNA restriction-modification system	biological_process	1	4	ENSOARG00000016790,ENSOARG00000008962,ENSOARG00000011261,ENSOARG00000010505
GO:0016049	cell growth	biological_process	1	4	ENSOARG00000009469,ENSOARG00000017369,ENSOARG00000002116,ENSOARG00000007393
GO:0019835	cytolysis	biological_process	1	4	ENSOARG00000018113,ENSOARG00000009917,ENSOARG00000004442,ENSOARG00000009948
GO:0032011	ARF protein signal transduction	biological_process	1	4	ENSOARG00000003538,ENSOARG00000008726,ENSOARG00000000653,ENSOARG00000004073
GO:0032012	regulation of ARF protein signal transduction	biological_process	1	4	ENSOARG00000004073,ENSOARG00000000653,ENSOARG00000008726,ENSOARG00000003538
GO:0044355	clearance of foreign intracellular DNA	biological_process	1	4	ENSOARG00000011261,ENSOARG00000010505,ENSOARG00000016790,ENSOARG00000008962
GO:0044769	ATPase activity, coupled to transmembrane movement of ions, rotational mechanism	molecular_function	1	4	ENSOARG00000013723,ENSOARG00000000504,ENSOARG00000004433,ENSOARG00000009084
GO:0046068	cGMP metabolic process	biological_process	1	4	ENSOARG00000013527,ENSOARG00000018476,ENSOARG00000014702,ENSOARG00000010375
GO:0009451	RNA modification	biological_process	1	25	ENSOARG00000016429,ENSOARG00000010707,ENSOARG00000018629,ENSOARG00000013112,ENSOARG00000006541,ENSOARG00000009595,ENSOARG00000005920,ENSOARG00000012528,ENSOARG00000017222,ENSOARG00000018292,ENSOARG00000017317,ENSOARG00000018309,ENSOARG00000013498,ENSOARG00000009537,ENSOARG00000018135,ENSOARG00000003869,ENSOARG00000003483,ENSOARG00000004977,ENSOARG00000015818,ENSOARG00000005929,ENSOARG00000007167,…
GO:1901362	organic cyclic compound biosynthetic process	biological_process	1	324	ENSOARG00000000514,ENSOARG00000011884,ENSOARG00000012126,ENSOARG00000004373,ENSOARG00000007750,ENSOARG00000003831,ENSOARG00000002962,ENSOARG00000008188,ENSOARG00000015949,ENSOARG00000018503,ENSOARG00000017085,ENSOARG00000010422,ENSOARG00000011677,ENSOARG00000007167,ENSOARG00000014284,ENSOARG00000007203,ENSOARG00000017323,ENSOARG00000017855,ENSOARG00000006722,ENSOARG00000017454,ENSOARG00000015756,…
GO:0005057	receptor signaling protein activity	molecular_function	1	8	ENSOARG00000006414,ENSOARG00000004207,ENSOARG00000002106,ENSOARG00000004213,ENSOARG00000005349,ENSOARG00000018504,ENSOARG00000013596,ENSOARG00000013598
GO:0016043	cellular component organization	biological_process	1	206	ENSOARG00000002597,ENSOARG00000001659,ENSOARG00000009854,ENSOARG00000000119,ENSOARG00000015274,ENSOARG00000009973,ENSOARG00000015077,ENSOARG00000004330,ENSOARG00000013120,ENSOARG00000002540,ENSOARG00000013082,ENSOARG00000014865,ENSOARG00000013539,ENSOARG00000017272,ENSOARG00000000692,ENSOARG00000011865,ENSOARG00000004932,ENSOARG00000004073,ENSOARG00000004730,ENSOARG00000003523,ENSOARG00000016304,…
GO:0008270	zinc ion binding	molecular_function	1	196	ENSOARG00000016590,ENSOARG00000008197,ENSOARG00000015380,ENSOARG00000005814,ENSOARG00000016302,ENSOARG00000010801,ENSOARG00000012655,ENSOARG00000007223,ENSOARG00000000639,ENSOARG00000011812,ENSOARG00000018855,ENSOARG00000003651,ENSOARG00000013194,ENSOARG00000000611,ENSOARG00000002281,ENSOARG00000006987,ENSOARG00000009814,ENSOARG00000012664,ENSOARG00000013425,ENSOARG00000015473,ENSOARG00000000680,…
GO:0045017	glycerolipid biosynthetic process	biological_process	1	7	ENSOARG00000005028,ENSOARG00000010906,ENSOARG00000018436,ENSOARG00000011107,ENSOARG00000014247,ENSOARG00000010523,ENSOARG00000010080
GO:0005496	steroid binding	molecular_function	1	5	ENSOARG00000015616,ENSOARG00000001452,ENSOARG00000016504,ENSOARG00000013487,ENSOARG00000008392
GO:0009790	embryo development	biological_process	1	5	ENSOARG00000011950,ENSOARG00000013521,ENSOARG00000003669,ENSOARG00000013616,ENSOARG00000007694
GO:0016646	oxidoreductase activity, acting on the CH-NH group of donors, NAD or NADP as acceptor	molecular_function	1	5	ENSOARG00000018483,ENSOARG00000012528,ENSOARG00000014803,ENSOARG00000004375,ENSOARG00000021078
GO:0072657	protein localization to membrane	biological_process	1	13	ENSOARG00000005268,ENSOARG00000018095,ENSOARG00000015616,ENSOARG00000011005,ENSOARG00000010739,ENSOARG00000001140,ENSOARG00000013539,ENSOARG00000012528,ENSOARG00000005920,ENSOARG00000008242,ENSOARG00000013082,ENSOARG00000005349,ENSOARG00000003354
GO:0016054	organic acid catabolic process	biological_process	1	6	ENSOARG00000012053,ENSOARG00000008188,ENSOARG00000004733,ENSOARG00000012922,ENSOARG00000012241,ENSOARG00000001119
GO:0046395	carboxylic acid catabolic process	biological_process	1	6	ENSOARG00000001119,ENSOARG00000012241,ENSOARG00000012922,ENSOARG00000008188,ENSOARG00000004733,ENSOARG00000012053
GO:0006351	transcription, DNA-templated	biological_process	1	278	ENSOARG00000007156,ENSOARG00000006426,ENSOARG00000015846,ENSOARG00000003327,ENSOARG00000007208,ENSOARG00000011335,ENSOARG00000001319,ENSOARG00000018191,ENSOARG00000018627,ENSOARG00000011845,ENSOARG00000014940,ENSOARG00000013382,ENSOARG00000017122,ENSOARG00000003822,ENSOARG00000009430,ENSOARG00000003475,ENSOARG00000000163,ENSOARG00000004434,ENSOARG00000000932,ENSOARG00000013801,ENSOARG00000007874,…
GO:0097659	nucleic acid-templated transcription	biological_process	1	278	ENSOARG00000003562,ENSOARG00000001236,ENSOARG00000007768,ENSOARG00000017630,ENSOARG00000003630,ENSOARG00000008975,ENSOARG00000008898,ENSOARG00000018258,ENSOARG00000004215,ENSOARG00000003315,ENSOARG00000017418,ENSOARG00000013691,ENSOARG00000014321,ENSOARG00000021057,ENSOARG00000011785,ENSOARG00000012869,ENSOARG00000011726,ENSOARG00000016384,ENSOARG00000012361,ENSOARG00000002133,ENSOARG00000015980,…
GO:0097159	organic cyclic compound binding	molecular_function	1	664	ENSOARG00000019084,ENSOARG00000000185,ENSOARG00000015882,ENSOARG00000011261,ENSOARG00000007184,ENSOARG00000015706,ENSOARG00000007695,ENSOARG00000000839,ENSOARG00000005673,ENSOARG00000011565,ENSOARG00000010707,ENSOARG00000006358,ENSOARG00000014485,ENSOARG00000008197,ENSOARG00000014726,ENSOARG00000014629,ENSOARG00000005785,ENSOARG00000005527,ENSOARG00000005886,ENSOARG00000000627,ENSOARG00000013970,…
GO:1901363	heterocyclic compound binding	molecular_function	1	664	ENSOARG00000001335,ENSOARG00000014684,ENSOARG00000017962,ENSOARG00000008477,ENSOARG00000019980,ENSOARG00000018071,ENSOARG00000017237,ENSOARG00000016562,ENSOARG00000013425,ENSOARG00000007316,ENSOARG00000000289,ENSOARG00000001404,ENSOARG00000006773,ENSOARG00000017782,ENSOARG00000013874,ENSOARG00000004895,ENSOARG00000004909,ENSOARG00000001030,ENSOARG00000002132,ENSOARG00000014884,ENSOARG00000002606,…
GO:0009163	nucleoside biosynthetic process	biological_process	1	17	ENSOARG00000021078,ENSOARG00000018112,ENSOARG00000004433,ENSOARG00000010176,ENSOARG00000018972,ENSOARG00000016302,ENSOARG00000013517,ENSOARG00000018309,ENSOARG00000018483,ENSOARG00000011432,ENSOARG00000008734,ENSOARG00000013899,ENSOARG00000000504,ENSOARG00000013968,ENSOARG00000001499,ENSOARG00000009764,ENSOARG00000017101
GO:0042455	ribonucleoside biosynthetic process	biological_process	1	17	ENSOARG00000018483,ENSOARG00000011432,ENSOARG00000000504,ENSOARG00000013968,ENSOARG00000008734,ENSOARG00000013899,ENSOARG00000017101,ENSOARG00000009764,ENSOARG00000001499,ENSOARG00000004433,ENSOARG00000021078,ENSOARG00000018112,ENSOARG00000010176,ENSOARG00000018972,ENSOARG00000013517,ENSOARG00000018309,ENSOARG00000016302
GO:1901659	glycosyl compound biosynthetic process	biological_process	1	17	ENSOARG00000004433,ENSOARG00000021078,ENSOARG00000018112,ENSOARG00000010176,ENSOARG00000018972,ENSOARG00000013517,ENSOARG00000018309,ENSOARG00000016302,ENSOARG00000018483,ENSOARG00000011432,ENSOARG00000000504,ENSOARG00000013968,ENSOARG00000008734,ENSOARG00000013899,ENSOARG00000017101,ENSOARG00000009764,ENSOARG00000001499
GO:0006613	cotranslational protein targeting to membrane	biological_process	1	9	ENSOARG00000015616,ENSOARG00000018095,ENSOARG00000001140,ENSOARG00000011005,ENSOARG00000010739,ENSOARG00000013082,ENSOARG00000012528,ENSOARG00000008242,ENSOARG00000005920
GO:0070972	protein localization to endoplasmic reticulum	biological_process	1	9	ENSOARG00000010739,ENSOARG00000001140,ENSOARG00000004118,ENSOARG00000018095,ENSOARG00000015616,ENSOARG00000012528,ENSOARG00000005920,ENSOARG00000008242,ENSOARG00000013082
GO:0020037	heme binding	molecular_function	1	24	ENSOARG00000018283,ENSOARG00000002100,ENSOARG00000001328,ENSOARG00000003587,ENSOARG00000020977,ENSOARG00000012715,ENSOARG00000007316,ENSOARG00000008759,ENSOARG00000000150,ENSOARG00000015114,ENSOARG00000005747,ENSOARG00000018352,ENSOARG00000016384,ENSOARG00000002793,ENSOARG00000001451,ENSOARG00000010375,ENSOARG00000004487,ENSOARG00000010944,ENSOARG00000019130,ENSOARG00000000173,ENSOARG00000003867,…
GO:0004016	adenylate cyclase activity	molecular_function	1	3	ENSOARG00000013527,ENSOARG00000014702,ENSOARG00000015860
GO:0006171	cAMP biosynthetic process	biological_process	1	3	ENSOARG00000014702,ENSOARG00000015860,ENSOARG00000013527
GO:0008376	acetylgalactosaminyltransferase activity	molecular_function	1	3	ENSOARG00000003933,ENSOARG00000008033,ENSOARG00000003916
GO:0008716	D-alanine-D-alanine ligase activity	molecular_function	1	3	ENSOARG00000004442,ENSOARG00000008789,ENSOARG00000000829
GO:0015643	toxic substance binding	molecular_function	1	3	ENSOARG00000009157,ENSOARG00000005736,ENSOARG00000013009
GO:0015937	coenzyme A biosynthetic process	biological_process	1	3	ENSOARG00000018112,ENSOARG00000018309,ENSOARG00000018972
GO:0016624	oxidoreductase activity, acting on the aldehyde or oxo group of donors, disulfide as acceptor	molecular_function	1	3	ENSOARG00000014862,ENSOARG00000005493,ENSOARG00000007403
GO:0031985	Golgi cisterna	cellular_component	1	3	ENSOARG00000008033,ENSOARG00000003933,ENSOARG00000003916
GO:0032580	Golgi cisterna membrane	cellular_component	1	3	ENSOARG00000003916,ENSOARG00000008033,ENSOARG00000003933
GO:0033866	nucleoside bisphosphate biosynthetic process	biological_process	1	3	ENSOARG00000018972,ENSOARG00000018309,ENSOARG00000018112
GO:0034030	ribonucleoside bisphosphate biosynthetic process	biological_process	1	3	ENSOARG00000018112,ENSOARG00000018309,ENSOARG00000018972
GO:0034033	purine nucleoside bisphosphate biosynthetic process	biological_process	1	3	ENSOARG00000018972,ENSOARG00000018112,ENSOARG00000018309
GO:0042493	response to drug	biological_process	1	3	ENSOARG00000001219,ENSOARG00000018143,ENSOARG00000010216
GO:0042775	mitochondrial ATP synthesis coupled electron transport	biological_process	1	3	ENSOARG00000000603,ENSOARG00000006694,ENSOARG00000015846
GO:0044706	multi-multicellular organism process	biological_process	1	3	ENSOARG00000003568,ENSOARG00000015114,ENSOARG00000002076
GO:0046058	cAMP metabolic process	biological_process	1	3	ENSOARG00000013527,ENSOARG00000015860,ENSOARG00000014702
GO:0055036	virion membrane	cellular_component	1	3	ENSOARG00000004698,ENSOARG00000003097,ENSOARG00000008154
GO:0072348	sulfur compound transport	biological_process	1	3	ENSOARG00000004798,ENSOARG00000009960,ENSOARG00000016539
GO:1901682	sulfur compound transmembrane transporter activity	molecular_function	1	3	ENSOARG00000016539,ENSOARG00000004798,ENSOARG00000009960
GO:0007276	gamete generation	biological_process	1	15	ENSOARG00000008141,ENSOARG00000003070,ENSOARG00000003998,ENSOARG00000016738,ENSOARG00000001268,ENSOARG00000014391,ENSOARG00000011783,ENSOARG00000004434,ENSOARG00000011142,ENSOARG00000006722,ENSOARG00000008197,ENSOARG00000003717,ENSOARG00000011408,ENSOARG00000011301,ENSOARG00000006554
GO:0015079	potassium ion transmembrane transporter activity	molecular_function	1	15	ENSOARG00000001030,ENSOARG00000004430,ENSOARG00000018790,ENSOARG00000012593,ENSOARG00000013067,ENSOARG00000001262,ENSOARG00000018013,ENSOARG00000014172,ENSOARG00000021181,ENSOARG00000009163,ENSOARG00000014544,ENSOARG00000010476,ENSOARG00000005609,ENSOARG00000007834,ENSOARG00000011107
GO:0008234	cysteine-type peptidase activity	molecular_function	1	25	ENSOARG00000004938,ENSOARG00000021238,ENSOARG00000010381,ENSOARG00000004487,ENSOARG00000005525,ENSOARG00000002300,ENSOARG00000008060,ENSOARG00000018604,ENSOARG00000003568,ENSOARG00000006707,ENSOARG00000005808,ENSOARG00000013040,ENSOARG00000014664,ENSOARG00000015097,ENSOARG00000016636,ENSOARG00000014644,ENSOARG00000013362,ENSOARG00000006069,ENSOARG00000006110,ENSOARG00000001580,ENSOARG00000003843,…
GO:0003916	DNA topoisomerase activity	molecular_function	1	8	ENSOARG00000014321,ENSOARG00000011188,ENSOARG00000013120,ENSOARG00000015274,ENSOARG00000005244,ENSOARG00000007942,ENSOARG00000004996,ENSOARG00000001406
GO:1901137	carbohydrate derivative biosynthetic process	biological_process	1	45	ENSOARG00000018604,ENSOARG00000018436,ENSOARG00000001644,ENSOARG00000014247,ENSOARG00000004433,ENSOARG00000018112,ENSOARG00000010375,ENSOARG00000010176,ENSOARG00000005321,ENSOARG00000016302,ENSOARG00000018483,ENSOARG00000004977,ENSOARG00000011107,ENSOARG00000013968,ENSOARG00000002076,ENSOARG00000008734,ENSOARG00000017101,ENSOARG00000010906,ENSOARG00000005371,ENSOARG00000001499,ENSOARG00000006615,…
GO:0006629	lipid metabolic process	biological_process	1	61	ENSOARG00000002384,ENSOARG00000003315,ENSOARG00000007403,ENSOARG00000013348,ENSOARG00000011760,ENSOARG00000006132,ENSOARG00000010523,ENSOARG00000007319,ENSOARG00000005028,ENSOARG00000017363,ENSOARG00000003256,ENSOARG00000001729,ENSOARG00000015949,ENSOARG00000013937,ENSOARG00000007475,ENSOARG00000012922,ENSOARG00000005578,ENSOARG00000004539,ENSOARG00000016706,ENSOARG00000001806,ENSOARG00000005493,…
GO:0019899	enzyme binding	molecular_function	1	16	ENSOARG00000007483,ENSOARG00000011717,ENSOARG00000009777,ENSOARG00000010469,ENSOARG00000005365,ENSOARG00000014354,ENSOARG00000001511,ENSOARG00000002442,ENSOARG00000020882,ENSOARG00000016156,ENSOARG00000005954,ENSOARG00000018724,ENSOARG00000000394,ENSOARG00000005785,ENSOARG00000010437,ENSOARG00000006414
GO:0032774	RNA biosynthetic process	biological_process	1	281	ENSOARG00000018627,ENSOARG00000007208,ENSOARG00000001319,ENSOARG00000018191,ENSOARG00000011335,ENSOARG00000003327,ENSOARG00000015846,ENSOARG00000007156,ENSOARG00000006426,ENSOARG00000003822,ENSOARG00000009430,ENSOARG00000017122,ENSOARG00000013382,ENSOARG00000014940,ENSOARG00000011845,ENSOARG00000005302,ENSOARG00000007874,ENSOARG00000007848,ENSOARG00000013801,ENSOARG00000004434,ENSOARG00000000932,…
GO:0016192	vesicle-mediated transport	biological_process	1	52	ENSOARG00000011301,ENSOARG00000016847,ENSOARG00000011717,ENSOARG00000011682,ENSOARG00000003327,ENSOARG00000009412,ENSOARG00000014450,ENSOARG00000012381,ENSOARG00000018700,ENSOARG00000013859,ENSOARG00000009672,ENSOARG00000009681,ENSOARG00000014470,ENSOARG00000011894,ENSOARG00000015473,ENSOARG00000017742,ENSOARG00000015049,ENSOARG00000013391,ENSOARG00000000585,ENSOARG00000005346,ENSOARG00000006459,…
GO:0035821	modification of morphology or physiology of other organism	biological_process	1	14	ENSOARG00000006049,ENSOARG00000012806,ENSOARG00000004442,ENSOARG00000008934,ENSOARG00000004454,ENSOARG00000007425,ENSOARG00000000537,ENSOARG00000011091,ENSOARG00000012244,ENSOARG00000009948,ENSOARG00000016652,ENSOARG00000001752,ENSOARG00000002964,ENSOARG00000011575
GO:0004112	cyclic-nucleotide phosphodiesterase activity	molecular_function	1	7	ENSOARG00000004847,ENSOARG00000018382,ENSOARG00000012952,ENSOARG00000016237,ENSOARG00000013382,ENSOARG00000016949,ENSOARG00000005923
GO:0009617	response to bacterium	biological_process	1	10	ENSOARG00000011550,ENSOARG00000007694,ENSOARG00000001799,ENSOARG00000018113,ENSOARG00000013297,ENSOARG00000005343,ENSOARG00000001285,ENSOARG00000012213,ENSOARG00000011267,ENSOARG00000006366
GO:0042742	defense response to bacterium	biological_process	1	10	ENSOARG00000011550,ENSOARG00000007694,ENSOARG00000018113,ENSOARG00000001799,ENSOARG00000013297,ENSOARG00000005343,ENSOARG00000001285,ENSOARG00000011267,ENSOARG00000012213,ENSOARG00000006366
GO:0019048	modulation by virus of host morphology or physiology	biological_process	1	12	ENSOARG00000016652,ENSOARG00000001752,ENSOARG00000002964,ENSOARG00000011575,ENSOARG00000000537,ENSOARG00000011091,ENSOARG00000012244,ENSOARG00000004454,ENSOARG00000007425,ENSOARG00000006049,ENSOARG00000012806,ENSOARG00000008934
GO:0043623	cellular protein complex assembly	biological_process	1	44	ENSOARG00000001659,ENSOARG00000000119,ENSOARG00000007694,ENSOARG00000000817,ENSOARG00000004978,ENSOARG00000012120,ENSOARG00000002442,ENSOARG00000004330,ENSOARG00000009973,ENSOARG00000009301,ENSOARG00000005169,ENSOARG00000020959,ENSOARG00000018132,ENSOARG00000007506,ENSOARG00000017272,ENSOARG00000018013,ENSOARG00000014799,ENSOARG00000004932,ENSOARG00000007969,ENSOARG00000001511,ENSOARG00000011865,…
GO:0065009	regulation of molecular function	biological_process	1	21	ENSOARG00000008898,ENSOARG00000017283,ENSOARG00000014151,ENSOARG00000014172,ENSOARG00000003099,ENSOARG00000009637,ENSOARG00000009973,ENSOARG00000006427,ENSOARG00000007858,ENSOARG00000015049,ENSOARG00000017379,ENSOARG00000017052,ENSOARG00000005438,ENSOARG00000001197,ENSOARG00000014624,ENSOARG00000013025,ENSOARG00000005736,ENSOARG00000003713,ENSOARG00000016706,ENSOARG00000005349,ENSOARG00000006707
GO:0009628	response to abiotic stimulus	biological_process	1	4	ENSOARG00000003665,ENSOARG00000001400,ENSOARG00000000692,ENSOARG00000018604
GO:0043130	ubiquitin binding	molecular_function	1	4	ENSOARG00000016887,ENSOARG00000009183,ENSOARG00000007506,ENSOARG00000012398
GO:0046332	SMAD binding	molecular_function	1	4	ENSOARG00000000531,ENSOARG00000000289,ENSOARG00000012744,ENSOARG00000000230
GO:0007093	mitotic cell cycle checkpoint	biological_process	1	6	ENSOARG00000017379,ENSOARG00000008449,ENSOARG00000009637,ENSOARG00000009973,ENSOARG00000005349,ENSOARG00000009333
GO:0051015	actin filament binding	molecular_function	1	6	ENSOARG00000004731,ENSOARG00000010121,ENSOARG00000001904,ENSOARG00000017349,ENSOARG00000010669,ENSOARG00000017222
GO:0001765	membrane raft assembly	biological_process	1	2	ENSOARG00000000264,ENSOARG00000011782
GO:0003012	muscle system process	biological_process	1	2	ENSOARG00000007259,ENSOARG00000012252
GO:0003910	DNA ligase (ATP) activity	molecular_function	1	2	ENSOARG00000008197,ENSOARG00000011565
GO:0004683	calmodulin-dependent protein kinase activity	molecular_function	1	2	ENSOARG00000008337,ENSOARG00000015725
GO:0004784	superoxide dismutase activity	molecular_function	1	2	ENSOARG00000013835,ENSOARG00000002540
GO:0005047	signal recognition particle binding	molecular_function	1	2	ENSOARG00000000580,ENSOARG00000008242
GO:0005813	centrosome	cellular_component	1	2	ENSOARG00000014865,ENSOARG00000004192
GO:0006029	proteoglycan metabolic process	biological_process	1	2	ENSOARG00000001644,ENSOARG00000009854
GO:0006936	muscle contraction	biological_process	1	2	ENSOARG00000012252,ENSOARG00000007259
GO:0006937	regulation of muscle contraction	biological_process	1	2	ENSOARG00000012252,ENSOARG00000007259
GO:0006939	smooth muscle contraction	biological_process	1	2	ENSOARG00000007259,ENSOARG00000012252
GO:0006940	regulation of smooth muscle contraction	biological_process	1	2	ENSOARG00000012252,ENSOARG00000007259
GO:0008483	transaminase activity	molecular_function	1	2	ENSOARG00000005228,ENSOARG00000006386
GO:0010257	NADH dehydrogenase complex assembly	biological_process	1	2	ENSOARG00000019061,ENSOARG00000004103
GO:0010333	terpene synthase activity	molecular_function	1	2	ENSOARG00000015530,ENSOARG00000016796
GO:0015012	heparan sulfate proteoglycan biosynthetic process	biological_process	1	2	ENSOARG00000001644,ENSOARG00000009854
GO:0016721	oxidoreductase activity, acting on superoxide radicals as acceptor	molecular_function	1	2	ENSOARG00000013835,ENSOARG00000002540
GO:0016728	oxidoreductase activity, acting on CH or CH2 groups, disulfide as acceptor	molecular_function	1	2	ENSOARG00000003102,ENSOARG00000006361
GO:0016769	transferase activity, transferring nitrogenous groups	molecular_function	1	2	ENSOARG00000005228,ENSOARG00000006386
GO:0019050	suppression by virus of host apoptotic process	biological_process	1	2	ENSOARG00000011575,ENSOARG00000007425
GO:0030166	proteoglycan biosynthetic process	biological_process	1	2	ENSOARG00000001644,ENSOARG00000009854
GO:0030201	heparan sulfate proteoglycan metabolic process	biological_process	1	2	ENSOARG00000009854,ENSOARG00000001644
GO:0030212	hyaluronan metabolic process	biological_process	1	2	ENSOARG00000000729,ENSOARG00000001533
GO:0031579	membrane raft organization	biological_process	1	2	ENSOARG00000000264,ENSOARG00000011782
GO:0032981	mitochondrial respiratory chain complex I assembly	biological_process	1	2	ENSOARG00000004103,ENSOARG00000019061
GO:0033130	acetylcholine receptor binding	molecular_function	1	2	ENSOARG00000002106,ENSOARG00000017815
GO:0033668	negative regulation by symbiont of host apoptotic process	biological_process	1	2	ENSOARG00000011575,ENSOARG00000007425
GO:0043495	protein anchor	molecular_function	1	2	ENSOARG00000002106,ENSOARG00000017815
GO:0044854	plasma membrane raft assembly	biological_process	1	2	ENSOARG00000000264,ENSOARG00000011782
GO:0044857	plasma membrane raft organization	biological_process	1	2	ENSOARG00000011782,ENSOARG00000000264
GO:0046660	female sex differentiation	biological_process	1	2	ENSOARG00000016738,ENSOARG00000004988
GO:0052041	negative regulation by symbiont of host programmed cell death	biological_process	1	2	ENSOARG00000007425,ENSOARG00000011575
GO:0052490	negative regulation by organism of programmed cell death in other organism involved in symbiotic interaction	biological_process	1	2	ENSOARG00000011575,ENSOARG00000007425
GO:0070836	caveola assembly	biological_process	1	2	ENSOARG00000000264,ENSOARG00000011782
GO:0090257	regulation of muscle system process	biological_process	1	2	ENSOARG00000007259,ENSOARG00000012252
GO:0097031	mitochondrial respiratory chain complex I biogenesis	biological_process	1	2	ENSOARG00000019061,ENSOARG00000004103
GO:1901617	organic hydroxy compound biosynthetic process	biological_process	1	2	ENSOARG00000020882,ENSOARG00000011840
GO:1903510	mucopolysaccharide metabolic process	biological_process	1	2	ENSOARG00000001533,ENSOARG00000000729
GO:0052652	cyclic purine nucleotide metabolic process	biological_process	1	5	ENSOARG00000015860,ENSOARG00000014702,ENSOARG00000010375,ENSOARG00000013527,ENSOARG00000018476
GO:0034613	cellular protein localization	biological_process	1	83	ENSOARG00000013514,ENSOARG00000013082,ENSOARG00000009301,ENSOARG00000005826,ENSOARG00000000580,ENSOARG00000009973,ENSOARG00000015077,ENSOARG00000012120,ENSOARG00000013787,ENSOARG00000019274,ENSOARG00000011703,ENSOARG00000005570,ENSOARG00000004118,ENSOARG00000017272,ENSOARG00000013539,ENSOARG00000018352,ENSOARG00000000394,ENSOARG00000012244,ENSOARG00000004068,ENSOARG00000006459,ENSOARG00000003643,…
GO:0070727	cellular macromolecule localization	biological_process	1	83	ENSOARG00000014450,ENSOARG00000008242,ENSOARG00000011335,ENSOARG00000003354,ENSOARG00000010739,ENSOARG00000000269,ENSOARG00000015616,ENSOARG00000003754,ENSOARG00000011301,ENSOARG00000011558,ENSOARG00000016847,ENSOARG00000012244,ENSOARG00000000394,ENSOARG00000003643,ENSOARG00000006459,ENSOARG00000004068,ENSOARG00000017742,ENSOARG00000005819,ENSOARG00000005268,ENSOARG00000018095,ENSOARG00000009681,…
GO:0006612	protein targeting to membrane	biological_process	1	9	ENSOARG00000013082,ENSOARG00000005920,ENSOARG00000012528,ENSOARG00000008242,ENSOARG00000015616,ENSOARG00000018095,ENSOARG00000001140,ENSOARG00000011005,ENSOARG00000010739
GO:0006865	amino acid transport	biological_process	1	9	ENSOARG00000012028,ENSOARG00000013596,ENSOARG00000000528,ENSOARG00000002294,ENSOARG00000000597,ENSOARG00000010032,ENSOARG00000005042,ENSOARG00000000771,ENSOARG00000019354
GO:0005654	nucleoplasm	cellular_component	1	38	ENSOARG00000011692,ENSOARG00000002484,ENSOARG00000000848,ENSOARG00000011779,ENSOARG00000014962,ENSOARG00000001213,ENSOARG00000003532,ENSOARG00000003246,ENSOARG00000007208,ENSOARG00000018517,ENSOARG00000011086,ENSOARG00000014820,ENSOARG00000013306,ENSOARG00000011381,ENSOARG00000013874,ENSOARG00000015041,ENSOARG00000014884,ENSOARG00000000878,ENSOARG00000014696,ENSOARG00000008871,ENSOARG00000009430,…
GO:0044451	nucleoplasm part	cellular_component	1	38	ENSOARG00000017968,ENSOARG00000009391,ENSOARG00000002918,ENSOARG00000001405,ENSOARG00000005674,ENSOARG00000014868,ENSOARG00000018799,ENSOARG00000016156,ENSOARG00000017085,ENSOARG00000013341,ENSOARG00000008370,ENSOARG00000018448,ENSOARG00000003252,ENSOARG00000010130,ENSOARG00000003984,ENSOARG00000004434,ENSOARG00000014696,ENSOARG00000000878,ENSOARG00000013374,ENSOARG00000009430,ENSOARG00000008871,…
GO:0044003	modification by symbiont of host morphology or physiology	biological_process	1	13	ENSOARG00000001752,ENSOARG00000016652,ENSOARG00000011575,ENSOARG00000002964,ENSOARG00000011091,ENSOARG00000000537,ENSOARG00000012244,ENSOARG00000004454,ENSOARG00000007425,ENSOARG00000012806,ENSOARG00000004442,ENSOARG00000006049,ENSOARG00000008934
GO:0051817	modification of morphology or physiology of other organism involved in symbiotic interaction	biological_process	1	13	ENSOARG00000000537,ENSOARG00000011091,ENSOARG00000012244,ENSOARG00000016652,ENSOARG00000001752,ENSOARG00000002964,ENSOARG00000011575,ENSOARG00000006049,ENSOARG00000012806,ENSOARG00000004442,ENSOARG00000008934,ENSOARG00000004454,ENSOARG00000007425
GO:0071840	cellular component organization or biogenesis	biological_process	1	218	ENSOARG00000001328,ENSOARG00000007793,ENSOARG00000005169,ENSOARG00000020959,ENSOARG00000006414,ENSOARG00000021159,ENSOARG00000002287,ENSOARG00000014321,ENSOARG00000013691,ENSOARG00000005436,ENSOARG00000007506,ENSOARG00000004041,ENSOARG00000007651,ENSOARG00000018036,ENSOARG00000009637,ENSOARG00000011551,ENSOARG00000009936,ENSOARG00000001511,ENSOARG00000008018,ENSOARG00000009469,ENSOARG00000008370,…
GO:0022414	reproductive process	biological_process	1	39	ENSOARG00000003998,ENSOARG00000005665,ENSOARG00000011783,ENSOARG00000004434,ENSOARG00000016928,ENSOARG00000006554,ENSOARG00000015154,ENSOARG00000004732,ENSOARG00000016738,ENSOARG00000008141,ENSOARG00000004988,ENSOARG00000014391,ENSOARG00000021159,ENSOARG00000009637,ENSOARG00000021199,ENSOARG00000013970,ENSOARG00000009293,ENSOARG00000003568,ENSOARG00000018627,ENSOARG00000003070,ENSOARG00000017191,…
GO:0009152	purine ribonucleotide biosynthetic process	biological_process	1	19	ENSOARG00000018972,ENSOARG00000010375,ENSOARG00000016302,ENSOARG00000013517,ENSOARG00000018309,ENSOARG00000018112,ENSOARG00000013527,ENSOARG00000004433,ENSOARG00000001499,ENSOARG00000009764,ENSOARG00000014702,ENSOARG00000017101,ENSOARG00000018476,ENSOARG00000015860,ENSOARG00000011432,ENSOARG00000008734,ENSOARG00000013899,ENSOARG00000000504,ENSOARG00000013968
GO:0071103	DNA conformation change	biological_process	1	19	ENSOARG00000006049,ENSOARG00000015274,ENSOARG00000009854,ENSOARG00000002954,ENSOARG00000004996,ENSOARG00000002287,ENSOARG00000013120,ENSOARG00000014321,ENSOARG00000015616,ENSOARG00000005244,ENSOARG00000007942,ENSOARG00000017017,ENSOARG00000009490,ENSOARG00000008835,ENSOARG00000001406,ENSOARG00000011188,ENSOARG00000004730,ENSOARG00000001387,ENSOARG00000001335
GO:0060429	epithelium development	biological_process	1	11	ENSOARG00000011408,ENSOARG00000011142,ENSOARG00000006722,ENSOARG00000004434,ENSOARG00000002726,ENSOARG00000001268,ENSOARG00000006610,ENSOARG00000016539,ENSOARG00000008141,ENSOARG00000016738,ENSOARG00000003998
GO:0015081	sodium ion transmembrane transporter activity	molecular_function	1	16	ENSOARG00000000264,ENSOARG00000016443,ENSOARG00000000248,ENSOARG00000006759,ENSOARG00000018551,ENSOARG00000010784,ENSOARG00000016211,ENSOARG00000005042,ENSOARG00000008850,ENSOARG00000009813,ENSOARG00000012516,ENSOARG00000016768,ENSOARG00000009051,ENSOARG00000012230,ENSOARG00000000067,ENSOARG00000018150
GO:0046906	tetrapyrrole binding	molecular_function	1	25	ENSOARG00000000173,ENSOARG00000003867,ENSOARG00000008392,ENSOARG00000002351,ENSOARG00000001856,ENSOARG00000019130,ENSOARG00000008188,ENSOARG00000018352,ENSOARG00000015114,ENSOARG00000005747,ENSOARG00000010375,ENSOARG00000004487,ENSOARG00000010944,ENSOARG00000016384,ENSOARG00000001451,ENSOARG00000002793,ENSOARG00000007316,ENSOARG00000012715,ENSOARG00000001328,ENSOARG00000003587,ENSOARG00000020977,…
GO:0006614	SRP-dependent cotranslational protein targeting to membrane	biological_process	1	8	ENSOARG00000013082,ENSOARG00000008242,ENSOARG00000005920,ENSOARG00000012528,ENSOARG00000015616,ENSOARG00000018095,ENSOARG00000010739,ENSOARG00000001140
GO:0045047	protein targeting to ER	biological_process	1	8	ENSOARG00000013082,ENSOARG00000005920,ENSOARG00000008242,ENSOARG00000012528,ENSOARG00000001140,ENSOARG00000010739,ENSOARG00000015616,ENSOARG00000018095
GO:0072599	establishment of protein localization to endoplasmic reticulum	biological_process	1	8	ENSOARG00000001140,ENSOARG00000010739,ENSOARG00000015616,ENSOARG00000018095,ENSOARG00000013082,ENSOARG00000008242,ENSOARG00000012528,ENSOARG00000005920
GO:0044702	single organism reproductive process	biological_process	1	36	ENSOARG00000003099,ENSOARG00000011142,ENSOARG00000010670,ENSOARG00000012167,ENSOARG00000011408,ENSOARG00000017782,ENSOARG00000008743,ENSOARG00000002803,ENSOARG00000012244,ENSOARG00000001268,ENSOARG00000002076,ENSOARG00000012117,ENSOARG00000017191,ENSOARG00000006722,ENSOARG00000008197,ENSOARG00000011301,ENSOARG00000003717,ENSOARG00000011633,ENSOARG00000009293,ENSOARG00000018627,ENSOARG00000003070,…
GO:0008080	N-acetyltransferase activity	molecular_function	1	10	ENSOARG00000009593,ENSOARG00000002484,ENSOARG00000011261,ENSOARG00000002954,ENSOARG00000005674,ENSOARG00000003252,ENSOARG00000017655,ENSOARG00000010107,ENSOARG00000019969,ENSOARG00000003624
GO:0005244	voltage-gated ion channel activity	molecular_function	1	15	ENSOARG00000018013,ENSOARG00000021181,ENSOARG00000014172,ENSOARG00000010254,ENSOARG00000001262,ENSOARG00000018790,ENSOARG00000012593,ENSOARG00000004430,ENSOARG00000001030,ENSOARG00000018297,ENSOARG00000015134,ENSOARG00000018551,ENSOARG00000000067,ENSOARG00000010476,ENSOARG00000014544
GO:0022832	voltage-gated channel activity	molecular_function	1	15	ENSOARG00000004430,ENSOARG00000001030,ENSOARG00000012593,ENSOARG00000018790,ENSOARG00000010254,ENSOARG00000001262,ENSOARG00000018013,ENSOARG00000021181,ENSOARG00000014172,ENSOARG00000014544,ENSOARG00000010476,ENSOARG00000000067,ENSOARG00000015134,ENSOARG00000018551,ENSOARG00000018297
GO:0006164	purine nucleotide biosynthetic process	biological_process	1	20	ENSOARG00000013517,ENSOARG00000018309,ENSOARG00000016302,ENSOARG00000018972,ENSOARG00000010375,ENSOARG00000004433,ENSOARG00000018112,ENSOARG00000013527,ENSOARG00000018476,ENSOARG00000014702,ENSOARG00000017101,ENSOARG00000001499,ENSOARG00000009764,ENSOARG00000000504,ENSOARG00000016272,ENSOARG00000013968,ENSOARG00000008734,ENSOARG00000013899,ENSOARG00000015860,ENSOARG00000011432
GO:0070011	peptidase activity, acting on L-amino acid peptides	molecular_function	1	120	ENSOARG00000008811,ENSOARG00000011692,ENSOARG00000012241,ENSOARG00000012952,ENSOARG00000008154,ENSOARG00000004815,ENSOARG00000010933,ENSOARG00000003300,ENSOARG00000005525,ENSOARG00000001752,ENSOARG00000006541,ENSOARG00000003243,ENSOARG00000010619,ENSOARG00000015354,ENSOARG00000003568,ENSOARG00000018761,ENSOARG00000013040,ENSOARG00000013786,ENSOARG00000013362,ENSOARG00000011408,ENSOARG00000010742,…
GO:0034660	ncRNA metabolic process	biological_process	1	47	ENSOARG00000010707,ENSOARG00000016429,ENSOARG00000006541,ENSOARG00000015672,ENSOARG00000010361,ENSOARG00000007156,ENSOARG00000017222,ENSOARG00000018292,ENSOARG00000006426,ENSOARG00000009537,ENSOARG00000017537,ENSOARG00000013498,ENSOARG00000017057,ENSOARG00000011927,ENSOARG00000003052,ENSOARG00000003869,ENSOARG00000003483,ENSOARG00000017122,ENSOARG00000004977,ENSOARG00000004625,ENSOARG00000020458,…
GO:0016410	N-acyltransferase activity	molecular_function	1	11	ENSOARG00000015488,ENSOARG00000019969,ENSOARG00000003624,ENSOARG00000010107,ENSOARG00000017655,ENSOARG00000002484,ENSOARG00000003252,ENSOARG00000011261,ENSOARG00000005674,ENSOARG00000002954,ENSOARG00000009593
GO:0072522	purine-containing compound biosynthetic process	biological_process	1	21	ENSOARG00000018476,ENSOARG00000014702,ENSOARG00000017101,ENSOARG00000009764,ENSOARG00000001499,ENSOARG00000016272,ENSOARG00000000504,ENSOARG00000013968,ENSOARG00000008734,ENSOARG00000013899,ENSOARG00000015860,ENSOARG00000011432,ENSOARG00000013517,ENSOARG00000018309,ENSOARG00000016302,ENSOARG00000010176,ENSOARG00000010375,ENSOARG00000018972,ENSOARG00000004433,ENSOARG00000018112,ENSOARG00000013527
GO:0032504	multicellular organism reproduction	biological_process	1	17	ENSOARG00000011408,ENSOARG00000011142,ENSOARG00000014391,ENSOARG00000001268,ENSOARG00000016738,ENSOARG00000008141,ENSOARG00000011301,ENSOARG00000006554,ENSOARG00000003717,ENSOARG00000015114,ENSOARG00000008197,ENSOARG00000006722,ENSOARG00000004434,ENSOARG00000011783,ENSOARG00000003568,ENSOARG00000003998,ENSOARG00000003070
GO:0004713	protein tyrosine kinase activity	molecular_function	1	6	ENSOARG00000010005,ENSOARG00000000285,ENSOARG00000016598,ENSOARG00000011865,ENSOARG00000003418,ENSOARG00000013753
GO:0006497	protein lipidation	biological_process	1	6	ENSOARG00000014247,ENSOARG00000011107,ENSOARG00000010523,ENSOARG00000010080,ENSOARG00000010906,ENSOARG00000018436
GO:0006506	GPI anchor biosynthetic process	biological_process	1	6	ENSOARG00000014247,ENSOARG00000011107,ENSOARG00000010523,ENSOARG00000010080,ENSOARG00000018436,ENSOARG00000010906
GO:0006661	phosphatidylinositol biosynthetic process	biological_process	1	6	ENSOARG00000018436,ENSOARG00000010906,ENSOARG00000010523,ENSOARG00000014247,ENSOARG00000011107,ENSOARG00000010080
GO:0045930	negative regulation of mitotic cell cycle	biological_process	1	6	ENSOARG00000009333,ENSOARG00000005349,ENSOARG00000009637,ENSOARG00000008449,ENSOARG00000009973,ENSOARG00000017379
GO:0008017	microtubule binding	molecular_function	1	18	ENSOARG00000012762,ENSOARG00000009630,ENSOARG00000005349,ENSOARG00000009389,ENSOARG00000004690,ENSOARG00000011950,ENSOARG00000020558,ENSOARG00000016484,ENSOARG00000016687,ENSOARG00000000394,ENSOARG00000005783,ENSOARG00000016523,ENSOARG00000003172,ENSOARG00000000878,ENSOARG00000004598,ENSOARG00000011676,ENSOARG00000002015,ENSOARG00000009637
GO:0007020	microtubule nucleation	biological_process	1	3	ENSOARG00000007259,ENSOARG00000000585,ENSOARG00000001302
GO:0008172	S-methyltransferase activity	molecular_function	1	3	ENSOARG00000014865,ENSOARG00000014837,ENSOARG00000014962
GO:0009081	branched-chain amino acid metabolic process	biological_process	1	3	ENSOARG00000012875,ENSOARG00000011558,ENSOARG00000018178
GO:0009082	branched-chain amino acid biosynthetic process	biological_process	1	3	ENSOARG00000011558,ENSOARG00000018178,ENSOARG00000012875
GO:0010968	regulation of microtubule nucleation	biological_process	1	3	ENSOARG00000001302,ENSOARG00000000585,ENSOARG00000007259
GO:0019988	charged-tRNA amino acid modification	biological_process	1	3	ENSOARG00000005929,ENSOARG00000003869,ENSOARG00000009537
GO:0031112	positive regulation of microtubule polymerization or depolymerization	biological_process	1	3	ENSOARG00000001302,ENSOARG00000007259,ENSOARG00000000585
GO:0031113	regulation of microtubule polymerization	biological_process	1	3	ENSOARG00000000585,ENSOARG00000007259,ENSOARG00000001302
GO:0031116	positive regulation of microtubule polymerization	biological_process	1	3	ENSOARG00000001302,ENSOARG00000000585,ENSOARG00000007259
GO:0043399	tRNA A64-2'-O-ribosylphosphate transferase activity	molecular_function	1	3	ENSOARG00000009537,ENSOARG00000003869,ENSOARG00000005929
GO:0046785	microtubule polymerization	biological_process	1	3	ENSOARG00000000585,ENSOARG00000007259,ENSOARG00000001302
GO:0070461	SAGA-type complex	cellular_component	1	3	ENSOARG00000001405,ENSOARG00000017968,ENSOARG00000013341
GO:0090063	positive regulation of microtubule nucleation	biological_process	1	3	ENSOARG00000001302,ENSOARG00000007259,ENSOARG00000000585
GO:1901698	response to nitrogen compound	biological_process	1	3	ENSOARG00000009123,ENSOARG00000008871,ENSOARG00000003064
GO:0090150	establishment of protein localization to membrane	biological_process	1	12	ENSOARG00000005349,ENSOARG00000013082,ENSOARG00000012528,ENSOARG00000005920,ENSOARG00000008242,ENSOARG00000003354,ENSOARG00000010739,ENSOARG00000011005,ENSOARG00000001140,ENSOARG00000015616,ENSOARG00000018095,ENSOARG00000013539
GO:0000003	reproduction	biological_process	1	40	ENSOARG00000017454,ENSOARG00000017191,ENSOARG00000012117,ENSOARG00000008197,ENSOARG00000006722,ENSOARG00000003717,ENSOARG00000015114,ENSOARG00000011633,ENSOARG00000011301,ENSOARG00000018627,ENSOARG00000003070,ENSOARG00000009293,ENSOARG00000003568,ENSOARG00000010670,ENSOARG00000011142,ENSOARG00000003099,ENSOARG00000017782,ENSOARG00000012167,ENSOARG00000011408,ENSOARG00000002803,ENSOARG00000012244,…
GO:0032940	secretion by cell	biological_process	1	15	ENSOARG00000005499,ENSOARG00000001010,ENSOARG00000016872,ENSOARG00000015807,ENSOARG00000012244,ENSOARG00000011703,ENSOARG00000002784,ENSOARG00000018700,ENSOARG00000004800,ENSOARG00000013391,ENSOARG00000005346,ENSOARG00000009973,ENSOARG00000002569,ENSOARG00000003620,ENSOARG00000006466
GO:0046903	secretion	biological_process	1	15	ENSOARG00000003620,ENSOARG00000006466,ENSOARG00000009973,ENSOARG00000002569,ENSOARG00000004800,ENSOARG00000005346,ENSOARG00000013391,ENSOARG00000005499,ENSOARG00000001010,ENSOARG00000016872,ENSOARG00000012244,ENSOARG00000015807,ENSOARG00000011703,ENSOARG00000018700,ENSOARG00000002784
GO:0000921	septin ring assembly	biological_process	1	5	ENSOARG00000000394,ENSOARG00000019061,ENSOARG00000007694,ENSOARG00000003099,ENSOARG00000013162
GO:0005940	septin ring	cellular_component	1	5	ENSOARG00000007694,ENSOARG00000019061,ENSOARG00000003099,ENSOARG00000000394,ENSOARG00000013162
GO:0007009	plasma membrane organization	biological_process	1	5	ENSOARG00000011782,ENSOARG00000014705,ENSOARG00000000264,ENSOARG00000008715,ENSOARG00000007284
GO:0016706	oxidoreductase activity, acting on paired donors, with incorporation or reduction of molecular oxygen, 2-oxoglutarate as one donor, and incorporation of one atom each of oxygen into both donors	molecular_function	1	5	ENSOARG00000015136,ENSOARG00000015394,ENSOARG00000007809,ENSOARG00000000197,ENSOARG00000009742
GO:0016886	ligase activity, forming phosphoric ester bonds	molecular_function	1	5	ENSOARG00000012509,ENSOARG00000003583,ENSOARG00000008197,ENSOARG00000011565,ENSOARG00000010551
GO:0031106	septin ring organization	biological_process	1	5	ENSOARG00000013162,ENSOARG00000000394,ENSOARG00000007694,ENSOARG00000019061,ENSOARG00000003099
GO:0032156	septin cytoskeleton	cellular_component	1	5	ENSOARG00000013162,ENSOARG00000000394,ENSOARG00000019061,ENSOARG00000003099,ENSOARG00000007694
GO:0032185	septin cytoskeleton organization	biological_process	1	5	ENSOARG00000019061,ENSOARG00000007694,ENSOARG00000003099,ENSOARG00000000394,ENSOARG00000013162
GO:0044764	multi-organism cellular process	biological_process	1	73	ENSOARG00000004454,ENSOARG00000006609,ENSOARG00000012120,ENSOARG00000016551,ENSOARG00000008934,ENSOARG00000016755,ENSOARG00000007130,ENSOARG00000018309,ENSOARG00000000363,ENSOARG00000005454,ENSOARG00000018055,ENSOARG00000011652,ENSOARG00000013707,ENSOARG00000001387,ENSOARG00000004723,ENSOARG00000011091,ENSOARG00000019274,ENSOARG00000005704,ENSOARG00000017919,ENSOARG00000006049,ENSOARG00000007785,…
GO:0016705	oxidoreductase activity, acting on paired donors, with incorporation or reduction of molecular oxygen	molecular_function	1	26	ENSOARG00000003052,ENSOARG00000002793,ENSOARG00000001451,ENSOARG00000000197,ENSOARG00000012761,ENSOARG00000018351,ENSOARG00000005747,ENSOARG00000015114,ENSOARG00000009742,ENSOARG00000001856,ENSOARG00000000173,ENSOARG00000003867,ENSOARG00000015394,ENSOARG00000007809,ENSOARG00000018283,ENSOARG00000002100,ENSOARG00000001979,ENSOARG00000004210,ENSOARG00000015136,ENSOARG00000000150,ENSOARG00000017110,…
GO:0002064	epithelial cell development	biological_process	1	8	ENSOARG00000001268,ENSOARG00000016738,ENSOARG00000003998,ENSOARG00000008141,ENSOARG00000011408,ENSOARG00000006722,ENSOARG00000011142,ENSOARG00000004434
GO:0002065	columnar/cuboidal epithelial cell differentiation	biological_process	1	8	ENSOARG00000011408,ENSOARG00000011142,ENSOARG00000006722,ENSOARG00000004434,ENSOARG00000001268,ENSOARG00000008141,ENSOARG00000016738,ENSOARG00000003998
GO:0002066	columnar/cuboidal epithelial cell development	biological_process	1	8	ENSOARG00000011408,ENSOARG00000011142,ENSOARG00000006722,ENSOARG00000004434,ENSOARG00000001268,ENSOARG00000016738,ENSOARG00000003998,ENSOARG00000008141
GO:0005213	structural constituent of chorion	molecular_function	1	8	ENSOARG00000008141,ENSOARG00000003998,ENSOARG00000016738,ENSOARG00000001268,ENSOARG00000004434,ENSOARG00000011142,ENSOARG00000006722,ENSOARG00000011408
GO:0006505	GPI anchor metabolic process	biological_process	1	8	ENSOARG00000018436,ENSOARG00000014247,ENSOARG00000011107,ENSOARG00000005578,ENSOARG00000010906,ENSOARG00000010523,ENSOARG00000010080,ENSOARG00000004943
GO:0007292	female gamete generation	biological_process	1	8	ENSOARG00000008141,ENSOARG00000003998,ENSOARG00000016738,ENSOARG00000001268,ENSOARG00000004434,ENSOARG00000011142,ENSOARG00000006722,ENSOARG00000011408
GO:0007304	chorion-containing eggshell formation	biological_process	1	8	ENSOARG00000011408,ENSOARG00000006722,ENSOARG00000011142,ENSOARG00000004434,ENSOARG00000001268,ENSOARG00000008141,ENSOARG00000016738,ENSOARG00000003998
GO:0030703	eggshell formation	biological_process	1	8	ENSOARG00000008141,ENSOARG00000003998,ENSOARG00000016738,ENSOARG00000001268,ENSOARG00000004434,ENSOARG00000011142,ENSOARG00000006722,ENSOARG00000011408
GO:0030707	ovarian follicle cell development	biological_process	1	8	ENSOARG00000016738,ENSOARG00000003998,ENSOARG00000008141,ENSOARG00000001268,ENSOARG00000006722,ENSOARG00000011142,ENSOARG00000004434,ENSOARG00000011408
GO:0048477	oogenesis	biological_process	1	8	ENSOARG00000011408,ENSOARG00000004434,ENSOARG00000006722,ENSOARG00000011142,ENSOARG00000001268,ENSOARG00000008141,ENSOARG00000003998,ENSOARG00000016738
GO:0019079	viral genome replication	biological_process	1	10	ENSOARG00000012013,ENSOARG00000017222,ENSOARG00000018309,ENSOARG00000013226,ENSOARG00000017919,ENSOARG00000004977,ENSOARG00000000488,ENSOARG00000011652,ENSOARG00000006541,ENSOARG00000003483
GO:0003918	DNA topoisomerase type II (ATP-hydrolyzing) activity	molecular_function	1	4	ENSOARG00000015274,ENSOARG00000014321,ENSOARG00000013120,ENSOARG00000001406
GO:0040008	regulation of growth	biological_process	1	4	ENSOARG00000009469,ENSOARG00000017369,ENSOARG00000002116,ENSOARG00000007393
GO:0044057	regulation of system process	biological_process	1	4	ENSOARG00000018645,ENSOARG00000012241,ENSOARG00000007259,ENSOARG00000012252
GO:0061505	DNA topoisomerase II activity	molecular_function	1	4	ENSOARG00000001406,ENSOARG00000015274,ENSOARG00000013120,ENSOARG00000014321
GO:0006813	potassium ion transport	biological_process	1	16	ENSOARG00000012593,ENSOARG00000018790,ENSOARG00000009354,ENSOARG00000004375,ENSOARG00000003052,ENSOARG00000001262,ENSOARG00000018013,ENSOARG00000021181,ENSOARG00000009163,ENSOARG00000010476,ENSOARG00000004430,ENSOARG00000001030,ENSOARG00000013067,ENSOARG00000014172,ENSOARG00000014544,ENSOARG00000005609
GO:0070887	cellular response to chemical stimulus	biological_process	1	13	ENSOARG00000015980,ENSOARG00000021148,ENSOARG00000014321,ENSOARG00000011335,ENSOARG00000009308,ENSOARG00000017406,ENSOARG00000013487,ENSOARG00000003928,ENSOARG00000011785,ENSOARG00000017630,ENSOARG00000004373,ENSOARG00000010848,ENSOARG00000002133
GO:0015077	monovalent inorganic cation transmembrane transporter activity	molecular_function	1	59	ENSOARG00000014544,ENSOARG00000000504,ENSOARG00000013899,ENSOARG00000000067,ENSOARG00000011432,ENSOARG00000012230,ENSOARG00000009432,ENSOARG00000004430,ENSOARG00000016417,ENSOARG00000014868,ENSOARG00000009813,ENSOARG00000009973,ENSOARG00000009764,ENSOARG00000014487,ENSOARG00000014172,ENSOARG00000016156,ENSOARG00000006902,ENSOARG00000016185,ENSOARG00000005042,ENSOARG00000013073,ENSOARG00000009084,…
GO:0016071	mRNA metabolic process	biological_process	1	25	ENSOARG00000016774,ENSOARG00000012785,ENSOARG00000008370,ENSOARG00000018082,ENSOARG00000009630,ENSOARG00000013312,ENSOARG00000017361,ENSOARG00000017432,ENSOARG00000014052,ENSOARG00000008197,ENSOARG00000010739,ENSOARG00000008897,ENSOARG00000002640,ENSOARG00000008762,ENSOARG00000006610,ENSOARG00000007108,ENSOARG00000016738,ENSOARG00000007031,ENSOARG00000003524,ENSOARG00000004988,ENSOARG00000003172,…
GO:0016032	viral process	biological_process	1	66	ENSOARG00000007785,ENSOARG00000006049,ENSOARG00000017919,ENSOARG00000000488,ENSOARG00000012244,ENSOARG00000016804,ENSOARG00000003483,ENSOARG00000011575,ENSOARG00000012806,ENSOARG00000013498,ENSOARG00000017222,ENSOARG00000018627,ENSOARG00000011347,ENSOARG00000010312,ENSOARG00000014821,ENSOARG00000016652,ENSOARG00000016906,ENSOARG00000012120,ENSOARG00000016755,ENSOARG00000008934,ENSOARG00000016551,…
GO:0009260	ribonucleotide biosynthetic process	biological_process	1	19	ENSOARG00000004433,ENSOARG00000018112,ENSOARG00000013527,ENSOARG00000018309,ENSOARG00000013517,ENSOARG00000016302,ENSOARG00000018972,ENSOARG00000010375,ENSOARG00000000504,ENSOARG00000013968,ENSOARG00000013899,ENSOARG00000008734,ENSOARG00000011432,ENSOARG00000015860,ENSOARG00000018476,ENSOARG00000017101,ENSOARG00000014702,ENSOARG00000009764,ENSOARG00000001499
GO:0046390	ribose phosphate biosynthetic process	biological_process	1	19	ENSOARG00000010375,ENSOARG00000018972,ENSOARG00000013517,ENSOARG00000018309,ENSOARG00000016302,ENSOARG00000004433,ENSOARG00000018112,ENSOARG00000013527,ENSOARG00000014702,ENSOARG00000017101,ENSOARG00000001499,ENSOARG00000009764,ENSOARG00000018476,ENSOARG00000015860,ENSOARG00000011432,ENSOARG00000000504,ENSOARG00000013968,ENSOARG00000008734,ENSOARG00000013899
GO:0016485	protein processing	biological_process	1	9	ENSOARG00000010321,ENSOARG00000001752,ENSOARG00000000771,ENSOARG00000016906,ENSOARG00000007785,ENSOARG00000011761,ENSOARG00000006609,ENSOARG00000000363,ENSOARG00000012868
GO:0016701	oxidoreductase activity, acting on single donors with incorporation of molecular oxygen	molecular_function	1	9	ENSOARG00000008480,ENSOARG00000009250,ENSOARG00000005066,ENSOARG00000008188,ENSOARG00000014197,ENSOARG00000002819,ENSOARG00000009252,ENSOARG00000018715,ENSOARG00000015394
GO:0051604	protein maturation	biological_process	1	9	ENSOARG00000007785,ENSOARG00000011761,ENSOARG00000006609,ENSOARG00000000363,ENSOARG00000012868,ENSOARG00000010321,ENSOARG00000000771,ENSOARG00000001752,ENSOARG00000016906
GO:0016311	dephosphorylation	biological_process	1	20	ENSOARG00000003163,ENSOARG00000008180,ENSOARG00000001960,ENSOARG00000004103,ENSOARG00000018632,ENSOARG00000008199,ENSOARG00000007536,ENSOARG00000009537,ENSOARG00000002695,ENSOARG00000000549,ENSOARG00000003869,ENSOARG00000010775,ENSOARG00000008871,ENSOARG00000008731,ENSOARG00000005929,ENSOARG00000008874,ENSOARG00000013427,ENSOARG00000005890,ENSOARG00000002824,ENSOARG00000006666
GO:0044802	single-organism membrane organization	biological_process	1	21	ENSOARG00000018627,ENSOARG00000005349,ENSOARG00000012528,ENSOARG00000008242,ENSOARG00000005920,ENSOARG00000011782,ENSOARG00000003354,ENSOARG00000010739,ENSOARG00000008715,ENSOARG00000015616,ENSOARG00000000264,ENSOARG00000013539,ENSOARG00000014705,ENSOARG00000013082,ENSOARG00000007284,ENSOARG00000011005,ENSOARG00000001140,ENSOARG00000017493,ENSOARG00000018095,ENSOARG00000005268,ENSOARG00000011894
GO:0033643	host cell part	cellular_component	1	16	ENSOARG00000015932,ENSOARG00000007203,ENSOARG00000003172,ENSOARG00000004921,ENSOARG00000004454,ENSOARG00000008975,ENSOARG00000016755,ENSOARG00000016895,ENSOARG00000018055,ENSOARG00000010312,ENSOARG00000011347,ENSOARG00000004103,ENSOARG00000013312,ENSOARG00000015846,ENSOARG00000005443,ENSOARG00000020474
GO:0007283	spermatogenesis	biological_process	1	6	ENSOARG00000008197,ENSOARG00000003070,ENSOARG00000011301,ENSOARG00000006554,ENSOARG00000014391,ENSOARG00000003717
GO:0042158	lipoprotein biosynthetic process	biological_process	1	6	ENSOARG00000011107,ENSOARG00000014247,ENSOARG00000010080,ENSOARG00000010523,ENSOARG00000010906,ENSOARG00000018436
GO:0048232	male gamete generation	biological_process	1	6	ENSOARG00000003070,ENSOARG00000008197,ENSOARG00000003717,ENSOARG00000014391,ENSOARG00000006554,ENSOARG00000011301
GO:0005267	potassium channel activity	molecular_function	1	13	ENSOARG00000018790,ENSOARG00000012593,ENSOARG00000001030,ENSOARG00000004430,ENSOARG00000018013,ENSOARG00000014172,ENSOARG00000021181,ENSOARG00000001262,ENSOARG00000013067,ENSOARG00000010476,ENSOARG00000009163,ENSOARG00000014544,ENSOARG00000011107
GO:0061630	ubiquitin protein ligase activity	molecular_function	1	13	ENSOARG00000003216,ENSOARG00000008958,ENSOARG00000008530,ENSOARG00000009763,ENSOARG00000006765,ENSOARG00000004646,ENSOARG00000016747,ENSOARG00000007223,ENSOARG00000012745,ENSOARG00000003318,ENSOARG00000007445,ENSOARG00000015178,ENSOARG00000010549
GO:0061659	ubiquitin-like protein ligase activity	molecular_function	1	13	ENSOARG00000006765,ENSOARG00000009763,ENSOARG00000008530,ENSOARG00000003216,ENSOARG00000008958,ENSOARG00000007223,ENSOARG00000012745,ENSOARG00000007445,ENSOARG00000003318,ENSOARG00000004646,ENSOARG00000016747,ENSOARG00000010549,ENSOARG00000015178
GO:0003333	amino acid transmembrane transport	biological_process	1	8	ENSOARG00000013596,ENSOARG00000012028,ENSOARG00000010032,ENSOARG00000000597,ENSOARG00000000528,ENSOARG00000002294,ENSOARG00000000771,ENSOARG00000019354
GO:0007281	germ cell development	biological_process	1	8	ENSOARG00000004434,ENSOARG00000011142,ENSOARG00000006722,ENSOARG00000011408,ENSOARG00000008141,ENSOARG00000003998,ENSOARG00000016738,ENSOARG00000001268
GO:0033647	host intracellular organelle	cellular_component	1	11	ENSOARG00000007203,ENSOARG00000010312,ENSOARG00000011347,ENSOARG00000004103,ENSOARG00000003172,ENSOARG00000020474,ENSOARG00000016895,ENSOARG00000004454,ENSOARG00000015846,ENSOARG00000013312,ENSOARG00000008975
GO:0033648	host intracellular membrane-bounded organelle	cellular_component	1	11	ENSOARG00000004103,ENSOARG00000010312,ENSOARG00000011347,ENSOARG00000003172,ENSOARG00000007203,ENSOARG00000016895,ENSOARG00000020474,ENSOARG00000008975,ENSOARG00000015846,ENSOARG00000004454,ENSOARG00000013312
GO:0042451	purine nucleoside biosynthetic process	biological_process	1	15	ENSOARG00000018309,ENSOARG00000013517,ENSOARG00000016302,ENSOARG00000017101,ENSOARG00000018972,ENSOARG00000010176,ENSOARG00000009764,ENSOARG00000001499,ENSOARG00000013968,ENSOARG00000004433,ENSOARG00000000504,ENSOARG00000018112,ENSOARG00000013899,ENSOARG00000008734,ENSOARG00000011432
GO:0046129	purine ribonucleoside biosynthetic process	biological_process	1	15	ENSOARG00000011432,ENSOARG00000018112,ENSOARG00000013899,ENSOARG00000008734,ENSOARG00000013968,ENSOARG00000004433,ENSOARG00000000504,ENSOARG00000009764,ENSOARG00000001499,ENSOARG00000018972,ENSOARG00000017101,ENSOARG00000010176,ENSOARG00000016302,ENSOARG00000018309,ENSOARG00000013517
GO:0000213	tRNA-intron endonuclease activity	molecular_function	1	2	ENSOARG00000010361,ENSOARG00000016618
GO:0004140	dephospho-CoA kinase activity	molecular_function	1	2	ENSOARG00000018309,ENSOARG00000018972
GO:0004315	3-oxoacyl-[acyl-carrier-protein] synthase activity	molecular_function	1	2	ENSOARG00000004539,ENSOARG00000000978
GO:0004565	beta-galactosidase activity	molecular_function	1	2	ENSOARG00000013725,ENSOARG00000011551
GO:0004826	phenylalanine-tRNA ligase activity	molecular_function	1	2	ENSOARG00000018718,ENSOARG00000017537
GO:0005048	signal sequence binding	molecular_function	1	2	ENSOARG00000004118,ENSOARG00000008242
GO:0005523	tropomyosin binding	molecular_function	1	2	ENSOARG00000020959,ENSOARG00000000119
GO:0005758	mitochondrial intermembrane space	cellular_component	1	2	ENSOARG00000005172,ENSOARG00000018309
GO:0008556	potassium-transporting ATPase activity	molecular_function	1	2	ENSOARG00000007834,ENSOARG00000005609
GO:0008661	1-deoxy-D-xylulose-5-phosphate synthase activity	molecular_function	1	2	ENSOARG00000007403,ENSOARG00000005493
GO:0009395	phospholipid catabolic process	biological_process	1	2	ENSOARG00000020474,ENSOARG00000020466
GO:0016530	metallochaperone activity	molecular_function	1	2	ENSOARG00000005172,ENSOARG00000018309
GO:0016531	copper chaperone activity	molecular_function	1	2	ENSOARG00000018309,ENSOARG00000005172
GO:0016744	transferase activity, transferring aldehyde or ketonic groups	molecular_function	1	2	ENSOARG00000007403,ENSOARG00000005493
GO:0019238	cyclohydrolase activity	molecular_function	1	2	ENSOARG00000001573,ENSOARG00000016272
GO:0030248	cellulose binding	molecular_function	1	2	ENSOARG00000002127,ENSOARG00000012330
GO:0031970	organelle envelope lumen	cellular_component	1	2	ENSOARG00000018309,ENSOARG00000005172
GO:0042151	nematocyst	cellular_component	1	2	ENSOARG00000009354,ENSOARG00000003928
GO:0042886	amide transport	biological_process	1	2	ENSOARG00000015530,ENSOARG00000002339
GO:0044091	membrane biogenesis	biological_process	1	2	ENSOARG00000011782,ENSOARG00000000264
GO:0046351	disaccharide biosynthetic process	biological_process	1	2	ENSOARG00000005525,ENSOARG00000007858
GO:0050829	defense response to Gram-negative bacterium	biological_process	1	2	ENSOARG00000018113,ENSOARG00000005343
GO:0051694	pointed-end actin filament capping	biological_process	1	2	ENSOARG00000020959,ENSOARG00000000119
GO:0071709	membrane assembly	biological_process	1	2	ENSOARG00000000264,ENSOARG00000011782
GO:0034637	cellular carbohydrate biosynthetic process	biological_process	1	5	ENSOARG00000005525,ENSOARG00000012463,ENSOARG00000007858,ENSOARG00000011840,ENSOARG00000020882
GO:0018995	host	cellular_component	1	16	ENSOARG00000015932,ENSOARG00000007203,ENSOARG00000004921,ENSOARG00000003172,ENSOARG00000004454,ENSOARG00000008975,ENSOARG00000016755,ENSOARG00000016895,ENSOARG00000018055,ENSOARG00000011347,ENSOARG00000004103,ENSOARG00000010312,ENSOARG00000013312,ENSOARG00000015846,ENSOARG00000005443,ENSOARG00000020474
GO:0043657	host cell	cellular_component	1	16	ENSOARG00000011347,ENSOARG00000004103,ENSOARG00000010312,ENSOARG00000018055,ENSOARG00000020474,ENSOARG00000005443,ENSOARG00000015846,ENSOARG00000013312,ENSOARG00000003172,ENSOARG00000004921,ENSOARG00000007203,ENSOARG00000015932,ENSOARG00000016755,ENSOARG00000016895,ENSOARG00000008975,ENSOARG00000004454
GO:0044215	other organism	cellular_component	1	16	ENSOARG00000018055,ENSOARG00000004103,ENSOARG00000011347,ENSOARG00000010312,ENSOARG00000005443,ENSOARG00000013312,ENSOARG00000015846,ENSOARG00000020474,ENSOARG00000015932,ENSOARG00000004921,ENSOARG00000003172,ENSOARG00000007203,ENSOARG00000008975,ENSOARG00000004454,ENSOARG00000016895,ENSOARG00000016755
GO:0044216	other organism cell	cellular_component	1	16	ENSOARG00000010312,ENSOARG00000011347,ENSOARG00000004103,ENSOARG00000018055,ENSOARG00000020474,ENSOARG00000013312,ENSOARG00000015846,ENSOARG00000005443,ENSOARG00000007203,ENSOARG00000004921,ENSOARG00000003172,ENSOARG00000015932,ENSOARG00000016755,ENSOARG00000016895,ENSOARG00000004454,ENSOARG00000008975
GO:0044217	other organism part	cellular_component	1	16	ENSOARG00000018055,ENSOARG00000011347,ENSOARG00000010312,ENSOARG00000004103,ENSOARG00000005443,ENSOARG00000015846,ENSOARG00000013312,ENSOARG00000020474,ENSOARG00000015932,ENSOARG00000004921,ENSOARG00000003172,ENSOARG00000007203,ENSOARG00000008975,ENSOARG00000004454,ENSOARG00000016895,ENSOARG00000016755
GO:0034470	ncRNA processing	biological_process	1	37	ENSOARG00000003483,ENSOARG00000003869,ENSOARG00000004977,ENSOARG00000020458,ENSOARG00000005929,ENSOARG00000013972,ENSOARG00000006541,ENSOARG00000016429,ENSOARG00000010707,ENSOARG00000010361,ENSOARG00000007156,ENSOARG00000018292,ENSOARG00000017222,ENSOARG00000003052,ENSOARG00000013498,ENSOARG00000009537,ENSOARG00000015789,ENSOARG00000010714,ENSOARG00000017059,ENSOARG00000015818,ENSOARG00000014492,…
GO:0016903	oxidoreductase activity, acting on the aldehyde or oxo group of donors	molecular_function	1	7	ENSOARG00000007403,ENSOARG00000014862,ENSOARG00000005493,ENSOARG00000007108,ENSOARG00000004041,ENSOARG00000016272,ENSOARG00000008952
GO:0004175	endopeptidase activity	molecular_function	1	92	ENSOARG00000005969,ENSOARG00000013244,ENSOARG00000004921,ENSOARG00000013362,ENSOARG00000009820,ENSOARG00000016657,ENSOARG00000001159,ENSOARG00000003490,ENSOARG00000012013,ENSOARG00000001752,ENSOARG00000006541,ENSOARG00000005525,ENSOARG00000003243,ENSOARG00000010619,ENSOARG00000015354,ENSOARG00000018761,ENSOARG00000003568,ENSOARG00000013786,ENSOARG00000008811,ENSOARG00000011692,ENSOARG00000012241,…
GO:0005834	heterotrimeric G-protein complex	cellular_component	1	4	ENSOARG00000021200,ENSOARG00000008881,ENSOARG00000015372,ENSOARG00000005476
GO:0009236	cobalamin biosynthetic process	biological_process	1	4	ENSOARG00000018309,ENSOARG00000012120,ENSOARG00000007966,ENSOARG00000003681
GO:0009898	cytoplasmic side of plasma membrane	cellular_component	1	4	ENSOARG00000015372,ENSOARG00000005476,ENSOARG00000021200,ENSOARG00000008881
GO:0016709	oxidoreductase activity, acting on paired donors, with incorporation or reduction of molecular oxygen, NAD(P)H as one donor, and incorporation of one atom of oxygen	molecular_function	1	4	ENSOARG00000001979,ENSOARG00000016744,ENSOARG00000004210,ENSOARG00000012761
GO:0019897	extrinsic component of plasma membrane	cellular_component	1	4	ENSOARG00000015372,ENSOARG00000005476,ENSOARG00000021200,ENSOARG00000008881
GO:0031234	extrinsic component of cytoplasmic side of plasma membrane	cellular_component	1	4	ENSOARG00000008881,ENSOARG00000021200,ENSOARG00000005476,ENSOARG00000015372
GO:0098552	side of membrane	cellular_component	1	4	ENSOARG00000021200,ENSOARG00000008881,ENSOARG00000015372,ENSOARG00000005476
GO:0098562	cytoplasmic side of membrane	cellular_component	1	4	ENSOARG00000021200,ENSOARG00000008881,ENSOARG00000015372,ENSOARG00000005476
GO:0008152	metabolic process	biological_process	1	1006	ENSOARG00000014074,ENSOARG00000008897,ENSOARG00000007483,ENSOARG00000002062,ENSOARG00000021094,ENSOARG00000011525,ENSOARG00000010613,ENSOARG00000012014,ENSOARG00000000363,ENSOARG00000014239,ENSOARG00000000783,ENSOARG00000003819,ENSOARG00000006553,ENSOARG00000018448,ENSOARG00000002688,ENSOARG00000014930,ENSOARG00000005741,ENSOARG00000013216,ENSOARG00000016774,ENSOARG00000012051,ENSOARG00000013112,…
GO:0006471	protein ADP-ribosylation	biological_process	1	3	ENSOARG00000006615,ENSOARG00000000811,ENSOARG00000002076
GO:0030141	secretory granule	cellular_component	1	3	ENSOARG00000020959,ENSOARG00000013347,ENSOARG00000016744
GO:0033108	mitochondrial respiratory chain complex assembly	biological_process	1	3	ENSOARG00000019061,ENSOARG00000004103,ENSOARG00000018132
GO:0043462	regulation of ATPase activity	biological_process	1	3	ENSOARG00000008898,ENSOARG00000016706,ENSOARG00000003713
GO:0002218	activation of innate immune response	biological_process	1	1	ENSOARG00000015097
GO:0003726	double-stranded RNA adenosine deaminase activity	molecular_function	1	1	ENSOARG00000017418
GO:0003919	FMN adenylyltransferase activity	molecular_function	1	1	ENSOARG00000018274
GO:0004146	dihydrofolate reductase activity	molecular_function	1	1	ENSOARG00000014803
GO:0004161	dimethylallyltranstransferase activity	molecular_function	1	1	ENSOARG00000017222
GO:0004174	electron-transferring-flavoprotein dehydrogenase activity	molecular_function	1	1	ENSOARG00000014412
GO:0004345	glucose-6-phosphate dehydrogenase activity	molecular_function	1	1	ENSOARG00000008756
GO:0004347	glucose-6-phosphate isomerase activity	molecular_function	1	1	ENSOARG00000004502
GO:0004557	alpha-galactosidase activity	molecular_function	1	1	ENSOARG00000001647
GO:0004609	phosphatidylserine decarboxylase activity	molecular_function	1	1	ENSOARG00000011283
GO:0004615	phosphomannomutase activity	molecular_function	1	1	ENSOARG00000005321
GO:0004834	tryptophan synthase activity	molecular_function	1	1	ENSOARG00000003760
GO:0004853	uroporphyrinogen decarboxylase activity	molecular_function	1	1	ENSOARG00000009854
GO:0005283	sodium:amino acid symporter activity	molecular_function	1	1	ENSOARG00000005042
GO:0005416	cation:amino acid symporter activity	molecular_function	1	1	ENSOARG00000005042
GO:0005786	signal recognition particle, endoplasmic reticulum targeting	cellular_component	1	1	ENSOARG00000008242
GO:0005992	trehalose biosynthetic process	biological_process	1	1	ENSOARG00000005525
GO:0006084	acetyl-CoA metabolic process	biological_process	1	1	ENSOARG00000016272
GO:0006516	glycoprotein catabolic process	biological_process	1	1	ENSOARG00000003421
GO:0006637	acyl-CoA metabolic process	biological_process	1	1	ENSOARG00000016272
GO:0007591	molting cycle, chitin-based cuticle	biological_process	1	1	ENSOARG00000015488
GO:0008108	UDP-glucose:hexose-1-phosphate uridylyltransferase activity	molecular_function	1	1	ENSOARG00000010701
GO:0008255	ecdysis-triggering hormone activity	molecular_function	1	1	ENSOARG00000015488
GO:0008900	hydrogen:potassium-exchanging ATPase activity	molecular_function	1	1	ENSOARG00000007834
GO:0008907	integrase activity	molecular_function	1	1	ENSOARG00000007168
GO:0008998	ribonucleoside-triphosphate reductase activity	molecular_function	1	1	ENSOARG00000006361
GO:0009070	serine family amino acid biosynthetic process	biological_process	1	1	ENSOARG00000014803
GO:0009226	nucleotide-sugar biosynthetic process	biological_process	1	1	ENSOARG00000005321
GO:0009298	GDP-mannose biosynthetic process	biological_process	1	1	ENSOARG00000005321
GO:0009538	photosystem I reaction center	cellular_component	1	1	ENSOARG00000006822
GO:0009820	alkaloid metabolic process	biological_process	1	1	ENSOARG00000003760
GO:0009913	epidermal cell differentiation	biological_process	1	1	ENSOARG00000002726
GO:0010393	galacturonan metabolic process	biological_process	1	1	ENSOARG00000016652
GO:0010821	regulation of mitochondrion organization	biological_process	1	1	ENSOARG00000003103
GO:0010822	positive regulation of mitochondrion organization	biological_process	1	1	ENSOARG00000003103
GO:0015179	L-amino acid transmembrane transporter activity	molecular_function	1	1	ENSOARG00000005042
GO:0016433	rRNA (adenine) methyltransferase activity	molecular_function	1	1	ENSOARG00000020947
GO:0016558	protein import into peroxisome matrix	biological_process	1	1	ENSOARG00000011558
GO:0016560	protein import into peroxisome matrix, docking	biological_process	1	1	ENSOARG00000011558
GO:0016625	oxidoreductase activity, acting on the aldehyde or oxo group of donors, iron-sulfur protein as acceptor	molecular_function	1	1	ENSOARG00000008952
GO:0016649	oxidoreductase activity, acting on the CH-NH group of donors, quinone or similar compound as acceptor	molecular_function	1	1	ENSOARG00000014412
GO:0016756	glutathione gamma-glutamylcysteinyltransferase activity	molecular_function	1	1	ENSOARG00000003379
GO:0016790	thiolester hydrolase activity	molecular_function	1	1	ENSOARG00000001806
GO:0016841	ammonia-lyase activity	molecular_function	1	1	ENSOARG00000017379
GO:0016998	cell wall macromolecule catabolic process	biological_process	1	1	ENSOARG00000012655
GO:0018216	peptidyl-arginine methylation	biological_process	1	1	ENSOARG00000006902
GO:0018990	ecdysis, chitin-based cuticle	biological_process	1	1	ENSOARG00000015488
GO:0019673	GDP-mannose metabolic process	biological_process	1	1	ENSOARG00000005321
GO:0022404	molting cycle process	biological_process	1	1	ENSOARG00000015488
GO:0022615	protein to membrane docking	biological_process	1	1	ENSOARG00000011558
GO:0030058	amine dehydrogenase activity	molecular_function	1	1	ENSOARG00000016600
GO:0030158	protein xylosyltransferase activity	molecular_function	1	1	ENSOARG00000010360
GO:0030216	keratinocyte differentiation	biological_process	1	1	ENSOARG00000002726
GO:0030623	U5 snRNA binding	molecular_function	1	1	ENSOARG00000013312
GO:0030942	endoplasmic reticulum signal peptide binding	molecular_function	1	1	ENSOARG00000008242
GO:0031349	positive regulation of defense response	biological_process	1	1	ENSOARG00000015097
GO:0031360	intrinsic component of thylakoid membrane	cellular_component	1	1	ENSOARG00000016384
GO:0031361	integral component of thylakoid membrane	cellular_component	1	1	ENSOARG00000016384
GO:0031554	regulation of DNA-templated transcription, termination	biological_process	1	1	ENSOARG00000011716
GO:0031555	transcriptional attenuation	biological_process	1	1	ENSOARG00000011716
GO:0031556	transcriptional attenuation by ribosome	biological_process	1	1	ENSOARG00000011716
GO:0032479	regulation of type I interferon production	biological_process	1	1	ENSOARG00000015097
GO:0032481	positive regulation of type I interferon production	biological_process	1	1	ENSOARG00000015097
GO:0032606	type I interferon production	biological_process	1	1	ENSOARG00000015097
GO:0032957	inositol trisphosphate metabolic process	biological_process	1	1	ENSOARG00000013461
GO:0033905	xylan endo-1,3-beta-xylosidase activity	molecular_function	1	1	ENSOARG00000003028
GO:0034969	histone arginine methylation	biological_process	1	1	ENSOARG00000006902
GO:0035252	UDP-xylosyltransferase activity	molecular_function	1	1	ENSOARG00000010360
GO:0035383	thioester metabolic process	biological_process	1	1	ENSOARG00000016272
GO:0042274	ribosomal small subunit biogenesis	biological_process	1	1	ENSOARG00000016505
GO:0042285	xylosyltransferase activity	molecular_function	1	1	ENSOARG00000010360
GO:0042303	molting cycle	biological_process	1	1	ENSOARG00000015488
GO:0042555	MCM complex	cellular_component	1	1	ENSOARG00000006991
GO:0043240	Fanconi anaemia nuclear complex	cellular_component	1	1	ENSOARG00000018448
GO:0043588	skin development	biological_process	1	1	ENSOARG00000002726
GO:0043647	inositol phosphate metabolic process	biological_process	1	1	ENSOARG00000013461
GO:0043985	histone H4-R3 methylation	biological_process	1	1	ENSOARG00000006902
GO:0045088	regulation of innate immune response	biological_process	1	1	ENSOARG00000015097
GO:0045089	positive regulation of innate immune response	biological_process	1	1	ENSOARG00000015097
GO:0045182	translation regulator activity	molecular_function	1	1	ENSOARG00000013813
GO:0045488	pectin metabolic process	biological_process	1	1	ENSOARG00000016652
GO:0045490	pectin catabolic process	biological_process	1	1	ENSOARG00000016652
GO:0046937	phytochelatin metabolic process	biological_process	1	1	ENSOARG00000003379
GO:0046938	phytochelatin biosynthetic process	biological_process	1	1	ENSOARG00000003379
GO:0046999	regulation of conjugation	biological_process	1	1	ENSOARG00000001447
GO:0047325	inositol tetrakisphosphate 1-kinase activity	molecular_function	1	1	ENSOARG00000013461
GO:0050364	tryptophan dimethylallyltransferase activity	molecular_function	1	1	ENSOARG00000003760
GO:0051765	inositol tetrakisphosphate kinase activity	molecular_function	1	1	ENSOARG00000013461
GO:0052725	inositol-1,3,4-trisphosphate 6-kinase activity	molecular_function	1	1	ENSOARG00000013461
GO:0052726	inositol-1,3,4-trisphosphate 5-kinase activity	molecular_function	1	1	ENSOARG00000013461
GO:0055070	copper ion homeostasis	biological_process	1	1	ENSOARG00000012781
GO:0090199	regulation of release of cytochrome c from mitochondria	biological_process	1	1	ENSOARG00000003103
GO:0090200	positive regulation of release of cytochrome c from mitochondria	biological_process	1	1	ENSOARG00000003103
GO:0097193	intrinsic apoptotic signaling pathway	biological_process	1	1	ENSOARG00000003103
GO:0097599	xylanase activity	molecular_function	1	1	ENSOARG00000003028
GO:2001233	regulation of apoptotic signaling pathway	biological_process	1	1	ENSOARG00000003103
GO:2001235	positive regulation of apoptotic signaling pathway	biological_process	1	1	ENSOARG00000003103
GO:0006886	intracellular protein transport	biological_process	1	73	ENSOARG00000013282,ENSOARG00000015834,ENSOARG00000005920,ENSOARG00000001729,ENSOARG00000012528,ENSOARG00000001560,ENSOARG00000005578,ENSOARG00000011850,ENSOARG00000014799,ENSOARG00000003452,ENSOARG00000004516,ENSOARG00000019935,ENSOARG00000014601,ENSOARG00000014624,ENSOARG00000007031,ENSOARG00000006414,ENSOARG00000016036,ENSOARG00000001140,ENSOARG00000016600,ENSOARG00000021199,ENSOARG00000007995,…
GO:0048037	cofactor binding	molecular_function	1	48	ENSOARG00000017866,ENSOARG00000014485,ENSOARG00000002370,ENSOARG00000003052,ENSOARG00000003870,ENSOARG00000017409,ENSOARG00000005431,ENSOARG00000009354,ENSOARG00000001518,ENSOARG00000012761,ENSOARG00000017889,ENSOARG00000007695,ENSOARG00000016403,ENSOARG00000001365,ENSOARG00000008756,ENSOARG00000013577,ENSOARG00000013578,ENSOARG00000001979,ENSOARG00000002773,ENSOARG00000007108,ENSOARG00000020977,…
GO:0009975	cyclase activity	molecular_function	1	6	ENSOARG00000013527,ENSOARG00000018476,ENSOARG00000010375,ENSOARG00000015860,ENSOARG00000014702,ENSOARG00000003315
GO:0044282	small molecule catabolic process	biological_process	1	6	ENSOARG00000001119,ENSOARG00000012241,ENSOARG00000012922,ENSOARG00000008188,ENSOARG00000004733,ENSOARG00000012053
GO:0043234	protein complex	cellular_component	1	233	ENSOARG00000014391,ENSOARG00000016036,ENSOARG00000005785,ENSOARG00000007608,ENSOARG00000003624,ENSOARG00000007031,ENSOARG00000002784,ENSOARG00000014115,ENSOARG00000014601,ENSOARG00000009333,ENSOARG00000008016,ENSOARG00000014644,ENSOARG00000003188,ENSOARG00000006703,ENSOARG00000014868,ENSOARG00000005674,ENSOARG00000004978,ENSOARG00000015372,ENSOARG00000015028,ENSOARG00000000767,ENSOARG00000021185,…
GO:0007599	hemostasis	biological_process	1	21	ENSOARG00000004732,ENSOARG00000002142,ENSOARG00000000394,ENSOARG00000005438,ENSOARG00000017379,ENSOARG00000009301,ENSOARG00000002442,ENSOARG00000009973,ENSOARG00000012120,ENSOARG00000004978,ENSOARG00000017917,ENSOARG00000018573,ENSOARG00000012762,ENSOARG00000017713,ENSOARG00000001511,ENSOARG00000004932,ENSOARG00000013142,ENSOARG00000014799,ENSOARG00000003717,ENSOARG00000017272,ENSOARG00000003966
GO:0050817	coagulation	biological_process	1	21	ENSOARG00000004732,ENSOARG00000000394,ENSOARG00000002142,ENSOARG00000005438,ENSOARG00000009301,ENSOARG00000017379,ENSOARG00000004978,ENSOARG00000012120,ENSOARG00000002442,ENSOARG00000009973,ENSOARG00000017917,ENSOARG00000018573,ENSOARG00000012762,ENSOARG00000017713,ENSOARG00000013142,ENSOARG00000004932,ENSOARG00000001511,ENSOARG00000014799,ENSOARG00000017272,ENSOARG00000003717,ENSOARG00000003966
GO:0050878	regulation of body fluid levels	biological_process	1	21	ENSOARG00000017713,ENSOARG00000001511,ENSOARG00000004932,ENSOARG00000013142,ENSOARG00000018573,ENSOARG00000012762,ENSOARG00000017272,ENSOARG00000003966,ENSOARG00000003717,ENSOARG00000014799,ENSOARG00000005438,ENSOARG00000017379,ENSOARG00000009301,ENSOARG00000004732,ENSOARG00000000394,ENSOARG00000002142,ENSOARG00000002442,ENSOARG00000009973,ENSOARG00000004978,ENSOARG00000012120,ENSOARG00000017917
GO:0008233	peptidase activity	molecular_function	1	124	ENSOARG00000006629,ENSOARG00000002300,ENSOARG00000005808,ENSOARG00000000910,ENSOARG00000018604,ENSOARG00000009766,ENSOARG00000013162,ENSOARG00000007156,ENSOARG00000021238,ENSOARG00000002478,ENSOARG00000004688,ENSOARG00000015132,ENSOARG00000005244,ENSOARG00000002951,ENSOARG00000017791,ENSOARG00000017259,ENSOARG00000006610,ENSOARG00000015032,ENSOARG00000014213,ENSOARG00000013374,ENSOARG00000004698,…
GO:0009247	glycolipid biosynthetic process	biological_process	1	7	ENSOARG00000014247,ENSOARG00000011107,ENSOARG00000010080,ENSOARG00000010523,ENSOARG00000007475,ENSOARG00000010906,ENSOARG00000018436
GO:0045263	proton-transporting ATP synthase complex, coupling factor F(o)	cellular_component	1	7	ENSOARG00000013899,ENSOARG00000016302,ENSOARG00000008734,ENSOARG00000013517,ENSOARG00000009764,ENSOARG00000011432,ENSOARG00000017101
GO:0046467	membrane lipid biosynthetic process	biological_process	1	7	ENSOARG00000014247,ENSOARG00000010523,ENSOARG00000011107,ENSOARG00000010080,ENSOARG00000007475,ENSOARG00000010906,ENSOARG00000018436
GO:0005876	spindle microtubule	cellular_component	1	5	ENSOARG00000000394,ENSOARG00000009630,ENSOARG00000000255,ENSOARG00000001509,ENSOARG00000017782
GO:0003924	GTPase activity	molecular_function	1	54	ENSOARG00000016072,ENSOARG00000000895,ENSOARG00000009916,ENSOARG00000017183,ENSOARG00000020721,ENSOARG00000003612,ENSOARG00000009522,ENSOARG00000019120,ENSOARG00000018627,ENSOARG00000006541,ENSOARG00000014704,ENSOARG00000016681,ENSOARG00000010707,ENSOARG00000001372,ENSOARG00000018133,ENSOARG00000017493,ENSOARG00000007762,ENSOARG00000018095,ENSOARG00000013972,ENSOARG00000001365,ENSOARG00000001030,…
GO:0005543	phospholipid binding	molecular_function	1	18	ENSOARG00000004680,ENSOARG00000018329,ENSOARG00000005265,ENSOARG00000009924,ENSOARG00000000452,ENSOARG00000005826,ENSOARG00000001956,ENSOARG00000013136,ENSOARG00000009322,ENSOARG00000018352,ENSOARG00000002639,ENSOARG00000009183,ENSOARG00000007193,ENSOARG00000011950,ENSOARG00000003898,ENSOARG00000009876,ENSOARG00000011933,ENSOARG00000008188
GO:0043531	ADP binding	molecular_function	1	8	ENSOARG00000006541,ENSOARG00000009522,ENSOARG00000005920,ENSOARG00000018309,ENSOARG00000014705,ENSOARG00000013972,ENSOARG00000002640,ENSOARG00000006205
GO:1903825	organic acid transmembrane transport	biological_process	1	8	ENSOARG00000019354,ENSOARG00000000771,ENSOARG00000010032,ENSOARG00000000597,ENSOARG00000000528,ENSOARG00000002294,ENSOARG00000013596,ENSOARG00000012028
GO:0009108	coenzyme biosynthetic process	biological_process	1	12	ENSOARG00000018112,ENSOARG00000013815,ENSOARG00000016202,ENSOARG00000012528,ENSOARG00000001867,ENSOARG00000018504,ENSOARG00000011408,ENSOARG00000018309,ENSOARG00000006333,ENSOARG00000010176,ENSOARG00000004375,ENSOARG00000018972
GO:0000149	SNARE binding	molecular_function	1	4	ENSOARG00000000394,ENSOARG00000016472,ENSOARG00000013189,ENSOARG00000001219
GO:0000922	spindle pole	cellular_component	1	4	ENSOARG00000007259,ENSOARG00000000585,ENSOARG00000004978,ENSOARG00000001302
GO:0005672	transcription factor TFIIA complex	cellular_component	1	4	ENSOARG00000002918,ENSOARG00000017085,ENSOARG00000000878,ENSOARG00000010130
GO:0008158	hedgehog receptor activity	molecular_function	1	4	ENSOARG00000014169,ENSOARG00000003881,ENSOARG00000001727,ENSOARG00000016538
GO:0009235	cobalamin metabolic process	biological_process	1	4	ENSOARG00000003681,ENSOARG00000007966,ENSOARG00000012120,ENSOARG00000018309
GO:0015298	solute:cation antiporter activity	molecular_function	1	4	ENSOARG00000009051,ENSOARG00000011972,ENSOARG00000015862,ENSOARG00000011943
GO:0015299	solute:proton antiporter activity	molecular_function	1	4	ENSOARG00000009051,ENSOARG00000011943,ENSOARG00000015862,ENSOARG00000011972
GO:0017080	sodium channel regulator activity	molecular_function	1	4	ENSOARG00000016204,ENSOARG00000016929,ENSOARG00000004815,ENSOARG00000007533
GO:0018205	peptidyl-lysine modification	biological_process	1	4	ENSOARG00000002484,ENSOARG00000005674,ENSOARG00000003252,ENSOARG00000003379
GO:0019871	sodium channel inhibitor activity	molecular_function	1	4	ENSOARG00000007533,ENSOARG00000016929,ENSOARG00000004815,ENSOARG00000016204
GO:0019905	syntaxin binding	molecular_function	1	4	ENSOARG00000016472,ENSOARG00000000394,ENSOARG00000013189,ENSOARG00000001219
GO:0030145	manganese ion binding	molecular_function	1	4	ENSOARG00000004434,ENSOARG00000013813,ENSOARG00000016200,ENSOARG00000012952
GO:0030955	potassium ion binding	molecular_function	1	4	ENSOARG00000010476,ENSOARG00000021181,ENSOARG00000018013,ENSOARG00000001262
GO:0031420	alkali metal ion binding	molecular_function	1	4	ENSOARG00000010476,ENSOARG00000018013,ENSOARG00000021181,ENSOARG00000001262
GO:0044711	single-organism biosynthetic process	biological_process	1	82	ENSOARG00000018112,ENSOARG00000011840,ENSOARG00000004433,ENSOARG00000005525,ENSOARG00000000829,ENSOARG00000014247,ENSOARG00000016915,ENSOARG00000006220,ENSOARG00000017409,ENSOARG00000016302,ENSOARG00000000978,ENSOARG00000010176,ENSOARG00000011283,ENSOARG00000017379,ENSOARG00000011834,ENSOARG00000012463,ENSOARG00000010133,ENSOARG00000016272,ENSOARG00000013968,ENSOARG00000003308,ENSOARG00000011107,…
GO:0006664	glycolipid metabolic process	biological_process	1	9	ENSOARG00000007475,ENSOARG00000011107,ENSOARG00000014247,ENSOARG00000018436,ENSOARG00000005578,ENSOARG00000010523,ENSOARG00000010080,ENSOARG00000010906,ENSOARG00000004943
GO:0045259	proton-transporting ATP synthase complex	cellular_component	1	9	ENSOARG00000013517,ENSOARG00000016302,ENSOARG00000017101,ENSOARG00000009764,ENSOARG00000004433,ENSOARG00000000504,ENSOARG00000013899,ENSOARG00000008734,ENSOARG00000011432
GO:1901575	organic substance catabolic process	biological_process	1	49	ENSOARG00000016755,ENSOARG00000009973,ENSOARG00000014309,ENSOARG00000004978,ENSOARG00000009637,ENSOARG00000004733,ENSOARG00000003013,ENSOARG00000006595,ENSOARG00000018724,ENSOARG00000006729,ENSOARG00000011424,ENSOARG00000010714,ENSOARG00000003421,ENSOARG00000009763,ENSOARG00000015932,ENSOARG00000007622,ENSOARG00000002640,ENSOARG00000007483,ENSOARG00000008897,ENSOARG00000020474,ENSOARG00000018135,…
GO:0051188	cofactor biosynthetic process	biological_process	1	17	ENSOARG00000018309,ENSOARG00000018504,ENSOARG00000017409,ENSOARG00000010176,ENSOARG00000004375,ENSOARG00000018972,ENSOARG00000018112,ENSOARG00000012528,ENSOARG00000001867,ENSOARG00000013815,ENSOARG00000016202,ENSOARG00000011408,ENSOARG00000009854,ENSOARG00000014309,ENSOARG00000010422,ENSOARG00000012120,ENSOARG00000006333
GO:0015985	energy coupled proton transport, down electrochemical gradient	biological_process	1	10	ENSOARG00000001499,ENSOARG00000009764,ENSOARG00000017101,ENSOARG00000016302,ENSOARG00000013517,ENSOARG00000011432,ENSOARG00000013899,ENSOARG00000008734,ENSOARG00000000504,ENSOARG00000004433
GO:0015986	ATP synthesis coupled proton transport	biological_process	1	10	ENSOARG00000016302,ENSOARG00000013517,ENSOARG00000009764,ENSOARG00000001499,ENSOARG00000017101,ENSOARG00000013899,ENSOARG00000008734,ENSOARG00000000504,ENSOARG00000004433,ENSOARG00000011432
GO:0042025	host cell nucleus	cellular_component	1	10	ENSOARG00000003172,ENSOARG00000011347,ENSOARG00000004103,ENSOARG00000010312,ENSOARG00000007203,ENSOARG00000008975,ENSOARG00000013312,ENSOARG00000015846,ENSOARG00000016895,ENSOARG00000020474
GO:0002253	activation of immune response	biological_process	1	3	ENSOARG00000015097,ENSOARG00000018503,ENSOARG00000017478
GO:0003911	DNA ligase (NAD+) activity	molecular_function	1	3	ENSOARG00000010551,ENSOARG00000003583,ENSOARG00000012509
GO:0005795	Golgi stack	cellular_component	1	3	ENSOARG00000003933,ENSOARG00000008033,ENSOARG00000003916
GO:0008201	heparin binding	molecular_function	1	3	ENSOARG00000009301,ENSOARG00000008334,ENSOARG00000013363
GO:0015936	coenzyme A metabolic process	biological_process	1	3	ENSOARG00000018972,ENSOARG00000018112,ENSOARG00000018309
GO:0030545	receptor regulator activity	molecular_function	1	3	ENSOARG00000017962,ENSOARG00000016538,ENSOARG00000004987
GO:0030547	receptor inhibitor activity	molecular_function	1	3	ENSOARG00000004987,ENSOARG00000016538,ENSOARG00000017962
GO:0030548	acetylcholine receptor regulator activity	molecular_function	1	3	ENSOARG00000016538,ENSOARG00000004987,ENSOARG00000017962
GO:0030550	acetylcholine receptor inhibitor activity	molecular_function	1	3	ENSOARG00000017962,ENSOARG00000016538,ENSOARG00000004987
GO:0031625	ubiquitin protein ligase binding	molecular_function	1	3	ENSOARG00000018724,ENSOARG00000005954,ENSOARG00000010469
GO:0033865	nucleoside bisphosphate metabolic process	biological_process	1	3	ENSOARG00000018309,ENSOARG00000018112,ENSOARG00000018972
GO:0033875	ribonucleoside bisphosphate metabolic process	biological_process	1	3	ENSOARG00000018972,ENSOARG00000018112,ENSOARG00000018309
GO:0034032	purine nucleoside bisphosphate metabolic process	biological_process	1	3	ENSOARG00000018112,ENSOARG00000018309,ENSOARG00000018972
GO:0042030	ATPase inhibitor activity	molecular_function	1	3	ENSOARG00000008898,ENSOARG00000016706,ENSOARG00000003713
GO:0042651	thylakoid membrane	cellular_component	1	3	ENSOARG00000016384,ENSOARG00000009902,ENSOARG00000004800
GO:0044389	ubiquitin-like protein ligase binding	molecular_function	1	3	ENSOARG00000018724,ENSOARG00000005954,ENSOARG00000010469
GO:0048038	quinone binding	molecular_function	1	3	ENSOARG00000003870,ENSOARG00000001799,ENSOARG00000004027
GO:0070588	calcium ion transmembrane transport	biological_process	1	3	ENSOARG00000010180,ENSOARG00000005704,ENSOARG00000005349
GO:0022843	voltage-gated cation channel activity	molecular_function	1	12	ENSOARG00000004430,ENSOARG00000001030,ENSOARG00000012593,ENSOARG00000018790,ENSOARG00000001262,ENSOARG00000014172,ENSOARG00000021181,ENSOARG00000018013,ENSOARG00000014544,ENSOARG00000010476,ENSOARG00000000067,ENSOARG00000018551
GO:0042157	lipoprotein metabolic process	biological_process	1	13	ENSOARG00000010523,ENSOARG00000010080,ENSOARG00000018404,ENSOARG00000009973,ENSOARG00000010906,ENSOARG00000013800,ENSOARG00000001781,ENSOARG00000019255,ENSOARG00000009485,ENSOARG00000001454,ENSOARG00000011107,ENSOARG00000014247,ENSOARG00000018436
GO:0000124	SAGA complex	cellular_component	1	2	ENSOARG00000017968,ENSOARG00000013341
GO:0001614	purinergic nucleotide receptor activity	molecular_function	1	2	ENSOARG00000009123,ENSOARG00000003064
GO:0003989	acetyl-CoA carboxylase activity	molecular_function	1	2	ENSOARG00000001365,ENSOARG00000000829
GO:0004931	extracellular ATP-gated cation channel activity	molecular_function	1	2	ENSOARG00000003064,ENSOARG00000009123
GO:0005984	disaccharide metabolic process	biological_process	1	2	ENSOARG00000005525,ENSOARG00000007858
GO:0006568	tryptophan metabolic process	biological_process	1	2	ENSOARG00000003760,ENSOARG00000008188
GO:0006586	indolalkylamine metabolic process	biological_process	1	2	ENSOARG00000008188,ENSOARG00000003760
GO:0006801	superoxide metabolic process	biological_process	1	2	ENSOARG00000007385,ENSOARG00000004311
GO:0008616	queuosine biosynthetic process	biological_process	1	2	ENSOARG00000021078,ENSOARG00000018483
GO:0008649	rRNA methyltransferase activity	molecular_function	1	2	ENSOARG00000020947,ENSOARG00000012767
GO:0009069	serine family amino acid metabolic process	biological_process	1	2	ENSOARG00000009250,ENSOARG00000014803
GO:0014074	response to purine-containing compound	biological_process	1	2	ENSOARG00000003064,ENSOARG00000009123
GO:0016421	CoA carboxylase activity	molecular_function	1	2	ENSOARG00000000829,ENSOARG00000001365
GO:0016502	nucleotide receptor activity	molecular_function	1	2	ENSOARG00000009123,ENSOARG00000003064
GO:0016885	ligase activity, forming carbon-carbon bonds	molecular_function	1	2	ENSOARG00000000829,ENSOARG00000001365
GO:0033198	response to ATP	biological_process	1	2	ENSOARG00000003064,ENSOARG00000009123
GO:0035381	ATP-gated ion channel activity	molecular_function	1	2	ENSOARG00000009123,ENSOARG00000003064
GO:0035586	purinergic receptor activity	molecular_function	1	2	ENSOARG00000009123,ENSOARG00000003064
GO:0042277	peptide binding	molecular_function	1	2	ENSOARG00000008242,ENSOARG00000004118
GO:0042430	indole-containing compound metabolic process	biological_process	1	2	ENSOARG00000008188,ENSOARG00000003760
GO:0044212	transcription regulatory region DNA binding	molecular_function	1	2	ENSOARG00000015833,ENSOARG00000011301
GO:0045048	protein insertion into ER membrane	biological_process	1	2	ENSOARG00000005349,ENSOARG00000003354
GO:0046116	queuosine metabolic process	biological_process	1	2	ENSOARG00000021078,ENSOARG00000018483
GO:0046683	response to organophosphorus	biological_process	1	2	ENSOARG00000009123,ENSOARG00000003064
GO:0050852	T cell receptor signaling pathway	biological_process	1	2	ENSOARG00000017478,ENSOARG00000018503
GO:0071816	tail-anchored membrane protein insertion into ER membrane	biological_process	1	2	ENSOARG00000005349,ENSOARG00000003354
GO:0000276	mitochondrial proton-transporting ATP synthase complex, coupling factor F(o)	cellular_component	1	5	ENSOARG00000011432,ENSOARG00000017101,ENSOARG00000013517,ENSOARG00000013899,ENSOARG00000008734
GO:0005839	proteasome core complex	cellular_component	1	5	ENSOARG00000007622,ENSOARG00000009763,ENSOARG00000003243,ENSOARG00000018761,ENSOARG00000006352
GO:0032507	maintenance of protein location in cell	biological_process	1	5	ENSOARG00000004118,ENSOARG00000011933,ENSOARG00000009322,ENSOARG00000018329,ENSOARG00000005826
GO:0045185	maintenance of protein location	biological_process	1	5	ENSOARG00000009322,ENSOARG00000011933,ENSOARG00000004118,ENSOARG00000005826,ENSOARG00000018329
GO:0051651	maintenance of location in cell	biological_process	1	5	ENSOARG00000009322,ENSOARG00000004118,ENSOARG00000011933,ENSOARG00000018329,ENSOARG00000005826
GO:0098656	anion transmembrane transport	biological_process	1	8	ENSOARG00000019354,ENSOARG00000000771,ENSOARG00000000528,ENSOARG00000002294,ENSOARG00000000597,ENSOARG00000010032,ENSOARG00000013596,ENSOARG00000012028
GO:0003006	developmental process involved in reproduction	biological_process	1	9	ENSOARG00000006722,ENSOARG00000011142,ENSOARG00000004434,ENSOARG00000011408,ENSOARG00000004988,ENSOARG00000008141,ENSOARG00000016738,ENSOARG00000003998,ENSOARG00000001268
GO:0006928	movement of cell or subcellular component	biological_process	1	32	ENSOARG00000020558,ENSOARG00000016429,ENSOARG00000013142,ENSOARG00000009389,ENSOARG00000013498,ENSOARG00000000878,ENSOARG00000000528,ENSOARG00000007108,ENSOARG00000000394,ENSOARG00000004141,ENSOARG00000003064,ENSOARG00000011950,ENSOARG00000013879,ENSOARG00000012762,ENSOARG00000013220,ENSOARG00000005161,ENSOARG00000016687,ENSOARG00000004487,ENSOARG00000001595,ENSOARG00000006414,ENSOARG00000007031,…
GO:0006366	transcription from RNA polymerase II promoter	biological_process	1	31	ENSOARG00000015041,ENSOARG00000014868,ENSOARG00000013874,ENSOARG00000016156,ENSOARG00000014884,ENSOARG00000000878,ENSOARG00000014696,ENSOARG00000009430,ENSOARG00000002918,ENSOARG00000008871,ENSOARG00000013374,ENSOARG00000009391,ENSOARG00000010130,ENSOARG00000000848,ENSOARG00000011692,ENSOARG00000003984,ENSOARG00000003475,ENSOARG00000004434,ENSOARG00000003532,ENSOARG00000014962,ENSOARG00000011779,…
GO:0043436	oxoacid metabolic process	biological_process	1	52	ENSOARG00000017122,ENSOARG00000004625,ENSOARG00000011834,ENSOARG00000011586,ENSOARG00000001365,ENSOARG00000015911,ENSOARG00000014297,ENSOARG00000007347,ENSOARG00000001119,ENSOARG00000004502,ENSOARG00000012053,ENSOARG00000001644,ENSOARG00000006220,ENSOARG00000015672,ENSOARG00000000829,ENSOARG00000017537,ENSOARG00000017057,ENSOARG00000003052,ENSOARG00000011927,ENSOARG00000001518,ENSOARG00000009354,…
GO:0006418	tRNA aminoacylation for protein translation	biological_process	1	10	ENSOARG00000015672,ENSOARG00000004625,ENSOARG00000004670,ENSOARG00000006426,ENSOARG00000018718,ENSOARG00000014172,ENSOARG00000017537,ENSOARG00000011927,ENSOARG00000017057,ENSOARG00000015911
GO:0019901	protein kinase binding	molecular_function	1	6	ENSOARG00000020882,ENSOARG00000016156,ENSOARG00000000394,ENSOARG00000009777,ENSOARG00000005785,ENSOARG00000001511
GO:0043038	amino acid activation	biological_process	1	11	ENSOARG00000006426,ENSOARG00000018718,ENSOARG00000014172,ENSOARG00000017537,ENSOARG00000011927,ENSOARG00000015911,ENSOARG00000017057,ENSOARG00000015672,ENSOARG00000004625,ENSOARG00000017122,ENSOARG00000004670
GO:0043039	tRNA aminoacylation	biological_process	1	11	ENSOARG00000006426,ENSOARG00000018718,ENSOARG00000011927,ENSOARG00000017057,ENSOARG00000015911,ENSOARG00000014172,ENSOARG00000017537,ENSOARG00000015672,ENSOARG00000004670,ENSOARG00000004625,ENSOARG00000017122
GO:0044424	intracellular part	cellular_component	1	513	ENSOARG00000005969,ENSOARG00000017147,ENSOARG00000007681,ENSOARG00000004207,ENSOARG00000020947,ENSOARG00000006095,ENSOARG00000005997,ENSOARG00000011021,ENSOARG00000006822,ENSOARG00000011005,ENSOARG00000013291,ENSOARG00000018342,ENSOARG00000005172,ENSOARG00000018082,ENSOARG00000008449,ENSOARG00000003568,ENSOARG00000012241,ENSOARG00000001775,ENSOARG00000003300,ENSOARG00000013691,ENSOARG00000013705,…
GO:0000049	tRNA binding	molecular_function	1	4	ENSOARG00000013112,ENSOARG00000018292,ENSOARG00000018718,ENSOARG00000013972
GO:0003707	steroid hormone receptor activity	molecular_function	1	4	ENSOARG00000008392,ENSOARG00000001452,ENSOARG00000016504,ENSOARG00000013487
GO:0005242	inward rectifier potassium channel activity	molecular_function	1	4	ENSOARG00000014172,ENSOARG00000004430,ENSOARG00000001030,ENSOARG00000018790
GO:0019087	transformation of host cell by virus	biological_process	1	4	ENSOARG00000011091,ENSOARG00000008934,ENSOARG00000016652,ENSOARG00000002964
GO:0030118	clathrin coat	cellular_component	1	4	ENSOARG00000019274,ENSOARG00000004068,ENSOARG00000013514,ENSOARG00000014644
GO:0008094	DNA-dependent ATPase activity	molecular_function	1	7	ENSOARG00000013120,ENSOARG00000014321,ENSOARG00000015274,ENSOARG00000001406,ENSOARG00000010368,ENSOARG00000012875,ENSOARG00000000163
GO:0016765	transferase activity, transferring alkyl or aryl (other than methyl) groups	molecular_function	1	7	ENSOARG00000003549,ENSOARG00000017222,ENSOARG00000003760,ENSOARG00000010176,ENSOARG00000005920,ENSOARG00000016428,ENSOARG00000010749
GO:0016407	acetyltransferase activity	molecular_function	1	10	ENSOARG00000009593,ENSOARG00000002484,ENSOARG00000003252,ENSOARG00000002954,ENSOARG00000011261,ENSOARG00000005674,ENSOARG00000010107,ENSOARG00000017655,ENSOARG00000019969,ENSOARG00000003624
GO:0051336	regulation of hydrolase activity	biological_process	1	10	ENSOARG00000013025,ENSOARG00000016706,ENSOARG00000005438,ENSOARG00000007858,ENSOARG00000006427,ENSOARG00000003713,ENSOARG00000003099,ENSOARG00000017283,ENSOARG00000014151,ENSOARG00000008898
GO:0006721	terpenoid metabolic process	biological_process	1	5	ENSOARG00000017812,ENSOARG00000007403,ENSOARG00000003052,ENSOARG00000005493,ENSOARG00000016796
GO:0008608	attachment of spindle microtubules to kinetochore	biological_process	1	5	ENSOARG00000017782,ENSOARG00000010182,ENSOARG00000001509,ENSOARG00000000255,ENSOARG00000016484
GO:0016114	terpenoid biosynthetic process	biological_process	1	5	ENSOARG00000005493,ENSOARG00000003052,ENSOARG00000007403,ENSOARG00000017812,ENSOARG00000016796
GO:0044403	symbiosis, encompassing mutualism through parasitism	biological_process	1	67	ENSOARG00000018309,ENSOARG00000000363,ENSOARG00000005454,ENSOARG00000018055,ENSOARG00000013707,ENSOARG00000011652,ENSOARG00000001387,ENSOARG00000004723,ENSOARG00000011091,ENSOARG00000005704,ENSOARG00000004454,ENSOARG00000006609,ENSOARG00000012120,ENSOARG00000016551,ENSOARG00000016755,ENSOARG00000008934,ENSOARG00000007130,ENSOARG00000017222,ENSOARG00000012806,ENSOARG00000013498,ENSOARG00000016652,…
GO:0006644	phospholipid metabolic process	biological_process	1	17	ENSOARG00000005028,ENSOARG00000004943,ENSOARG00000010523,ENSOARG00000020882,ENSOARG00000010906,ENSOARG00000003308,ENSOARG00000011107,ENSOARG00000003315,ENSOARG00000010080,ENSOARG00000011283,ENSOARG00000020474,ENSOARG00000020466,ENSOARG00000011840,ENSOARG00000005578,ENSOARG00000007475,ENSOARG00000014247,ENSOARG00000018436
GO:0006006	glucose metabolic process	biological_process	1	3	ENSOARG00000017379,ENSOARG00000004502,ENSOARG00000008756
GO:0007224	smoothened signaling pathway	biological_process	1	3	ENSOARG00000007030,ENSOARG00000005576,ENSOARG00000021113
GO:0009404	toxin metabolic process	biological_process	1	3	ENSOARG00000009157,ENSOARG00000013009,ENSOARG00000005736
GO:0019825	oxygen binding	molecular_function	1	3	ENSOARG00000010944,ENSOARG00000019130,ENSOARG00000002351
GO:0030313	cell envelope	cellular_component	1	3	ENSOARG00000017599,ENSOARG00000017032,ENSOARG00000017775
GO:0042393	histone binding	molecular_function	1	3	ENSOARG00000017454,ENSOARG00000006902,ENSOARG00000008530
GO:0071554	cell wall organization or biogenesis	biological_process	1	3	ENSOARG00000012655,ENSOARG00000017775,ENSOARG00000009528
GO:0004675	transmembrane receptor protein serine/threonine kinase activity	molecular_function	1	6	ENSOARG00000014726,ENSOARG00000010967,ENSOARG00000010669,ENSOARG00000013312,ENSOARG00000011332,ENSOARG00000000651
GO:0019058	viral life cycle	biological_process	1	38	ENSOARG00000003483,ENSOARG00000016804,ENSOARG00000003823,ENSOARG00000004977,ENSOARG00000000488,ENSOARG00000017919,ENSOARG00000016992,ENSOARG00000007785,ENSOARG00000012013,ENSOARG00000016906,ENSOARG00000014821,ENSOARG00000006541,ENSOARG00000003291,ENSOARG00000001752,ENSOARG00000011347,ENSOARG00000010312,ENSOARG00000017222,ENSOARG00000013498,ENSOARG00000015932,ENSOARG00000005718,ENSOARG00000010321,…
GO:0016853	isomerase activity	molecular_function	1	24	ENSOARG00000011032,ENSOARG00000013120,ENSOARG00000014321,ENSOARG00000004502,ENSOARG00000018901,ENSOARG00000004996,ENSOARG00000020882,ENSOARG00000004733,ENSOARG00000015274,ENSOARG00000010523,ENSOARG00000011840,ENSOARG00000013457,ENSOARG00000002688,ENSOARG00000018629,ENSOARG00000018604,ENSOARG00000012053,ENSOARG00000011188,ENSOARG00000013080,ENSOARG00000001406,ENSOARG00000009853,ENSOARG00000005244,…
GO:0005622	intracellular	cellular_component	1	561	ENSOARG00000012501,ENSOARG00000014391,ENSOARG00000015259,ENSOARG00000010321,ENSOARG00000016738,ENSOARG00000004988,ENSOARG00000014115,ENSOARG00000014601,ENSOARG00000000800,ENSOARG00000021185,ENSOARG00000016706,ENSOARG00000017085,ENSOARG00000007969,ENSOARG00000019935,ENSOARG00000005862,ENSOARG00000005161,ENSOARG00000012972,ENSOARG00000011884,ENSOARG00000015554,ENSOARG00000015473,ENSOARG00000016901,…
GO:0065007	biological regulation	biological_process	1	648	ENSOARG00000003176,ENSOARG00000013120,ENSOARG00000002338,ENSOARG00000009391,ENSOARG00000018476,ENSOARG00000001659,ENSOARG00000002597,ENSOARG00000008486,ENSOARG00000008934,ENSOARG00000009973,ENSOARG00000013341,ENSOARG00000013801,ENSOARG00000007848,ENSOARG00000007874,ENSOARG00000007533,ENSOARG00000005302,ENSOARG00000018573,ENSOARG00000017272,ENSOARG00000018338,ENSOARG00000000163,ENSOARG00000000932,…
GO:0030176	integral component of endoplasmic reticulum membrane	cellular_component	1	7	ENSOARG00000011005,ENSOARG00000013897,ENSOARG00000000065,ENSOARG00000012664,ENSOARG00000017736,ENSOARG00000012501,ENSOARG00000011828
GO:0031227	intrinsic component of endoplasmic reticulum membrane	cellular_component	1	7	ENSOARG00000017736,ENSOARG00000012501,ENSOARG00000011828,ENSOARG00000013897,ENSOARG00000011005,ENSOARG00000012664,ENSOARG00000000065
GO:0044419	interspecies interaction between organisms	biological_process	1	67	ENSOARG00000002311,ENSOARG00000001170,ENSOARG00000002964,ENSOARG00000012289,ENSOARG00000001232,ENSOARG00000007425,ENSOARG00000007003,ENSOARG00000004516,ENSOARG00000013226,ENSOARG00000007031,ENSOARG00000010321,ENSOARG00000005718,ENSOARG00000015932,ENSOARG00000016895,ENSOARG00000004978,ENSOARG00000011677,ENSOARG00000000842,ENSOARG00000012625,ENSOARG00000011381,ENSOARG00000000266,ENSOARG00000000537,…
GO:0090304	nucleic acid metabolic process	biological_process	1	418	ENSOARG00000014321,ENSOARG00000015818,ENSOARG00000003315,ENSOARG00000017418,ENSOARG00000013691,ENSOARG00000021057,ENSOARG00000017630,ENSOARG00000003562,ENSOARG00000001236,ENSOARG00000009637,ENSOARG00000007768,ENSOARG00000008975,ENSOARG00000008898,ENSOARG00000018258,ENSOARG00000004215,ENSOARG00000003630,ENSOARG00000004041,ENSOARG00000015980,ENSOARG00000016790,ENSOARG00000000809,ENSOARG00000008370,…
GO:0006790	sulfur compound metabolic process	biological_process	1	10	ENSOARG00000018309,ENSOARG00000009854,ENSOARG00000003073,ENSOARG00000018504,ENSOARG00000010176,ENSOARG00000009250,ENSOARG00000016272,ENSOARG00000005098,ENSOARG00000001867,ENSOARG00000001644
GO:0005634	nucleus	cellular_component	1	222	ENSOARG00000011301,ENSOARG00000000848,ENSOARG00000004040,ENSOARG00000014962,ENSOARG00000002872,ENSOARG00000012103,ENSOARG00000008701,ENSOARG00000014052,ENSOARG00000018517,ENSOARG00000003246,ENSOARG00000011188,ENSOARG00000014820,ENSOARG00000013306,ENSOARG00000011683,ENSOARG00000013532,ENSOARG00000010182,ENSOARG00000016309,ENSOARG00000002015,ENSOARG00000018641,ENSOARG00000009749,ENSOARG00000014696,…
GO:0051239	regulation of multicellular organismal process	biological_process	1	11	ENSOARG00000007259,ENSOARG00000012252,ENSOARG00000007694,ENSOARG00000009827,ENSOARG00000015097,ENSOARG00000018645,ENSOARG00000015642,ENSOARG00000012241,ENSOARG00000014705,ENSOARG00000013521,ENSOARG00000013616
GO:0000746	conjugation	biological_process	1	4	ENSOARG00000013919,ENSOARG00000019274,ENSOARG00000001447,ENSOARG00000013826
GO:0031082	BLOC complex	cellular_component	1	4	ENSOARG00000003624,ENSOARG00000012648,ENSOARG00000002287,ENSOARG00000014115
GO:0031083	BLOC-1 complex	cellular_component	1	4	ENSOARG00000012648,ENSOARG00000003624,ENSOARG00000014115,ENSOARG00000002287
GO:0044265	cellular macromolecule catabolic process	biological_process	1	23	ENSOARG00000012785,ENSOARG00000016774,ENSOARG00000003243,ENSOARG00000018761,ENSOARG00000005349,ENSOARG00000010469,ENSOARG00000014052,ENSOARG00000018135,ENSOARG00000010739,ENSOARG00000008897,ENSOARG00000002640,ENSOARG00000007483,ENSOARG00000000038,ENSOARG00000009763,ENSOARG00000007622,ENSOARG00000017379,ENSOARG00000003421,ENSOARG00000005954,ENSOARG00000018724,ENSOARG00000009973,ENSOARG00000004978,…
GO:0000030	mannosyltransferase activity	molecular_function	1	2	ENSOARG00000010080,ENSOARG00000004977
GO:0004000	adenosine deaminase activity	molecular_function	1	2	ENSOARG00000017418,ENSOARG00000014235
GO:0004176	ATP-dependent peptidase activity	molecular_function	1	2	ENSOARG00000006541,ENSOARG00000012120
GO:0006109	regulation of carbohydrate metabolic process	biological_process	1	2	ENSOARG00000004207,ENSOARG00000004213
GO:0007129	synapsis	biological_process	1	2	ENSOARG00000008197,ENSOARG00000009637
GO:0007130	synaptonemal complex assembly	biological_process	1	2	ENSOARG00000008197,ENSOARG00000009637
GO:0007157	heterophilic cell-cell adhesion via plasma membrane cell adhesion molecules	biological_process	1	2	ENSOARG00000017885,ENSOARG00000003532
GO:0007548	sex differentiation	biological_process	1	2	ENSOARG00000004988,ENSOARG00000016738
GO:0010243	response to organonitrogen compound	biological_process	1	2	ENSOARG00000003064,ENSOARG00000009123
GO:0016742	hydroxymethyl-, formyl- and related transferase activity	molecular_function	1	2	ENSOARG00000006377,ENSOARG00000016272
GO:0016805	dipeptidase activity	molecular_function	1	2	ENSOARG00000003282,ENSOARG00000003300
GO:0031225	anchored component of membrane	cellular_component	1	2	ENSOARG00000007849,ENSOARG00000003856
GO:0031411	gas vesicle	cellular_component	1	2	ENSOARG00000005894,ENSOARG00000014097
GO:0035257	nuclear hormone receptor binding	molecular_function	1	2	ENSOARG00000012051,ENSOARG00000007536
GO:0045143	homologous chromosome segregation	biological_process	1	2	ENSOARG00000008197,ENSOARG00000009637
GO:0050853	B cell receptor signaling pathway	biological_process	1	2	ENSOARG00000018503,ENSOARG00000017478
GO:0051427	hormone receptor binding	molecular_function	1	2	ENSOARG00000012051,ENSOARG00000007536
GO:0070192	chromosome organization involved in meiotic cell cycle	biological_process	1	2	ENSOARG00000009637,ENSOARG00000008197
GO:0070193	synaptonemal complex organization	biological_process	1	2	ENSOARG00000009637,ENSOARG00000008197
GO:0006082	organic acid metabolic process	biological_process	1	52	ENSOARG00000004375,ENSOARG00000014803,ENSOARG00000009250,ENSOARG00000001806,ENSOARG00000018718,ENSOARG00000003204,ENSOARG00000012922,ENSOARG00000013937,ENSOARG00000001729,ENSOARG00000012528,ENSOARG00000008188,ENSOARG00000004539,ENSOARG00000016706,ENSOARG00000014172,ENSOARG00000004733,ENSOARG00000001281,ENSOARG00000005028,ENSOARG00000000842,ENSOARG00000009854,ENSOARG00000003630,ENSOARG00000004670,…
GO:0032501	multicellular organismal process	biological_process	1	90	ENSOARG00000004434,ENSOARG00000017272,ENSOARG00000004723,ENSOARG00000018573,ENSOARG00000003998,ENSOARG00000006515,ENSOARG00000012762,ENSOARG00000006690,ENSOARG00000001908,ENSOARG00000003867,ENSOARG00000017713,ENSOARG00000011950,ENSOARG00000003669,ENSOARG00000004932,ENSOARG00000009973,ENSOARG00000002442,ENSOARG00000002726,ENSOARG00000012120,ENSOARG00000009827,ENSOARG00000015097,ENSOARG00000001607,…
GO:0042221	response to chemical	biological_process	1	32	ENSOARG00000011335,ENSOARG00000021148,ENSOARG00000015380,ENSOARG00000005736,ENSOARG00000013487,ENSOARG00000008871,ENSOARG00000000528,ENSOARG00000012767,ENSOARG00000003379,ENSOARG00000003064,ENSOARG00000010216,ENSOARG00000017406,ENSOARG00000009308,ENSOARG00000001219,ENSOARG00000015980,ENSOARG00000010760,ENSOARG00000004373,ENSOARG00000002133,ENSOARG00000018143,ENSOARG00000009123,ENSOARG00000011785,…
GO:0030154	cell differentiation	biological_process	1	18	ENSOARG00000005066,ENSOARG00000006722,ENSOARG00000017791,ENSOARG00000004434,ENSOARG00000003966,ENSOARG00000003998,ENSOARG00000003411,ENSOARG00000011142,ENSOARG00000002726,ENSOARG00000011408,ENSOARG00000007319,ENSOARG00000016523,ENSOARG00000005947,ENSOARG00000008141,ENSOARG00000010321,ENSOARG00000016738,ENSOARG00000000528,ENSOARG00000001268
GO:0000160	phosphorelay signal transduction system	biological_process	1	5	ENSOARG00000005349,ENSOARG00000004213,ENSOARG00000006414,ENSOARG00000004207,ENSOARG00000002106
GO:0044272	sulfur compound biosynthetic process	biological_process	1	5	ENSOARG00000009854,ENSOARG00000018504,ENSOARG00000001867,ENSOARG00000010176,ENSOARG00000001644
GO:0051346	negative regulation of hydrolase activity	biological_process	1	5	ENSOARG00000005438,ENSOARG00000016706,ENSOARG00000008898,ENSOARG00000013025,ENSOARG00000003713
GO:1901700	response to oxygen-containing compound	biological_process	1	5	ENSOARG00000003665,ENSOARG00000009123,ENSOARG00000008871,ENSOARG00000003064,ENSOARG00000015380
GO:0000288	nuclear-transcribed mRNA catabolic process, deadenylation-dependent decay	biological_process	1	1	ENSOARG00000012785
GO:0000290	deadenylation-dependent decapping of nuclear-transcribed mRNA	biological_process	1	1	ENSOARG00000012785
GO:0000334	3-hydroxyanthranilate 3,4-dioxygenase activity	molecular_function	1	1	ENSOARG00000005066
GO:0000444	MIS12/MIND type complex	cellular_component	1	1	ENSOARG00000016590
GO:0000735	removal of nonhomologous ends	biological_process	1	1	ENSOARG00000003142
GO:0000736	double-strand break repair via single-strand annealing, removal of nonhomologous ends	biological_process	1	1	ENSOARG00000003142
GO:0000784	nuclear chromosome, telomeric region	cellular_component	1	1	ENSOARG00000004213
GO:0000813	ESCRT I complex	cellular_component	1	1	ENSOARG00000016887
GO:0003725	double-stranded RNA binding	molecular_function	1	1	ENSOARG00000013514
GO:0003933	GTP cyclohydrolase activity	molecular_function	1	1	ENSOARG00000001573
GO:0003937	IMP cyclohydrolase activity	molecular_function	1	1	ENSOARG00000016272
GO:0003953	NAD+ nucleosidase activity	molecular_function	1	1	ENSOARG00000017206
GO:0004373	glycogen (starch) synthase activity	molecular_function	1	1	ENSOARG00000012463
GO:0004470	malic enzyme activity	molecular_function	1	1	ENSOARG00000004257
GO:0004471	malate dehydrogenase (decarboxylating) (NAD+) activity	molecular_function	1	1	ENSOARG00000004257
GO:0004584	dolichyl-phosphate-mannose-glycolipid alpha-mannosyltransferase activity	molecular_function	1	1	ENSOARG00000010080
GO:0004643	phosphoribosylaminoimidazolecarboxamide formyltransferase activity	molecular_function	1	1	ENSOARG00000016272
GO:0004661	protein geranylgeranyltransferase activity	molecular_function	1	1	ENSOARG00000003549
GO:0004663	Rab geranylgeranyltransferase activity	molecular_function	1	1	ENSOARG00000003549
GO:0004807	triose-phosphate isomerase activity	molecular_function	1	1	ENSOARG00000012053
GO:0005129	granulocyte macrophage colony-stimulating factor receptor binding	molecular_function	1	1	ENSOARG00000015430
GO:0005173	stem cell factor receptor binding	molecular_function	1	1	ENSOARG00000003998
GO:0005751	mitochondrial respiratory chain complex IV	cellular_component	1	1	ENSOARG00000009432
GO:0005923	bicellular tight junction	cellular_component	1	1	ENSOARG00000007208
GO:0005977	glycogen metabolic process	biological_process	1	1	ENSOARG00000012463
GO:0005978	glycogen biosynthetic process	biological_process	1	1	ENSOARG00000012463
GO:0005991	trehalose metabolic process	biological_process	1	1	ENSOARG00000005525
GO:0006063	uronic acid metabolic process	biological_process	1	1	ENSOARG00000004733
GO:0006064	glucuronate catabolic process	biological_process	1	1	ENSOARG00000004733
GO:0006353	DNA-templated transcription, termination	biological_process	1	1	ENSOARG00000011716
GO:0006544	glycine metabolic process	biological_process	1	1	ENSOARG00000014803
GO:0006625	protein targeting to peroxisome	biological_process	1	1	ENSOARG00000011558
GO:0006658	phosphatidylserine metabolic process	biological_process	1	1	ENSOARG00000005028
GO:0006659	phosphatidylserine biosynthetic process	biological_process	1	1	ENSOARG00000005028
GO:0006729	tetrahydrobiopterin biosynthetic process	biological_process	1	1	ENSOARG00000006333
GO:0007008	outer mitochondrial membrane organization	biological_process	1	1	ENSOARG00000013539
GO:0007213	G-protein coupled acetylcholine receptor signaling pathway	biological_process	1	1	ENSOARG00000005268
GO:0008124	4-alpha-hydroxytetrahydrobiopterin dehydratase activity	molecular_function	1	1	ENSOARG00000006333
GO:0008156	negative regulation of DNA replication	biological_process	1	1	ENSOARG00000018169
GO:0008725	DNA-3-methyladenine glycosylase activity	molecular_function	1	1	ENSOARG00000006688
GO:0008880	glucuronate isomerase activity	molecular_function	1	1	ENSOARG00000004733
GO:0009581	detection of external stimulus	biological_process	1	1	ENSOARG00000001400
GO:0009582	detection of abiotic stimulus	biological_process	1	1	ENSOARG00000001400
GO:0009583	detection of light stimulus	biological_process	1	1	ENSOARG00000001400
GO:0009916	alternative oxidase activity	molecular_function	1	1	ENSOARG00000002484
GO:0010109	regulation of photosynthesis	biological_process	1	1	ENSOARG00000004800
GO:0010167	response to nitrate	biological_process	1	1	ENSOARG00000008871
GO:0010207	photosystem II assembly	biological_process	1	1	ENSOARG00000003385
GO:0015098	molybdate ion transmembrane transporter activity	molecular_function	1	1	ENSOARG00000005991
GO:0015109	chromate transmembrane transporter activity	molecular_function	1	1	ENSOARG00000019322
GO:0015385	sodium:proton antiporter activity	molecular_function	1	1	ENSOARG00000009051
GO:0015689	molybdate ion transport	biological_process	1	1	ENSOARG00000005991
GO:0015703	chromate transport	biological_process	1	1	ENSOARG00000019322
GO:0015706	nitrate transport	biological_process	1	1	ENSOARG00000008871
GO:0016437	tRNA cytidylyltransferase activity	molecular_function	1	1	ENSOARG00000001654
GO:0016730	oxidoreductase activity, acting on iron-sulfur proteins as donors	molecular_function	1	1	ENSOARG00000010133
GO:0016774	phosphotransferase activity, carboxyl group as acceptor	molecular_function	1	1	ENSOARG00000009594
GO:0019060	intracellular transport of viral protein in host cell	biological_process	1	1	ENSOARG00000004516
GO:0019089	transmission of virus	biological_process	1	1	ENSOARG00000009911
GO:0019478	D-amino acid catabolic process	biological_process	1	1	ENSOARG00000001119
GO:0019585	glucuronate metabolic process	biological_process	1	1	ENSOARG00000004733
GO:0030581	symbiont intracellular protein transport in host	biological_process	1	1	ENSOARG00000004516
GO:0031122	cytoplasmic microtubule organization	biological_process	1	1	ENSOARG00000004192
GO:0032509	endosome transport via multivesicular body sorting pathway	biological_process	1	1	ENSOARG00000016887
GO:0035058	nonmotile primary cilium assembly	biological_process	1	1	ENSOARG00000004192
GO:0036452	ESCRT complex	cellular_component	1	1	ENSOARG00000016887
GO:0042548	regulation of photosynthesis, light reaction	biological_process	1	1	ENSOARG00000004800
GO:0042549	photosystem II stabilization	biological_process	1	1	ENSOARG00000004800
GO:0042601	endospore-forming forespore	cellular_component	1	1	ENSOARG00000017454
GO:0042763	intracellular immature spore	cellular_component	1	1	ENSOARG00000017454
GO:0043113	receptor clustering	biological_process	1	1	ENSOARG00000005268
GO:0043236	laminin binding	molecular_function	1	1	ENSOARG00000005268
GO:0043296	apical junction complex	cellular_component	1	1	ENSOARG00000007208
GO:0043467	regulation of generation of precursor metabolites and energy	biological_process	1	1	ENSOARG00000004800
GO:0043574	peroxisomal transport	biological_process	1	1	ENSOARG00000011558
GO:0043733	DNA-3-methylbase glycosylase activity	molecular_function	1	1	ENSOARG00000006688
GO:0044007	dissemination or transmission of symbiont from host	biological_process	1	1	ENSOARG00000009911
GO:0044599	AP-5 adaptor complex	cellular_component	1	1	ENSOARG00000016156
GO:0045002	double-strand break repair via single-strand annealing	biological_process	1	1	ENSOARG00000003142
GO:0045040	protein import into mitochondrial outer membrane	biological_process	1	1	ENSOARG00000013539
GO:0045277	respiratory chain complex IV	cellular_component	1	1	ENSOARG00000009432
GO:0046146	tetrahydrobiopterin metabolic process	biological_process	1	1	ENSOARG00000006333
GO:0046416	D-amino acid metabolic process	biological_process	1	1	ENSOARG00000001119
GO:0046719	regulation by virus of viral protein levels in host cell	biological_process	1	1	ENSOARG00000004516
GO:0048472	threonine-phosphate decarboxylase activity	molecular_function	1	1	ENSOARG00000007966
GO:0048478	replication fork protection	biological_process	1	1	ENSOARG00000018169
GO:0050385	ureidoglycolate lyase activity	molecular_function	1	1	ENSOARG00000011424
GO:0051053	negative regulation of DNA metabolic process	biological_process	1	1	ENSOARG00000018169
GO:0051708	intracellular protein transport in other organism involved in symbiotic interaction	biological_process	1	1	ENSOARG00000004516
GO:0051821	dissemination or transmission of organism from other organism involved in symbiotic interaction	biological_process	1	1	ENSOARG00000009911
GO:0070160	occluding junction	cellular_component	1	1	ENSOARG00000007208
GO:0070336	flap-structured DNA binding	molecular_function	1	1	ENSOARG00000003142
GO:0072662	protein localization to peroxisome	biological_process	1	1	ENSOARG00000011558
GO:0072663	establishment of protein localization to peroxisome	biological_process	1	1	ENSOARG00000011558
GO:0090151	establishment of protein localization to mitochondrial membrane	biological_process	1	1	ENSOARG00000013539
GO:0090329	regulation of DNA-dependent DNA replication	biological_process	1	1	ENSOARG00000018169
GO:0097546	ciliary base	cellular_component	1	1	ENSOARG00000004192
GO:2000104	negative regulation of DNA-dependent DNA replication	biological_process	1	1	ENSOARG00000018169
GO:0007166	cell surface receptor signaling pathway	biological_process	1	24	ENSOARG00000000285,ENSOARG00000001733,ENSOARG00000002124,ENSOARG00000015821,ENSOARG00000010874,ENSOARG00000008653,ENSOARG00000009341,ENSOARG00000006987,ENSOARG00000010005,ENSOARG00000016494,ENSOARG00000005193,ENSOARG00000017478,ENSOARG00000021113,ENSOARG00000005576,ENSOARG00000011865,ENSOARG00000018877,ENSOARG00000018503,ENSOARG00000016185,ENSOARG00000012643,ENSOARG00000007030,ENSOARG00000001042,…
GO:0006508	proteolysis	biological_process	1	113	ENSOARG00000000614,ENSOARG00000018135,ENSOARG00000004689,ENSOARG00000014123,ENSOARG00000002964,ENSOARG00000003830,ENSOARG00000005578,ENSOARG00000006707,ENSOARG00000005349,ENSOARG00000007475,ENSOARG00000004292,ENSOARG00000006156,ENSOARG00000004679,ENSOARG00000017206,ENSOARG00000018724,ENSOARG00000014664,ENSOARG00000007995,ENSOARG00000014644,ENSOARG00000001646,ENSOARG00000006181,ENSOARG00000004978,…
GO:0015849	organic acid transport	biological_process	1	13	ENSOARG00000013596,ENSOARG00000012028,ENSOARG00000004988,ENSOARG00000000597,ENSOARG00000010032,ENSOARG00000010784,ENSOARG00000004699,ENSOARG00000002294,ENSOARG00000000528,ENSOARG00000019354,ENSOARG00000006215,ENSOARG00000000771,ENSOARG00000005042
GO:0046942	carboxylic acid transport	biological_process	1	13	ENSOARG00000012028,ENSOARG00000013596,ENSOARG00000004988,ENSOARG00000010784,ENSOARG00000004699,ENSOARG00000000528,ENSOARG00000002294,ENSOARG00000000597,ENSOARG00000010032,ENSOARG00000019354,ENSOARG00000005042,ENSOARG00000000771,ENSOARG00000006215
GO:0022412	cellular process involved in reproduction in multicellular organism	biological_process	1	8	ENSOARG00000001268,ENSOARG00000003998,ENSOARG00000016738,ENSOARG00000008141,ENSOARG00000011408,ENSOARG00000004434,ENSOARG00000011142,ENSOARG00000006722
GO:0033014	tetrapyrrole biosynthetic process	biological_process	1	10	ENSOARG00000007108,ENSOARG00000007966,ENSOARG00000012120,ENSOARG00000010422,ENSOARG00000004375,ENSOARG00000003681,ENSOARG00000018309,ENSOARG00000009854,ENSOARG00000011550,ENSOARG00000017409
GO:0043231	intracellular membrane-bounded organelle	cellular_component	1	314	ENSOARG00000017630,ENSOARG00000009637,ENSOARG00000001236,ENSOARG00000008898,ENSOARG00000000842,ENSOARG00000001405,ENSOARG00000017206,ENSOARG00000002287,ENSOARG00000014321,ENSOARG00000013691,ENSOARG00000013705,ENSOARG00000016384,ENSOARG00000017017,ENSOARG00000003318,ENSOARG00000011785,ENSOARG00000019612,ENSOARG00000006510,ENSOARG00000002133,ENSOARG00000012361,ENSOARG00000000224,ENSOARG00000012922,…
GO:0019752	carboxylic acid metabolic process	biological_process	1	49	ENSOARG00000000829,ENSOARG00000015672,ENSOARG00000012053,ENSOARG00000006220,ENSOARG00000001518,ENSOARG00000009354,ENSOARG00000006426,ENSOARG00000011558,ENSOARG00000000978,ENSOARG00000012241,ENSOARG00000017537,ENSOARG00000017057,ENSOARG00000003052,ENSOARG00000011927,ENSOARG00000011834,ENSOARG00000011586,ENSOARG00000017122,ENSOARG00000004625,ENSOARG00000007347,ENSOARG00000001119,ENSOARG00000004502,…
GO:0006396	RNA processing	biological_process	1	60	ENSOARG00000018292,ENSOARG00000017222,ENSOARG00000017361,ENSOARG00000007156,ENSOARG00000013498,ENSOARG00000009537,ENSOARG00000011965,ENSOARG00000008197,ENSOARG00000003052,ENSOARG00000017432,ENSOARG00000016429,ENSOARG00000018082,ENSOARG00000010707,ENSOARG00000006541,ENSOARG00000014235,ENSOARG00000010361,ENSOARG00000005929,ENSOARG00000020458,ENSOARG00000013972,ENSOARG00000002015,ENSOARG00000014398,…
GO:0043227	membrane-bounded organelle	cellular_component	1	314	ENSOARG00000004373,ENSOARG00000012126,ENSOARG00000011850,ENSOARG00000011884,ENSOARG00000006902,ENSOARG00000016706,ENSOARG00000007969,ENSOARG00000017085,ENSOARG00000002962,ENSOARG00000021199,ENSOARG00000009157,ENSOARG00000006703,ENSOARG00000021185,ENSOARG00000000800,ENSOARG00000012501,ENSOARG00000014391,ENSOARG00000017323,ENSOARG00000010321,ENSOARG00000016738,ENSOARG00000017855,ENSOARG00000004988,…
GO:0000346	transcription export complex	cellular_component	1	3	ENSOARG00000003172,ENSOARG00000007031,ENSOARG00000007108
GO:0000445	THO complex part of transcription export complex	cellular_component	1	3	ENSOARG00000003172,ENSOARG00000007108,ENSOARG00000007031
GO:0004879	RNA polymerase II transcription factor activity, ligand-activated sequence-specific DNA binding	molecular_function	1	3	ENSOARG00000016504,ENSOARG00000001452,ENSOARG00000008392
GO:0004882	androgen receptor activity	molecular_function	1	3	ENSOARG00000016504,ENSOARG00000001452,ENSOARG00000008392
GO:0006817	phosphate ion transport	biological_process	1	3	ENSOARG00000009522,ENSOARG00000014307,ENSOARG00000008229
GO:0016929	SUMO-specific protease activity	molecular_function	1	3	ENSOARG00000004487,ENSOARG00000012677,ENSOARG00000005469
GO:0030430	host cell cytoplasm	cellular_component	1	3	ENSOARG00000004921,ENSOARG00000004454,ENSOARG00000005443
GO:0030521	androgen receptor signaling pathway	biological_process	1	3	ENSOARG00000008392,ENSOARG00000001452,ENSOARG00000016504
GO:0032183	SUMO binding	molecular_function	1	3	ENSOARG00000004487,ENSOARG00000012677,ENSOARG00000005469
GO:0070122	isopeptidase activity	molecular_function	1	3	ENSOARG00000012677,ENSOARG00000005469,ENSOARG00000004487
GO:0070138	ubiquitin-like protein-specific isopeptidase activity	molecular_function	1	3	ENSOARG00000004487,ENSOARG00000012677,ENSOARG00000005469
GO:0070140	SUMO-specific isopeptidase activity	molecular_function	1	3	ENSOARG00000012677,ENSOARG00000005469,ENSOARG00000004487
GO:0098531	transcription factor activity, direct ligand regulated sequence-specific DNA binding	molecular_function	1	3	ENSOARG00000016504,ENSOARG00000001452,ENSOARG00000008392
GO:0008236	serine-type peptidase activity	molecular_function	1	42	ENSOARG00000006468,ENSOARG00000000614,ENSOARG00000007366,ENSOARG00000004689,ENSOARG00000010381,ENSOARG00000008831,ENSOARG00000017903,ENSOARG00000005578,ENSOARG00000002964,ENSOARG00000004679,ENSOARG00000007822,ENSOARG00000007781,ENSOARG00000008863,ENSOARG00000016600,ENSOARG00000006181,ENSOARG00000016551,ENSOARG00000018028,ENSOARG00000007542,ENSOARG00000012778,ENSOARG00000017599,ENSOARG00000011692,…
GO:0017171	serine hydrolase activity	molecular_function	1	42	ENSOARG00000019061,ENSOARG00000014213,ENSOARG00000004698,ENSOARG00000006610,ENSOARG00000005969,ENSOARG00000001544,ENSOARG00000007785,ENSOARG00000003130,ENSOARG00000011408,ENSOARG00000016657,ENSOARG00000013786,ENSOARG00000006541,ENSOARG00000001752,ENSOARG00000010619,ENSOARG00000002951,ENSOARG00000017791,ENSOARG00000004815,ENSOARG00000017259,ENSOARG00000010933,ENSOARG00000011692,ENSOARG00000008811,…
GO:0044877	macromolecular complex binding	molecular_function	1	46	ENSOARG00000015380,ENSOARG00000016484,ENSOARG00000017222,ENSOARG00000009389,ENSOARG00000004731,ENSOARG00000008242,ENSOARG00000010707,ENSOARG00000018651,ENSOARG00000004690,ENSOARG00000020558,ENSOARG00000017349,ENSOARG00000002015,ENSOARG00000007762,ENSOARG00000010742,ENSOARG00000006361,ENSOARG00000016523,ENSOARG00000005783,ENSOARG00000000394,ENSOARG00000010121,ENSOARG00000018641,ENSOARG00000000878,…
GO:0004252	serine-type endopeptidase activity	molecular_function	1	33	ENSOARG00000002964,ENSOARG00000004679,ENSOARG00000007822,ENSOARG00000006468,ENSOARG00000007366,ENSOARG00000010381,ENSOARG00000004689,ENSOARG00000017903,ENSOARG00000018028,ENSOARG00000012778,ENSOARG00000017599,ENSOARG00000007781,ENSOARG00000008863,ENSOARG00000016600,ENSOARG00000016551,ENSOARG00000001752,ENSOARG00000006541,ENSOARG00000010619,ENSOARG00000013786,ENSOARG00000011692,ENSOARG00000004688,…
GO:0051641	cellular localization	biological_process	1	109	ENSOARG00000015834,ENSOARG00000005349,ENSOARG00000013282,ENSOARG00000005920,ENSOARG00000012528,ENSOARG00000001729,ENSOARG00000001511,ENSOARG00000009936,ENSOARG00000001560,ENSOARG00000005578,ENSOARG00000002569,ENSOARG00000020474,ENSOARG00000014799,ENSOARG00000011850,ENSOARG00000003452,ENSOARG00000004516,ENSOARG00000019935,ENSOARG00000002784,ENSOARG00000014601,ENSOARG00000014624,ENSOARG00000007031,…
GO:0007275	multicellular organismal development	biological_process	1	37	ENSOARG00000003411,ENSOARG00000010874,ENSOARG00000008762,ENSOARG00000000528,ENSOARG00000016523,ENSOARG00000005711,ENSOARG00000003856,ENSOARG00000018064,ENSOARG00000005066,ENSOARG00000012643,ENSOARG00000017349,ENSOARG00000005276,ENSOARG00000001042,ENSOARG00000010801,ENSOARG00000015642,ENSOARG00000009827,ENSOARG00000007319,ENSOARG00000013616,ENSOARG00000013521,ENSOARG00000004978,ENSOARG00000007694,…
GO:0071702	organic substance transport	biological_process	1	123	ENSOARG00000017866,ENSOARG00000011682,ENSOARG00000011717,ENSOARG00000008392,ENSOARG00000003291,ENSOARG00000011005,ENSOARG00000011894,ENSOARG00000014470,ENSOARG00000007184,ENSOARG00000007229,ENSOARG00000012648,ENSOARG00000017782,ENSOARG00000003620,ENSOARG00000009672,ENSOARG00000020152,ENSOARG00000016992,ENSOARG00000004943,ENSOARG00000011559,ENSOARG00000005997,ENSOARG00000000318,ENSOARG00000012664,…
GO:0015711	organic anion transport	biological_process	1	13	ENSOARG00000013596,ENSOARG00000012028,ENSOARG00000000771,ENSOARG00000006215,ENSOARG00000005042,ENSOARG00000019354,ENSOARG00000000597,ENSOARG00000010032,ENSOARG00000004699,ENSOARG00000010784,ENSOARG00000002294,ENSOARG00000000528,ENSOARG00000004988
GO:1901135	carbohydrate derivative metabolic process	biological_process	1	65	ENSOARG00000009764,ENSOARG00000014702,ENSOARG00000018476,ENSOARG00000003013,ENSOARG00000009854,ENSOARG00000004634,ENSOARG00000011432,ENSOARG00000011032,ENSOARG00000015860,ENSOARG00000018889,ENSOARG00000000504,ENSOARG00000005098,ENSOARG00000010080,ENSOARG00000018309,ENSOARG00000013517,ENSOARG00000013527,ENSOARG00000006694,ENSOARG00000006615,ENSOARG00000001499,ENSOARG00000017101,ENSOARG00000004502,…
GO:0003995	acyl-CoA dehydrogenase activity	molecular_function	1	4	ENSOARG00000017886,ENSOARG00000020652,ENSOARG00000012922,ENSOARG00000012053
GO:0006754	ATP biosynthetic process	biological_process	1	10	ENSOARG00000000504,ENSOARG00000004433,ENSOARG00000013899,ENSOARG00000008734,ENSOARG00000011432,ENSOARG00000013517,ENSOARG00000016302,ENSOARG00000017101,ENSOARG00000009764,ENSOARG00000001499
GO:0030674	protein binding, bridging	molecular_function	1	18	ENSOARG00000012762,ENSOARG00000001511,ENSOARG00000013142,ENSOARG00000004932,ENSOARG00000017713,ENSOARG00000014799,ENSOARG00000017272,ENSOARG00000003717,ENSOARG00000017222,ENSOARG00000000394,ENSOARG00000017379,ENSOARG00000010669,ENSOARG00000009301,ENSOARG00000009973,ENSOARG00000002442,ENSOARG00000004978,ENSOARG00000012120,ENSOARG00000001904
GO:0060090	binding, bridging	molecular_function	1	18	ENSOARG00000017713,ENSOARG00000001511,ENSOARG00000013142,ENSOARG00000004932,ENSOARG00000012762,ENSOARG00000017222,ENSOARG00000017272,ENSOARG00000003717,ENSOARG00000014799,ENSOARG00000017379,ENSOARG00000010669,ENSOARG00000009301,ENSOARG00000000394,ENSOARG00000001904,ENSOARG00000002442,ENSOARG00000009973,ENSOARG00000004978,ENSOARG00000012120
GO:0009190	cyclic nucleotide biosynthetic process	biological_process	1	5	ENSOARG00000014702,ENSOARG00000015860,ENSOARG00000010375,ENSOARG00000013527,ENSOARG00000018476
GO:0016569	covalent chromatin modification	biological_process	1	5	ENSOARG00000003379,ENSOARG00000003252,ENSOARG00000005674,ENSOARG00000006902,ENSOARG00000002484
GO:0016570	histone modification	biological_process	1	5	ENSOARG00000003379,ENSOARG00000005674,ENSOARG00000003252,ENSOARG00000002484,ENSOARG00000006902
GO:0034453	microtubule anchoring	biological_process	1	5	ENSOARG00000016484,ENSOARG00000000255,ENSOARG00000001509,ENSOARG00000017782,ENSOARG00000010182
GO:1901565	organonitrogen compound catabolic process	biological_process	1	9	ENSOARG00000003013,ENSOARG00000001119,ENSOARG00000006595,ENSOARG00000012655,ENSOARG00000014309,ENSOARG00000013598,ENSOARG00000011424,ENSOARG00000008188,ENSOARG00000010714
GO:0019900	kinase binding	molecular_function	1	6	ENSOARG00000020882,ENSOARG00000000394,ENSOARG00000016156,ENSOARG00000005785,ENSOARG00000009777,ENSOARG00000001511
GO:0034655	nucleobase-containing compound catabolic process	biological_process	1	6	ENSOARG00000010739,ENSOARG00000002640,ENSOARG00000008897,ENSOARG00000014052,ENSOARG00000016774,ENSOARG00000012785
GO:0015171	amino acid transmembrane transporter activity	molecular_function	1	7	ENSOARG00000000771,ENSOARG00000005042,ENSOARG00000019354,ENSOARG00000000597,ENSOARG00000000528,ENSOARG00000002294,ENSOARG00000012028
GO:0008104	protein localization	biological_process	1	95	ENSOARG00000017379,ENSOARG00000015049,ENSOARG00000015473,ENSOARG00000012664,ENSOARG00000016872,ENSOARG00000009322,ENSOARG00000007229,ENSOARG00000012648,ENSOARG00000017782,ENSOARG00000003620,ENSOARG00000020152,ENSOARG00000009672,ENSOARG00000016992,ENSOARG00000004943,ENSOARG00000011559,ENSOARG00000011005,ENSOARG00000011894,ENSOARG00000007184,ENSOARG00000014470,ENSOARG00000003291,ENSOARG00000011933,…
GO:0034622	cellular macromolecular complex assembly	biological_process	1	50	ENSOARG00000011812,ENSOARG00000003099,ENSOARG00000013067,ENSOARG00000000394,ENSOARG00000000318,ENSOARG00000019061,ENSOARG00000017379,ENSOARG00000000585,ENSOARG00000003418,ENSOARG00000020095,ENSOARG00000001375,ENSOARG00000011927,ENSOARG00000001302,ENSOARG00000003717,ENSOARG00000013162,ENSOARG00000004103,ENSOARG00000013142,ENSOARG00000001335,ENSOARG00000007259,ENSOARG00000003385,ENSOARG00000000119,…
GO:0008237	metallopeptidase activity	molecular_function	1	28	ENSOARG00000006075,ENSOARG00000015032,ENSOARG00000001159,ENSOARG00000012958,ENSOARG00000019414,ENSOARG00000013928,ENSOARG00000010182,ENSOARG00000010742,ENSOARG00000004504,ENSOARG00000001646,ENSOARG00000015446,ENSOARG00000016204,ENSOARG00000012013,ENSOARG00000014024,ENSOARG00000003830,ENSOARG00000010215,ENSOARG00000006156,ENSOARG00000007475,ENSOARG00000004292,ENSOARG00000013328,ENSOARG00000009766,…
GO:0009888	tissue development	biological_process	1	12	ENSOARG00000006722,ENSOARG00000011142,ENSOARG00000002726,ENSOARG00000004434,ENSOARG00000015642,ENSOARG00000011408,ENSOARG00000016539,ENSOARG00000008141,ENSOARG00000016738,ENSOARG00000003998,ENSOARG00000001268,ENSOARG00000006610
GO:0000287	magnesium ion binding	molecular_function	1	11	ENSOARG00000007834,ENSOARG00000001414,ENSOARG00000012473,ENSOARG00000018718,ENSOARG00000005922,ENSOARG00000011927,ENSOARG00000016590,ENSOARG00000010798,ENSOARG00000004252,ENSOARG00000013461,ENSOARG00000016200
GO:0016567	protein ubiquitination	biological_process	1	11	ENSOARG00000009637,ENSOARG00000009973,ENSOARG00000007223,ENSOARG00000013215,ENSOARG00000004516,ENSOARG00000018855,ENSOARG00000008892,ENSOARG00000013194,ENSOARG00000005349,ENSOARG00000014761,ENSOARG00000017379
GO:0048646	anatomical structure formation involved in morphogenesis	biological_process	1	11	ENSOARG00000009827,ENSOARG00000011408,ENSOARG00000011142,ENSOARG00000006722,ENSOARG00000004434,ENSOARG00000004192,ENSOARG00000014837,ENSOARG00000001268,ENSOARG00000016738,ENSOARG00000003998,ENSOARG00000008141
GO:0019028	viral capsid	cellular_component	1	49	ENSOARG00000009973,ENSOARG00000007694,ENSOARG00000009764,ENSOARG00000021185,ENSOARG00000000684,ENSOARG00000018726,ENSOARG00000007995,ENSOARG00000003372,ENSOARG00000014868,ENSOARG00000013970,ENSOARG00000000842,ENSOARG00000018480,ENSOARG00000002784,ENSOARG00000008016,ENSOARG00000016036,ENSOARG00000015527,ENSOARG00000015746,ENSOARG00000005578,ENSOARG00000001511,ENSOARG00000005283,ENSOARG00000011845,…
GO:0000394	RNA splicing, via endonucleolytic cleavage and ligation	biological_process	1	2	ENSOARG00000010361,ENSOARG00000016618
GO:0001948	glycoprotein binding	molecular_function	1	2	ENSOARG00000000553,ENSOARG00000012184
GO:0004312	fatty acid synthase activity	molecular_function	1	2	ENSOARG00000000978,ENSOARG00000004539
GO:0004864	protein phosphatase inhibitor activity	molecular_function	1	2	ENSOARG00000010988,ENSOARG00000003717
GO:0005186	pheromone activity	molecular_function	1	2	ENSOARG00000005384,ENSOARG00000011782
GO:0005791	rough endoplasmic reticulum	cellular_component	1	2	ENSOARG00000011005,ENSOARG00000000580
GO:0006094	gluconeogenesis	biological_process	1	2	ENSOARG00000017379,ENSOARG00000004502
GO:0006284	base-excision repair	biological_process	1	2	ENSOARG00000006688,ENSOARG00000017208
GO:0006388	tRNA splicing, via endonucleolytic cleavage and ligation	biological_process	1	2	ENSOARG00000016618,ENSOARG00000010361
GO:0007205	protein kinase C-activating G-protein coupled receptor signaling pathway	biological_process	1	2	ENSOARG00000007998,ENSOARG00000006616
GO:0007617	mating behavior	biological_process	1	2	ENSOARG00000003568,ENSOARG00000015114
GO:0007618	mating	biological_process	1	2	ENSOARG00000015114,ENSOARG00000003568
GO:0008191	metalloendopeptidase inhibitor activity	molecular_function	1	2	ENSOARG00000007273,ENSOARG00000005438
GO:0008272	sulfate transport	biological_process	1	2	ENSOARG00000016539,ENSOARG00000004798
GO:0008417	fucosyltransferase activity	molecular_function	1	2	ENSOARG00000009528,ENSOARG00000000349
GO:0010576	metalloenzyme regulator activity	molecular_function	1	2	ENSOARG00000005438,ENSOARG00000007273
GO:0015116	sulfate transmembrane transporter activity	molecular_function	1	2	ENSOARG00000016539,ENSOARG00000004798
GO:0016226	iron-sulfur cluster assembly	biological_process	1	2	ENSOARG00000018011,ENSOARG00000011525
GO:0016857	racemase and epimerase activity, acting on carbohydrates and derivatives	molecular_function	1	2	ENSOARG00000011032,ENSOARG00000018604
GO:0019098	reproductive behavior	biological_process	1	2	ENSOARG00000003568,ENSOARG00000015114
GO:0019212	phosphatase inhibitor activity	molecular_function	1	2	ENSOARG00000003717,ENSOARG00000010988
GO:0019319	hexose biosynthetic process	biological_process	1	2	ENSOARG00000004502,ENSOARG00000017379
GO:0030178	negative regulation of Wnt signaling pathway	biological_process	1	2	ENSOARG00000001042,ENSOARG00000009341
GO:0030269	tetrahydromethanopterin S-methyltransferase activity	molecular_function	1	2	ENSOARG00000014962,ENSOARG00000014865
GO:0030867	rough endoplasmic reticulum membrane	cellular_component	1	2	ENSOARG00000000580,ENSOARG00000011005
GO:0031163	metallo-sulfur cluster assembly	biological_process	1	2	ENSOARG00000011525,ENSOARG00000018011
GO:0033057	multicellular organismal reproductive behavior	biological_process	1	2	ENSOARG00000003568,ENSOARG00000015114
GO:0039526	modulation by virus of host apoptotic process	biological_process	1	2	ENSOARG00000011575,ENSOARG00000007425
GO:0042086	5-methyl-5,6,7,8-tetrahydromethanopterin-dependent methyltransferase activity	molecular_function	1	2	ENSOARG00000014962,ENSOARG00000014865
GO:0043394	proteoglycan binding	molecular_function	1	2	ENSOARG00000012184,ENSOARG00000000553
GO:0043395	heparan sulfate proteoglycan binding	molecular_function	1	2	ENSOARG00000000553,ENSOARG00000012184
GO:0044179	hemolysis in other organism	biological_process	1	2	ENSOARG00000004442,ENSOARG00000009948
GO:0044441	ciliary part	cellular_component	1	2	ENSOARG00000005588,ENSOARG00000004192
GO:0044531	modulation of programmed cell death in other organism	biological_process	1	2	ENSOARG00000011575,ENSOARG00000007425
GO:0044532	modulation of apoptotic process in other organism	biological_process	1	2	ENSOARG00000007425,ENSOARG00000011575
GO:0044705	multi-organism reproductive behavior	biological_process	1	2	ENSOARG00000003568,ENSOARG00000015114
GO:0045924	regulation of female receptivity	biological_process	1	2	ENSOARG00000015114,ENSOARG00000003568
GO:0046008	regulation of female receptivity, post-mating	biological_process	1	2	ENSOARG00000015114,ENSOARG00000003568
GO:0046364	monosaccharide biosynthetic process	biological_process	1	2	ENSOARG00000017379,ENSOARG00000004502
GO:0046933	proton-transporting ATP synthase activity, rotational mechanism	molecular_function	1	2	ENSOARG00000004433,ENSOARG00000000504
GO:0048551	metalloenzyme inhibitor activity	molecular_function	1	2	ENSOARG00000007273,ENSOARG00000005438
GO:0051539	4 iron, 4 sulfur cluster binding	molecular_function	1	2	ENSOARG00000009595,ENSOARG00000017379
GO:0051715	cytolysis in other organism	biological_process	1	2	ENSOARG00000004442,ENSOARG00000009948
GO:0052040	modulation by symbiont of host programmed cell death	biological_process	1	2	ENSOARG00000007425,ENSOARG00000011575
GO:0052150	modulation by symbiont of host apoptotic process	biological_process	1	2	ENSOARG00000011575,ENSOARG00000007425
GO:0052248	modulation of programmed cell death in other organism involved in symbiotic interaction	biological_process	1	2	ENSOARG00000007425,ENSOARG00000011575
GO:0052433	modulation by organism of apoptotic process in other organism involved in symbiotic interaction	biological_process	1	2	ENSOARG00000011575,ENSOARG00000007425
GO:0060180	female mating behavior	biological_process	1	2	ENSOARG00000003568,ENSOARG00000015114
GO:0070070	proton-transporting V-type ATPase complex assembly	biological_process	1	2	ENSOARG00000011927,ENSOARG00000008018
GO:0070072	vacuolar proton-transporting V-type ATPase complex assembly	biological_process	1	2	ENSOARG00000008018,ENSOARG00000011927
GO:1901661	quinone metabolic process	biological_process	1	2	ENSOARG00000013815,ENSOARG00000016202
GO:1901663	quinone biosynthetic process	biological_process	1	2	ENSOARG00000013815,ENSOARG00000016202
GO:0019012	virion	cellular_component	1	68	ENSOARG00000009490,ENSOARG00000001170,ENSOARG00000005283,ENSOARG00000001511,ENSOARG00000005578,ENSOARG00000021185,ENSOARG00000007694,ENSOARG00000000842,ENSOARG00000013970,ENSOARG00000014868,ENSOARG00000013616,ENSOARG00000001862,ENSOARG00000007995,ENSOARG00000008016,ENSOARG00000002784,ENSOARG00000005718,ENSOARG00000018480,ENSOARG00000016036,ENSOARG00000003532,ENSOARG00000001375,ENSOARG00000005066,…
GO:1903509	liposaccharide metabolic process	biological_process	1	9	ENSOARG00000004943,ENSOARG00000010906,ENSOARG00000010523,ENSOARG00000010080,ENSOARG00000005578,ENSOARG00000018436,ENSOARG00000014247,ENSOARG00000007475,ENSOARG00000011107
GO:0070008	serine-type exopeptidase activity	molecular_function	1	7	ENSOARG00000007785,ENSOARG00000019061,ENSOARG00000004689,ENSOARG00000016600,ENSOARG00000007366,ENSOARG00000011692,ENSOARG00000001752
GO:0009165	nucleotide biosynthetic process	biological_process	1	23	ENSOARG00000013968,ENSOARG00000016272,ENSOARG00000000504,ENSOARG00000008734,ENSOARG00000013899,ENSOARG00000015860,ENSOARG00000011432,ENSOARG00000018476,ENSOARG00000014702,ENSOARG00000010798,ENSOARG00000017101,ENSOARG00000009764,ENSOARG00000001499,ENSOARG00000004433,ENSOARG00000013527,ENSOARG00000018112,ENSOARG00000016915,ENSOARG00000013517,ENSOARG00000018309,ENSOARG00000016302,ENSOARG00000014803,…
GO:1901293	nucleoside phosphate biosynthetic process	biological_process	1	23	ENSOARG00000016915,ENSOARG00000004433,ENSOARG00000013527,ENSOARG00000018112,ENSOARG00000014803,ENSOARG00000018972,ENSOARG00000010375,ENSOARG00000013517,ENSOARG00000018309,ENSOARG00000016302,ENSOARG00000015860,ENSOARG00000011432,ENSOARG00000016272,ENSOARG00000000504,ENSOARG00000013968,ENSOARG00000008734,ENSOARG00000013899,ENSOARG00000014702,ENSOARG00000010798,ENSOARG00000017101,ENSOARG00000001499,…
GO:0007346	regulation of mitotic cell cycle	biological_process	1	6	ENSOARG00000009973,ENSOARG00000008449,ENSOARG00000009637,ENSOARG00000009333,ENSOARG00000005349,ENSOARG00000017379
GO:0001503	ossification	biological_process	1	3	ENSOARG00000013920,ENSOARG00000015152,ENSOARG00000010611
GO:0004659	prenyltransferase activity	molecular_function	1	3	ENSOARG00000017222,ENSOARG00000003549,ENSOARG00000016428
GO:0008121	ubiquinol-cytochrome-c reductase activity	molecular_function	1	3	ENSOARG00000013073,ENSOARG00000016417,ENSOARG00000006902
GO:0009072	aromatic amino acid family metabolic process	biological_process	1	3	ENSOARG00000003760,ENSOARG00000008188,ENSOARG00000011834
GO:0016681	oxidoreductase activity, acting on diphenols and related substances as donors, cytochrome as acceptor	molecular_function	1	3	ENSOARG00000016417,ENSOARG00000006902,ENSOARG00000013073
GO:0016861	intramolecular oxidoreductase activity, interconverting aldoses and ketoses	molecular_function	1	3	ENSOARG00000004733,ENSOARG00000012053,ENSOARG00000004502
GO:0019239	deaminase activity	molecular_function	1	3	ENSOARG00000017418,ENSOARG00000011248,ENSOARG00000014235
GO:0030518	intracellular steroid hormone receptor signaling pathway	biological_process	1	3	ENSOARG00000016504,ENSOARG00000001452,ENSOARG00000008392
GO:0030522	intracellular receptor signaling pathway	biological_process	1	3	ENSOARG00000001452,ENSOARG00000016504,ENSOARG00000008392
GO:0031984	organelle subcompartment	cellular_component	1	3	ENSOARG00000008033,ENSOARG00000003933,ENSOARG00000003916
GO:0032801	receptor catabolic process	biological_process	1	3	ENSOARG00000018055,ENSOARG00000015932,ENSOARG00000016755
GO:0098791	Golgi subcompartment	cellular_component	1	3	ENSOARG00000008033,ENSOARG00000003933,ENSOARG00000003916
GO:0005874	microtubule	cellular_component	1	5	ENSOARG00000000255,ENSOARG00000001509,ENSOARG00000000394,ENSOARG00000009630,ENSOARG00000017782
GO:0009110	vitamin biosynthetic process	biological_process	1	5	ENSOARG00000018309,ENSOARG00000012120,ENSOARG00000018274,ENSOARG00000007966,ENSOARG00000003681
GO:0009187	cyclic nucleotide metabolic process	biological_process	1	5	ENSOARG00000018476,ENSOARG00000013527,ENSOARG00000014702,ENSOARG00000015860,ENSOARG00000010375
GO:0030182	neuron differentiation	biological_process	1	5	ENSOARG00000007319,ENSOARG00000000528,ENSOARG00000016523,ENSOARG00000005066,ENSOARG00000005947
GO:0042364	water-soluble vitamin biosynthetic process	biological_process	1	5	ENSOARG00000018309,ENSOARG00000003681,ENSOARG00000007966,ENSOARG00000012120,ENSOARG00000018274
GO:0048699	generation of neurons	biological_process	1	5	ENSOARG00000005947,ENSOARG00000005066,ENSOARG00000016523,ENSOARG00000000528,ENSOARG00000007319
GO:0051782	negative regulation of cell division	biological_process	1	5	ENSOARG00000009973,ENSOARG00000009637,ENSOARG00000005349,ENSOARG00000017379,ENSOARG00000017032
GO:0006835	dicarboxylic acid transport	biological_process	1	4	ENSOARG00000004988,ENSOARG00000010784,ENSOARG00000004699,ENSOARG00000005042
GO:0008235	metalloexopeptidase activity	molecular_function	1	4	ENSOARG00000001646,ENSOARG00000016204,ENSOARG00000010742,ENSOARG00000012952
GO:0005506	iron ion binding	molecular_function	1	25	ENSOARG00000003867,ENSOARG00000001387,ENSOARG00000000173,ENSOARG00000001856,ENSOARG00000006220,ENSOARG00000014339,ENSOARG00000015114,ENSOARG00000005747,ENSOARG00000011525,ENSOARG00000009250,ENSOARG00000019612,ENSOARG00000008760,ENSOARG00000016384,ENSOARG00000001451,ENSOARG00000005066,ENSOARG00000002793,ENSOARG00000007316,ENSOARG00000012715,ENSOARG00000001328,ENSOARG00000020977,ENSOARG00000012463,…
GO:0009611	response to wounding	biological_process	1	21	ENSOARG00000009973,ENSOARG00000002442,ENSOARG00000012120,ENSOARG00000004978,ENSOARG00000017917,ENSOARG00000004732,ENSOARG00000000394,ENSOARG00000002142,ENSOARG00000005438,ENSOARG00000017379,ENSOARG00000009301,ENSOARG00000014799,ENSOARG00000003717,ENSOARG00000017272,ENSOARG00000003966,ENSOARG00000018573,ENSOARG00000012762,ENSOARG00000017713,ENSOARG00000001511,ENSOARG00000004932,ENSOARG00000013142
GO:0042060	wound healing	biological_process	1	21	ENSOARG00000014799,ENSOARG00000003966,ENSOARG00000017272,ENSOARG00000003717,ENSOARG00000012762,ENSOARG00000018573,ENSOARG00000013142,ENSOARG00000004932,ENSOARG00000001511,ENSOARG00000017713,ENSOARG00000017917,ENSOARG00000004978,ENSOARG00000012120,ENSOARG00000002442,ENSOARG00000009973,ENSOARG00000000394,ENSOARG00000002142,ENSOARG00000004732,ENSOARG00000009301,ENSOARG00000017379,ENSOARG00000005438
GO:0009142	nucleoside triphosphate biosynthetic process	biological_process	1	11	ENSOARG00000016302,ENSOARG00000013517,ENSOARG00000001499,ENSOARG00000009764,ENSOARG00000017101,ENSOARG00000013899,ENSOARG00000008734,ENSOARG00000004433,ENSOARG00000013968,ENSOARG00000000504,ENSOARG00000011432
GO:0009145	purine nucleoside triphosphate biosynthetic process	biological_process	1	11	ENSOARG00000016302,ENSOARG00000013517,ENSOARG00000001499,ENSOARG00000009764,ENSOARG00000017101,ENSOARG00000008734,ENSOARG00000013899,ENSOARG00000013968,ENSOARG00000000504,ENSOARG00000004433,ENSOARG00000011432
GO:0009201	ribonucleoside triphosphate biosynthetic process	biological_process	1	11	ENSOARG00000013517,ENSOARG00000016302,ENSOARG00000017101,ENSOARG00000001499,ENSOARG00000009764,ENSOARG00000013968,ENSOARG00000000504,ENSOARG00000004433,ENSOARG00000013899,ENSOARG00000008734,ENSOARG00000011432
GO:0009206	purine ribonucleoside triphosphate biosynthetic process	biological_process	1	11	ENSOARG00000008734,ENSOARG00000013899,ENSOARG00000013968,ENSOARG00000004433,ENSOARG00000000504,ENSOARG00000011432,ENSOARG00000016302,ENSOARG00000013517,ENSOARG00000001499,ENSOARG00000009764,ENSOARG00000017101
GO:0006461	protein complex assembly	biological_process	1	64	ENSOARG00000008018,ENSOARG00000001511,ENSOARG00000007969,ENSOARG00000005349,ENSOARG00000012593,ENSOARG00000008835,ENSOARG00000014799,ENSOARG00000016239,ENSOARG00000018013,ENSOARG00000017017,ENSOARG00000020959,ENSOARG00000005169,ENSOARG00000007506,ENSOARG00000002287,ENSOARG00000000817,ENSOARG00000007694,ENSOARG00000004978,ENSOARG00000004323,ENSOARG00000003385,ENSOARG00000007259,ENSOARG00000001335,…
GO:0071944	cell periphery	cellular_component	1	66	ENSOARG00000012593,ENSOARG00000002569,ENSOARG00000006215,ENSOARG00000007475,ENSOARG00000016496,ENSOARG00000000767,ENSOARG00000015372,ENSOARG00000007694,ENSOARG00000011760,ENSOARG00000008141,ENSOARG00000002784,ENSOARG00000016738,ENSOARG00000004732,ENSOARG00000009354,ENSOARG00000018064,ENSOARG00000010331,ENSOARG00000006722,ENSOARG00000011933,ENSOARG00000010801,ENSOARG00000011408,ENSOARG00000006273,…
GO:0005578	proteinaceous extracellular matrix	cellular_component	1	19	ENSOARG00000009917,ENSOARG00000005149,ENSOARG00000005711,ENSOARG00000015313,ENSOARG00000007029,ENSOARG00000000553,ENSOARG00000007998,ENSOARG00000012184,ENSOARG00000006515,ENSOARG00000003203,ENSOARG00000020044,ENSOARG00000003379,ENSOARG00000005022,ENSOARG00000012874,ENSOARG00000009749,ENSOARG00000020977,ENSOARG00000008574,ENSOARG00000005251,ENSOARG00000021190
GO:0040007	growth	biological_process	1	9	ENSOARG00000009469,ENSOARG00000002106,ENSOARG00000017264,ENSOARG00000018039,ENSOARG00000007393,ENSOARG00000005563,ENSOARG00000003180,ENSOARG00000002116,ENSOARG00000017369
GO:0065008	regulation of biological quality	biological_process	1	69	ENSOARG00000000537,ENSOARG00000003568,ENSOARG00000011933,ENSOARG00000001752,ENSOARG00000012241,ENSOARG00000001340,ENSOARG00000020721,ENSOARG00000009322,ENSOARG00000016641,ENSOARG00000012463,ENSOARG00000017379,ENSOARG00000004442,ENSOARG00000011221,ENSOARG00000018645,ENSOARG00000014339,ENSOARG00000017885,ENSOARG00000001511,ENSOARG00000002964,ENSOARG00000014799,ENSOARG00000004516,ENSOARG00000010701,…
GO:0050790	regulation of catalytic activity	biological_process	1	17	ENSOARG00000016706,ENSOARG00000005349,ENSOARG00000006707,ENSOARG00000003713,ENSOARG00000005736,ENSOARG00000017379,ENSOARG00000007858,ENSOARG00000005438,ENSOARG00000013025,ENSOARG00000008898,ENSOARG00000014151,ENSOARG00000017283,ENSOARG00000014172,ENSOARG00000006427,ENSOARG00000009973,ENSOARG00000009637,ENSOARG00000003099
GO:0048518	positive regulation of biological process	biological_process	1	41	ENSOARG00000020162,ENSOARG00000014354,ENSOARG00000007259,ENSOARG00000018342,ENSOARG00000010801,ENSOARG00000003595,ENSOARG00000003103,ENSOARG00000001302,ENSOARG00000005736,ENSOARG00000006122,ENSOARG00000010437,ENSOARG00000017379,ENSOARG00000000585,ENSOARG00000015355,ENSOARG00000019061,ENSOARG00000017283,ENSOARG00000017919,ENSOARG00000016992,ENSOARG00000002707,ENSOARG00000007184,ENSOARG00000017493,…
GO:0000785	chromatin	cellular_component	1	7	ENSOARG00000003070,ENSOARG00000006554,ENSOARG00000011301,ENSOARG00000014391,ENSOARG00000001335,ENSOARG00000003717,ENSOARG00000002954
GO:0045786	negative regulation of cell cycle	biological_process	1	7	ENSOARG00000005349,ENSOARG00000009333,ENSOARG00000008449,ENSOARG00000009637,ENSOARG00000006015,ENSOARG00000009973,ENSOARG00000017379
GO:0070271	protein complex biogenesis	biological_process	1	64	ENSOARG00000013162,ENSOARG00000003717,ENSOARG00000013215,ENSOARG00000013142,ENSOARG00000017736,ENSOARG00000004996,ENSOARG00000005819,ENSOARG00000003099,ENSOARG00000013067,ENSOARG00000007007,ENSOARG00000020095,ENSOARG00000000394,ENSOARG00000019061,ENSOARG00000015833,ENSOARG00000017272,ENSOARG00000004932,ENSOARG00000011865,ENSOARG00000017713,ENSOARG00000004730,ENSOARG00000012762,ENSOARG00000001659,…
GO:0050789	regulation of biological process	biological_process	1	621	ENSOARG00000001140,ENSOARG00000017478,ENSOARG00000011056,ENSOARG00000007694,ENSOARG00000004978,ENSOARG00000005674,ENSOARG00000013970,ENSOARG00000000627,ENSOARG00000004054,ENSOARG00000002900,ENSOARG00000004764,ENSOARG00000007031,ENSOARG00000005650,ENSOARG00000003624,ENSOARG00000005527,ENSOARG00000005251,ENSOARG00000005875,ENSOARG00000016081,ENSOARG00000005349,ENSOARG00000017885,ENSOARG00000007998,…
GO:0019031	viral envelope	cellular_component	1	26	ENSOARG00000000684,ENSOARG00000021185,ENSOARG00000007694,ENSOARG00000003099,ENSOARG00000001648,ENSOARG00000011845,ENSOARG00000009973,ENSOARG00000016992,ENSOARG00000004141,ENSOARG00000001862,ENSOARG00000016004,ENSOARG00000009463,ENSOARG00000005718,ENSOARG00000015355,ENSOARG00000005854,ENSOARG00000008762,ENSOARG00000016036,ENSOARG00000009911,ENSOARG00000003532,ENSOARG00000001375,ENSOARG00000014331,…
GO:0036338	viral membrane	cellular_component	1	26	ENSOARG00000013707,ENSOARG00000001511,ENSOARG00000005283,ENSOARG00000016915,ENSOARG00000003717,ENSOARG00000014331,ENSOARG00000001375,ENSOARG00000003532,ENSOARG00000009911,ENSOARG00000016036,ENSOARG00000008762,ENSOARG00000015355,ENSOARG00000005854,ENSOARG00000005718,ENSOARG00000009463,ENSOARG00000016004,ENSOARG00000004141,ENSOARG00000016992,ENSOARG00000001862,ENSOARG00000011845,ENSOARG00000001648,…
GO:0044423	virion part	cellular_component	1	63	ENSOARG00000013080,ENSOARG00000003717,ENSOARG00000011702,ENSOARG00000008154,ENSOARG00000014331,ENSOARG00000003532,ENSOARG00000001375,ENSOARG00000013260,ENSOARG00000003246,ENSOARG00000000456,ENSOARG00000018548,ENSOARG00000001239,ENSOARG00000018627,ENSOARG00000016915,ENSOARG00000016992,ENSOARG00000004141,ENSOARG00000016004,ENSOARG00000017736,ENSOARG00000003099,ENSOARG00000020882,ENSOARG00000011845,…
GO:0048731	system development	biological_process	1	10	ENSOARG00000001036,ENSOARG00000002978,ENSOARG00000001908,ENSOARG00000016523,ENSOARG00000005947,ENSOARG00000000528,ENSOARG00000009827,ENSOARG00000007319,ENSOARG00000005066,ENSOARG00000002726
GO:0006766	vitamin metabolic process	biological_process	1	5	ENSOARG00000018309,ENSOARG00000003681,ENSOARG00000007966,ENSOARG00000018274,ENSOARG00000012120
GO:0006767	water-soluble vitamin metabolic process	biological_process	1	5	ENSOARG00000018309,ENSOARG00000012120,ENSOARG00000018274,ENSOARG00000003681,ENSOARG00000007966
GO:0098519	nucleotide phosphatase activity, acting on free nucleotides	molecular_function	1	5	ENSOARG00000016755,ENSOARG00000019120,ENSOARG00000008850,ENSOARG00000018309,ENSOARG00000018133
GO:0055114	oxidation-reduction process	biological_process	1	141	ENSOARG00000018882,ENSOARG00000016744,ENSOARG00000000156,ENSOARG00000007347,ENSOARG00000015136,ENSOARG00000009599,ENSOARG00000017815,ENSOARG00000016403,ENSOARG00000013815,ENSOARG00000002484,ENSOARG00000015846,ENSOARG00000015114,ENSOARG00000003052,ENSOARG00000000197,ENSOARG00000002338,ENSOARG00000004210,ENSOARG00000010800,ENSOARG00000000173,ENSOARG00000004257,ENSOARG00000018585,ENSOARG00000015923,…
GO:0007596	blood coagulation	biological_process	1	17	ENSOARG00000001511,ENSOARG00000013142,ENSOARG00000004932,ENSOARG00000017713,ENSOARG00000012762,ENSOARG00000003717,ENSOARG00000017272,ENSOARG00000014799,ENSOARG00000017379,ENSOARG00000009301,ENSOARG00000005438,ENSOARG00000000394,ENSOARG00000004732,ENSOARG00000009973,ENSOARG00000002442,ENSOARG00000012120,ENSOARG00000004978
GO:0016053	organic acid biosynthetic process	biological_process	1	17	ENSOARG00000011834,ENSOARG00000012777,ENSOARG00000012875,ENSOARG00000018178,ENSOARG00000001365,ENSOARG00000014297,ENSOARG00000000829,ENSOARG00000004539,ENSOARG00000016706,ENSOARG00000012528,ENSOARG00000001729,ENSOARG00000006220,ENSOARG00000000978,ENSOARG00000011558,ENSOARG00000001806,ENSOARG00000004375,ENSOARG00000014803
GO:0046394	carboxylic acid biosynthetic process	biological_process	1	17	ENSOARG00000001365,ENSOARG00000014297,ENSOARG00000011834,ENSOARG00000012875,ENSOARG00000012777,ENSOARG00000018178,ENSOARG00000000978,ENSOARG00000011558,ENSOARG00000001806,ENSOARG00000014803,ENSOARG00000004375,ENSOARG00000000829,ENSOARG00000016706,ENSOARG00000004539,ENSOARG00000012528,ENSOARG00000006220,ENSOARG00000001729
GO:0000186	activation of MAPKK activity	biological_process	1	1	ENSOARG00000005736
GO:0000295	adenine nucleotide transmembrane transporter activity	molecular_function	1	1	ENSOARG00000011000
GO:0001678	cellular glucose homeostasis	biological_process	1	1	ENSOARG00000005736
GO:0002532	production of molecular mediator involved in inflammatory response	biological_process	1	1	ENSOARG00000018894
GO:0003870	5-aminolevulinate synthase activity	molecular_function	1	1	ENSOARG00000005674
GO:0003883	CTP synthase activity	molecular_function	1	1	ENSOARG00000016915
GO:0003905	alkylbase DNA N-glycosylase activity	molecular_function	1	1	ENSOARG00000006688
GO:0004057	arginyltransferase activity	molecular_function	1	1	ENSOARG00000000038
GO:0004356	glutamate-ammonia ligase activity	molecular_function	1	1	ENSOARG00000013674
GO:0004427	inorganic diphosphatase activity	molecular_function	1	1	ENSOARG00000005922
GO:0004478	methionine adenosyltransferase activity	molecular_function	1	1	ENSOARG00000010176
GO:0004715	non-membrane spanning protein tyrosine kinase activity	molecular_function	1	1	ENSOARG00000016598
GO:0004748	ribonucleoside-diphosphate reductase activity, thioredoxin disulfide as acceptor	molecular_function	1	1	ENSOARG00000003102
GO:0004833	tryptophan 2,3-dioxygenase activity	molecular_function	1	1	ENSOARG00000008188
GO:0004852	uroporphyrinogen-III synthase activity	molecular_function	1	1	ENSOARG00000011550
GO:0004896	cytokine receptor activity	molecular_function	1	1	ENSOARG00000018894
GO:0005133	interferon-gamma receptor binding	molecular_function	1	1	ENSOARG00000003172
GO:0005346	purine ribonucleotide transmembrane transporter activity	molecular_function	1	1	ENSOARG00000011000
GO:0005347	ATP transmembrane transporter activity	molecular_function	1	1	ENSOARG00000011000
GO:0005451	monovalent cation:proton antiporter activity	molecular_function	1	1	ENSOARG00000009051
GO:0005471	ATP:ADP antiporter activity	molecular_function	1	1	ENSOARG00000011000
GO:0005850	eukaryotic translation initiation factor 2 complex	cellular_component	1	1	ENSOARG00000021185
GO:0005869	dynactin complex	cellular_component	1	1	ENSOARG00000000363
GO:0006112	energy reserve metabolic process	biological_process	1	1	ENSOARG00000012463
GO:0006446	regulation of translational initiation	biological_process	1	1	ENSOARG00000013610
GO:0006556	S-adenosylmethionine biosynthetic process	biological_process	1	1	ENSOARG00000010176
GO:0006569	tryptophan catabolic process	biological_process	1	1	ENSOARG00000008188
GO:0006906	vesicle fusion	biological_process	1	1	ENSOARG00000011894
GO:0007601	visual perception	biological_process	1	1	ENSOARG00000018382
GO:0008063	Toll signaling pathway	biological_process	1	1	ENSOARG00000006987
GO:0008107	galactoside 2-alpha-L-fucosyltransferase activity	molecular_function	1	1	ENSOARG00000009528
GO:0008190	eukaryotic initiation factor 4E binding	molecular_function	1	1	ENSOARG00000013610
GO:0008217	regulation of blood pressure	biological_process	1	1	ENSOARG00000012241
GO:0008241	peptidyl-dipeptidase activity	molecular_function	1	1	ENSOARG00000012958
GO:0008343	adult feeding behavior	biological_process	1	1	ENSOARG00000005736
GO:0009073	aromatic amino acid family biosynthetic process	biological_process	1	1	ENSOARG00000011834
GO:0009274	peptidoglycan-based cell wall	cellular_component	1	1	ENSOARG00000017032
GO:0009276	Gram-negative-bacterium-type cell wall	cellular_component	1	1	ENSOARG00000017032
GO:0009310	amine catabolic process	biological_process	1	1	ENSOARG00000008188
GO:0009425	bacterial-type flagellum basal body	cellular_component	1	1	ENSOARG00000004487
GO:0015211	purine nucleoside transmembrane transporter activity	molecular_function	1	1	ENSOARG00000011000
GO:0015215	nucleotide transmembrane transporter activity	molecular_function	1	1	ENSOARG00000011000
GO:0015216	purine nucleotide transmembrane transporter activity	molecular_function	1	1	ENSOARG00000011000
GO:0015217	ADP transmembrane transporter activity	molecular_function	1	1	ENSOARG00000011000
GO:0015301	anion:anion antiporter activity	molecular_function	1	1	ENSOARG00000011000
GO:0015321	sodium-dependent phosphate transmembrane transporter activity	molecular_function	1	1	ENSOARG00000014307
GO:0015491	cation:cation antiporter activity	molecular_function	1	1	ENSOARG00000009051
GO:0015605	organophosphate ester transmembrane transporter activity	molecular_function	1	1	ENSOARG00000011000
GO:0015627	type II protein secretion system complex	cellular_component	1	1	ENSOARG00000003620
GO:0015628	protein secretion by the type II secretion system	biological_process	1	1	ENSOARG00000003620
GO:0015889	cobalamin transport	biological_process	1	1	ENSOARG00000008392
GO:0016211	ammonia ligase activity	molecular_function	1	1	ENSOARG00000013674
GO:0016559	peroxisome fission	biological_process	1	1	ENSOARG00000000800
GO:0016598	protein arginylation	biological_process	1	1	ENSOARG00000000038
GO:0016695	oxidoreductase activity, acting on hydrogen as donor	molecular_function	1	1	ENSOARG00000010133
GO:0016715	oxidoreductase activity, acting on paired donors, with incorporation or reduction of molecular oxygen, reduced ascorbate as one donor, and incorporation of one atom of oxygen	molecular_function	1	1	ENSOARG00000018351
GO:0016748	succinyltransferase activity	molecular_function	1	1	ENSOARG00000005674
GO:0016749	N-succinyltransferase activity	molecular_function	1	1	ENSOARG00000005674
GO:0016842	amidine-lyase activity	molecular_function	1	1	ENSOARG00000011424
GO:0016880	acid-ammonia (or amide) ligase activity	molecular_function	1	1	ENSOARG00000013674
GO:0017070	U6 snRNA binding	molecular_function	1	1	ENSOARG00000013312
GO:0017172	cysteine dioxygenase activity	molecular_function	1	1	ENSOARG00000009250
GO:0019321	pentose metabolic process	biological_process	1	1	ENSOARG00000002168
GO:0019441	tryptophan catabolic process to kynurenine	biological_process	1	1	ENSOARG00000008188
GO:0019566	arabinose metabolic process	biological_process	1	1	ENSOARG00000002168
GO:0019634	organic phosphonate metabolic process	biological_process	1	1	ENSOARG00000005469
GO:0030288	outer membrane-bounded periplasmic space	cellular_component	1	1	ENSOARG00000017775
GO:0030507	spectrin binding	molecular_function	1	1	ENSOARG00000016523
GO:0030534	adult behavior	biological_process	1	1	ENSOARG00000005736
GO:0030553	cGMP binding	molecular_function	1	1	ENSOARG00000018382
GO:0031127	alpha-(1,2)-fucosyltransferase activity	molecular_function	1	1	ENSOARG00000009528
GO:0031344	regulation of cell projection organization	biological_process	1	1	ENSOARG00000017948
GO:0031423	hexon binding	molecular_function	1	1	ENSOARG00000013616
GO:0032094	response to food	biological_process	1	1	ENSOARG00000005736
GO:0032095	regulation of response to food	biological_process	1	1	ENSOARG00000005736
GO:0032096	negative regulation of response to food	biological_process	1	1	ENSOARG00000005736
GO:0032098	regulation of appetite	biological_process	1	1	ENSOARG00000005736
GO:0032099	negative regulation of appetite	biological_process	1	1	ENSOARG00000005736
GO:0032104	regulation of response to extracellular stimulus	biological_process	1	1	ENSOARG00000005736
GO:0032105	negative regulation of response to extracellular stimulus	biological_process	1	1	ENSOARG00000005736
GO:0032107	regulation of response to nutrient levels	biological_process	1	1	ENSOARG00000005736
GO:0032108	negative regulation of response to nutrient levels	biological_process	1	1	ENSOARG00000005736
GO:0032147	activation of protein kinase activity	biological_process	1	1	ENSOARG00000005736
GO:0033500	carbohydrate homeostasis	biological_process	1	1	ENSOARG00000005736
GO:0033645	host cell endomembrane system	cellular_component	1	1	ENSOARG00000004454
GO:0033655	host cell cytoplasm part	cellular_component	1	1	ENSOARG00000004454
GO:0033674	positive regulation of kinase activity	biological_process	1	1	ENSOARG00000005736
GO:0036126	sperm flagellum	cellular_component	1	1	ENSOARG00000005588
GO:0042311	vasodilation	biological_process	1	1	ENSOARG00000012241
GO:0042312	regulation of vasodilation	biological_process	1	1	ENSOARG00000012241
GO:0042402	cellular biogenic amine catabolic process	biological_process	1	1	ENSOARG00000008188
GO:0042436	indole-containing compound catabolic process	biological_process	1	1	ENSOARG00000008188
GO:0042593	glucose homeostasis	biological_process	1	1	ENSOARG00000005736
GO:0042974	retinoic acid receptor binding	molecular_function	1	1	ENSOARG00000007536
GO:0044165	host cell endoplasmic reticulum	cellular_component	1	1	ENSOARG00000004454
GO:0044167	host cell endoplasmic reticulum membrane	cellular_component	1	1	ENSOARG00000004454
GO:0044341	sodium-dependent phosphate transport	biological_process	1	1	ENSOARG00000014307
GO:0044385	integral to membrane of host cell	cellular_component	1	1	ENSOARG00000004454
GO:0044386	integral to host endoplasmic reticulum membrane	cellular_component	1	1	ENSOARG00000004454
GO:0044456	synapse part	cellular_component	1	1	ENSOARG00000004978
GO:0044708	single-organism behavior	biological_process	1	1	ENSOARG00000005736
GO:0045005	DNA-dependent DNA replication maintenance of fidelity	biological_process	1	1	ENSOARG00000018169
GO:0045860	positive regulation of protein kinase activity	biological_process	1	1	ENSOARG00000005736
GO:0045947	negative regulation of translational initiation	biological_process	1	1	ENSOARG00000013610
GO:0046218	indolalkylamine catabolic process	biological_process	1	1	ENSOARG00000008188
GO:0046373	L-arabinose metabolic process	biological_process	1	1	ENSOARG00000002168
GO:0046439	L-cysteine metabolic process	biological_process	1	1	ENSOARG00000009250
GO:0046500	S-adenosylmethionine metabolic process	biological_process	1	1	ENSOARG00000010176
GO:0046556	alpha-L-arabinofuranosidase activity	molecular_function	1	1	ENSOARG00000002168
GO:0046813	receptor-mediated virion attachment to host cell	biological_process	1	1	ENSOARG00000005718
GO:0048280	vesicle fusion with Golgi apparatus	biological_process	1	1	ENSOARG00000011894
GO:0048786	presynaptic active zone	cellular_component	1	1	ENSOARG00000004978
GO:0050953	sensory perception of light stimulus	biological_process	1	1	ENSOARG00000018382
GO:0051347	positive regulation of transferase activity	biological_process	1	1	ENSOARG00000005736
GO:0051606	detection of stimulus	biological_process	1	1	ENSOARG00000001400
GO:0051775	response to redox state	biological_process	1	1	ENSOARG00000002996
GO:0060491	regulation of cell projection assembly	biological_process	1	1	ENSOARG00000017948
GO:0061731	ribonucleoside-diphosphate reductase activity	molecular_function	1	1	ENSOARG00000003102
GO:0070189	kynurenine metabolic process	biological_process	1	1	ENSOARG00000008188
GO:0080019	fatty-acyl-CoA reductase (alcohol-forming) activity	molecular_function	1	1	ENSOARG00000004041
GO:0090174	organelle membrane fusion	biological_process	1	1	ENSOARG00000011894
GO:0097228	sperm principal piece	cellular_component	1	1	ENSOARG00000005588
GO:0097458	neuron part	cellular_component	1	1	ENSOARG00000004978
GO:0098599	palmitoyl hydrolase activity	molecular_function	1	1	ENSOARG00000004548
GO:0098776	protein transport across the cell outer membrane	biological_process	1	1	ENSOARG00000003620
GO:0098793	presynapse	cellular_component	1	1	ENSOARG00000004978
GO:1902115	regulation of organelle assembly	biological_process	1	1	ENSOARG00000017948
GO:1902208	regulation of bacterial-type flagellum assembly	biological_process	1	1	ENSOARG00000017948
GO:0005635	nuclear envelope	cellular_component	1	4	ENSOARG00000004738,ENSOARG00000002819,ENSOARG00000003998,ENSOARG00000005126
GO:0006066	alcohol metabolic process	biological_process	1	4	ENSOARG00000018338,ENSOARG00000011840,ENSOARG00000020882,ENSOARG00000013461
GO:0007094	mitotic spindle assembly checkpoint	biological_process	1	4	ENSOARG00000009637,ENSOARG00000009973,ENSOARG00000005349,ENSOARG00000017379
GO:0009895	negative regulation of catabolic process	biological_process	1	4	ENSOARG00000005349,ENSOARG00000009637,ENSOARG00000009973,ENSOARG00000017379
GO:0016814	hydrolase activity, acting on carbon-nitrogen (but not peptide) bonds, in cyclic amidines	molecular_function	1	4	ENSOARG00000014235,ENSOARG00000017418,ENSOARG00000001573,ENSOARG00000016272
GO:0019054	modulation by virus of host process	biological_process	1	4	ENSOARG00000001752,ENSOARG00000007425,ENSOARG00000011575,ENSOARG00000012244
GO:0019684	photosynthesis, light reaction	biological_process	1	4	ENSOARG00000010107,ENSOARG00000002273,ENSOARG00000003385,ENSOARG00000004800
GO:0031330	negative regulation of cellular catabolic process	biological_process	1	4	ENSOARG00000017379,ENSOARG00000005349,ENSOARG00000009637,ENSOARG00000009973
GO:0031396	regulation of protein ubiquitination	biological_process	1	4	ENSOARG00000017379,ENSOARG00000009973,ENSOARG00000009637,ENSOARG00000005349
GO:0031397	negative regulation of protein ubiquitination	biological_process	1	4	ENSOARG00000017379,ENSOARG00000005349,ENSOARG00000009637,ENSOARG00000009973
GO:0031577	spindle checkpoint	biological_process	1	4	ENSOARG00000017379,ENSOARG00000005349,ENSOARG00000009637,ENSOARG00000009973
GO:0032435	negative regulation of proteasomal ubiquitin-dependent protein catabolic process	biological_process	1	4	ENSOARG00000017379,ENSOARG00000009637,ENSOARG00000009973,ENSOARG00000005349
GO:0033046	negative regulation of sister chromatid segregation	biological_process	1	4	ENSOARG00000017379,ENSOARG00000005349,ENSOARG00000009973,ENSOARG00000009637
GO:0033048	negative regulation of mitotic sister chromatid segregation	biological_process	1	4	ENSOARG00000017379,ENSOARG00000009637,ENSOARG00000009973,ENSOARG00000005349
GO:0042177	negative regulation of protein catabolic process	biological_process	1	4	ENSOARG00000009637,ENSOARG00000009973,ENSOARG00000005349,ENSOARG00000017379
GO:0044068	modulation by symbiont of host cellular process	biological_process	1	4	ENSOARG00000001752,ENSOARG00000011575,ENSOARG00000007425,ENSOARG00000012244
GO:0045839	negative regulation of mitotic nuclear division	biological_process	1	4	ENSOARG00000005349,ENSOARG00000009973,ENSOARG00000009637,ENSOARG00000017379
GO:0045841	negative regulation of mitotic metaphase/anaphase transition	biological_process	1	4	ENSOARG00000017379,ENSOARG00000009637,ENSOARG00000009973,ENSOARG00000005349
GO:0051340	regulation of ligase activity	biological_process	1	4	ENSOARG00000009637,ENSOARG00000009973,ENSOARG00000005349,ENSOARG00000017379
GO:0051352	negative regulation of ligase activity	biological_process	1	4	ENSOARG00000009637,ENSOARG00000009973,ENSOARG00000005349,ENSOARG00000017379
GO:0051436	negative regulation of ubiquitin-protein ligase activity involved in mitotic cell cycle	biological_process	1	4	ENSOARG00000009637,ENSOARG00000009973,ENSOARG00000005349,ENSOARG00000017379
GO:0051438	regulation of ubiquitin-protein transferase activity	biological_process	1	4	ENSOARG00000005349,ENSOARG00000009637,ENSOARG00000009973,ENSOARG00000017379
GO:0051439	regulation of ubiquitin-protein ligase activity involved in mitotic cell cycle	biological_process	1	4	ENSOARG00000005349,ENSOARG00000009637,ENSOARG00000009973,ENSOARG00000017379
GO:0051444	negative regulation of ubiquitin-protein transferase activity	biological_process	1	4	ENSOARG00000017379,ENSOARG00000009973,ENSOARG00000009637,ENSOARG00000005349
GO:0051985	negative regulation of chromosome segregation	biological_process	1	4	ENSOARG00000017379,ENSOARG00000009637,ENSOARG00000009973,ENSOARG00000005349
GO:0071173	spindle assembly checkpoint	biological_process	1	4	ENSOARG00000017379,ENSOARG00000009637,ENSOARG00000009973,ENSOARG00000005349
GO:0071174	mitotic spindle checkpoint	biological_process	1	4	ENSOARG00000017379,ENSOARG00000009637,ENSOARG00000009973,ENSOARG00000005349
GO:1901799	negative regulation of proteasomal protein catabolic process	biological_process	1	4	ENSOARG00000009637,ENSOARG00000009973,ENSOARG00000005349,ENSOARG00000017379
GO:1902100	negative regulation of metaphase/anaphase transition of cell cycle	biological_process	1	4	ENSOARG00000009973,ENSOARG00000009637,ENSOARG00000005349,ENSOARG00000017379
GO:1903051	negative regulation of proteolysis involved in cellular protein catabolic process	biological_process	1	4	ENSOARG00000017379,ENSOARG00000009637,ENSOARG00000009973,ENSOARG00000005349
GO:1903320	regulation of protein modification by small protein conjugation or removal	biological_process	1	4	ENSOARG00000017379,ENSOARG00000009973,ENSOARG00000009637,ENSOARG00000005349
GO:1903321	negative regulation of protein modification by small protein conjugation or removal	biological_process	1	4	ENSOARG00000017379,ENSOARG00000009637,ENSOARG00000009973,ENSOARG00000005349
GO:1903363	negative regulation of cellular protein catabolic process	biological_process	1	4	ENSOARG00000005349,ENSOARG00000009973,ENSOARG00000009637,ENSOARG00000017379
GO:1904666	regulation of ubiquitin protein ligase activity	biological_process	1	4	ENSOARG00000009637,ENSOARG00000009973,ENSOARG00000005349,ENSOARG00000017379
GO:1904667	negative regulation of ubiquitin protein ligase activity	biological_process	1	4	ENSOARG00000017379,ENSOARG00000009637,ENSOARG00000009973,ENSOARG00000005349
GO:2000816	negative regulation of mitotic sister chromatid separation	biological_process	1	4	ENSOARG00000017379,ENSOARG00000005349,ENSOARG00000009637,ENSOARG00000009973
GO:2001251	negative regulation of chromosome organization	biological_process	1	4	ENSOARG00000017379,ENSOARG00000009637,ENSOARG00000009973,ENSOARG00000005349
GO:0006643	membrane lipid metabolic process	biological_process	1	9	ENSOARG00000007475,ENSOARG00000014247,ENSOARG00000011107,ENSOARG00000018436,ENSOARG00000005578,ENSOARG00000010080,ENSOARG00000010523,ENSOARG00000010906,ENSOARG00000004943
GO:0000981	RNA polymerase II transcription factor activity, sequence-specific DNA binding	molecular_function	1	3	ENSOARG00000016504,ENSOARG00000001452,ENSOARG00000008392
GO:0002684	positive regulation of immune system process	biological_process	1	3	ENSOARG00000018503,ENSOARG00000015097,ENSOARG00000017478
GO:0005158	insulin receptor binding	molecular_function	1	3	ENSOARG00000015274,ENSOARG00000013502,ENSOARG00000004300
GO:0008544	epidermis development	biological_process	1	3	ENSOARG00000016539,ENSOARG00000002726,ENSOARG00000006610
GO:0042180	cellular ketone metabolic process	biological_process	1	3	ENSOARG00000016202,ENSOARG00000013815,ENSOARG00000008188
GO:0044463	cell projection part	cellular_component	1	3	ENSOARG00000004487,ENSOARG00000005588,ENSOARG00000004192
GO:0045995	regulation of embryonic development	biological_process	1	3	ENSOARG00000007694,ENSOARG00000013616,ENSOARG00000013521
GO:0050778	positive regulation of immune response	biological_process	1	3	ENSOARG00000018503,ENSOARG00000015097,ENSOARG00000017478
GO:0051262	protein tetramerization	biological_process	1	3	ENSOARG00000016239,ENSOARG00000013215,ENSOARG00000015833
GO:0005577	fibrinogen complex	cellular_component	1	15	ENSOARG00000012762,ENSOARG00000000394,ENSOARG00000013142,ENSOARG00000009301,ENSOARG00000004932,ENSOARG00000001511,ENSOARG00000017379,ENSOARG00000017713,ENSOARG00000014799,ENSOARG00000012120,ENSOARG00000004978,ENSOARG00000002442,ENSOARG00000009973,ENSOARG00000017272,ENSOARG00000003717
GO:0030168	platelet activation	biological_process	1	15	ENSOARG00000014799,ENSOARG00000012120,ENSOARG00000004978,ENSOARG00000002442,ENSOARG00000009973,ENSOARG00000017272,ENSOARG00000003717,ENSOARG00000012762,ENSOARG00000000394,ENSOARG00000009301,ENSOARG00000013142,ENSOARG00000004932,ENSOARG00000017379,ENSOARG00000001511,ENSOARG00000017713
GO:0001816	cytokine production	biological_process	1	2	ENSOARG00000015097,ENSOARG00000014705
GO:0001817	regulation of cytokine production	biological_process	1	2	ENSOARG00000015097,ENSOARG00000014705
GO:0001819	positive regulation of cytokine production	biological_process	1	2	ENSOARG00000015097,ENSOARG00000014705
GO:0001934	positive regulation of protein phosphorylation	biological_process	1	2	ENSOARG00000004764,ENSOARG00000005736
GO:0004143	diacylglycerol kinase activity	molecular_function	1	2	ENSOARG00000007998,ENSOARG00000006616
GO:0005343	organic acid:sodium symporter activity	molecular_function	1	2	ENSOARG00000010784,ENSOARG00000005042
GO:0007249	I-kappaB kinase/NF-kappaB signaling	biological_process	1	2	ENSOARG00000002717,ENSOARG00000002707
GO:0007268	synaptic transmission	biological_process	1	2	ENSOARG00000002106,ENSOARG00000017815
GO:0008013	beta-catenin binding	molecular_function	1	2	ENSOARG00000012480,ENSOARG00000005193
GO:0016778	diphosphotransferase activity	molecular_function	1	2	ENSOARG00000010798,ENSOARG00000018504
GO:0030126	COPI vesicle coat	cellular_component	1	2	ENSOARG00000011682,ENSOARG00000011850
GO:0030137	COPI-coated vesicle	cellular_component	1	2	ENSOARG00000011850,ENSOARG00000011682
GO:0030663	COPI-coated vesicle membrane	cellular_component	1	2	ENSOARG00000011850,ENSOARG00000011682
GO:0030865	cortical cytoskeleton organization	biological_process	1	2	ENSOARG00000002597,ENSOARG00000014330
GO:0030866	cortical actin cytoskeleton organization	biological_process	1	2	ENSOARG00000002597,ENSOARG00000014330
GO:0031347	regulation of defense response	biological_process	1	2	ENSOARG00000015097,ENSOARG00000004454
GO:0032324	molybdopterin cofactor biosynthetic process	biological_process	1	2	ENSOARG00000011408,ENSOARG00000014309
GO:0033218	amide binding	molecular_function	1	2	ENSOARG00000004118,ENSOARG00000008242
GO:0042181	ketone biosynthetic process	biological_process	1	2	ENSOARG00000016202,ENSOARG00000013815
GO:0042327	positive regulation of phosphorylation	biological_process	1	2	ENSOARG00000005736,ENSOARG00000004764
GO:0043021	ribonucleoprotein complex binding	molecular_function	1	2	ENSOARG00000000580,ENSOARG00000008242
GO:0043122	regulation of I-kappaB kinase/NF-kappaB signaling	biological_process	1	2	ENSOARG00000002707,ENSOARG00000002717
GO:0043123	positive regulation of I-kappaB kinase/NF-kappaB signaling	biological_process	1	2	ENSOARG00000002707,ENSOARG00000002717
GO:0043545	molybdopterin cofactor metabolic process	biological_process	1	2	ENSOARG00000014309,ENSOARG00000011408
GO:0044462	external encapsulating structure part	cellular_component	1	2	ENSOARG00000017599,ENSOARG00000017775
GO:0051189	prosthetic group metabolic process	biological_process	1	2	ENSOARG00000011408,ENSOARG00000014309
GO:0051225	spindle assembly	biological_process	1	2	ENSOARG00000013835,ENSOARG00000019387
GO:0070071	proton-transporting two-sector ATPase complex assembly	biological_process	1	2	ENSOARG00000011927,ENSOARG00000008018
GO:0000226	microtubule cytoskeleton organization	biological_process	1	18	ENSOARG00000019387,ENSOARG00000000394,ENSOARG00000015259,ENSOARG00000000585,ENSOARG00000005819,ENSOARG00000004192,ENSOARG00000004978,ENSOARG00000017782,ENSOARG00000013835,ENSOARG00000010182,ENSOARG00000009630,ENSOARG00000005349,ENSOARG00000007259,ENSOARG00000001509,ENSOARG00000016484,ENSOARG00000001302,ENSOARG00000000255,ENSOARG00000014865
GO:0004222	metalloendopeptidase activity	molecular_function	1	21	ENSOARG00000015132,ENSOARG00000018035,ENSOARG00000012241,ENSOARG00000007156,ENSOARG00000008154,ENSOARG00000010215,ENSOARG00000003830,ENSOARG00000014024,ENSOARG00000009766,ENSOARG00000013328,ENSOARG00000006156,ENSOARG00000004292,ENSOARG00000007475,ENSOARG00000013928,ENSOARG00000019414,ENSOARG00000001159,ENSOARG00000015446,ENSOARG00000012013,ENSOARG00000004504,ENSOARG00000015032,ENSOARG00000006075
GO:0048468	cell development	biological_process	1	11	ENSOARG00000011142,ENSOARG00000006722,ENSOARG00000004434,ENSOARG00000007319,ENSOARG00000011408,ENSOARG00000000528,ENSOARG00000016738,ENSOARG00000003998,ENSOARG00000016523,ENSOARG00000008141,ENSOARG00000001268
GO:0006139	nucleobase-containing compound metabolic process	biological_process	1	450	ENSOARG00000007031,ENSOARG00000012097,ENSOARG00000002061,ENSOARG00000003624,ENSOARG00000015789,ENSOARG00000011056,ENSOARG00000015887,ENSOARG00000010523,ENSOARG00000015028,ENSOARG00000006205,ENSOARG00000013970,ENSOARG00000014868,ENSOARG00000005674,ENSOARG00000010848,ENSOARG00000003188,ENSOARG00000007966,ENSOARG00000005349,ENSOARG00000009084,ENSOARG00000012528,ENSOARG00000005920,ENSOARG00000004697,…
GO:0016209	antioxidant activity	molecular_function	1	10	ENSOARG00000018882,ENSOARG00000016641,ENSOARG00000002540,ENSOARG00000014939,ENSOARG00000007347,ENSOARG00000010800,ENSOARG00000013835,ENSOARG00000014123,ENSOARG00000006901,ENSOARG00000011221
GO:0006720	isoprenoid metabolic process	biological_process	1	6	ENSOARG00000016796,ENSOARG00000005493,ENSOARG00000003052,ENSOARG00000007403,ENSOARG00000016202,ENSOARG00000017812
GO:0008299	isoprenoid biosynthetic process	biological_process	1	6	ENSOARG00000016796,ENSOARG00000016202,ENSOARG00000017812,ENSOARG00000007403,ENSOARG00000003052,ENSOARG00000005493
GO:0045861	negative regulation of proteolysis	biological_process	1	6	ENSOARG00000013025,ENSOARG00000009973,ENSOARG00000009637,ENSOARG00000005349,ENSOARG00000005438,ENSOARG00000017379
GO:0051028	mRNA transport	biological_process	1	6	ENSOARG00000016304,ENSOARG00000005436,ENSOARG00000000224,ENSOARG00000005997,ENSOARG00000016004,ENSOARG00000009301
GO:0051649	establishment of localization in cell	biological_process	1	99	ENSOARG00000012381,ENSOARG00000003291,ENSOARG00000011682,ENSOARG00000011717,ENSOARG00000016872,ENSOARG00000012664,ENSOARG00000017379,ENSOARG00000000585,ENSOARG00000013391,ENSOARG00000005346,ENSOARG00000015049,ENSOARG00000015473,ENSOARG00000011005,ENSOARG00000011894,ENSOARG00000007184,ENSOARG00000014470,ENSOARG00000007229,ENSOARG00000003620,ENSOARG00000017782,ENSOARG00000009672,ENSOARG00000016992,…
GO:0050794	regulation of cellular process	biological_process	1	606	ENSOARG00000017095,ENSOARG00000017493,ENSOARG00000002116,ENSOARG00000004074,ENSOARG00000000616,ENSOARG00000017283,ENSOARG00000016309,ENSOARG00000019061,ENSOARG00000007108,ENSOARG00000001733,ENSOARG00000009749,ENSOARG00000014696,ENSOARG00000017850,ENSOARG00000020095,ENSOARG00000015313,ENSOARG00000003103,ENSOARG00000009606,ENSOARG00000004699,ENSOARG00000014234,ENSOARG00000007809,ENSOARG00000006991,…
GO:0043086	negative regulation of catalytic activity	biological_process	1	9	ENSOARG00000003713,ENSOARG00000009973,ENSOARG00000009637,ENSOARG00000008898,ENSOARG00000005349,ENSOARG00000013025,ENSOARG00000017379,ENSOARG00000016706,ENSOARG00000005438
GO:0044092	negative regulation of molecular function	biological_process	1	9	ENSOARG00000017379,ENSOARG00000005438,ENSOARG00000016706,ENSOARG00000005349,ENSOARG00000013025,ENSOARG00000008898,ENSOARG00000009637,ENSOARG00000009973,ENSOARG00000003713
GO:0007167	enzyme linked receptor protein signaling pathway	biological_process	1	5	ENSOARG00000010005,ENSOARG00000015821,ENSOARG00000013753,ENSOARG00000011865,ENSOARG00000000285
GO:0007169	transmembrane receptor protein tyrosine kinase signaling pathway	biological_process	1	5	ENSOARG00000015821,ENSOARG00000000285,ENSOARG00000011865,ENSOARG00000013753,ENSOARG00000010005
GO:0010035	response to inorganic substance	biological_process	1	5	ENSOARG00000010760,ENSOARG00000009736,ENSOARG00000003665,ENSOARG00000003379,ENSOARG00000008871
GO:0017016	Ras GTPase binding	molecular_function	1	5	ENSOARG00000005365,ENSOARG00000007483,ENSOARG00000002442,ENSOARG00000006414,ENSOARG00000011717
GO:0031267	small GTPase binding	molecular_function	1	5	ENSOARG00000006414,ENSOARG00000011717,ENSOARG00000005365,ENSOARG00000007483,ENSOARG00000002442
GO:0051020	GTPase binding	molecular_function	1	5	ENSOARG00000011717,ENSOARG00000006414,ENSOARG00000002442,ENSOARG00000005365,ENSOARG00000007483
GO:0046483	heterocycle metabolic process	biological_process	1	466	ENSOARG00000009936,ENSOARG00000001511,ENSOARG00000006156,ENSOARG00000001867,ENSOARG00000014432,ENSOARG00000011227,ENSOARG00000008835,ENSOARG00000001232,ENSOARG00000002996,ENSOARG00000009888,ENSOARG00000009065,ENSOARG00000010130,ENSOARG00000002640,ENSOARG00000016984,ENSOARG00000014837,ENSOARG00000009535,ENSOARG00000014822,ENSOARG00000013899,ENSOARG00000006075,ENSOARG00000021159,ENSOARG00000001036,…
GO:0045184	establishment of protein localization	biological_process	1	87	ENSOARG00000012664,ENSOARG00000016872,ENSOARG00000015473,ENSOARG00000017379,ENSOARG00000015049,ENSOARG00000011894,ENSOARG00000007184,ENSOARG00000014470,ENSOARG00000011005,ENSOARG00000020152,ENSOARG00000009672,ENSOARG00000016992,ENSOARG00000011559,ENSOARG00000004943,ENSOARG00000012648,ENSOARG00000007229,ENSOARG00000003620,ENSOARG00000017782,ENSOARG00000003291,ENSOARG00000017866,ENSOARG00000011717,…
GO:0006323	DNA packaging	biological_process	1	11	ENSOARG00000004730,ENSOARG00000002287,ENSOARG00000001387,ENSOARG00000001335,ENSOARG00000015616,ENSOARG00000006049,ENSOARG00000017017,ENSOARG00000009854,ENSOARG00000009490,ENSOARG00000002954,ENSOARG00000008835
GO:0032446	protein modification by small protein conjugation	biological_process	1	11	ENSOARG00000005349,ENSOARG00000017379,ENSOARG00000014761,ENSOARG00000013215,ENSOARG00000007223,ENSOARG00000009973,ENSOARG00000009637,ENSOARG00000013194,ENSOARG00000008892,ENSOARG00000018855,ENSOARG00000004516
GO:0042325	regulation of phosphorylation	biological_process	1	4	ENSOARG00000004764,ENSOARG00000005736,ENSOARG00000005544,ENSOARG00000000148
GO:0043066	negative regulation of apoptotic process	biological_process	1	4	ENSOARG00000011575,ENSOARG00000007425,ENSOARG00000005327,ENSOARG00000004646
GO:0043069	negative regulation of programmed cell death	biological_process	1	4	ENSOARG00000004646,ENSOARG00000011575,ENSOARG00000005327,ENSOARG00000007425
GO:0060548	negative regulation of cell death	biological_process	1	4	ENSOARG00000004646,ENSOARG00000007425,ENSOARG00000005327,ENSOARG00000011575
GO:1901988	negative regulation of cell cycle phase transition	biological_process	1	4	ENSOARG00000009973,ENSOARG00000009637,ENSOARG00000005349,ENSOARG00000017379
GO:1901991	negative regulation of mitotic cell cycle phase transition	biological_process	1	4	ENSOARG00000009637,ENSOARG00000009973,ENSOARG00000005349,ENSOARG00000017379
GO:0015031	protein transport	biological_process	1	85	ENSOARG00000012664,ENSOARG00000016872,ENSOARG00000015049,ENSOARG00000017379,ENSOARG00000015473,ENSOARG00000011005,ENSOARG00000007184,ENSOARG00000014470,ENSOARG00000011894,ENSOARG00000003620,ENSOARG00000017782,ENSOARG00000007229,ENSOARG00000012648,ENSOARG00000016992,ENSOARG00000004943,ENSOARG00000011559,ENSOARG00000020152,ENSOARG00000009672,ENSOARG00000003291,ENSOARG00000017866,ENSOARG00000011682,…
GO:0005975	carbohydrate metabolic process	biological_process	1	64	ENSOARG00000000442,ENSOARG00000007168,ENSOARG00000005491,ENSOARG00000008997,ENSOARG00000011137,ENSOARG00000016652,ENSOARG00000003246,ENSOARG00000006615,ENSOARG00000004502,ENSOARG00000013725,ENSOARG00000012330,ENSOARG00000003252,ENSOARG00000018338,ENSOARG00000012575,ENSOARG00000002688,ENSOARG00000017897,ENSOARG00000004465,ENSOARG00000002559,ENSOARG00000007130,ENSOARG00000004135,ENSOARG00000004634,…
GO:0004497	monooxygenase activity	molecular_function	1	7	ENSOARG00000016744,ENSOARG00000001979,ENSOARG00000004210,ENSOARG00000012761,ENSOARG00000018351,ENSOARG00000017110,ENSOARG00000014197
GO:0006403	RNA localization	biological_process	1	7	ENSOARG00000005436,ENSOARG00000020474,ENSOARG00000016304,ENSOARG00000000224,ENSOARG00000016004,ENSOARG00000005997,ENSOARG00000009301
GO:0050657	nucleic acid transport	biological_process	1	7	ENSOARG00000016304,ENSOARG00000020474,ENSOARG00000005436,ENSOARG00000000224,ENSOARG00000005997,ENSOARG00000016004,ENSOARG00000009301
GO:0050658	RNA transport	biological_process	1	7	ENSOARG00000016304,ENSOARG00000020474,ENSOARG00000005436,ENSOARG00000000224,ENSOARG00000005997,ENSOARG00000016004,ENSOARG00000009301
GO:0051236	establishment of RNA localization	biological_process	1	7	ENSOARG00000016304,ENSOARG00000005436,ENSOARG00000020474,ENSOARG00000000224,ENSOARG00000005997,ENSOARG00000016004,ENSOARG00000009301
GO:0030163	protein catabolic process	biological_process	1	18	ENSOARG00000005954,ENSOARG00000018724,ENSOARG00000009973,ENSOARG00000004978,ENSOARG00000009637,ENSOARG00000006352,ENSOARG00000009763,ENSOARG00000007622,ENSOARG00000017379,ENSOARG00000003421,ENSOARG00000006729,ENSOARG00000010469,ENSOARG00000018135,ENSOARG00000007483,ENSOARG00000000038,ENSOARG00000003243,ENSOARG00000018761,ENSOARG00000005349
GO:0033036	macromolecule localization	biological_process	1	111	ENSOARG00000009911,ENSOARG00000015473,ENSOARG00000017379,ENSOARG00000015049,ENSOARG00000009322,ENSOARG00000016872,ENSOARG00000012664,ENSOARG00000009672,ENSOARG00000020152,ENSOARG00000016992,ENSOARG00000004943,ENSOARG00000011559,ENSOARG00000005997,ENSOARG00000012648,ENSOARG00000007229,ENSOARG00000017782,ENSOARG00000003620,ENSOARG00000011894,ENSOARG00000007184,ENSOARG00000014470,ENSOARG00000011005,…
GO:0048522	positive regulation of cellular process	biological_process	1	36	ENSOARG00000016304,ENSOARG00000016497,ENSOARG00000004265,ENSOARG00000009936,ENSOARG00000013764,ENSOARG00000004646,ENSOARG00000003475,ENSOARG00000014705,ENSOARG00000017272,ENSOARG00000007031,ENSOARG00000004764,ENSOARG00000009301,ENSOARG00000016204,ENSOARG00000016156,ENSOARG00000017948,ENSOARG00000002717,ENSOARG00000010801,ENSOARG00000003595,ENSOARG00000018342,ENSOARG00000020162,ENSOARG00000014354,…
GO:0006952	defense response	biological_process	1	33	ENSOARG00000001285,ENSOARG00000003595,ENSOARG00000011267,ENSOARG00000013297,ENSOARG00000010505,ENSOARG00000008962,ENSOARG00000001799,ENSOARG00000017917,ENSOARG00000009865,ENSOARG00000005962,ENSOARG00000011261,ENSOARG00000018573,ENSOARG00000012528,ENSOARG00000005343,ENSOARG00000016790,ENSOARG00000009405,ENSOARG00000012213,ENSOARG00000018894,ENSOARG00000006416,ENSOARG00000011783,ENSOARG00000013363,…
GO:0044707	single-multicellular organism process	biological_process	1	74	ENSOARG00000001285,ENSOARG00000013920,ENSOARG00000017349,ENSOARG00000012643,ENSOARG00000013142,ENSOARG00000005736,ENSOARG00000015152,ENSOARG00000003856,ENSOARG00000005711,ENSOARG00000003717,ENSOARG00000000528,ENSOARG00000000394,ENSOARG00000016523,ENSOARG00000005438,ENSOARG00000003411,ENSOARG00000017917,ENSOARG00000004723,ENSOARG00000018573,ENSOARG00000006515,ENSOARG00000006690,ENSOARG00000012762,…
GO:0000975	regulatory region DNA binding	molecular_function	1	3	ENSOARG00000003822,ENSOARG00000015833,ENSOARG00000011301
GO:0001067	regulatory region nucleic acid binding	molecular_function	1	3	ENSOARG00000003822,ENSOARG00000015833,ENSOARG00000011301
GO:0005544	calcium-dependent phospholipid binding	molecular_function	1	3	ENSOARG00000009876,ENSOARG00000008188,ENSOARG00000009924
GO:0007051	spindle organization	biological_process	1	3	ENSOARG00000013835,ENSOARG00000004192,ENSOARG00000019387
GO:0009061	anaerobic respiration	biological_process	1	3	ENSOARG00000010133,ENSOARG00000014865,ENSOARG00000014962
GO:0015947	methane metabolic process	biological_process	1	3	ENSOARG00000014962,ENSOARG00000014865,ENSOARG00000010133
GO:0015948	methanogenesis	biological_process	1	3	ENSOARG00000014962,ENSOARG00000010133,ENSOARG00000014865
GO:0015975	energy derivation by oxidation of reduced inorganic compounds	biological_process	1	3	ENSOARG00000010133,ENSOARG00000014865,ENSOARG00000014962
GO:0043112	receptor metabolic process	biological_process	1	3	ENSOARG00000018055,ENSOARG00000015932,ENSOARG00000016755
GO:0043446	cellular alkane metabolic process	biological_process	1	3	ENSOARG00000014962,ENSOARG00000010133,ENSOARG00000014865
GO:0043447	alkane biosynthetic process	biological_process	1	3	ENSOARG00000014865,ENSOARG00000010133,ENSOARG00000014962
GO:0016849	phosphorus-oxygen lyase activity	molecular_function	1	6	ENSOARG00000013527,ENSOARG00000018476,ENSOARG00000015860,ENSOARG00000003315,ENSOARG00000014702,ENSOARG00000010375
GO:0003682	chromatin binding	molecular_function	1	8	ENSOARG00000015380,ENSOARG00000010742,ENSOARG00000013691,ENSOARG00000004723,ENSOARG00000010988,ENSOARG00000006361,ENSOARG00000018651,ENSOARG00000018641
GO:0046907	intracellular transport	biological_process	1	88	ENSOARG00000001733,ENSOARG00000017742,ENSOARG00000012244,ENSOARG00000001442,ENSOARG00000000394,ENSOARG00000003643,ENSOARG00000006459,ENSOARG00000004068,ENSOARG00000001010,ENSOARG00000009681,ENSOARG00000013859,ENSOARG00000018095,ENSOARG00000011335,ENSOARG00000014450,ENSOARG00000018604,ENSOARG00000008242,ENSOARG00000011301,ENSOARG00000011558,ENSOARG00000016847,ENSOARG00000010739,ENSOARG00000000269,…
GO:0005539	glycosaminoglycan binding	molecular_function	1	5	ENSOARG00000009301,ENSOARG00000013363,ENSOARG00000008924,ENSOARG00000012392,ENSOARG00000008334
GO:0022008	neurogenesis	biological_process	1	5	ENSOARG00000007319,ENSOARG00000000528,ENSOARG00000005947,ENSOARG00000005066,ENSOARG00000016523
GO:0009127	purine nucleoside monophosphate biosynthetic process	biological_process	1	10	ENSOARG00000016302,ENSOARG00000013517,ENSOARG00000009764,ENSOARG00000001499,ENSOARG00000017101,ENSOARG00000008734,ENSOARG00000013899,ENSOARG00000000504,ENSOARG00000004433,ENSOARG00000011432
GO:0009168	purine ribonucleoside monophosphate biosynthetic process	biological_process	1	10	ENSOARG00000013517,ENSOARG00000016302,ENSOARG00000017101,ENSOARG00000001499,ENSOARG00000009764,ENSOARG00000000504,ENSOARG00000004433,ENSOARG00000008734,ENSOARG00000013899,ENSOARG00000011432
GO:0007059	chromosome segregation	biological_process	1	15	ENSOARG00000017379,ENSOARG00000009630,ENSOARG00000005349,ENSOARG00000014829,ENSOARG00000000394,ENSOARG00000017782,ENSOARG00000010182,ENSOARG00000009637,ENSOARG00000015616,ENSOARG00000001509,ENSOARG00000008197,ENSOARG00000016590,ENSOARG00000000255,ENSOARG00000016484,ENSOARG00000009973
GO:0071822	protein complex subunit organization	biological_process	1	67	ENSOARG00000001375,ENSOARG00000011927,ENSOARG00000001302,ENSOARG00000004103,ENSOARG00000007281,ENSOARG00000001335,ENSOARG00000007259,ENSOARG00000003385,ENSOARG00000004192,ENSOARG00000011812,ENSOARG00000013835,ENSOARG00000000318,ENSOARG00000001683,ENSOARG00000000585,ENSOARG00000017379,ENSOARG00000003418,ENSOARG00000015859,ENSOARG00000017017,ENSOARG00000016239,ENSOARG00000018013,ENSOARG00000014799,…
GO:0001101	response to acid chemical	biological_process	1	2	ENSOARG00000008871,ENSOARG00000003665
GO:0002429	immune response-activating cell surface receptor signaling pathway	biological_process	1	2	ENSOARG00000018503,ENSOARG00000017478
GO:0002757	immune response-activating signal transduction	biological_process	1	2	ENSOARG00000018503,ENSOARG00000017478
GO:0002768	immune response-regulating cell surface receptor signaling pathway	biological_process	1	2	ENSOARG00000018503,ENSOARG00000017478
GO:0003013	circulatory system process	biological_process	1	2	ENSOARG00000012241,ENSOARG00000018645
GO:0003018	vascular process in circulatory system	biological_process	1	2	ENSOARG00000012241,ENSOARG00000018645
GO:0005310	dicarboxylic acid transmembrane transporter activity	molecular_function	1	2	ENSOARG00000005042,ENSOARG00000010784
GO:0006359	regulation of transcription from RNA polymerase III promoter	biological_process	1	2	ENSOARG00000009463,ENSOARG00000003681
GO:0008015	blood circulation	biological_process	1	2	ENSOARG00000018645,ENSOARG00000012241
GO:0009432	SOS response	biological_process	1	2	ENSOARG00000017032,ENSOARG00000007527
GO:0009522	photosystem I	cellular_component	1	2	ENSOARG00000006822,ENSOARG00000013567
GO:0016840	carbon-nitrogen lyase activity	molecular_function	1	2	ENSOARG00000017379,ENSOARG00000011424
GO:0019033	viral tegument	cellular_component	1	2	ENSOARG00000013080,ENSOARG00000010437
GO:0019773	proteasome core complex, alpha-subunit complex	cellular_component	1	2	ENSOARG00000018761,ENSOARG00000006352
GO:0031412	gas vesicle organization	biological_process	1	2	ENSOARG00000005894,ENSOARG00000014097
GO:0035150	regulation of tube size	biological_process	1	2	ENSOARG00000012241,ENSOARG00000018645
GO:0050851	antigen receptor-mediated signaling pathway	biological_process	1	2	ENSOARG00000018503,ENSOARG00000017478
GO:0050880	regulation of blood vessel size	biological_process	1	2	ENSOARG00000018645,ENSOARG00000012241
GO:0051705	multi-organism behavior	biological_process	1	2	ENSOARG00000015114,ENSOARG00000003568
GO:1901606	alpha-amino acid catabolic process	biological_process	1	2	ENSOARG00000001119,ENSOARG00000008188
GO:1901677	phosphate transmembrane transporter activity	molecular_function	1	2	ENSOARG00000011000,ENSOARG00000009522
GO:1903522	regulation of blood circulation	biological_process	1	2	ENSOARG00000012241,ENSOARG00000018645
GO:0051701	interaction with host	biological_process	1	17	ENSOARG00000012806,ENSOARG00000007003,ENSOARG00000004516,ENSOARG00000007425,ENSOARG00000000537,ENSOARG00000011091,ENSOARG00000016652,ENSOARG00000014821,ENSOARG00000001752,ENSOARG00000002964,ENSOARG00000006049,ENSOARG00000004442,ENSOARG00000008934,ENSOARG00000004454,ENSOARG00000012244,ENSOARG00000009911,ENSOARG00000011575
GO:0008514	organic anion transmembrane transporter activity	molecular_function	1	9	ENSOARG00000000528,ENSOARG00000002294,ENSOARG00000010784,ENSOARG00000011000,ENSOARG00000000597,ENSOARG00000005042,ENSOARG00000000771,ENSOARG00000019354,ENSOARG00000012028
GO:0033177	proton-transporting two-sector ATPase complex, proton-transporting domain	cellular_component	1	13	ENSOARG00000014487,ENSOARG00000009764,ENSOARG00000016156,ENSOARG00000017101,ENSOARG00000009973,ENSOARG00000016302,ENSOARG00000014868,ENSOARG00000010469,ENSOARG00000013517,ENSOARG00000000394,ENSOARG00000011432,ENSOARG00000013899,ENSOARG00000008734
GO:0010498	proteasomal protein catabolic process	biological_process	1	6	ENSOARG00000018135,ENSOARG00000009637,ENSOARG00000009973,ENSOARG00000005349,ENSOARG00000007483,ENSOARG00000017379
GO:0043161	proteasome-mediated ubiquitin-dependent protein catabolic process	biological_process	1	6	ENSOARG00000017379,ENSOARG00000007483,ENSOARG00000005349,ENSOARG00000009637,ENSOARG00000018135,ENSOARG00000009973
GO:0051235	maintenance of location	biological_process	1	6	ENSOARG00000014705,ENSOARG00000018329,ENSOARG00000005826,ENSOARG00000004118,ENSOARG00000011933,ENSOARG00000009322
GO:0034220	ion transmembrane transport	biological_process	1	38	ENSOARG00000019354,ENSOARG00000008734,ENSOARG00000007834,ENSOARG00000000771,ENSOARG00000013723,ENSOARG00000000394,ENSOARG00000002294,ENSOARG00000000528,ENSOARG00000013596,ENSOARG00000008850,ENSOARG00000001499,ENSOARG00000007184,ENSOARG00000017101,ENSOARG00000003064,ENSOARG00000004433,ENSOARG00000010801,ENSOARG00000008477,ENSOARG00000016302,ENSOARG00000004369,ENSOARG00000013899,ENSOARG00000000504,…
GO:0000165	MAPK cascade	biological_process	1	1	ENSOARG00000005736
GO:0000176	nuclear exosome (RNase complex)	cellular_component	1	1	ENSOARG00000006703
GO:0000255	allantoin metabolic process	biological_process	1	1	ENSOARG00000011424
GO:0000256	allantoin catabolic process	biological_process	1	1	ENSOARG00000011424
GO:0001514	selenocysteine incorporation	biological_process	1	1	ENSOARG00000005527
GO:0001527	microfibril	cellular_component	1	1	ENSOARG00000020977
GO:0002161	aminoacyl-tRNA editing activity	molecular_function	1	1	ENSOARG00000004625
GO:0002526	acute inflammatory response	biological_process	1	1	ENSOARG00000009865
GO:0003840	gamma-glutamyltransferase activity	molecular_function	1	1	ENSOARG00000005098
GO:0004484	mRNA guanylyltransferase activity	molecular_function	1	1	ENSOARG00000008197
GO:0005024	transforming growth factor beta-activated receptor activity	molecular_function	1	1	ENSOARG00000014726
GO:0005026	transforming growth factor beta receptor activity, type II	molecular_function	1	1	ENSOARG00000014726
GO:0005521	lamin binding	molecular_function	1	1	ENSOARG00000005327
GO:0005784	Sec61 translocon complex	cellular_component	1	1	ENSOARG00000011005
GO:0005785	signal recognition particle receptor complex	cellular_component	1	1	ENSOARG00000000580
GO:0005845	mRNA cap binding complex	cellular_component	1	1	ENSOARG00000000394
GO:0005849	mRNA cleavage factor complex	cellular_component	1	1	ENSOARG00000008370
GO:0005985	sucrose metabolic process	biological_process	1	1	ENSOARG00000007858
GO:0005986	sucrose biosynthetic process	biological_process	1	1	ENSOARG00000007858
GO:0006027	glycosaminoglycan catabolic process	biological_process	1	1	ENSOARG00000003013
GO:0006370	7-methylguanosine mRNA capping	biological_process	1	1	ENSOARG00000008197
GO:0006378	mRNA polyadenylation	biological_process	1	1	ENSOARG00000008370
GO:0006451	translational readthrough	biological_process	1	1	ENSOARG00000005527
GO:0006534	cysteine metabolic process	biological_process	1	1	ENSOARG00000009250
GO:0006621	protein retention in ER lumen	biological_process	1	1	ENSOARG00000004118
GO:0006771	riboflavin metabolic process	biological_process	1	1	ENSOARG00000018274
GO:0006953	acute-phase response	biological_process	1	1	ENSOARG00000009865
GO:0007006	mitochondrial membrane organization	biological_process	1	1	ENSOARG00000013539
GO:0007128	meiotic prophase I	biological_process	1	1	ENSOARG00000009637
GO:0007160	cell-matrix adhesion	biological_process	1	1	ENSOARG00000020710
GO:0008312	7S RNA binding	molecular_function	1	1	ENSOARG00000008242
GO:0008745	N-acetylmuramoyl-L-alanine amidase activity	molecular_function	1	1	ENSOARG00000003013
GO:0009231	riboflavin biosynthetic process	biological_process	1	1	ENSOARG00000018274
GO:0009253	peptidoglycan catabolic process	biological_process	1	1	ENSOARG00000003013
GO:0009317	acetyl-CoA carboxylase complex	cellular_component	1	1	ENSOARG00000001365
GO:0009341	beta-galactosidase complex	cellular_component	1	1	ENSOARG00000013725
GO:0009847	spore germination	biological_process	1	1	ENSOARG00000000255
GO:0010374	stomatal complex development	biological_process	1	1	ENSOARG00000015642
GO:0015114	phosphate ion transmembrane transporter activity	molecular_function	1	1	ENSOARG00000014307
GO:0015721	bile acid and bile salt transport	biological_process	1	1	ENSOARG00000006215
GO:0016837	carbon-oxygen lyase activity, acting on polysaccharides	molecular_function	1	1	ENSOARG00000016652
GO:0023014	signal transduction by protein phosphorylation	biological_process	1	1	ENSOARG00000005736
GO:0031369	translation initiation factor binding	molecular_function	1	1	ENSOARG00000013610
GO:0032266	phosphatidylinositol-3-phosphate binding	molecular_function	1	1	ENSOARG00000009183
GO:0032465	regulation of cytokinesis	biological_process	1	1	ENSOARG00000011408
GO:0033743	peptide-methionine (R)-S-oxide reductase activity	molecular_function	1	1	ENSOARG00000021141
GO:0034219	carbohydrate transmembrane transport	biological_process	1	1	ENSOARG00000005384
GO:0034518	RNA cap binding complex	cellular_component	1	1	ENSOARG00000000394
GO:0035437	maintenance of protein localization in endoplasmic reticulum	biological_process	1	1	ENSOARG00000004118
GO:0042287	MHC protein binding	molecular_function	1	1	ENSOARG00000007229
GO:0042289	MHC class II protein binding	molecular_function	1	1	ENSOARG00000007229
GO:0042537	benzene-containing compound metabolic process	biological_process	1	1	ENSOARG00000008188
GO:0042726	flavin-containing compound metabolic process	biological_process	1	1	ENSOARG00000018274
GO:0042727	flavin-containing compound biosynthetic process	biological_process	1	1	ENSOARG00000018274
GO:0043205	fibril	cellular_component	1	1	ENSOARG00000020977
GO:0043408	regulation of MAPK cascade	biological_process	1	1	ENSOARG00000005736
GO:0043410	positive regulation of MAPK cascade	biological_process	1	1	ENSOARG00000005736
GO:0044036	cell wall macromolecule metabolic process	biological_process	1	1	ENSOARG00000012655
GO:0044420	extracellular matrix component	cellular_component	1	1	ENSOARG00000020977
GO:0045158	electron transporter, transferring electrons within cytochrome b6/f complex of photosystem II activity	molecular_function	1	1	ENSOARG00000013067
GO:0046365	monosaccharide catabolic process	biological_process	1	1	ENSOARG00000004733
GO:0046537	2,3-bisphosphoglycerate-independent phosphoglycerate mutase activity	molecular_function	1	1	ENSOARG00000017812
GO:0046923	ER retention sequence binding	molecular_function	1	1	ENSOARG00000004118
GO:0046982	protein heterodimerization activity	molecular_function	1	1	ENSOARG00000006215
GO:0048500	signal recognition particle	cellular_component	1	1	ENSOARG00000008242
GO:0048580	regulation of post-embryonic development	biological_process	1	1	ENSOARG00000015642
GO:0048582	positive regulation of post-embryonic development	biological_process	1	1	ENSOARG00000015642
GO:0050307	sucrose-phosphate phosphatase activity	molecular_function	1	1	ENSOARG00000007858
GO:0051324	prophase	biological_process	1	1	ENSOARG00000009637
GO:0071256	translocon complex	cellular_component	1	1	ENSOARG00000011005
GO:0072595	maintenance of protein localization in organelle	biological_process	1	1	ENSOARG00000004118
GO:0090558	plant epidermis development	biological_process	1	1	ENSOARG00000015642
GO:0098762	meiotic cell cycle phase	biological_process	1	1	ENSOARG00000009637
GO:0098764	meiosis I cell cycle phase	biological_process	1	1	ENSOARG00000009637
GO:2000038	regulation of stomatal complex development	biological_process	1	1	ENSOARG00000015642
GO:2000123	positive regulation of stomatal complex development	biological_process	1	1	ENSOARG00000015642
GO:0044238	primary metabolic process	biological_process	1	819	ENSOARG00000008988,ENSOARG00000012361,ENSOARG00000016384,ENSOARG00000003814,ENSOARG00000001084,ENSOARG00000011785,ENSOARG00000018972,ENSOARG00000012869,ENSOARG00000010381,ENSOARG00000008370,ENSOARG00000017363,ENSOARG00000015980,ENSOARG00000016790,ENSOARG00000004215,ENSOARG00000008731,ENSOARG00000018724,ENSOARG00000017630,ENSOARG00000001236,ENSOARG00000004733,ENSOARG00000009637,ENSOARG00000007768,…
GO:0003896	DNA primase activity	molecular_function	1	3	ENSOARG00000007542,ENSOARG00000010381,ENSOARG00000005654
GO:1990204	oxidoreductase complex	cellular_component	1	3	ENSOARG00000016901,ENSOARG00000009902,ENSOARG00000004800
GO:0034702	ion channel complex	cellular_component	1	5	ENSOARG00000018551,ENSOARG00000005588,ENSOARG00000014544,ENSOARG00000012593,ENSOARG00000000067
GO:0034703	cation channel complex	cellular_component	1	5	ENSOARG00000000067,ENSOARG00000012593,ENSOARG00000014544,ENSOARG00000018551,ENSOARG00000005588
GO:2000026	regulation of multicellular organismal development	biological_process	1	5	ENSOARG00000007694,ENSOARG00000009827,ENSOARG00000015642,ENSOARG00000013521,ENSOARG00000013616
GO:0015931	nucleobase-containing compound transport	biological_process	1	7	ENSOARG00000009301,ENSOARG00000005997,ENSOARG00000016004,ENSOARG00000000224,ENSOARG00000016304,ENSOARG00000020474,ENSOARG00000005436
GO:0008565	protein transporter activity	molecular_function	1	9	ENSOARG00000012648,ENSOARG00000003452,ENSOARG00000006688,ENSOARG00000003620,ENSOARG00000019935,ENSOARG00000017866,ENSOARG00000012120,ENSOARG00000001941,ENSOARG00000016036
GO:0048856	anatomical structure development	biological_process	1	31	ENSOARG00000002978,ENSOARG00000001036,ENSOARG00000006610,ENSOARG00000001268,ENSOARG00000000528,ENSOARG00000016738,ENSOARG00000008141,ENSOARG00000005947,ENSOARG00000016523,ENSOARG00000016539,ENSOARG00000011408,ENSOARG00000007319,ENSOARG00000009827,ENSOARG00000015642,ENSOARG00000013521,ENSOARG00000013616,ENSOARG00000002726,ENSOARG00000011142,ENSOARG00000014237,ENSOARG00000007694,ENSOARG00000004192,…
GO:0006732	coenzyme metabolic process	biological_process	1	15	ENSOARG00000018112,ENSOARG00000016272,ENSOARG00000016202,ENSOARG00000013815,ENSOARG00000001867,ENSOARG00000012528,ENSOARG00000018504,ENSOARG00000004502,ENSOARG00000018309,ENSOARG00000011408,ENSOARG00000006333,ENSOARG00000018972,ENSOARG00000010176,ENSOARG00000014309,ENSOARG00000004375
GO:0043565	sequence-specific DNA binding	molecular_function	1	59	ENSOARG00000003291,ENSOARG00000000839,ENSOARG00000011335,ENSOARG00000013693,ENSOARG00000004699,ENSOARG00000021148,ENSOARG00000012117,ENSOARG00000018638,ENSOARG00000003327,ENSOARG00000007895,ENSOARG00000013498,ENSOARG00000012918,ENSOARG00000017866,ENSOARG00000005301,ENSOARG00000001796,ENSOARG00000015861,ENSOARG00000014121,ENSOARG00000010967,ENSOARG00000017122,ENSOARG00000010959,ENSOARG00000018645,…
GO:0043229	intracellular organelle	cellular_component	1	414	ENSOARG00000010829,ENSOARG00000006444,ENSOARG00000002246,ENSOARG00000012120,ENSOARG00000016156,ENSOARG00000008574,ENSOARG00000016325,ENSOARG00000012875,ENSOARG00000000580,ENSOARG00000009301,ENSOARG00000004987,ENSOARG00000016176,ENSOARG00000002918,ENSOARG00000013610,ENSOARG00000008145,ENSOARG00000010124,ENSOARG00000019387,ENSOARG00000015428,ENSOARG00000016504,ENSOARG00000008340,ENSOARG00000003252,…
GO:0055076	transition metal ion homeostasis	biological_process	1	6	ENSOARG00000010701,ENSOARG00000001340,ENSOARG00000013487,ENSOARG00000012463,ENSOARG00000012781,ENSOARG00000014339
GO:0005829	cytosol	cellular_component	1	4	ENSOARG00000014115,ENSOARG00000002287,ENSOARG00000003624,ENSOARG00000012648
GO:0044445	cytosolic part	cellular_component	1	4	ENSOARG00000002287,ENSOARG00000014115,ENSOARG00000003624,ENSOARG00000012648
GO:0051784	negative regulation of nuclear division	biological_process	1	4	ENSOARG00000009973,ENSOARG00000009637,ENSOARG00000005349,ENSOARG00000017379
GO:0070469	respiratory chain	cellular_component	1	4	ENSOARG00000009432,ENSOARG00000016901,ENSOARG00000005028,ENSOARG00000016505
GO:0008134	transcription factor binding	molecular_function	1	24	ENSOARG00000017222,ENSOARG00000007536,ENSOARG00000018309,ENSOARG00000013498,ENSOARG00000015380,ENSOARG00000016429,ENSOARG00000009936,ENSOARG00000017802,ENSOARG00000012528,ENSOARG00000007167,ENSOARG00000004141,ENSOARG00000001030,ENSOARG00000000684,ENSOARG00000008460,ENSOARG00000015028,ENSOARG00000009637,ENSOARG00000004978,ENSOARG00000006205,ENSOARG00000006991,ENSOARG00000008192,ENSOARG00000017379,…
GO:0002764	immune response-regulating signaling pathway	biological_process	1	2	ENSOARG00000017478,ENSOARG00000018503
GO:0004549	tRNA-specific ribonuclease activity	molecular_function	1	2	ENSOARG00000016618,ENSOARG00000010361
GO:0007131	reciprocal meiotic recombination	biological_process	1	2	ENSOARG00000008197,ENSOARG00000012244
GO:0008641	small protein activating enzyme activity	molecular_function	1	2	ENSOARG00000004533,ENSOARG00000012790
GO:0010927	cellular component assembly involved in morphogenesis	biological_process	1	2	ENSOARG00000004192,ENSOARG00000014837
GO:0015296	anion:cation symporter activity	molecular_function	1	2	ENSOARG00000005042,ENSOARG00000010784
GO:0015743	malate transport	biological_process	1	2	ENSOARG00000004988,ENSOARG00000004699
GO:0016854	racemase and epimerase activity	molecular_function	1	2	ENSOARG00000011032,ENSOARG00000018604
GO:0030111	regulation of Wnt signaling pathway	biological_process	1	2	ENSOARG00000009341,ENSOARG00000001042
GO:0032102	negative regulation of response to external stimulus	biological_process	1	2	ENSOARG00000004454,ENSOARG00000005736
GO:0035825	reciprocal DNA recombination	biological_process	1	2	ENSOARG00000012244,ENSOARG00000008197
GO:0042384	cilium assembly	biological_process	1	2	ENSOARG00000004192,ENSOARG00000014837
GO:0052646	alditol phosphate metabolic process	biological_process	1	2	ENSOARG00000013937,ENSOARG00000005028
GO:0060271	cilium morphogenesis	biological_process	1	2	ENSOARG00000014837,ENSOARG00000004192
GO:0035091	phosphatidylinositol binding	molecular_function	1	9	ENSOARG00000011950,ENSOARG00000000452,ENSOARG00000003898,ENSOARG00000001956,ENSOARG00000004680,ENSOARG00000002639,ENSOARG00000005265,ENSOARG00000009183,ENSOARG00000007193
GO:0032502	developmental process	biological_process	1	57	ENSOARG00000006515,ENSOARG00000012997,ENSOARG00000003998,ENSOARG00000004723,ENSOARG00000006690,ENSOARG00000016185,ENSOARG00000001908,ENSOARG00000003669,ENSOARG00000011950,ENSOARG00000004434,ENSOARG00000014837,ENSOARG00000003966,ENSOARG00000010321,ENSOARG00000016738,ENSOARG00000001607,ENSOARG00000010988,ENSOARG00000009341,ENSOARG00000004988,ENSOARG00000008141,ENSOARG00000005947,ENSOARG00000002978,…
GO:0009521	photosystem	cellular_component	1	7	ENSOARG00000011021,ENSOARG00000002273,ENSOARG00000006822,ENSOARG00000009902,ENSOARG00000004738,ENSOARG00000004800,ENSOARG00000013567
GO:0005623	cell	cellular_component	1	599	ENSOARG00000005588,ENSOARG00000002726,ENSOARG00000005476,ENSOARG00000016156,ENSOARG00000007781,ENSOARG00000016636,ENSOARG00000002246,ENSOARG00000002918,ENSOARG00000013610,ENSOARG00000008145,ENSOARG00000019387,ENSOARG00000003373,ENSOARG00000012875,ENSOARG00000007622,ENSOARG00000000067,ENSOARG00000009301,ENSOARG00000003713,ENSOARG00000006621,ENSOARG00000003252,ENSOARG00000008340,ENSOARG00000002819,…
GO:0044464	cell part	cellular_component	1	599	ENSOARG00000000289,ENSOARG00000008871,ENSOARG00000003216,ENSOARG00000017379,ENSOARG00000000585,ENSOARG00000013425,ENSOARG00000014884,ENSOARG00000013874,ENSOARG00000017782,ENSOARG00000006773,ENSOARG00000010801,ENSOARG00000017962,ENSOARG00000018761,ENSOARG00000007259,ENSOARG00000001335,ENSOARG00000016590,ENSOARG00000011682,ENSOARG00000016302,ENSOARG00000004732,ENSOARG00000007608,ENSOARG00000010523,…
GO:0007399	nervous system development	biological_process	1	5	ENSOARG00000016523,ENSOARG00000005947,ENSOARG00000005066,ENSOARG00000000528,ENSOARG00000007319
GO:0031109	microtubule polymerization or depolymerization	biological_process	1	5	ENSOARG00000000585,ENSOARG00000007259,ENSOARG00000000394,ENSOARG00000009630,ENSOARG00000001302
GO:0031110	regulation of microtubule polymerization or depolymerization	biological_process	1	5	ENSOARG00000007259,ENSOARG00000000585,ENSOARG00000000394,ENSOARG00000009630,ENSOARG00000001302
GO:0051321	meiotic cell cycle	biological_process	1	5	ENSOARG00000012244,ENSOARG00000016928,ENSOARG00000008197,ENSOARG00000009637,ENSOARG00000011633
GO:0070206	protein trimerization	biological_process	1	5	ENSOARG00000007281,ENSOARG00000003099,ENSOARG00000004932,ENSOARG00000004996,ENSOARG00000017736
GO:0065003	macromolecular complex assembly	biological_process	1	64	ENSOARG00000005169,ENSOARG00000020959,ENSOARG00000007506,ENSOARG00000002287,ENSOARG00000007694,ENSOARG00000000817,ENSOARG00000004978,ENSOARG00000004323,ENSOARG00000008018,ENSOARG00000007969,ENSOARG00000001511,ENSOARG00000005349,ENSOARG00000008835,ENSOARG00000012593,ENSOARG00000014799,ENSOARG00000017017,ENSOARG00000016239,ENSOARG00000018013,ENSOARG00000015859,ENSOARG00000003418,ENSOARG00000000585,…
GO:0044723	single-organism carbohydrate metabolic process	biological_process	1	34	ENSOARG00000004733,ENSOARG00000005886,ENSOARG00000007330,ENSOARG00000013082,ENSOARG00000005524,ENSOARG00000004634,ENSOARG00000011020,ENSOARG00000005098,ENSOARG00000007858,ENSOARG00000000811,ENSOARG00000010701,ENSOARG00000018338,ENSOARG00000000349,ENSOARG00000007475,ENSOARG00000017897,ENSOARG00000011551,ENSOARG00000002688,ENSOARG00000012575,ENSOARG00000020882,ENSOARG00000010677,ENSOARG00000008756,…
GO:0009156	ribonucleoside monophosphate biosynthetic process	biological_process	1	10	ENSOARG00000000504,ENSOARG00000004433,ENSOARG00000008734,ENSOARG00000013899,ENSOARG00000011432,ENSOARG00000013517,ENSOARG00000016302,ENSOARG00000017101,ENSOARG00000009764,ENSOARG00000001499
GO:0005342	organic acid transmembrane transporter activity	molecular_function	1	8	ENSOARG00000012028,ENSOARG00000000528,ENSOARG00000002294,ENSOARG00000010784,ENSOARG00000000597,ENSOARG00000019354,ENSOARG00000005042,ENSOARG00000000771
GO:0045893	positive regulation of transcription, DNA-templated	biological_process	1	8	ENSOARG00000003475,ENSOARG00000017948,ENSOARG00000016497,ENSOARG00000010801,ENSOARG00000018342,ENSOARG00000010437,ENSOARG00000014354,ENSOARG00000013764
GO:0045935	positive regulation of nucleobase-containing compound metabolic process	biological_process	1	8	ENSOARG00000010801,ENSOARG00000016497,ENSOARG00000018342,ENSOARG00000013764,ENSOARG00000010437,ENSOARG00000014354,ENSOARG00000017948,ENSOARG00000003475
GO:0046943	carboxylic acid transmembrane transporter activity	molecular_function	1	8	ENSOARG00000012028,ENSOARG00000000771,ENSOARG00000005042,ENSOARG00000019354,ENSOARG00000000597,ENSOARG00000002294,ENSOARG00000000528,ENSOARG00000010784
GO:0051254	positive regulation of RNA metabolic process	biological_process	1	8	ENSOARG00000003475,ENSOARG00000017948,ENSOARG00000014354,ENSOARG00000010437,ENSOARG00000013764,ENSOARG00000018342,ENSOARG00000016497,ENSOARG00000010801
GO:1902680	positive regulation of RNA biosynthetic process	biological_process	1	8	ENSOARG00000018342,ENSOARG00000014354,ENSOARG00000010437,ENSOARG00000013764,ENSOARG00000016497,ENSOARG00000010801,ENSOARG00000003475,ENSOARG00000017948
GO:1903508	positive regulation of nucleic acid-templated transcription	biological_process	1	8	ENSOARG00000003475,ENSOARG00000017948,ENSOARG00000018342,ENSOARG00000010437,ENSOARG00000014354,ENSOARG00000013764,ENSOARG00000016497,ENSOARG00000010801
GO:0044767	single-organism developmental process	biological_process	1	54	ENSOARG00000003669,ENSOARG00000011950,ENSOARG00000016185,ENSOARG00000001908,ENSOARG00000006690,ENSOARG00000006515,ENSOARG00000003998,ENSOARG00000012997,ENSOARG00000004723,ENSOARG00000003966,ENSOARG00000014837,ENSOARG00000004434,ENSOARG00000002978,ENSOARG00000001036,ENSOARG00000009341,ENSOARG00000010988,ENSOARG00000005947,ENSOARG00000004988,ENSOARG00000008141,ENSOARG00000010321,ENSOARG00000016738,…
GO:0004181	metallocarboxypeptidase activity	molecular_function	1	3	ENSOARG00000010742,ENSOARG00000001646,ENSOARG00000016204
GO:0004601	peroxidase activity	molecular_function	1	3	ENSOARG00000014939,ENSOARG00000014123,ENSOARG00000006901
GO:0006289	nucleotide-excision repair	biological_process	1	3	ENSOARG00000007483,ENSOARG00000003037,ENSOARG00000018135
GO:0007127	meiosis I	biological_process	1	3	ENSOARG00000008197,ENSOARG00000009637,ENSOARG00000012244
GO:0071806	protein transmembrane transport	biological_process	1	3	ENSOARG00000013539,ENSOARG00000003620,ENSOARG00000011558
GO:0006725	cellular aromatic compound metabolic process	biological_process	1	463	ENSOARG00000015274,ENSOARG00000016755,ENSOARG00000016494,ENSOARG00000018476,ENSOARG00000003665,ENSOARG00000002597,ENSOARG00000011432,ENSOARG00000015860,ENSOARG00000007130,ENSOARG00000013120,ENSOARG00000009391,ENSOARG00000003176,ENSOARG00000018889,ENSOARG00000003928,ENSOARG00000000932,ENSOARG00000004434,ENSOARG00000000163,ENSOARG00000013517,ENSOARG00000003475,ENSOARG00000006849,ENSOARG00000017317,…
GO:0044421	extracellular region part	cellular_component	1	43	ENSOARG00000004697,ENSOARG00000003203,ENSOARG00000006515,ENSOARG00000012184,ENSOARG00000012762,ENSOARG00000017713,ENSOARG00000007998,ENSOARG00000016281,ENSOARG00000000553,ENSOARG00000001511,ENSOARG00000004932,ENSOARG00000014799,ENSOARG00000005849,ENSOARG00000007029,ENSOARG00000009917,ENSOARG00000017272,ENSOARG00000021190,ENSOARG00000004764,ENSOARG00000008574,ENSOARG00000005251,ENSOARG00000009301,…
GO:0008137	NADH dehydrogenase (ubiquinone) activity	molecular_function	1	6	ENSOARG00000009764,ENSOARG00000006757,ENSOARG00000000603,ENSOARG00000006694,ENSOARG00000016325,ENSOARG00000015846
GO:0050136	NADH dehydrogenase (quinone) activity	molecular_function	1	6	ENSOARG00000000603,ENSOARG00000006757,ENSOARG00000009764,ENSOARG00000006694,ENSOARG00000016325,ENSOARG00000015846
GO:0098542	defense response to other organism	biological_process	1	13	ENSOARG00000006366,ENSOARG00000003595,ENSOARG00000012213,ENSOARG00000011267,ENSOARG00000012528,ENSOARG00000001285,ENSOARG00000005343,ENSOARG00000013297,ENSOARG00000001799,ENSOARG00000018113,ENSOARG00000007694,ENSOARG00000011550,ENSOARG00000004454
GO:1901360	organic cyclic compound metabolic process	biological_process	1	468	ENSOARG00000008962,ENSOARG00000001026,ENSOARG00000004977,ENSOARG00000003308,ENSOARG00000013723,ENSOARG00000001796,ENSOARG00000014398,ENSOARG00000014867,ENSOARG00000005371,ENSOARG00000004141,ENSOARG00000011479,ENSOARG00000006688,ENSOARG00000000537,ENSOARG00000000356,ENSOARG00000004103,ENSOARG00000012785,ENSOARG00000013693,ENSOARG00000011927,ENSOARG00000018638,ENSOARG00000017432,ENSOARG00000002168,…
GO:0023052	signaling	biological_process	1	350	ENSOARG00000016562,ENSOARG00000013425,ENSOARG00000010874,ENSOARG00000017379,ENSOARG00000000680,ENSOARG00000010363,ENSOARG00000000185,ENSOARG00000015041,ENSOARG00000011812,ENSOARG00000003134,ENSOARG00000010707,ENSOARG00000017962,ENSOARG00000015802,ENSOARG00000004738,ENSOARG00000017361,ENSOARG00000004369,ENSOARG00000013598,ENSOARG00000001400,ENSOARG00000005527,ENSOARG00000005251,ENSOARG00000013232,…
GO:0051258	protein polymerization	biological_process	1	20	ENSOARG00000000394,ENSOARG00000009301,ENSOARG00000000585,ENSOARG00000020959,ENSOARG00000017379,ENSOARG00000000119,ENSOARG00000012120,ENSOARG00000004978,ENSOARG00000002442,ENSOARG00000009973,ENSOARG00000012762,ENSOARG00000013142,ENSOARG00000004932,ENSOARG00000007259,ENSOARG00000001511,ENSOARG00000017713,ENSOARG00000014799,ENSOARG00000001302,ENSOARG00000017272,ENSOARG00000003717
GO:0005044	scavenger receptor activity	molecular_function	1	9	ENSOARG00000008611,ENSOARG00000002306,ENSOARG00000015457,ENSOARG00000006707,ENSOARG00000001268,ENSOARG00000018028,ENSOARG00000016062,ENSOARG00000007366,ENSOARG00000011692
GO:0038024	cargo receptor activity	molecular_function	1	9	ENSOARG00000015457,ENSOARG00000002306,ENSOARG00000006707,ENSOARG00000008611,ENSOARG00000018028,ENSOARG00000001268,ENSOARG00000016062,ENSOARG00000007366,ENSOARG00000011692
GO:0071704	organic substance metabolic process	biological_process	1	847	ENSOARG00000016281,ENSOARG00000005042,ENSOARG00000001908,ENSOARG00000018055,ENSOARG00000010215,ENSOARG00000017802,ENSOARG00000009630,ENSOARG00000006461,ENSOARG00000013813,ENSOARG00000003252,ENSOARG00000003652,ENSOARG00000008340,ENSOARG00000015456,ENSOARG00000007942,ENSOARG00000001525,ENSOARG00000012330,ENSOARG00000003373,ENSOARG00000012875,ENSOARG00000007622,ENSOARG00000006729,ENSOARG00000004634,…
GO:0007154	cell communication	biological_process	1	354	ENSOARG00000015686,ENSOARG00000012643,ENSOARG00000015499,ENSOARG00000012103,ENSOARG00000005736,ENSOARG00000007313,ENSOARG00000000394,ENSOARG00000006361,ENSOARG00000011170,ENSOARG00000017460,ENSOARG00000008734,ENSOARG00000014762,ENSOARG00000010401,ENSOARG00000003379,ENSOARG00000005022,ENSOARG00000013596,ENSOARG00000012557,ENSOARG00000020458,ENSOARG00000012997,ENSOARG00000006461,ENSOARG00000012762,…
GO:0001871	pattern binding	molecular_function	1	4	ENSOARG00000002127,ENSOARG00000015457,ENSOARG00000006707,ENSOARG00000012330
GO:0006304	DNA modification	biological_process	1	4	ENSOARG00000016790,ENSOARG00000008962,ENSOARG00000011261,ENSOARG00000010505
GO:0008408	3'-5' exonuclease activity	molecular_function	1	4	ENSOARG00000000163,ENSOARG00000014052,ENSOARG00000011484,ENSOARG00000021181
GO:0016888	endodeoxyribonuclease activity, producing 5'-phosphomonoesters	molecular_function	1	4	ENSOARG00000010505,ENSOARG00000011261,ENSOARG00000008962,ENSOARG00000016790
GO:0030247	polysaccharide binding	molecular_function	1	4	ENSOARG00000006707,ENSOARG00000015457,ENSOARG00000012330,ENSOARG00000002127
GO:0048585	negative regulation of response to stimulus	biological_process	1	4	ENSOARG00000005736,ENSOARG00000001042,ENSOARG00000009341,ENSOARG00000004454
GO:1901615	organic hydroxy compound metabolic process	biological_process	1	4	ENSOARG00000020882,ENSOARG00000013461,ENSOARG00000018338,ENSOARG00000011840
GO:0015078	hydrogen ion transmembrane transporter activity	molecular_function	1	29	ENSOARG00000008734,ENSOARG00000013899,ENSOARG00000007834,ENSOARG00000015862,ENSOARG00000013723,ENSOARG00000000504,ENSOARG00000000394,ENSOARG00000009051,ENSOARG00000011432,ENSOARG00000014868,ENSOARG00000016417,ENSOARG00000011972,ENSOARG00000009432,ENSOARG00000016156,ENSOARG00000014487,ENSOARG00000009764,ENSOARG00000009973,ENSOARG00000016505,ENSOARG00000017101,ENSOARG00000001452,ENSOARG00000016185,…
GO:0048519	negative regulation of biological process	biological_process	1	27	ENSOARG00000005327,ENSOARG00000008898,ENSOARG00000004454,ENSOARG00000000119,ENSOARG00000009973,ENSOARG00000009637,ENSOARG00000017379,ENSOARG00000020959,ENSOARG00000011575,ENSOARG00000005438,ENSOARG00000009333,ENSOARG00000009341,ENSOARG00000013025,ENSOARG00000013610,ENSOARG00000017418,ENSOARG00000018169,ENSOARG00000007425,ENSOARG00000002996,ENSOARG00000004646,ENSOARG00000003713,ENSOARG00000005736,…
GO:0005261	cation channel activity	molecular_function	1	25	ENSOARG00000005349,ENSOARG00000005704,ENSOARG00000018551,ENSOARG00000010476,ENSOARG00000018055,ENSOARG00000009163,ENSOARG00000021181,ENSOARG00000018013,ENSOARG00000001262,ENSOARG00000009123,ENSOARG00000012593,ENSOARG00000018790,ENSOARG00000011107,ENSOARG00000016768,ENSOARG00000000067,ENSOARG00000015032,ENSOARG00000015932,ENSOARG00000014544,ENSOARG00000014172,ENSOARG00000016755,ENSOARG00000010180,…
GO:0072521	purine-containing compound metabolic process	biological_process	1	25	ENSOARG00000013899,ENSOARG00000008734,ENSOARG00000000504,ENSOARG00000016272,ENSOARG00000013968,ENSOARG00000011432,ENSOARG00000015860,ENSOARG00000000603,ENSOARG00000018476,ENSOARG00000004502,ENSOARG00000009764,ENSOARG00000001499,ENSOARG00000017101,ENSOARG00000014702,ENSOARG00000013527,ENSOARG00000018112,ENSOARG00000004433,ENSOARG00000006694,ENSOARG00000016302,ENSOARG00000018309,ENSOARG00000013517,…
GO:0016055	Wnt signaling pathway	biological_process	1	7	ENSOARG00000012643,ENSOARG00000016185,ENSOARG00000010874,ENSOARG00000012480,ENSOARG00000001042,ENSOARG00000009341,ENSOARG00000005193
GO:0009150	purine ribonucleotide metabolic process	biological_process	1	23	ENSOARG00000016302,ENSOARG00000018309,ENSOARG00000013517,ENSOARG00000015846,ENSOARG00000018972,ENSOARG00000010375,ENSOARG00000013527,ENSOARG00000018112,ENSOARG00000006694,ENSOARG00000004433,ENSOARG00000018476,ENSOARG00000004502,ENSOARG00000001499,ENSOARG00000009764,ENSOARG00000017101,ENSOARG00000014702,ENSOARG00000013899,ENSOARG00000008734,ENSOARG00000000504,ENSOARG00000013968,ENSOARG00000011432,…
GO:0001775	cell activation	biological_process	1	15	ENSOARG00000017272,ENSOARG00000003717,ENSOARG00000014799,ENSOARG00000012120,ENSOARG00000004978,ENSOARG00000002442,ENSOARG00000009973,ENSOARG00000017713,ENSOARG00000013142,ENSOARG00000009301,ENSOARG00000004932,ENSOARG00000001511,ENSOARG00000017379,ENSOARG00000000394,ENSOARG00000012762
GO:0006163	purine nucleotide metabolic process	biological_process	1	24	ENSOARG00000018112,ENSOARG00000013527,ENSOARG00000006694,ENSOARG00000004433,ENSOARG00000010375,ENSOARG00000018972,ENSOARG00000016302,ENSOARG00000013517,ENSOARG00000015846,ENSOARG00000018309,ENSOARG00000015860,ENSOARG00000000603,ENSOARG00000011432,ENSOARG00000008734,ENSOARG00000013899,ENSOARG00000013968,ENSOARG00000016272,ENSOARG00000000504,ENSOARG00000009764,ENSOARG00000001499,ENSOARG00000014702,…
GO:0000502	proteasome complex	cellular_component	1	5	ENSOARG00000018761,ENSOARG00000006352,ENSOARG00000007622,ENSOARG00000009763,ENSOARG00000003243
GO:0005753	mitochondrial proton-transporting ATP synthase complex	cellular_component	1	5	ENSOARG00000013517,ENSOARG00000013899,ENSOARG00000008734,ENSOARG00000017101,ENSOARG00000011432
GO:0050662	coenzyme binding	molecular_function	1	35	ENSOARG00000014485,ENSOARG00000002370,ENSOARG00000003052,ENSOARG00000017866,ENSOARG00000012761,ENSOARG00000017409,ENSOARG00000009354,ENSOARG00000007695,ENSOARG00000016403,ENSOARG00000001365,ENSOARG00000008756,ENSOARG00000013577,ENSOARG00000001979,ENSOARG00000007108,ENSOARG00000002773,ENSOARG00000016744,ENSOARG00000011586,ENSOARG00000020977,ENSOARG00000004375,ENSOARG00000005493,ENSOARG00000012972,…
GO:0044446	intracellular organelle part	cellular_component	1	199	ENSOARG00000011107,ENSOARG00000020947,ENSOARG00000004207,ENSOARG00000000771,ENSOARG00000011005,ENSOARG00000013291,ENSOARG00000000065,ENSOARG00000011894,ENSOARG00000010742,ENSOARG00000004141,ENSOARG00000006095,ENSOARG00000010107,ENSOARG00000008449,ENSOARG00000016429,ENSOARG00000005172,ENSOARG00000011779,ENSOARG00000003532,ENSOARG00000001213,ENSOARG00000001302,ENSOARG00000011692,ENSOARG00000013691,…
GO:0043170	macromolecule metabolic process	biological_process	1	707	ENSOARG00000015354,ENSOARG00000018761,ENSOARG00000003111,ENSOARG00000010801,ENSOARG00000006969,ENSOARG00000016590,ENSOARG00000013598,ENSOARG00000018071,ENSOARG00000019980,ENSOARG00000008871,ENSOARG00000000289,ENSOARG00000013425,ENSOARG00000017379,ENSOARG00000002606,ENSOARG00000014884,ENSOARG00000005469,ENSOARG00000001030,ENSOARG00000018855,ENSOARG00000004895,ENSOARG00000013194,ENSOARG00000013874,…
GO:0015672	monovalent inorganic cation transport	biological_process	1	44	ENSOARG00000009084,ENSOARG00000018013,ENSOARG00000021181,ENSOARG00000011519,ENSOARG00000004375,ENSOARG00000001262,ENSOARG00000018790,ENSOARG00000012593,ENSOARG00000010469,ENSOARG00000013517,ENSOARG00000011432,ENSOARG00000000067,ENSOARG00000013899,ENSOARG00000014544,ENSOARG00000000504,ENSOARG00000016156,ENSOARG00000014487,ENSOARG00000014172,ENSOARG00000009764,ENSOARG00000009082,ENSOARG00000009973,…
GO:0048869	cellular developmental process	biological_process	1	23	ENSOARG00000003998,ENSOARG00000000142,ENSOARG00000009223,ENSOARG00000004434,ENSOARG00000017791,ENSOARG00000006722,ENSOARG00000014837,ENSOARG00000005066,ENSOARG00000003966,ENSOARG00000016738,ENSOARG00000010321,ENSOARG00000000528,ENSOARG00000005947,ENSOARG00000008141,ENSOARG00000016523,ENSOARG00000001268,ENSOARG00000002726,ENSOARG00000014237,ENSOARG00000011142,ENSOARG00000003411,ENSOARG00000004192,…
GO:0044422	organelle part	cellular_component	1	201	ENSOARG00000017736,ENSOARG00000017283,ENSOARG00000011828,ENSOARG00000010182,ENSOARG00000010549,ENSOARG00000017101,ENSOARG00000017493,ENSOARG00000003099,ENSOARG00000003064,ENSOARG00000014696,ENSOARG00000008734,ENSOARG00000018641,ENSOARG00000000878,ENSOARG00000005301,ENSOARG00000000394,ENSOARG00000012244,ENSOARG00000006361,ENSOARG00000007108,ENSOARG00000001010,ENSOARG00000006459,ENSOARG00000019061,…
GO:0009119	ribonucleoside metabolic process	biological_process	1	21	ENSOARG00000011432,ENSOARG00000018483,ENSOARG00000000603,ENSOARG00000013899,ENSOARG00000008734,ENSOARG00000000504,ENSOARG00000013968,ENSOARG00000009764,ENSOARG00000001499,ENSOARG00000017101,ENSOARG00000004502,ENSOARG00000018112,ENSOARG00000021078,ENSOARG00000006694,ENSOARG00000004433,ENSOARG00000018972,ENSOARG00000010176,ENSOARG00000016302,ENSOARG00000018309,ENSOARG00000015846,ENSOARG00000013517
GO:0051301	cell division	biological_process	1	21	ENSOARG00000004111,ENSOARG00000009973,ENSOARG00000009637,ENSOARG00000003099,ENSOARG00000021199,ENSOARG00000017782,ENSOARG00000013970,ENSOARG00000011408,ENSOARG00000000394,ENSOARG00000002803,ENSOARG00000017379,ENSOARG00000021159,ENSOARG00000016590,ENSOARG00000012117,ENSOARG00000017191,ENSOARG00000018627,ENSOARG00000009630,ENSOARG00000005349,ENSOARG00000009606,ENSOARG00000002962,ENSOARG00000017032
GO:0016829	lyase activity	molecular_function	1	34	ENSOARG00000003760,ENSOARG00000015860,ENSOARG00000003315,ENSOARG00000011424,ENSOARG00000008294,ENSOARG00000014391,ENSOARG00000018609,ENSOARG00000014702,ENSOARG00000008550,ENSOARG00000003630,ENSOARG00000009854,ENSOARG00000018036,ENSOARG00000018476,ENSOARG00000001281,ENSOARG00000010934,ENSOARG00000007966,ENSOARG00000008095,ENSOARG00000013527,ENSOARG00000011550,ENSOARG00000007108,ENSOARG00000017379,…
GO:0003954	NADH dehydrogenase activity	molecular_function	1	6	ENSOARG00000015846,ENSOARG00000006694,ENSOARG00000016325,ENSOARG00000000603,ENSOARG00000009764,ENSOARG00000006757
GO:0051302	regulation of cell division	biological_process	1	6	ENSOARG00000009973,ENSOARG00000009637,ENSOARG00000005349,ENSOARG00000011408,ENSOARG00000017379,ENSOARG00000017032
GO:0016875	ligase activity, forming carbon-oxygen bonds	molecular_function	1	9	ENSOARG00000004625,ENSOARG00000017122,ENSOARG00000015672,ENSOARG00000017057,ENSOARG00000015911,ENSOARG00000017537,ENSOARG00000014172,ENSOARG00000006426,ENSOARG00000018718
GO:0016876	ligase activity, forming aminoacyl-tRNA and related compounds	molecular_function	1	9	ENSOARG00000017122,ENSOARG00000004625,ENSOARG00000015672,ENSOARG00000017057,ENSOARG00000015911,ENSOARG00000014172,ENSOARG00000017537,ENSOARG00000018718,ENSOARG00000006426
GO:0043226	organelle	cellular_component	1	419	ENSOARG00000020947,ENSOARG00000017147,ENSOARG00000005969,ENSOARG00000008103,ENSOARG00000004207,ENSOARG00000007681,ENSOARG00000006822,ENSOARG00000000065,ENSOARG00000011005,ENSOARG00000013291,ENSOARG00000005997,ENSOARG00000006095,ENSOARG00000004897,ENSOARG00000010742,ENSOARG00000012648,ENSOARG00000008449,ENSOARG00000003568,ENSOARG00000002554,ENSOARG00000010107,ENSOARG00000018342,ENSOARG00000005172,…
GO:0000270	peptidoglycan metabolic process	biological_process	1	1	ENSOARG00000003013
GO:0000795	synaptonemal complex	cellular_component	1	1	ENSOARG00000009637
GO:0003688	DNA replication origin binding	molecular_function	1	1	ENSOARG00000017866
GO:0003917	DNA topoisomerase type I activity	molecular_function	1	1	ENSOARG00000001406
GO:0004594	pantothenate kinase activity	molecular_function	1	1	ENSOARG00000018112
GO:0004656	procollagen-proline 4-dioxygenase activity	molecular_function	1	1	ENSOARG00000015394
GO:0004806	triglyceride lipase activity	molecular_function	1	1	ENSOARG00000001544
GO:0004810	tRNA adenylyltransferase activity	molecular_function	1	1	ENSOARG00000001654
GO:0005157	macrophage colony-stimulating factor receptor binding	molecular_function	1	1	ENSOARG00000004764
GO:0005212	structural constituent of eye lens	molecular_function	1	1	ENSOARG00000016037
GO:0005811	lipid particle	cellular_component	1	1	ENSOARG00000005603
GO:0006493	protein O-linked glycosylation	biological_process	1	1	ENSOARG00000004977
GO:0006636	unsaturated fatty acid biosynthetic process	biological_process	1	1	ENSOARG00000001729
GO:0006690	icosanoid metabolic process	biological_process	1	1	ENSOARG00000001729
GO:0006691	leukotriene metabolic process	biological_process	1	1	ENSOARG00000001729
GO:0008192	RNA guanylyltransferase activity	molecular_function	1	1	ENSOARG00000008197
GO:0008360	regulation of cell shape	biological_process	1	1	ENSOARG00000009223
GO:0008883	glutamyl-tRNA reductase activity	molecular_function	1	1	ENSOARG00000007108
GO:0009267	cellular response to starvation	biological_process	1	1	ENSOARG00000005736
GO:0009791	post-embryonic development	biological_process	1	1	ENSOARG00000015642
GO:0010277	chlorophyllide a oxygenase [overall] activity	molecular_function	1	1	ENSOARG00000014197
GO:0012511	monolayer-surrounded lipid storage body	cellular_component	1	1	ENSOARG00000005603
GO:0015016	[heparan sulfate]-glucosamine N-sulfotransferase activity	molecular_function	1	1	ENSOARG00000007393
GO:0015850	organic hydroxy compound transport	biological_process	1	1	ENSOARG00000006215
GO:0017069	snRNA binding	molecular_function	1	1	ENSOARG00000013312
GO:0017176	phosphatidylinositol N-acetylglucosaminyltransferase activity	molecular_function	1	1	ENSOARG00000018436
GO:0019062	virion attachment to host cell	biological_process	1	1	ENSOARG00000005718
GO:0019073	viral DNA genome packaging	biological_process	1	1	ENSOARG00000001387
GO:0019370	leukotriene biosynthetic process	biological_process	1	1	ENSOARG00000001729
GO:0019798	procollagen-proline dioxygenase activity	molecular_function	1	1	ENSOARG00000015394
GO:0030551	cyclic nucleotide binding	molecular_function	1	1	ENSOARG00000018382
GO:0031543	peptidyl-proline dioxygenase activity	molecular_function	1	1	ENSOARG00000015394
GO:0031545	peptidyl-proline 4-dioxygenase activity	molecular_function	1	1	ENSOARG00000015394
GO:0031667	response to nutrient levels	biological_process	1	1	ENSOARG00000005736
GO:0031669	cellular response to nutrient levels	biological_process	1	1	ENSOARG00000005736
GO:0033559	unsaturated fatty acid metabolic process	biological_process	1	1	ENSOARG00000001729
GO:0034483	heparan sulfate sulfotransferase activity	molecular_function	1	1	ENSOARG00000007393
GO:0042546	cell wall biogenesis	biological_process	1	1	ENSOARG00000009528
GO:0042594	response to starvation	biological_process	1	1	ENSOARG00000005736
GO:0043605	cellular amide catabolic process	biological_process	1	1	ENSOARG00000011424
GO:0044650	adhesion of symbiont to host cell	biological_process	1	1	ENSOARG00000005718
GO:0046456	icosanoid biosynthetic process	biological_process	1	1	ENSOARG00000001729
GO:0047961	glycine N-acyltransferase activity	molecular_function	1	1	ENSOARG00000011261
GO:0048029	monosaccharide binding	molecular_function	1	1	ENSOARG00000002688
GO:0051297	centrosome organization	biological_process	1	1	ENSOARG00000014865
GO:0070567	cytidylyltransferase activity	molecular_function	1	1	ENSOARG00000001654
GO:0070568	guanylyltransferase activity	molecular_function	1	1	ENSOARG00000008197
GO:0070652	HAUS complex	cellular_component	1	1	ENSOARG00000019387
GO:1901568	fatty acid derivative metabolic process	biological_process	1	1	ENSOARG00000001729
GO:1901570	fatty acid derivative biosynthetic process	biological_process	1	1	ENSOARG00000001729
GO:1902590	multi-organism organelle organization	biological_process	1	1	ENSOARG00000001387
GO:0000726	non-recombinational repair	biological_process	1	2	ENSOARG00000011884,ENSOARG00000003142
GO:0004803	transposase activity	molecular_function	1	2	ENSOARG00000015355,ENSOARG00000005371
GO:0005337	nucleoside transmembrane transporter activity	molecular_function	1	2	ENSOARG00000003239,ENSOARG00000011000
GO:0006269	DNA replication, synthesis of RNA primer	biological_process	1	2	ENSOARG00000005654,ENSOARG00000014432
GO:0010562	positive regulation of phosphorus metabolic process	biological_process	1	2	ENSOARG00000005736,ENSOARG00000004764
GO:0015740	C4-dicarboxylate transport	biological_process	1	2	ENSOARG00000004699,ENSOARG00000004988
GO:0016571	histone methylation	biological_process	1	2	ENSOARG00000003379,ENSOARG00000006902
GO:0019354	siroheme biosynthetic process	biological_process	1	2	ENSOARG00000017409,ENSOARG00000004375
GO:0019855	calcium channel inhibitor activity	molecular_function	1	2	ENSOARG00000014317,ENSOARG00000008574
GO:0019904	protein domain specific binding	molecular_function	1	2	ENSOARG00000008192,ENSOARG00000003643
GO:0031401	positive regulation of protein modification process	biological_process	1	2	ENSOARG00000004764,ENSOARG00000005736
GO:0043115	precorrin-2 dehydrogenase activity	molecular_function	1	2	ENSOARG00000017409,ENSOARG00000004375
GO:0044782	cilium organization	biological_process	1	2	ENSOARG00000004192,ENSOARG00000014837
GO:0045261	proton-transporting ATP synthase complex, catalytic core F(1)	cellular_component	1	2	ENSOARG00000000504,ENSOARG00000004433
GO:0045937	positive regulation of phosphate metabolic process	biological_process	1	2	ENSOARG00000004764,ENSOARG00000005736
GO:0046156	siroheme metabolic process	biological_process	1	2	ENSOARG00000004375,ENSOARG00000017409
GO:0046849	bone remodeling	biological_process	1	2	ENSOARG00000016895,ENSOARG00000001285
GO:0048771	tissue remodeling	biological_process	1	2	ENSOARG00000001285,ENSOARG00000016895
GO:0050830	defense response to Gram-positive bacterium	biological_process	1	2	ENSOARG00000011267,ENSOARG00000005343
GO:1902600	hydrogen ion transmembrane transport	biological_process	1	20	ENSOARG00000009084,ENSOARG00000004433,ENSOARG00000010469,ENSOARG00000016302,ENSOARG00000013517,ENSOARG00000000394,ENSOARG00000011432,ENSOARG00000013899,ENSOARG00000007834,ENSOARG00000008734,ENSOARG00000013723,ENSOARG00000000504,ENSOARG00000009764,ENSOARG00000001499,ENSOARG00000014487,ENSOARG00000016156,ENSOARG00000017101,ENSOARG00000009973,ENSOARG00000014868,ENSOARG00000013787
GO:0009124	nucleoside monophosphate biosynthetic process	biological_process	1	10	ENSOARG00000013517,ENSOARG00000016302,ENSOARG00000017101,ENSOARG00000001499,ENSOARG00000009764,ENSOARG00000004433,ENSOARG00000000504,ENSOARG00000013899,ENSOARG00000008734,ENSOARG00000011432
GO:0000139	Golgi membrane	cellular_component	1	7	ENSOARG00000011682,ENSOARG00000003916,ENSOARG00000011850,ENSOARG00000003327,ENSOARG00000003933,ENSOARG00000008033,ENSOARG00000011894
GO:0000347	THO complex	cellular_component	1	3	ENSOARG00000007031,ENSOARG00000007108,ENSOARG00000003172
GO:0003873	6-phosphofructo-2-kinase activity	molecular_function	1	3	ENSOARG00000013082,ENSOARG00000005886,ENSOARG00000017897
GO:0004003	ATP-dependent DNA helicase activity	molecular_function	1	3	ENSOARG00000000163,ENSOARG00000012875,ENSOARG00000010368
GO:0004298	threonine-type endopeptidase activity	molecular_function	1	3	ENSOARG00000003243,ENSOARG00000007622,ENSOARG00000009763
GO:0005201	extracellular matrix structural constituent	molecular_function	1	3	ENSOARG00000006515,ENSOARG00000014039,ENSOARG00000011342
GO:0006000	fructose metabolic process	biological_process	1	3	ENSOARG00000017897,ENSOARG00000005886,ENSOARG00000013082
GO:0006816	calcium ion transport	biological_process	1	3	ENSOARG00000005349,ENSOARG00000010180,ENSOARG00000005704
GO:0010038	response to metal ion	biological_process	1	3	ENSOARG00000003379,ENSOARG00000010760,ENSOARG00000009736
GO:0019076	viral release from host cell	biological_process	1	3	ENSOARG00000016755,ENSOARG00000015932,ENSOARG00000018055
GO:0030155	regulation of cell adhesion	biological_process	1	3	ENSOARG00000007694,ENSOARG00000013616,ENSOARG00000013521
GO:0032784	regulation of DNA-templated transcription, elongation	biological_process	1	3	ENSOARG00000004141,ENSOARG00000003475,ENSOARG00000018342
GO:0042559	pteridine-containing compound biosynthetic process	biological_process	1	3	ENSOARG00000006333,ENSOARG00000012528,ENSOARG00000004375
GO:0070003	threonine-type peptidase activity	molecular_function	1	3	ENSOARG00000003243,ENSOARG00000009763,ENSOARG00000007622
GO:0005179	hormone activity	molecular_function	1	21	ENSOARG00000001607,ENSOARG00000020448,ENSOARG00000008523,ENSOARG00000002773,ENSOARG00000006267,ENSOARG00000018604,ENSOARG00000008449,ENSOARG00000003568,ENSOARG00000021018,ENSOARG00000015488,ENSOARG00000016842,ENSOARG00000011783,ENSOARG00000018274,ENSOARG00000000692,ENSOARG00000003586,ENSOARG00000015499,ENSOARG00000011927,ENSOARG00000000393,ENSOARG00000005151,ENSOARG00000012241,ENSOARG00000015114
GO:0003968	RNA-directed RNA polymerase activity	molecular_function	1	4	ENSOARG00000010381,ENSOARG00000000488,ENSOARG00000006069,ENSOARG00000018889
GO:0010638	positive regulation of organelle organization	biological_process	1	4	ENSOARG00000000585,ENSOARG00000007259,ENSOARG00000003103,ENSOARG00000001302
GO:0033644	host cell membrane	cellular_component	1	4	ENSOARG00000015932,ENSOARG00000018055,ENSOARG00000004454,ENSOARG00000016755
GO:0044218	other organism cell membrane	cellular_component	1	4	ENSOARG00000015932,ENSOARG00000004454,ENSOARG00000018055,ENSOARG00000016755
GO:0044279	other organism membrane	cellular_component	1	4	ENSOARG00000016755,ENSOARG00000015932,ENSOARG00000004454,ENSOARG00000018055
GO:0004812	aminoacyl-tRNA ligase activity	molecular_function	1	8	ENSOARG00000015672,ENSOARG00000004625,ENSOARG00000006426,ENSOARG00000018718,ENSOARG00000017057,ENSOARG00000015911,ENSOARG00000017537,ENSOARG00000014172
GO:0051128	regulation of cellular component organization	biological_process	1	19	ENSOARG00000017948,ENSOARG00000009973,ENSOARG00000017369,ENSOARG00000002116,ENSOARG00000009637,ENSOARG00000000119,ENSOARG00000000585,ENSOARG00000020959,ENSOARG00000017379,ENSOARG00000000394,ENSOARG00000001302,ENSOARG00000003103,ENSOARG00000009223,ENSOARG00000009469,ENSOARG00000007259,ENSOARG00000011716,ENSOARG00000007393,ENSOARG00000009630,ENSOARG00000005349
GO:0007165	signal transduction	biological_process	1	346	ENSOARG00000014702,ENSOARG00000003209,ENSOARG00000003549,ENSOARG00000009736,ENSOARG00000004106,ENSOARG00000004213,ENSOARG00000001865,ENSOARG00000010010,ENSOARG00000015131,ENSOARG00000017758,ENSOARG00000007029,ENSOARG00000008722,ENSOARG00000001893,ENSOARG00000015807,ENSOARG00000000783,ENSOARG00000001387,ENSOARG00000017713,ENSOARG00000007030,ENSOARG00000010543,ENSOARG00000021200,ENSOARG00000002688,…
GO:0006397	mRNA processing	biological_process	1	17	ENSOARG00000008370,ENSOARG00000018082,ENSOARG00000009630,ENSOARG00000013312,ENSOARG00000017361,ENSOARG00000008197,ENSOARG00000017432,ENSOARG00000008762,ENSOARG00000006610,ENSOARG00000016738,ENSOARG00000007031,ENSOARG00000007108,ENSOARG00000003172,ENSOARG00000004988,ENSOARG00000003524,ENSOARG00000014398,ENSOARG00000002015
GO:0009523	photosystem II	cellular_component	1	5	ENSOARG00000004800,ENSOARG00000009902,ENSOARG00000004738,ENSOARG00000002273,ENSOARG00000011021
GO:0051338	regulation of transferase activity	biological_process	1	5	ENSOARG00000009973,ENSOARG00000009637,ENSOARG00000005736,ENSOARG00000005349,ENSOARG00000017379
GO:0072528	pyrimidine-containing compound biosynthetic process	biological_process	1	5	ENSOARG00000016915,ENSOARG00000001867,ENSOARG00000009006,ENSOARG00000018504,ENSOARG00000013968
GO:0030029	actin filament-based process	biological_process	1	9	ENSOARG00000014330,ENSOARG00000005365,ENSOARG00000020959,ENSOARG00000009936,ENSOARG00000006414,ENSOARG00000002442,ENSOARG00000000119,ENSOARG00000007483,ENSOARG00000002597
GO:0030036	actin cytoskeleton organization	biological_process	1	9	ENSOARG00000020959,ENSOARG00000009936,ENSOARG00000006414,ENSOARG00000014330,ENSOARG00000005365,ENSOARG00000002597,ENSOARG00000002442,ENSOARG00000007483,ENSOARG00000000119
GO:0019538	protein metabolic process	biological_process	1	342	ENSOARG00000014432,ENSOARG00000006156,ENSOARG00000003830,ENSOARG00000005665,ENSOARG00000016360,ENSOARG00000006538,ENSOARG00000000603,ENSOARG00000004670,ENSOARG00000006786,ENSOARG00000006075,ENSOARG00000011242,ENSOARG00000014309,ENSOARG00000003541,ENSOARG00000012224,ENSOARG00000014664,ENSOARG00000002711,ENSOARG00000007995,ENSOARG00000018799,ENSOARG00000013919,ENSOARG00000004103,ENSOARG00000001576,…
GO:0009259	ribonucleotide metabolic process	biological_process	1	23	ENSOARG00000018476,ENSOARG00000004502,ENSOARG00000009764,ENSOARG00000001499,ENSOARG00000017101,ENSOARG00000014702,ENSOARG00000013899,ENSOARG00000008734,ENSOARG00000013968,ENSOARG00000000504,ENSOARG00000011432,ENSOARG00000015860,ENSOARG00000000603,ENSOARG00000016302,ENSOARG00000018309,ENSOARG00000015846,ENSOARG00000013517,ENSOARG00000010375,ENSOARG00000018972,ENSOARG00000018112,ENSOARG00000013527,…
GO:0000075	cell cycle checkpoint	biological_process	1	6	ENSOARG00000017379,ENSOARG00000008449,ENSOARG00000009637,ENSOARG00000009973,ENSOARG00000005349,ENSOARG00000009333
GO:0044262	cellular carbohydrate metabolic process	biological_process	1	6	ENSOARG00000020882,ENSOARG00000012463,ENSOARG00000011840,ENSOARG00000007858,ENSOARG00000005525,ENSOARG00000018338
GO:0044257	cellular protein catabolic process	biological_process	1	16	ENSOARG00000018761,ENSOARG00000005349,ENSOARG00000003243,ENSOARG00000018135,ENSOARG00000007483,ENSOARG00000000038,ENSOARG00000010469,ENSOARG00000009763,ENSOARG00000007622,ENSOARG00000017379,ENSOARG00000009973,ENSOARG00000009637,ENSOARG00000004978,ENSOARG00000006352,ENSOARG00000005954,ENSOARG00000018724
GO:0051603	proteolysis involved in cellular protein catabolic process	biological_process	1	16	ENSOARG00000005954,ENSOARG00000018724,ENSOARG00000006352,ENSOARG00000009973,ENSOARG00000009637,ENSOARG00000004978,ENSOARG00000017379,ENSOARG00000009763,ENSOARG00000007622,ENSOARG00000010469,ENSOARG00000007483,ENSOARG00000000038,ENSOARG00000018135,ENSOARG00000003243,ENSOARG00000005349,ENSOARG00000018761
GO:0031981	nuclear lumen	cellular_component	1	47	ENSOARG00000010182,ENSOARG00000013874,ENSOARG00000017782,ENSOARG00000015041,ENSOARG00000014884,ENSOARG00000000878,ENSOARG00000014696,ENSOARG00000008871,ENSOARG00000009430,ENSOARG00000013374,ENSOARG00000012244,ENSOARG00000011692,ENSOARG00000002484,ENSOARG00000000848,ENSOARG00000000255,ENSOARG00000016484,ENSOARG00000011779,ENSOARG00000014962,ENSOARG00000003532,ENSOARG00000001213,ENSOARG00000003246,…
GO:0032403	protein complex binding	molecular_function	1	36	ENSOARG00000016687,ENSOARG00000025170,ENSOARG00000011395,ENSOARG00000011950,ENSOARG00000012997,ENSOARG00000005349,ENSOARG00000009630,ENSOARG00000012762,ENSOARG00000001904,ENSOARG00000004437,ENSOARG00000009637,ENSOARG00000015274,ENSOARG00000006205,ENSOARG00000013502,ENSOARG00000011676,ENSOARG00000004598,ENSOARG00000001140,ENSOARG00000010669,ENSOARG00000003172,ENSOARG00000004300,ENSOARG00000017222,…
GO:0009987	cellular process	biological_process	1	1267	ENSOARG00000016448,ENSOARG00000014354,ENSOARG00000001452,ENSOARG00000017032,ENSOARG00000016202,ENSOARG00000007576,ENSOARG00000000255,ENSOARG00000011965,ENSOARG00000010375,ENSOARG00000005151,ENSOARG00000014926,ENSOARG00000016735,ENSOARG00000020448,ENSOARG00000018876,ENSOARG00000001823,ENSOARG00000014151,ENSOARG00000007284,ENSOARG00000000597,ENSOARG00000016497,ENSOARG00000001808,ENSOARG00000006006,…
GO:0048584	positive regulation of response to stimulus	biological_process	1	7	ENSOARG00000015097,ENSOARG00000018503,ENSOARG00000002717,ENSOARG00000005736,ENSOARG00000002707,ENSOARG00000017478,ENSOARG00000003103
GO:0034357	photosynthetic membrane	cellular_component	1	8	ENSOARG00000004800,ENSOARG00000013567,ENSOARG00000016384,ENSOARG00000011021,ENSOARG00000006822,ENSOARG00000002273,ENSOARG00000009902,ENSOARG00000004738
[truncated: 1,126 more rows]

## Sheet: Gene references
Ensembl ID	Gene name
ENSOARG00000000038	FIBP
ENSOARG00000000065	CDYL
ENSOARG00000000067	ANP32A
ENSOARG00000000067	ANP32D
ENSOARG00000000110	SMURF1
ENSOARG00000000119	LMOD1
ENSOARG00000000130	CHRNA7
ENSOARG00000000142	HSPA8
ENSOARG00000000148	PPP1R14B
ENSOARG00000000150	-
ENSOARG00000000156	PRKCD
ENSOARG00000000163	WRN
[truncated: 2,396 more rows]
