# Supplementary material for: Genome-Wide Methylation Profiling in the Thalamus of Scrapie Sheep
Source: Front Vet Sci. 2022 Feb 16;9:824677. doi: 10.3389/fvets.2022.824677 (PMC8888973; doi:10.3389/fvets.2022.824677)
Supplement: Supplementary file 4 [file Table_3.XLSX]

## Sheet: GO enrichment
GO accession	Description	Term type	Corrected p-Value	DMR item	DMR genes
GO:0005515	protein binding	molecular_function	8.2753e-06	874	ENSOARG00000005438,ENSOARG00000015391,ENSOARG00000017380,ENSOARG00000002315,ENSOARG00000002230,ENSOARG00000014098,ENSOARG00000014606,ENSOARG00000018177,ENSOARG00000005293,ENSOARG00000002759,ENSOARG00000001194,ENSOARG00000003417,ENSOARG00000014330,ENSOARG00000016044,ENSOARG00000015698,ENSOARG00000019061,ENSOARG00000005718,ENSOARG00000005791,ENSOARG00000012777,ENSOARG00000016304,ENSOARG00000010489,…
GO:0005488	binding	molecular_function	1.3997e-05	1506	ENSOARG00000006474,ENSOARG00000012398,ENSOARG00000007227,ENSOARG00000007506,ENSOARG00000020558,ENSOARG00000018478,ENSOARG00000011127,ENSOARG00000012224,ENSOARG00000013616,ENSOARG00000015084,ENSOARG00000008965,ENSOARG00000000333,ENSOARG00000016191,ENSOARG00000001512,ENSOARG00000009974,ENSOARG00000018241,ENSOARG00000018880,ENSOARG00000000935,ENSOARG00000000343,ENSOARG00000018342,ENSOARG00000006069,…
GO:0043167	ion binding	molecular_function	0.0017709	732	ENSOARG00000000976,ENSOARG00000018185,ENSOARG00000016190,ENSOARG00000008952,ENSOARG00000013072,ENSOARG00000015091,ENSOARG00000010133,ENSOARG00000001867,ENSOARG00000010857,ENSOARG00000014431,ENSOARG00000008171,ENSOARG00000018402,ENSOARG00000008941,ENSOARG00000003190,ENSOARG00000006595,ENSOARG00000009139,ENSOARG00000008337,ENSOARG00000000173,ENSOARG00000009857,ENSOARG00000013821,ENSOARG00000004691,…
GO:0030554	adenyl nucleotide binding	molecular_function	0.14366	269	ENSOARG00000005656,ENSOARG00000013036,ENSOARG00000009485,ENSOARG00000001156,ENSOARG00000006076,ENSOARG00000014172,ENSOARG00000006541,ENSOARG00000001808,ENSOARG00000012500,ENSOARG00000010252,ENSOARG00000014682,ENSOARG00000025182,ENSOARG00000014630,ENSOARG00000001188,ENSOARG00000015884,ENSOARG00000005744,ENSOARG00000021147,ENSOARG00000003065,ENSOARG00000000842,ENSOARG00000013405,ENSOARG00000006334,…
GO:0005524	ATP binding	molecular_function	0.15995	264	ENSOARG00000002088,ENSOARG00000002993,ENSOARG00000007392,ENSOARG00000013845,ENSOARG00000008883,ENSOARG00000007576,ENSOARG00000018633,ENSOARG00000017441,ENSOARG00000010639,ENSOARG00000017454,ENSOARG00000007294,ENSOARG00000019129,ENSOARG00000015821,ENSOARG00000010281,ENSOARG00000017432,ENSOARG00000013120,ENSOARG00000015616,ENSOARG00000005239,ENSOARG00000004269,ENSOARG00000018596,ENSOARG00000015028,…
GO:0032559	adenyl ribonucleotide binding	molecular_function	0.17206	264	ENSOARG00000001163,ENSOARG00000006807,ENSOARG00000004554,ENSOARG00000007189,ENSOARG00000020947,ENSOARG00000006476,ENSOARG00000011910,ENSOARG00000017631,ENSOARG00000016550,ENSOARG00000003826,ENSOARG00000000156,ENSOARG00000010739,ENSOARG00000013425,ENSOARG00000018799,ENSOARG00000006848,ENSOARG00000010277,ENSOARG00000006006,ENSOARG00000006538,ENSOARG00000000337,ENSOARG00000013460,ENSOARG00000018309,…
GO:0036094	small molecule binding	molecular_function	0.34252	347	ENSOARG00000007294,ENSOARG00000017454,ENSOARG00000010639,ENSOARG00000007392,ENSOARG00000002993,ENSOARG00000013845,ENSOARG00000002088,ENSOARG00000018633,ENSOARG00000017441,ENSOARG00000017183,ENSOARG00000004428,ENSOARG00000007576,ENSOARG00000008883,ENSOARG00000007108,ENSOARG00000007391,ENSOARG00000004269,ENSOARG00000015028,ENSOARG00000018596,ENSOARG00000012454,ENSOARG00000010281,ENSOARG00000017432,…
GO:0000166	nucleotide binding	molecular_function	0.34586	340	ENSOARG00000013006,ENSOARG00000003569,ENSOARG00000017493,ENSOARG00000011884,ENSOARG00000016624,ENSOARG00000014216,ENSOARG00000009354,ENSOARG00000018007,ENSOARG00000017581,ENSOARG00000001497,ENSOARG00000018156,ENSOARG00000015860,ENSOARG00000003396,ENSOARG00000007834,ENSOARG00000003337,ENSOARG00000008581,ENSOARG00000009784,ENSOARG00000005755,ENSOARG00000012558,ENSOARG00000025170,ENSOARG00000020833,…
GO:1901265	nucleoside phosphate binding	molecular_function	0.34586	340	ENSOARG00000013801,ENSOARG00000015274,ENSOARG00000013118,ENSOARG00000001617,ENSOARG00000018353,ENSOARG00000004141,ENSOARG00000010669,ENSOARG00000010703,ENSOARG00000015461,ENSOARG00000008251,ENSOARG00000017233,ENSOARG00000004977,ENSOARG00000014418,ENSOARG00000001282,ENSOARG00000003064,ENSOARG00000017295,ENSOARG00000012804,ENSOARG00000011950,ENSOARG00000004132,ENSOARG00000000873,ENSOARG00000003052,…
GO:0043168	anion binding	molecular_function	0.46849	346	ENSOARG00000007294,ENSOARG00000017454,ENSOARG00000010639,ENSOARG00000013845,ENSOARG00000014725,ENSOARG00000007392,ENSOARG00000002993,ENSOARG00000002088,ENSOARG00000017183,ENSOARG00000018633,ENSOARG00000005265,ENSOARG00000017441,ENSOARG00000008883,ENSOARG00000007576,ENSOARG00000004428,ENSOARG00000004269,ENSOARG00000012454,ENSOARG00000015028,ENSOARG00000018596,ENSOARG00000006209,ENSOARG00000002639,…
GO:0003774	motor activity	molecular_function	0.00012465	40	ENSOARG00000004978,ENSOARG00000011950,ENSOARG00000000842,ENSOARG00000005283,ENSOARG00000013447,ENSOARG00000000878,ENSOARG00000006006,ENSOARG00000003064,ENSOARG00000015491,ENSOARG00000017962,ENSOARG00000011676,ENSOARG00000016755,ENSOARG00000004141,ENSOARG00000012454,ENSOARG00000015028,ENSOARG00000020867,ENSOARG00000004655,ENSOARG00000009973,ENSOARG00000013801,ENSOARG00000001617,ENSOARG00000004998,…
GO:0097367	carbohydrate derivative binding	molecular_function	0.00029792	308	ENSOARG00000018483,ENSOARG00000018095,ENSOARG00000009151,ENSOARG00000001140,ENSOARG00000014868,ENSOARG00000013291,ENSOARG00000010829,ENSOARG00000001535,ENSOARG00000003730,ENSOARG00000003814,ENSOARG00000012762,ENSOARG00000003961,ENSOARG00000001021,ENSOARG00000001699,ENSOARG00000003583,ENSOARG00000018476,ENSOARG00000006991,ENSOARG00000000337,ENSOARG00000013460,ENSOARG00000018309,ENSOARG00000013003,…
GO:0017076	purine nucleotide binding	molecular_function	0.00030953	298	ENSOARG00000013291,ENSOARG00000014868,ENSOARG00000009151,ENSOARG00000018095,ENSOARG00000001140,ENSOARG00000018483,ENSOARG00000010829,ENSOARG00000001535,ENSOARG00000003961,ENSOARG00000012762,ENSOARG00000003814,ENSOARG00000003730,ENSOARG00000003583,ENSOARG00000001699,ENSOARG00000001021,ENSOARG00000006991,ENSOARG00000018476,ENSOARG00000013003,ENSOARG00000018309,ENSOARG00000013460,ENSOARG00000000337,…
GO:0035639	purine ribonucleoside triphosphate binding	molecular_function	0.00030953	293	ENSOARG00000004998,ENSOARG00000010447,ENSOARG00000005665,ENSOARG00000019965,ENSOARG00000004002,ENSOARG00000010150,ENSOARG00000007573,ENSOARG00000014726,ENSOARG00000014178,ENSOARG00000007293,ENSOARG00000002988,ENSOARG00000016755,ENSOARG00000017897,ENSOARG00000009267,ENSOARG00000016959,ENSOARG00000016953,ENSOARG00000016307,ENSOARG00000010377,ENSOARG00000005527,ENSOARG00000018254,ENSOARG00000014098,…
GO:0001883	purine nucleoside binding	molecular_function	0.00031253	293	ENSOARG00000006538,ENSOARG00000006006,ENSOARG00000011109,ENSOARG00000010277,ENSOARG00000000156,ENSOARG00000010739,ENSOARG00000013425,ENSOARG00000018799,ENSOARG00000006848,ENSOARG00000003826,ENSOARG00000000619,ENSOARG00000016550,ENSOARG00000017631,ENSOARG00000011910,ENSOARG00000020947,ENSOARG00000006476,ENSOARG00000004554,ENSOARG00000007189,ENSOARG00000001163,ENSOARG00000006807,ENSOARG00000014868,…
GO:0032549	ribonucleoside binding	molecular_function	0.00031253	293	ENSOARG00000006214,ENSOARG00000005785,ENSOARG00000013499,ENSOARG00000019120,ENSOARG00000005081,ENSOARG00000017222,ENSOARG00000001553,ENSOARG00000011188,ENSOARG00000011352,ENSOARG00000015725,ENSOARG00000010463,ENSOARG00000004318,ENSOARG00000013082,ENSOARG00000015274,ENSOARG00000013801,ENSOARG00000001617,ENSOARG00000018353,ENSOARG00000010669,ENSOARG00000015461,ENSOARG00000004141,ENSOARG00000004977,…
GO:0032550	purine ribonucleoside binding	molecular_function	0.00031253	293	ENSOARG00000016953,ENSOARG00000009267,ENSOARG00000017897,ENSOARG00000016959,ENSOARG00000018254,ENSOARG00000003612,ENSOARG00000014098,ENSOARG00000021197,ENSOARG00000016307,ENSOARG00000010377,ENSOARG00000005527,ENSOARG00000005665,ENSOARG00000004998,ENSOARG00000010447,ENSOARG00000002988,ENSOARG00000016755,ENSOARG00000004002,ENSOARG00000019965,ENSOARG00000010150,ENSOARG00000014178,ENSOARG00000014726,…
GO:0032553	ribonucleotide binding	molecular_function	0.00037771	296	ENSOARG00000016360,ENSOARG00000017377,ENSOARG00000008197,ENSOARG00000007695,ENSOARG00000007185,ENSOARG00000013610,ENSOARG00000006303,ENSOARG00000003246,ENSOARG00000014476,ENSOARG00000013708,ENSOARG00000012568,ENSOARG00000003073,ENSOARG00000001564,ENSOARG00000013972,ENSOARG00000016384,ENSOARG00000018383,ENSOARG00000000422,ENSOARG00000002411,ENSOARG00000018330,ENSOARG00000008052,ENSOARG00000004205,…
GO:0032555	purine ribonucleotide binding	molecular_function	0.00037771	293	ENSOARG00000010463,ENSOARG00000015725,ENSOARG00000011188,ENSOARG00000011352,ENSOARG00000001553,ENSOARG00000013082,ENSOARG00000004318,ENSOARG00000005081,ENSOARG00000013499,ENSOARG00000019120,ENSOARG00000005785,ENSOARG00000006214,ENSOARG00000017222,ENSOARG00000003064,ENSOARG00000001282,ENSOARG00000014418,ENSOARG00000011950,ENSOARG00000004132,ENSOARG00000000873,ENSOARG00000012804,ENSOARG00000017295,…
GO:0001882	nucleoside binding	molecular_function	0.00037771	293	ENSOARG00000017962,ENSOARG00000010844,ENSOARG00000006358,ENSOARG00000015529,ENSOARG00000010595,ENSOARG00000003070,ENSOARG00000015482,ENSOARG00000000829,ENSOARG00000017057,ENSOARG00000011627,ENSOARG00000001260,ENSOARG00000016430,ENSOARG00000002495,ENSOARG00000018718,ENSOARG00000017581,ENSOARG00000018007,ENSOARG00000001497,ENSOARG00000018156,ENSOARG00000015860,ENSOARG00000003337,ENSOARG00000007834,…
GO:0003824	catalytic activity	molecular_function	0.00049461	932	ENSOARG00000007393,ENSOARG00000009670,ENSOARG00000006902,ENSOARG00000007156,ENSOARG00000007916,ENSOARG00000012625,ENSOARG00000009712,ENSOARG00000005842,ENSOARG00000004504,ENSOARG00000014973,ENSOARG00000014797,ENSOARG00000003095,ENSOARG00000018799,ENSOARG00000010739,ENSOARG00000004111,ENSOARG00000000619,ENSOARG00000010225,ENSOARG00000006741,ENSOARG00000003826,ENSOARG00000013838,ENSOARG00000008756,…
GO:0016787	hydrolase activity	molecular_function	0.0014446	453	ENSOARG00000006724,ENSOARG00000010639,ENSOARG00000014248,ENSOARG00000017454,ENSOARG00000004978,ENSOARG00000003130,ENSOARG00000005748,ENSOARG00000007995,ENSOARG00000007392,ENSOARG00000013845,ENSOARG00000011318,ENSOARG00000008800,ENSOARG00000008883,ENSOARG00000017441,ENSOARG00000017183,ENSOARG00000010505,ENSOARG00000004269,ENSOARG00000011716,ENSOARG00000018596,ENSOARG00000015028,ENSOARG00000012454,…
GO:0042578	phosphoric ester hydrolase activity	molecular_function	0.0016225	79	ENSOARG00000017022,ENSOARG00000003856,ENSOARG00000017257,ENSOARG00000017568,ENSOARG00000010252,ENSOARG00000006595,ENSOARG00000007507,ENSOARG00000000549,ENSOARG00000007360,ENSOARG00000010217,ENSOARG00000013382,ENSOARG00000001254,ENSOARG00000008988,ENSOARG00000014202,ENSOARG00000000976,ENSOARG00000014124,ENSOARG00000010082,ENSOARG00000005656,ENSOARG00000003163,ENSOARG00000006432,ENSOARG00000001287,…
GO:0098742	cell-cell adhesion via plasma-membrane adhesion molecules	biological_process	0.0043305	27	ENSOARG00000001308,ENSOARG00000018746,ENSOARG00000018819,ENSOARG00000006661,ENSOARG00000011997,ENSOARG00000018726,ENSOARG00000013216,ENSOARG00000007130,ENSOARG00000006907,ENSOARG00000001849,ENSOARG00000004293,ENSOARG00000007594,ENSOARG00000018742,ENSOARG00000015131,ENSOARG00000003103,ENSOARG00000009566,ENSOARG00000008845,ENSOARG00000016424,ENSOARG00000003932,ENSOARG00000008519,ENSOARG00000017885,…
GO:0016459	myosin complex	cellular_component	0.0049281	19	ENSOARG00000014216,ENSOARG00000010285,ENSOARG00000013291,ENSOARG00000005283,ENSOARG00000006006,ENSOARG00000011188,ENSOARG00000017962,ENSOARG00000000842,ENSOARG00000009973,ENSOARG00000005785,ENSOARG00000013801,ENSOARG00000020833,ENSOARG00000013610,ENSOARG00000001617,ENSOARG00000020947,ENSOARG00000019120,ENSOARG00000012454,ENSOARG00000020867,ENSOARG00000015998
GO:0005085	guanyl-nucleotide exchange factor activity	molecular_function	0.0053571	33	ENSOARG00000000531,ENSOARG00000003959,ENSOARG00000005438,ENSOARG00000014555,ENSOARG00000011891,ENSOARG00000011086,ENSOARG00000019687,ENSOARG00000003798,ENSOARG00000017057,ENSOARG00000004983,ENSOARG00000002489,ENSOARG00000004073,ENSOARG00000007108,ENSOARG00000018042,ENSOARG00000021200,ENSOARG00000001839,ENSOARG00000013357,ENSOARG00000004194,ENSOARG00000000848,ENSOARG00000005650,ENSOARG00000000269,…
GO:0055085	transmembrane transport	biological_process	0.00885	148	ENSOARG00000013596,ENSOARG00000021191,ENSOARG00000006609,ENSOARG00000005349,ENSOARG00000017252,ENSOARG00000011415,ENSOARG00000007425,ENSOARG00000018749,ENSOARG00000000443,ENSOARG00000002339,ENSOARG00000018790,ENSOARG00000001156,ENSOARG00000016897,ENSOARG00000014172,ENSOARG00000015929,ENSOARG00000013517,ENSOARG00000001808,ENSOARG00000000970,ENSOARG00000011305,ENSOARG00000012090,ENSOARG00000011023,…
GO:0016773	phosphotransferase activity, alcohol group as acceptor	molecular_function	0.0095598	145	ENSOARG00000009440,ENSOARG00000006358,ENSOARG00000018154,ENSOARG00000016012,ENSOARG00000015529,ENSOARG00000013461,ENSOARG00000003070,ENSOARG00000015482,ENSOARG00000005491,ENSOARG00000007807,ENSOARG00000011093,ENSOARG00000001110,ENSOARG00000016243,ENSOARG00000013358,ENSOARG00000007023,ENSOARG00000001260,ENSOARG00000008819,ENSOARG00000002495,ENSOARG00000001497,ENSOARG00000003337,ENSOARG00000015860,…
GO:0016788	hydrolase activity, acting on ester bonds	molecular_function	0.0098164	145	ENSOARG00000005578,ENSOARG00000009168,ENSOARG00000005870,ENSOARG00000008962,ENSOARG00000010742,ENSOARG00000002352,ENSOARG00000018154,ENSOARG00000004808,ENSOARG00000009195,ENSOARG00000000890,ENSOARG00000010595,ENSOARG00000002797,ENSOARG00000016087,ENSOARG00000010844,ENSOARG00000007096,ENSOARG00000021171,ENSOARG00000007473,ENSOARG00000002013,ENSOARG00000013587,ENSOARG00000003798,ENSOARG00000002069,…
GO:0016301	kinase activity	molecular_function	0.0098473	168	ENSOARG00000006538,ENSOARG00000014418,ENSOARG00000010277,ENSOARG00000017295,ENSOARG00000018799,ENSOARG00000012804,ENSOARG00000000156,ENSOARG00000003826,ENSOARG00000000313,ENSOARG00000013838,ENSOARG00000004132,ENSOARG00000006741,ENSOARG00000000873,ENSOARG00000017631,ENSOARG00000011910,ENSOARG00000006476,ENSOARG00000001142,ENSOARG00000018353,ENSOARG00000010703,ENSOARG00000010669,ENSOARG00000004977,…
GO:0015629	actin cytoskeleton	cellular_component	0.014703	25	ENSOARG00000009973,ENSOARG00000005785,ENSOARG00000013801,ENSOARG00000013610,ENSOARG00000020833,ENSOARG00000001617,ENSOARG00000020947,ENSOARG00000019120,ENSOARG00000005081,ENSOARG00000012454,ENSOARG00000020867,ENSOARG00000015998,ENSOARG00000010285,ENSOARG00000014216,ENSOARG00000013291,ENSOARG00000005283,ENSOARG00000006006,ENSOARG00000011188,ENSOARG00000001811,ENSOARG00000003852,ENSOARG00000017962,…
GO:0051056	regulation of small GTPase mediated signal transduction	biological_process	0.016475	27	ENSOARG00000007108,ENSOARG00000017298,ENSOARG00000004073,ENSOARG00000003037,ENSOARG00000003538,ENSOARG00000004983,ENSOARG00000017283,ENSOARG00000007701,ENSOARG00000017057,ENSOARG00000013279,ENSOARG00000010543,ENSOARG00000008352,ENSOARG00000003400,ENSOARG00000000653,ENSOARG00000002489,ENSOARG00000005522,ENSOARG00000019687,ENSOARG00000007394,ENSOARG00000014555,ENSOARG00000007594,ENSOARG00000011891,…
GO:0016462	pyrophosphatase activity	molecular_function	0.018836	141	ENSOARG00000000976,ENSOARG00000006205,ENSOARG00000014872,ENSOARG00000018179,ENSOARG00000007225,ENSOARG00000016374,ENSOARG00000013972,ENSOARG00000016562,ENSOARG00000016687,ENSOARG00000003930,ENSOARG00000014476,ENSOARG00000012568,ENSOARG00000003073,ENSOARG00000009857,ENSOARG00000004691,ENSOARG00000003235,ENSOARG00000017377,ENSOARG00000013610,ENSOARG00000007827,ENSOARG00000001613,ENSOARG00000006303,…
GO:0043169	cation binding	molecular_function	0.018836	434	ENSOARG00000008251,ENSOARG00000017233,ENSOARG00000009536,ENSOARG00000013564,ENSOARG00000013295,ENSOARG00000010703,ENSOARG00000001074,ENSOARG00000016200,ENSOARG00000008845,ENSOARG00000000341,ENSOARG00000003261,ENSOARG00000018791,ENSOARG00000001862,ENSOARG00000006385,ENSOARG00000002664,ENSOARG00000004812,ENSOARG00000012565,ENSOARG00000015977,ENSOARG00000019941,ENSOARG00000021057,ENSOARG00000016706,…
GO:0046872	metal ion binding	molecular_function	0.018836	432	ENSOARG00000005260,ENSOARG00000007378,ENSOARG00000006156,ENSOARG00000003642,ENSOARG00000000811,ENSOARG00000008436,ENSOARG00000013863,ENSOARG00000001170,ENSOARG00000002981,ENSOARG00000004983,ENSOARG00000000042,ENSOARG00000002819,ENSOARG00000011993,ENSOARG00000000818,ENSOARG00000002163,ENSOARG00000018718,ENSOARG00000005009,ENSOARG00000018265,ENSOARG00000013110,ENSOARG00000009195,ENSOARG00000018726,…
GO:0098609	cell-cell adhesion	biological_process	0.020882	27	ENSOARG00000018746,ENSOARG00000001308,ENSOARG00000018726,ENSOARG00000011997,ENSOARG00000013216,ENSOARG00000006661,ENSOARG00000018819,ENSOARG00000001849,ENSOARG00000006907,ENSOARG00000007130,ENSOARG00000004293,ENSOARG00000007594,ENSOARG00000018742,ENSOARG00000009566,ENSOARG00000003103,ENSOARG00000015131,ENSOARG00000003932,ENSOARG00000016424,ENSOARG00000008845,ENSOARG00000000218,ENSOARG00000006446,…
GO:0017111	nucleoside-triphosphatase activity	molecular_function	0.020882	139	ENSOARG00000020803,ENSOARG00000004998,ENSOARG00000016755,ENSOARG00000014178,ENSOARG00000007293,ENSOARG00000007573,ENSOARG00000001499,ENSOARG00000004002,ENSOARG00000005283,ENSOARG00000016953,ENSOARG00000008614,ENSOARG00000016959,ENSOARG00000000946,ENSOARG00000014098,ENSOARG00000003612,ENSOARG00000010377,ENSOARG00000012100,ENSOARG00000016681,ENSOARG00000011817,ENSOARG00000006303,ENSOARG00000013610,…
GO:0016791	phosphatase activity	molecular_function	0.025969	61	ENSOARG00000006666,ENSOARG00000004002,ENSOARG00000013295,ENSOARG00000002013,ENSOARG00000016755,ENSOARG00000010546,ENSOARG00000003261,ENSOARG00000001287,ENSOARG00000016200,ENSOARG00000006432,ENSOARG00000002824,ENSOARG00000007023,ENSOARG00000011243,ENSOARG00000015821,ENSOARG00000001862,ENSOARG00000005748,ENSOARG00000013405,ENSOARG00000003435,ENSOARG00000008724,ENSOARG00000013550,ENSOARG00000009168,…
GO:0017048	Rho GTPase binding	molecular_function	0.026211	8	ENSOARG00000002442,ENSOARG00000008819,ENSOARG00000009861,ENSOARG00000007483,ENSOARG00000006414,ENSOARG00000000237,ENSOARG00000000636,ENSOARG00000005365
GO:0007156	homophilic cell adhesion via plasma membrane adhesion molecules	biological_process	0.026348	23	ENSOARG00000012915,ENSOARG00000010505,ENSOARG00000012806,ENSOARG00000008519,ENSOARG00000000218,ENSOARG00000006446,ENSOARG00000008845,ENSOARG00000016424,ENSOARG00000003932,ENSOARG00000003103,ENSOARG00000015131,ENSOARG00000009566,ENSOARG00000018742,ENSOARG00000007130,ENSOARG00000006907,ENSOARG00000001849,ENSOARG00000006661,ENSOARG00000018819,ENSOARG00000018726,ENSOARG00000013216,ENSOARG00000011997,…
GO:0006468	protein phosphorylation	biological_process	0.028794	106	ENSOARG00000004318,ENSOARG00000009784,ENSOARG00000000285,ENSOARG00000004764,ENSOARG00000003569,ENSOARG00000006787,ENSOARG00000013006,ENSOARG00000015860,ENSOARG00000011352,ENSOARG00000015725,ENSOARG00000010463,ENSOARG00000001497,ENSOARG00000000184,ENSOARG00000018476,ENSOARG00000000337,ENSOARG00000003814,ENSOARG00000012224,ENSOARG00000005755,ENSOARG00000003730,ENSOARG00000020643,ENSOARG00000013499,…
GO:0008092	cytoskeletal protein binding	molecular_function	0.029638	85	ENSOARG00000010121,ENSOARG00000012162,ENSOARG00000012422,ENSOARG00000016687,ENSOARG00000000636,ENSOARG00000006414,ENSOARG00000011893,ENSOARG00000020797,ENSOARG00000002383,ENSOARG00000008448,ENSOARG00000009861,ENSOARG00000003523,ENSOARG00000013596,ENSOARG00000007483,ENSOARG00000016428,ENSOARG00000015077,ENSOARG00000004292,ENSOARG00000005349,ENSOARG00000012876,ENSOARG00000013279,ENSOARG00000000119,…
GO:0035556	intracellular signal transduction	biological_process	0.037918	127	ENSOARG00000002033,ENSOARG00000000269,ENSOARG00000002845,ENSOARG00000003383,ENSOARG00000009151,ENSOARG00000001140,ENSOARG00000017493,ENSOARG00000014007,ENSOARG00000006787,ENSOARG00000003569,ENSOARG00000004194,ENSOARG00000003396,ENSOARG00000015860,ENSOARG00000013656,ENSOARG00000010829,ENSOARG00000018476,ENSOARG00000017298,ENSOARG00000009312,ENSOARG00000003673,ENSOARG00000013460,ENSOARG00000010010,…
GO:1902531	regulation of intracellular signal transduction	biological_process	0.038038	32	ENSOARG00000005522,ENSOARG00000019687,ENSOARG00000011891,ENSOARG00000014555,ENSOARG00000011086,ENSOARG00000005438,ENSOARG00000000531,ENSOARG00000017579,ENSOARG00000007108,ENSOARG00000004073,ENSOARG00000004983,ENSOARG00000017057,ENSOARG00000003400,ENSOARG00000002489,ENSOARG00000007394,ENSOARG00000002845,ENSOARG00000007594,ENSOARG00000004194,ENSOARG00000013656,ENSOARG00000005650,ENSOARG00000000848,…
GO:0003993	acid phosphatase activity	molecular_function	0.040599	29	ENSOARG00000016809,ENSOARG00000003261,ENSOARG00000007023,ENSOARG00000006151,ENSOARG00000015821,ENSOARG00000001862,ENSOARG00000017257,ENSOARG00000003856,ENSOARG00000013767,ENSOARG00000006595,ENSOARG00000004493,ENSOARG00000014144,ENSOARG00000007507,ENSOARG00000000549,ENSOARG00000013295,ENSOARG00000010714,ENSOARG00000016790,ENSOARG00000017897,ENSOARG00000012625,ENSOARG00000009764,ENSOARG00000001254,…
GO:0009975	cyclase activity	molecular_function	0.041561	12	ENSOARG00000017199,ENSOARG00000015860,ENSOARG00000010375,ENSOARG00000002932,ENSOARG00000003315,ENSOARG00000014702,ENSOARG00000018257,ENSOARG00000013072,ENSOARG00000008753,ENSOARG00000013527,ENSOARG00000018476,ENSOARG00000000972
GO:0005088	Ras guanyl-nucleotide exchange factor activity	molecular_function	0.041561	21	ENSOARG00000003037,ENSOARG00000021200,ENSOARG00000007108,ENSOARG00000002489,ENSOARG00000008352,ENSOARG00000008881,ENSOARG00000010543,ENSOARG00000017057,ENSOARG00000013279,ENSOARG00000004983,ENSOARG00000011086,ENSOARG00000014555,ENSOARG00000011891,ENSOARG00000007594,ENSOARG00000005438,ENSOARG00000007394,ENSOARG00000019687,ENSOARG00000000848,ENSOARG00000005650,ENSOARG00000000531,ENSOARG00000004194
GO:0005089	Rho guanyl-nucleotide exchange factor activity	molecular_function	0.041561	21	ENSOARG00000011891,ENSOARG00000014555,ENSOARG00000007594,ENSOARG00000011086,ENSOARG00000005438,ENSOARG00000007394,ENSOARG00000019687,ENSOARG00000000531,ENSOARG00000004194,ENSOARG00000000848,ENSOARG00000005650,ENSOARG00000021200,ENSOARG00000007108,ENSOARG00000003037,ENSOARG00000017057,ENSOARG00000013279,ENSOARG00000004983,ENSOARG00000002489,ENSOARG00000010543,ENSOARG00000008352,ENSOARG00000008881
GO:0016818	hydrolase activity, acting on acid anhydrides, in phosphorus-containing anhydrides	molecular_function	0.041561	145	ENSOARG00000008883,ENSOARG00000017441,ENSOARG00000017183,ENSOARG00000017671,ENSOARG00000013845,ENSOARG00000000842,ENSOARG00000013405,ENSOARG00000010639,ENSOARG00000004978,ENSOARG00000018540,ENSOARG00000015616,ENSOARG00000013120,ENSOARG00000002511,ENSOARG00000004655,ENSOARG00000009973,ENSOARG00000015028,ENSOARG00000018596,ENSOARG00000012454,ENSOARG00000004269,ENSOARG00000001808,ENSOARG00000002205,…
GO:0008289	lipid binding	molecular_function	0.04185	53	ENSOARG00000002639,ENSOARG00000011023,ENSOARG00000010770,ENSOARG00000014525,ENSOARG00000016120,ENSOARG00000015616,ENSOARG00000013136,ENSOARG00000011933,ENSOARG00000010447,ENSOARG00000016389,ENSOARG00000007561,ENSOARG00000009973,ENSOARG00000004076,ENSOARG00000007490,ENSOARG00000011950,ENSOARG00000018404,ENSOARG00000007725,ENSOARG00000009911,ENSOARG00000018868,ENSOARG00000017579,ENSOARG00000004075,…
GO:0016817	hydrolase activity, acting on acid anhydrides	molecular_function	0.047174	156	ENSOARG00000004269,ENSOARG00000012454,ENSOARG00000015028,ENSOARG00000018596,ENSOARG00000002511,ENSOARG00000004655,ENSOARG00000009973,ENSOARG00000015616,ENSOARG00000013120,ENSOARG00000018540,ENSOARG00000013362,ENSOARG00000010639,ENSOARG00000004978,ENSOARG00000017454,ENSOARG00000000842,ENSOARG00000013405,ENSOARG00000013845,ENSOARG00000017671,ENSOARG00000008883,ENSOARG00000017183,ENSOARG00000017441,…
GO:0016042	lipid catabolic process	biological_process	0.049799	14	ENSOARG00000007935,ENSOARG00000009195,ENSOARG00000012558,ENSOARG00000007684,ENSOARG00000012241,ENSOARG00000018633,ENSOARG00000020474,ENSOARG00000015884,ENSOARG00000016374,ENSOARG00000019436,ENSOARG00000014144,ENSOARG00000012053,ENSOARG00000020466,ENSOARG00000012922
GO:0007265	Ras protein signal transduction	biological_process	0.049799	23	ENSOARG00000005438,ENSOARG00000011891,ENSOARG00000014555,ENSOARG00000011086,ENSOARG00000007594,ENSOARG00000019687,ENSOARG00000007394,ENSOARG00000000848,ENSOARG00000005650,ENSOARG00000000531,ENSOARG00000004194,ENSOARG00000003538,ENSOARG00000003037,ENSOARG00000004073,ENSOARG00000017298,ENSOARG00000007108,ENSOARG00000000653,ENSOARG00000002489,ENSOARG00000008352,ENSOARG00000010543,ENSOARG00000013279,…
GO:0046578	regulation of Ras protein signal transduction	biological_process	0.049799	23	ENSOARG00000005650,ENSOARG00000000848,ENSOARG00000004194,ENSOARG00000000531,ENSOARG00000019687,ENSOARG00000007394,ENSOARG00000014555,ENSOARG00000011891,ENSOARG00000007594,ENSOARG00000011086,ENSOARG00000005438,ENSOARG00000010543,ENSOARG00000008352,ENSOARG00000002489,ENSOARG00000000653,ENSOARG00000004983,ENSOARG00000017057,ENSOARG00000013279,ENSOARG00000003037,ENSOARG00000003538,ENSOARG00000007108,…
GO:0004672	protein kinase activity	molecular_function	0.051587	115	ENSOARG00000011352,ENSOARG00000015860,ENSOARG00000010463,ENSOARG00000001497,ENSOARG00000015725,ENSOARG00000011884,ENSOARG00000006787,ENSOARG00000003569,ENSOARG00000013006,ENSOARG00000007445,ENSOARG00000000285,ENSOARG00000009784,ENSOARG00000004318,ENSOARG00000003583,ENSOARG00000013499,ENSOARG00000020643,ENSOARG00000005440,ENSOARG00000001699,ENSOARG00000003932,ENSOARG00000012224,ENSOARG00000003814,…
GO:0048583	regulation of response to stimulus	biological_process	0.051587	48	ENSOARG00000002489,ENSOARG00000003400,ENSOARG00000014055,ENSOARG00000017057,ENSOARG00000006385,ENSOARG00000004983,ENSOARG00000003372,ENSOARG00000017478,ENSOARG00000004073,ENSOARG00000007108,ENSOARG00000003417,ENSOARG00000004075,ENSOARG00000017579,ENSOARG00000000531,ENSOARG00000000785,ENSOARG00000005438,ENSOARG00000017284,ENSOARG00000011891,ENSOARG00000014555,ENSOARG00000011086,ENSOARG00000019687,…
GO:0051179	localization	biological_process	0.051587	377	ENSOARG00000015269,ENSOARG00000004938,ENSOARG00000006215,ENSOARG00000004068,ENSOARG00000014872,ENSOARG00000007225,ENSOARG00000014307,ENSOARG00000018352,ENSOARG00000013705,ENSOARG00000000859,ENSOARG00000009698,ENSOARG00000019322,ENSOARG00000018472,ENSOARG00000011432,ENSOARG00000005826,ENSOARG00000011770,ENSOARG00000018991,ENSOARG00000015077,ENSOARG00000011107,ENSOARG00000007405,ENSOARG00000015978,…
GO:0006793	phosphorus metabolic process	biological_process	0.053166	180	ENSOARG00000015686,ENSOARG00000014702,ENSOARG00000011432,ENSOARG00000003246,ENSOARG00000009840,ENSOARG00000016360,ENSOARG00000011107,ENSOARG00000016194,ENSOARG00000016787,ENSOARG00000007185,ENSOARG00000018205,ENSOARG00000001564,ENSOARG00000005469,ENSOARG00000008337,ENSOARG00000013708,ENSOARG00000000422,ENSOARG00000003190,ENSOARG00000016384,ENSOARG00000007360,ENSOARG00000001867,ENSOARG00000017199,…
GO:0006796	phosphate-containing compound metabolic process	biological_process	0.056834	179	ENSOARG00000018309,ENSOARG00000000337,ENSOARG00000018476,ENSOARG00000004502,ENSOARG00000013499,ENSOARG00000003583,ENSOARG00000001699,ENSOARG00000003814,ENSOARG00000018257,ENSOARG00000008734,ENSOARG00000003730,ENSOARG00000007536,ENSOARG00000004318,ENSOARG00000004764,ENSOARG00000010272,ENSOARG00000011352,ENSOARG00000015725,ENSOARG00000010463,ENSOARG00000006666,ENSOARG00000018353,ENSOARG00000000972,…
GO:0061024	membrane organization	biological_process	0.063949	37	ENSOARG00000018095,ENSOARG00000001140,ENSOARG00000011782,ENSOARG00000017493,ENSOARG00000003337,ENSOARG00000014872,ENSOARG00000017976,ENSOARG00000009713,ENSOARG00000013082,ENSOARG00000016374,ENSOARG00000005263,ENSOARG00000001659,ENSOARG00000014202,ENSOARG00000012344,ENSOARG00000000817,ENSOARG00000005349,ENSOARG00000007506,ENSOARG00000017205,ENSOARG00000014682,ENSOARG00000025182,ENSOARG00000005718,…
GO:0003777	microtubule motor activity	molecular_function	0.076743	18	ENSOARG00000020558,ENSOARG00000011127,ENSOARG00000004655,ENSOARG00000012762,ENSOARG00000005081,ENSOARG00000004998,ENSOARG00000005161,ENSOARG00000004141,ENSOARG00000016755,ENSOARG00000015028,ENSOARG00000000878,ENSOARG00000011676,ENSOARG00000015491,ENSOARG00000016687,ENSOARG00000002205,ENSOARG00000003064,ENSOARG00000005770,ENSOARG00000011950
GO:0045995	regulation of embryonic development	biological_process	0.076743	8	ENSOARG00000002839,ENSOARG00000007671,ENSOARG00000000327,ENSOARG00000013462,ENSOARG00000005870,ENSOARG00000020797,ENSOARG00000013616,ENSOARG00000013521
GO:2000026	regulation of multicellular organismal development	biological_process	0.076743	12	ENSOARG00000009827,ENSOARG00000008389,ENSOARG00000002839,ENSOARG00000005870,ENSOARG00000013462,ENSOARG00000000327,ENSOARG00000007671,ENSOARG00000013521,ENSOARG00000008285,ENSOARG00000020797,ENSOARG00000013616,ENSOARG00000015642
GO:0009790	embryo development	biological_process	0.076743	9	ENSOARG00000002839,ENSOARG00000011950,ENSOARG00000000327,ENSOARG00000007671,ENSOARG00000013462,ENSOARG00000005870,ENSOARG00000020797,ENSOARG00000013616,ENSOARG00000013521
GO:0016153	urocanate hydratase activity	molecular_function	0.089793	4	ENSOARG00000018337,ENSOARG00000015182,ENSOARG00000008294,ENSOARG00000008550
GO:0003779	actin binding	molecular_function	0.089793	51	ENSOARG00000007725,ENSOARG00000004731,ENSOARG00000013712,ENSOARG00000002230,ENSOARG00000002959,ENSOARG00000011551,ENSOARG00000015139,ENSOARG00000005365,ENSOARG00000000749,ENSOARG00000002275,ENSOARG00000007843,ENSOARG00000008614,ENSOARG00000006283,ENSOARG00000008715,ENSOARG00000005862,ENSOARG00000007651,ENSOARG00000010669,ENSOARG00000018681,ENSOARG00000012454,ENSOARG00000020803,ENSOARG00000003517,…
GO:0004674	protein serine/threonine kinase activity	molecular_function	0.089793	39	ENSOARG00000013036,ENSOARG00000018416,ENSOARG00000007445,ENSOARG00000011301,ENSOARG00000011884,ENSOARG00000000422,ENSOARG00000015725,ENSOARG00000006076,ENSOARG00000010463,ENSOARG00000014581,ENSOARG00000008337,ENSOARG00000003814,ENSOARG00000015686,ENSOARG00000003246,ENSOARG00000003730,ENSOARG00000013499,ENSOARG00000016787,ENSOARG00000003583,ENSOARG00000001699,ENSOARG00000017295,ENSOARG00000010277,…
GO:0009966	regulation of signal transduction	biological_process	0.089793	40	ENSOARG00000011891,ENSOARG00000017284,ENSOARG00000014555,ENSOARG00000011086,ENSOARG00000005438,ENSOARG00000005522,ENSOARG00000019687,ENSOARG00000017579,ENSOARG00000000531,ENSOARG00000003372,ENSOARG00000004073,ENSOARG00000007108,ENSOARG00000003400,ENSOARG00000002489,ENSOARG00000017057,ENSOARG00000006385,ENSOARG00000004983,ENSOARG00000007594,ENSOARG00000002845,ENSOARG00000007394,ENSOARG00000008961,…
GO:0016772	transferase activity, transferring phosphorus-containing groups	molecular_function	0.092038	217	ENSOARG00000020571,ENSOARG00000005654,ENSOARG00000002988,ENSOARG00000007573,ENSOARG00000014726,ENSOARG00000015164,ENSOARG00000010150,ENSOARG00000010701,ENSOARG00000020803,ENSOARG00000005665,ENSOARG00000003252,ENSOARG00000010629,ENSOARG00000021197,ENSOARG00000003612,ENSOARG00000014098,ENSOARG00000018254,ENSOARG00000005283,ENSOARG00000003080,ENSOARG00000016427,ENSOARG00000005700,ENSOARG00000010005,…
GO:0007266	Rho protein signal transduction	biological_process	0.092038	19	ENSOARG00000019687,ENSOARG00000007394,ENSOARG00000005438,ENSOARG00000014555,ENSOARG00000011891,ENSOARG00000007594,ENSOARG00000011086,ENSOARG00000004194,ENSOARG00000000531,ENSOARG00000005650,ENSOARG00000000848,ENSOARG00000007108,ENSOARG00000003037,ENSOARG00000004983,ENSOARG00000013279,ENSOARG00000017057,ENSOARG00000010543,ENSOARG00000008352,ENSOARG00000002489
GO:0035023	regulation of Rho protein signal transduction	biological_process	0.092038	19	ENSOARG00000004194,ENSOARG00000000531,ENSOARG00000005650,ENSOARG00000000848,ENSOARG00000019687,ENSOARG00000007394,ENSOARG00000014555,ENSOARG00000011891,ENSOARG00000011086,ENSOARG00000007594,ENSOARG00000005438,ENSOARG00000004983,ENSOARG00000017057,ENSOARG00000013279,ENSOARG00000010543,ENSOARG00000008352,ENSOARG00000002489,ENSOARG00000007108,ENSOARG00000003037
GO:0005216	ion channel activity	molecular_function	0.092038	72	ENSOARG00000016548,ENSOARG00000012795,ENSOARG00000018911,ENSOARG00000014606,ENSOARG00000008108,ENSOARG00000011066,ENSOARG00000008262,ENSOARG00000003417,ENSOARG00000001130,ENSOARG00000007671,ENSOARG00000016755,ENSOARG00000000970,ENSOARG00000000067,ENSOARG00000008132,ENSOARG00000012035,ENSOARG00000003835,ENSOARG00000015134,ENSOARG00000010254,ENSOARG00000016910,ENSOARG00000018186,ENSOARG00000015032,…
GO:0022838	substrate-specific channel activity	molecular_function	0.092038	72	ENSOARG00000006474,ENSOARG00000008734,ENSOARG00000014087,ENSOARG00000010244,ENSOARG00000017449,ENSOARG00000018241,ENSOARG00000013743,ENSOARG00000001512,ENSOARG00000009425,ENSOARG00000008947,ENSOARG00000001498,ENSOARG00000012593,ENSOARG00000013121,ENSOARG00000002880,ENSOARG00000014614,ENSOARG00000014097,ENSOARG00000009123,ENSOARG00000008397,ENSOARG00000021141,ENSOARG00000008296,ENSOARG00000017565,…
GO:0016477	cell migration	biological_process	0.092038	9	ENSOARG00000002839,ENSOARG00000005870,ENSOARG00000017614,ENSOARG00000013462,ENSOARG00000007671,ENSOARG00000000327,ENSOARG00000013521,ENSOARG00000020797,ENSOARG00000013616
GO:0030334	regulation of cell migration	biological_process	0.092038	9	ENSOARG00000013616,ENSOARG00000020797,ENSOARG00000013521,ENSOARG00000002839,ENSOARG00000007671,ENSOARG00000000327,ENSOARG00000013462,ENSOARG00000017614,ENSOARG00000005870
GO:0052652	cyclic purine nucleotide metabolic process	biological_process	0.092038	9	ENSOARG00000008753,ENSOARG00000013527,ENSOARG00000013072,ENSOARG00000018476,ENSOARG00000015860,ENSOARG00000017199,ENSOARG00000010375,ENSOARG00000002932,ENSOARG00000014702
GO:0044242	cellular lipid catabolic process	biological_process	0.092038	7	ENSOARG00000015884,ENSOARG00000007935,ENSOARG00000020474,ENSOARG00000020466,ENSOARG00000012922,ENSOARG00000012241,ENSOARG00000012053
GO:0045202	synapse	cellular_component	0.092038	7	ENSOARG00000004007,ENSOARG00000011406,ENSOARG00000015375,ENSOARG00000004978,ENSOARG00000011968,ENSOARG00000013564,ENSOARG00000005260
GO:0016887	ATPase activity	molecular_function	0.092848	70	ENSOARG00000002511,ENSOARG00000015616,ENSOARG00000013120,ENSOARG00000016755,ENSOARG00000004269,ENSOARG00000014178,ENSOARG00000007293,ENSOARG00000007573,ENSOARG00000015028,ENSOARG00000001499,ENSOARG00000004002,ENSOARG00000016959,ENSOARG00000017441,ENSOARG00000008883,ENSOARG00000000946,ENSOARG00000014098,ENSOARG00000010639,ENSOARG00000003612,ENSOARG00000013405,ENSOARG00000012100,ENSOARG00000011817,…
GO:0006810	transport	biological_process	0.096327	356	ENSOARG00000015791,ENSOARG00000014055,ENSOARG00000006025,ENSOARG00000011449,ENSOARG00000001207,ENSOARG00000015339,ENSOARG00000016485,ENSOARG00000001941,ENSOARG00000019169,ENSOARG00000021171,ENSOARG00000007473,ENSOARG00000018609,ENSOARG00000013447,ENSOARG00000009813,ENSOARG00000008133,ENSOARG00000012981,ENSOARG00000009302,ENSOARG00000005578,ENSOARG00000002897,ENSOARG00000006366,ENSOARG00000000817,…
GO:0015267	channel activity	molecular_function	0.096327	72	ENSOARG00000015134,ENSOARG00000003835,ENSOARG00000010254,ENSOARG00000016910,ENSOARG00000018186,ENSOARG00000016755,ENSOARG00000007671,ENSOARG00000000970,ENSOARG00000000067,ENSOARG00000008132,ENSOARG00000012035,ENSOARG00000003417,ENSOARG00000001130,ENSOARG00000016548,ENSOARG00000018911,ENSOARG00000014606,ENSOARG00000012795,ENSOARG00000008108,ENSOARG00000011066,ENSOARG00000008262,ENSOARG00000000438,…
GO:0022803	passive transmembrane transporter activity	molecular_function	0.096327	72	ENSOARG00000004430,ENSOARG00000011921,ENSOARG00000018013,ENSOARG00000000438,ENSOARG00000005349,ENSOARG00000016612,ENSOARG00000011107,ENSOARG00000017252,ENSOARG00000015032,ENSOARG00000002844,ENSOARG00000018790,ENSOARG00000016897,ENSOARG00000014172,ENSOARG00000000632,ENSOARG00000007671,ENSOARG00000016755,ENSOARG00000000970,ENSOARG00000000067,ENSOARG00000008132,ENSOARG00000012035,ENSOARG00000003835,…
GO:0010646	regulation of cell communication	biological_process	0.10022	40	ENSOARG00000004073,ENSOARG00000007108,ENSOARG00000003372,ENSOARG00000006385,ENSOARG00000017057,ENSOARG00000004983,ENSOARG00000002489,ENSOARG00000003400,ENSOARG00000005438,ENSOARG00000014555,ENSOARG00000017284,ENSOARG00000011891,ENSOARG00000011086,ENSOARG00000019687,ENSOARG00000005522,ENSOARG00000000531,ENSOARG00000017579,ENSOARG00000017298,ENSOARG00000013678,ENSOARG00000008389,ENSOARG00000003538,…
GO:0023051	regulation of signaling	biological_process	0.10941	40	ENSOARG00000000653,ENSOARG00000003350,ENSOARG00000010543,ENSOARG00000008352,ENSOARG00000013279,ENSOARG00000003103,ENSOARG00000007701,ENSOARG00000008285,ENSOARG00000017283,ENSOARG00000003538,ENSOARG00000008389,ENSOARG00000003037,ENSOARG00000017298,ENSOARG00000013678,ENSOARG00000000848,ENSOARG00000004106,ENSOARG00000005650,ENSOARG00000013656,ENSOARG00000004194,ENSOARG00000007594,ENSOARG00000007394,…
GO:0051234	establishment of localization	biological_process	0.10964	357	ENSOARG00000011415,ENSOARG00000010809,ENSOARG00000005349,ENSOARG00000021191,ENSOARG00000006684,ENSOARG00000006609,ENSOARG00000008002,ENSOARG00000001846,ENSOARG00000006414,ENSOARG00000002205,ENSOARG00000005568,ENSOARG00000018790,ENSOARG00000016897,ENSOARG00000018749,ENSOARG00000010834,ENSOARG00000016113,ENSOARG00000012907,ENSOARG00000007425,ENSOARG00000015616,ENSOARG00000018186,ENSOARG00000013406,…
GO:0007018	microtubule-based movement	biological_process	0.11738	18	ENSOARG00000011676,ENSOARG00000015491,ENSOARG00000016687,ENSOARG00000003064,ENSOARG00000002205,ENSOARG00000000878,ENSOARG00000011950,ENSOARG00000005770,ENSOARG00000005081,ENSOARG00000004998,ENSOARG00000005161,ENSOARG00000020558,ENSOARG00000012762,ENSOARG00000011127,ENSOARG00000004655,ENSOARG00000015028,ENSOARG00000004141,ENSOARG00000016755
GO:0050793	regulation of developmental process	biological_process	0.13188	14	ENSOARG00000009827,ENSOARG00000009223,ENSOARG00000008389,ENSOARG00000002839,ENSOARG00000019169,ENSOARG00000005870,ENSOARG00000013462,ENSOARG00000000327,ENSOARG00000007671,ENSOARG00000013521,ENSOARG00000020797,ENSOARG00000008285,ENSOARG00000013616,ENSOARG00000015642
GO:0004620	phospholipase activity	molecular_function	0.18243	10	ENSOARG00000009195,ENSOARG00000012558,ENSOARG00000007935,ENSOARG00000008988,ENSOARG00000003798,ENSOARG00000020474,ENSOARG00000018329,ENSOARG00000015884,ENSOARG00000020466,ENSOARG00000009536
GO:0034470	ncRNA processing	biological_process	0.18766	47	ENSOARG00000009397,ENSOARG00000009537,ENSOARG00000014216,ENSOARG00000007360,ENSOARG00000013213,ENSOARG00000010714,ENSOARG00000018292,ENSOARG00000017581,ENSOARG00000013972,ENSOARG00000014255,ENSOARG00000006541,ENSOARG00000003337,ENSOARG00000013823,ENSOARG00000020458,ENSOARG00000003052,ENSOARG00000007555,ENSOARG00000017222,ENSOARG00000015998,ENSOARG00000010215,ENSOARG00000018309,ENSOARG00000007094,…
GO:0016310	phosphorylation	biological_process	0.19325	111	ENSOARG00000003190,ENSOARG00000000422,ENSOARG00000006076,ENSOARG00000016384,ENSOARG00000013072,ENSOARG00000016829,ENSOARG00000013036,ENSOARG00000008052,ENSOARG00000004205,ENSOARG00000009485,ENSOARG00000006095,ENSOARG00000018185,ENSOARG00000018416,ENSOARG00000014630,ENSOARG00000001188,ENSOARG00000013279,ENSOARG00000015686,ENSOARG00000003246,ENSOARG00000007185,ENSOARG00000016787,ENSOARG00000011742,…
GO:0005996	monosaccharide metabolic process	biological_process	0.19707	17	ENSOARG00000002424,ENSOARG00000010701,ENSOARG00000005253,ENSOARG00000010586,ENSOARG00000004502,ENSOARG00000018880,ENSOARG00000007023,ENSOARG00000008756,ENSOARG00000011551,ENSOARG00000013082,ENSOARG00000021147,ENSOARG00000004237,ENSOARG00000017897,ENSOARG00000004733,ENSOARG00000002688,ENSOARG00000018154,ENSOARG00000002168
GO:0008237	metallopeptidase activity	molecular_function	0.19707	39	ENSOARG00000015977,ENSOARG00000010742,ENSOARG00000014248,ENSOARG00000017308,ENSOARG00000004504,ENSOARG00000018796,ENSOARG00000007156,ENSOARG00000009670,ENSOARG00000013488,ENSOARG00000011993,ENSOARG00000002163,ENSOARG00000006156,ENSOARG00000016252,ENSOARG00000000341,ENSOARG00000013928,ENSOARG00000005344,ENSOARG00000007908,ENSOARG00000003383,ENSOARG00000010182,ENSOARG00000016153,ENSOARG00000015032,…
GO:0005231	excitatory extracellular ligand-gated ion channel activity	molecular_function	0.20506	9	ENSOARG00000018241,ENSOARG00000009425,ENSOARG00000009123,ENSOARG00000012035,ENSOARG00000002844,ENSOARG00000000438,ENSOARG00000010244,ENSOARG00000003064,ENSOARG00000006222
GO:0044877	macromolecular complex binding	molecular_function	0.20994	59	ENSOARG00000025170,ENSOARG00000001613,ENSOARG00000017377,ENSOARG00000005081,ENSOARG00000005349,ENSOARG00000012762,ENSOARG00000011127,ENSOARG00000020558,ENSOARG00000012876,ENSOARG00000013460,ENSOARG00000015380,ENSOARG00000017222,ENSOARG00000016687,ENSOARG00000016562,ENSOARG00000013534,ENSOARG00000000343,ENSOARG00000011893,ENSOARG00000008840,ENSOARG00000010988,ENSOARG00000002383,ENSOARG00000018402,…
GO:0009187	cyclic nucleotide metabolic process	biological_process	0.22096	10	ENSOARG00000013527,ENSOARG00000008753,ENSOARG00000013072,ENSOARG00000018476,ENSOARG00000015860,ENSOARG00000017199,ENSOARG00000010375,ENSOARG00000002932,ENSOARG00000018154,ENSOARG00000014702
GO:1903825	organic acid transmembrane transport	biological_process	0.2265	13	ENSOARG00000001703,ENSOARG00000000528,ENSOARG00000012090,ENSOARG00000013596,ENSOARG00000010032,ENSOARG00000019354,ENSOARG00000000443,ENSOARG00000015670,ENSOARG00000015817,ENSOARG00000017320,ENSOARG00000002294,ENSOARG00000016870,ENSOARG00000015929
GO:0016849	phosphorus-oxygen lyase activity	molecular_function	0.2265	12	ENSOARG00000000972,ENSOARG00000018476,ENSOARG00000013527,ENSOARG00000008753,ENSOARG00000013072,ENSOARG00000018257,ENSOARG00000014702,ENSOARG00000003315,ENSOARG00000002932,ENSOARG00000010375,ENSOARG00000015860,ENSOARG00000017199
GO:0030155	regulation of cell adhesion	biological_process	0.2265	8	ENSOARG00000002839,ENSOARG00000005870,ENSOARG00000013462,ENSOARG00000000327,ENSOARG00000007671,ENSOARG00000013521,ENSOARG00000013616,ENSOARG00000020797
GO:0006396	RNA processing	biological_process	0.23356	74	ENSOARG00000010447,ENSOARG00000006244,ENSOARG00000006432,ENSOARG00000017432,ENSOARG00000013212,ENSOARG00000002511,ENSOARG00000003442,ENSOARG00000013112,ENSOARG00000007108,ENSOARG00000003172,ENSOARG00000016755,ENSOARG00000008883,ENSOARG00000005841,ENSOARG00000014200,ENSOARG00000018616,ENSOARG00000006334,ENSOARG00000008705,ENSOARG00000008152,ENSOARG00000015619,ENSOARG00000013381,ENSOARG00000021147,…
GO:0005215	transporter activity	molecular_function	0.23408	212	ENSOARG00000006373,ENSOARG00000013073,ENSOARG00000002505,ENSOARG00000007178,ENSOARG00000012144,ENSOARG00000013723,ENSOARG00000015461,ENSOARG00000018786,ENSOARG00000016443,ENSOARG00000013902,ENSOARG00000016200,ENSOARG00000010180,ENSOARG00000010594,ENSOARG00000008375,ENSOARG00000003739,ENSOARG00000019354,ENSOARG00000019941,ENSOARG00000015862,ENSOARG00000018143,ENSOARG00000003064,ENSOARG00000015504,…
GO:0005158	insulin receptor binding	molecular_function	0.24171	7	ENSOARG00000000343,ENSOARG00000002574,ENSOARG00000004300,ENSOARG00000018126,ENSOARG00000015274,ENSOARG00000020803,ENSOARG00000004967
GO:0005234	extracellular-glutamate-gated ion channel activity	molecular_function	0.24171	7	ENSOARG00000012035,ENSOARG00000006222,ENSOARG00000009425,ENSOARG00000000438,ENSOARG00000002844,ENSOARG00000018241,ENSOARG00000010244
GO:0022857	transmembrane transporter activity	molecular_function	0.24171	189	ENSOARG00000011921,ENSOARG00000003073,ENSOARG00000018013,ENSOARG00000008291,ENSOARG00000016417,ENSOARG00000014581,ENSOARG00000004691,ENSOARG00000004430,ENSOARG00000007405,ENSOARG00000011107,ENSOARG00000002294,ENSOARG00000016612,ENSOARG00000011817,ENSOARG00000000859,ENSOARG00000019322,ENSOARG00000011432,ENSOARG00000000438,ENSOARG00000007225,ENSOARG00000014307,ENSOARG00000010216,ENSOARG00000009573,…
GO:0051270	regulation of cellular component movement	biological_process	0.24171	9	ENSOARG00000020797,ENSOARG00000013616,ENSOARG00000013521,ENSOARG00000005870,ENSOARG00000017614,ENSOARG00000007671,ENSOARG00000000327,ENSOARG00000013462,ENSOARG00000002839
GO:2000145	regulation of cell motility	biological_process	0.24171	9	ENSOARG00000007671,ENSOARG00000000327,ENSOARG00000013462,ENSOARG00000017614,ENSOARG00000005870,ENSOARG00000002839,ENSOARG00000013616,ENSOARG00000020797,ENSOARG00000013521
GO:0032403	protein complex binding	molecular_function	0.24186	51	ENSOARG00000015491,ENSOARG00000011676,ENSOARG00000017441,ENSOARG00000000878,ENSOARG00000005783,ENSOARG00000004967,ENSOARG00000011950,ENSOARG00000010377,ENSOARG00000002959,ENSOARG00000001771,ENSOARG00000002574,ENSOARG00000004731,ENSOARG00000018540,ENSOARG00000004998,ENSOARG00000002511,ENSOARG00000015274,ENSOARG00000020803,ENSOARG00000004655,ENSOARG00000017233,ENSOARG00000003172,ENSOARG00000015461,…
GO:0042651	thylakoid membrane	cellular_component	0.24241	6	ENSOARG00000016384,ENSOARG00000004800,ENSOARG00000009902,ENSOARG00000004241,ENSOARG00000007414,ENSOARG00000005857
GO:0006613	cotranslational protein targeting to membrane	biological_process	0.24241	13	ENSOARG00000005091,ENSOARG00000018095,ENSOARG00000001140,ENSOARG00000003337,ENSOARG00000016959,ENSOARG00000015616,ENSOARG00000014872,ENSOARG00000010639,ENSOARG00000010739,ENSOARG00000013082,ENSOARG00000007573,ENSOARG00000014682,ENSOARG00000013405
GO:0070972	protein localization to endoplasmic reticulum	biological_process	0.24241	13	ENSOARG00000018095,ENSOARG00000001140,ENSOARG00000003337,ENSOARG00000016959,ENSOARG00000015616,ENSOARG00000010639,ENSOARG00000014872,ENSOARG00000010739,ENSOARG00000013082,ENSOARG00000014682,ENSOARG00000007573,ENSOARG00000013405,ENSOARG00000004118
GO:0098656	anion transmembrane transport	biological_process	0.24241	13	ENSOARG00000002294,ENSOARG00000016870,ENSOARG00000015929,ENSOARG00000015817,ENSOARG00000017320,ENSOARG00000000443,ENSOARG00000015670,ENSOARG00000001703,ENSOARG00000000528,ENSOARG00000012090,ENSOARG00000013596,ENSOARG00000010032,ENSOARG00000019354
GO:0006614	SRP-dependent cotranslational protein targeting to membrane	biological_process	0.24269	12	ENSOARG00000013405,ENSOARG00000014682,ENSOARG00000007573,ENSOARG00000010739,ENSOARG00000013082,ENSOARG00000014872,ENSOARG00000010639,ENSOARG00000016959,ENSOARG00000003337,ENSOARG00000015616,ENSOARG00000018095,ENSOARG00000001140
GO:0045047	protein targeting to ER	biological_process	0.24269	12	ENSOARG00000015616,ENSOARG00000003337,ENSOARG00000016959,ENSOARG00000001140,ENSOARG00000018095,ENSOARG00000014682,ENSOARG00000007573,ENSOARG00000013405,ENSOARG00000010639,ENSOARG00000014872,ENSOARG00000010739,ENSOARG00000013082
GO:0072599	establishment of protein localization to endoplasmic reticulum	biological_process	0.24269	12	ENSOARG00000007573,ENSOARG00000014682,ENSOARG00000013405,ENSOARG00000010639,ENSOARG00000014872,ENSOARG00000013082,ENSOARG00000010739,ENSOARG00000015616,ENSOARG00000003337,ENSOARG00000016959,ENSOARG00000018095,ENSOARG00000001140
GO:0034660	ncRNA metabolic process	biological_process	0.25245	56	ENSOARG00000013213,ENSOARG00000007360,ENSOARG00000018292,ENSOARG00000014172,ENSOARG00000017581,ENSOARG00000010714,ENSOARG00000013972,ENSOARG00000014255,ENSOARG00000003337,ENSOARG00000006541,ENSOARG00000009397,ENSOARG00000009537,ENSOARG00000014216,ENSOARG00000013823,ENSOARG00000020458,ENSOARG00000007555,ENSOARG00000009761,ENSOARG00000017537,ENSOARG00000003052,ENSOARG00000015998,ENSOARG00000010215,…
GO:0009451	RNA modification	biological_process	0.25683	31	ENSOARG00000020458,ENSOARG00000013823,ENSOARG00000009595,ENSOARG00000018629,ENSOARG00000014098,ENSOARG00000003337,ENSOARG00000006541,ENSOARG00000018292,ENSOARG00000008883,ENSOARG00000013972,ENSOARG00000013213,ENSOARG00000007360,ENSOARG00000014216,ENSOARG00000009537,ENSOARG00000018154,ENSOARG00000009397,ENSOARG00000010252,ENSOARG00000012568,ENSOARG00000020235,ENSOARG00000013112,ENSOARG00000018309,…
GO:0005326	neurotransmitter transporter activity	molecular_function	0.25859	8	ENSOARG00000012230,ENSOARG00000009813,ENSOARG00000016443,ENSOARG00000000248,ENSOARG00000016211,ENSOARG00000006759,ENSOARG00000012516,ENSOARG00000008002
GO:0005328	neurotransmitter:sodium symporter activity	molecular_function	0.25859	8	ENSOARG00000012230,ENSOARG00000016443,ENSOARG00000009813,ENSOARG00000000248,ENSOARG00000016211,ENSOARG00000006759,ENSOARG00000012516,ENSOARG00000008002
GO:0006612	protein targeting to membrane	biological_process	0.27311	13	ENSOARG00000013082,ENSOARG00000010739,ENSOARG00000014872,ENSOARG00000010639,ENSOARG00000013405,ENSOARG00000007573,ENSOARG00000014682,ENSOARG00000005091,ENSOARG00000018095,ENSOARG00000001140,ENSOARG00000016959,ENSOARG00000003337,ENSOARG00000015616
GO:0042157	lipoprotein metabolic process	biological_process	0.27311	19	ENSOARG00000011023,ENSOARG00000003777,ENSOARG00000016120,ENSOARG00000018991,ENSOARG00000002507,ENSOARG00000011107,ENSOARG00000012399,ENSOARG00000018436,ENSOARG00000009973,ENSOARG00000018257,ENSOARG00000009485,ENSOARG00000018404,ENSOARG00000002839,ENSOARG00000019941,ENSOARG00000016374,ENSOARG00000014247,ENSOARG00000017579,ENSOARG00000000609,ENSOARG00000002744
GO:0040012	regulation of locomotion	biological_process	0.27311	9	ENSOARG00000013616,ENSOARG00000020797,ENSOARG00000013521,ENSOARG00000017614,ENSOARG00000005870,ENSOARG00000007671,ENSOARG00000000327,ENSOARG00000013462,ENSOARG00000002839
GO:0009395	phospholipid catabolic process	biological_process	0.27311	4	ENSOARG00000015884,ENSOARG00000007935,ENSOARG00000020466,ENSOARG00000020474
GO:0051704	multi-organism process	biological_process	0.27311	158	ENSOARG00000012411,ENSOARG00000005718,ENSOARG00000016044,ENSOARG00000016959,ENSOARG00000003417,ENSOARG00000011267,ENSOARG00000003859,ENSOARG00000005552,ENSOARG00000012795,ENSOARG00000004442,ENSOARG00000003605,ENSOARG00000002235,ENSOARG00000011142,ENSOARG00000000363,ENSOARG00000003835,ENSOARG00000005665,ENSOARG00000001268,ENSOARG00000007259,ENSOARG00000016755,ENSOARG00000001447,ENSOARG00000000780,…
GO:0016298	lipase activity	molecular_function	0.27311	11	ENSOARG00000015884,ENSOARG00000020466,ENSOARG00000009536,ENSOARG00000007684,ENSOARG00000012558,ENSOARG00000009195,ENSOARG00000003798,ENSOARG00000007935,ENSOARG00000008988,ENSOARG00000020474,ENSOARG00000018329
GO:0009061	anaerobic respiration	biological_process	0.27311	7	ENSOARG00000007294,ENSOARG00000009698,ENSOARG00000006962,ENSOARG00000004577,ENSOARG00000014865,ENSOARG00000010133,ENSOARG00000014962
GO:0015947	methane metabolic process	biological_process	0.27311	7	ENSOARG00000006962,ENSOARG00000009698,ENSOARG00000007294,ENSOARG00000014962,ENSOARG00000004577,ENSOARG00000014865,ENSOARG00000010133
GO:0015948	methanogenesis	biological_process	0.27311	7	ENSOARG00000006962,ENSOARG00000007294,ENSOARG00000009698,ENSOARG00000014962,ENSOARG00000004577,ENSOARG00000014865,ENSOARG00000010133
GO:0015975	energy derivation by oxidation of reduced inorganic compounds	biological_process	0.27311	7	ENSOARG00000014865,ENSOARG00000010133,ENSOARG00000004577,ENSOARG00000014962,ENSOARG00000009698,ENSOARG00000007294,ENSOARG00000006962
GO:0043446	cellular alkane metabolic process	biological_process	0.27311	7	ENSOARG00000014865,ENSOARG00000010133,ENSOARG00000004577,ENSOARG00000014962,ENSOARG00000009698,ENSOARG00000007294,ENSOARG00000006962
GO:0043447	alkane biosynthetic process	biological_process	0.27311	7	ENSOARG00000009698,ENSOARG00000007294,ENSOARG00000006962,ENSOARG00000010133,ENSOARG00000014865,ENSOARG00000004577,ENSOARG00000014962
GO:0046813	receptor-mediated virion attachment to host cell	biological_process	0.28336	3	ENSOARG00000005718,ENSOARG00000009713,ENSOARG00000016374
GO:0008081	phosphoric diester hydrolase activity	molecular_function	0.29488	17	ENSOARG00000009536,ENSOARG00000003622,ENSOARG00000011760,ENSOARG00000007096,ENSOARG00000018329,ENSOARG00000017022,ENSOARG00000003798,ENSOARG00000012558,ENSOARG00000005656,ENSOARG00000016237,ENSOARG00000004847,ENSOARG00000013382,ENSOARG00000010217,ENSOARG00000003410,ENSOARG00000018154,ENSOARG00000008988,ENSOARG00000009195
GO:0004016	adenylate cyclase activity	molecular_function	0.29488	5	ENSOARG00000013527,ENSOARG00000014702,ENSOARG00000017199,ENSOARG00000015860,ENSOARG00000002932
GO:0006032	chitin catabolic process	biological_process	0.29488	5	ENSOARG00000014309,ENSOARG00000000218,ENSOARG00000013598,ENSOARG00000010714,ENSOARG00000006595
GO:0006171	cAMP biosynthetic process	biological_process	0.29488	5	ENSOARG00000014702,ENSOARG00000013527,ENSOARG00000002932,ENSOARG00000017199,ENSOARG00000015860
GO:0046058	cAMP metabolic process	biological_process	0.29488	5	ENSOARG00000014702,ENSOARG00000013527,ENSOARG00000002932,ENSOARG00000015860,ENSOARG00000017199
GO:0046348	amino sugar catabolic process	biological_process	0.29488	5	ENSOARG00000000218,ENSOARG00000013598,ENSOARG00000006595,ENSOARG00000010714,ENSOARG00000014309
GO:1901072	glucosamine-containing compound catabolic process	biological_process	0.29488	5	ENSOARG00000000218,ENSOARG00000013598,ENSOARG00000010714,ENSOARG00000006595,ENSOARG00000014309
GO:0003333	amino acid transmembrane transport	biological_process	0.29661	12	ENSOARG00000015817,ENSOARG00000015929,ENSOARG00000002294,ENSOARG00000016870,ENSOARG00000013596,ENSOARG00000010032,ENSOARG00000012090,ENSOARG00000019354,ENSOARG00000000528,ENSOARG00000001703,ENSOARG00000015670,ENSOARG00000000443
GO:0043412	macromolecule modification	biological_process	0.30702	211	ENSOARG00000005440,ENSOARG00000003932,ENSOARG00000020643,ENSOARG00000005492,ENSOARG00000005755,ENSOARG00000012224,ENSOARG00000000184,ENSOARG00000001497,ENSOARG00000002573,ENSOARG00000013213,ENSOARG00000003337,ENSOARG00000015860,ENSOARG00000009537,ENSOARG00000013006,ENSOARG00000014216,ENSOARG00000006787,ENSOARG00000003569,ENSOARG00000000285,ENSOARG00000009784,ENSOARG00000005260,ENSOARG00000017317,…
GO:0008033	tRNA processing	biological_process	0.31233	35	ENSOARG00000020458,ENSOARG00000009537,ENSOARG00000009397,ENSOARG00000014216,ENSOARG00000017581,ENSOARG00000010714,ENSOARG00000018292,ENSOARG00000013972,ENSOARG00000013213,ENSOARG00000007360,ENSOARG00000006541,ENSOARG00000003337,ENSOARG00000017222,ENSOARG00000015998,ENSOARG00000012568,ENSOARG00000010252,ENSOARG00000018309,ENSOARG00000003052,ENSOARG00000014098,ENSOARG00000021147,ENSOARG00000015619,…
GO:0044802	single-organism membrane organization	biological_process	0.3246	27	ENSOARG00000016959,ENSOARG00000003337,ENSOARG00000008715,ENSOARG00000017493,ENSOARG00000011782,ENSOARG00000001140,ENSOARG00000018095,ENSOARG00000013405,ENSOARG00000001379,ENSOARG00000016374,ENSOARG00000017295,ENSOARG00000005263,ENSOARG00000013082,ENSOARG00000010739,ENSOARG00000017976,ENSOARG00000014872,ENSOARG00000010639,ENSOARG00000007560,ENSOARG00000015616,ENSOARG00000005349,ENSOARG00000000258,…
GO:0022610	biological adhesion	biological_process	0.33885	61	ENSOARG00000011225,ENSOARG00000000780,ENSOARG00000007671,ENSOARG00000021171,ENSOARG00000010505,ENSOARG00000003998,ENSOARG00000015339,ENSOARG00000008845,ENSOARG00000003261,ENSOARG00000010281,ENSOARG00000015131,ENSOARG00000003517,ENSOARG00000008254,ENSOARG00000005665,ENSOARG00000005870,ENSOARG00000017295,ENSOARG00000004731,ENSOARG00000004293,ENSOARG00000014248,ENSOARG00000000327,ENSOARG00000013462,…
GO:0019953	sexual reproduction	biological_process	0.35627	26	ENSOARG00000003261,ENSOARG00000008197,ENSOARG00000003377,ENSOARG00000001268,ENSOARG00000003998,ENSOARG00000005665,ENSOARG00000004434,ENSOARG00000017804,ENSOARG00000003568,ENSOARG00000018424,ENSOARG00000003417,ENSOARG00000015154,ENSOARG00000003369,ENSOARG00000003717,ENSOARG00000014391,ENSOARG00000005857,ENSOARG00000008743,ENSOARG00000010296,ENSOARG00000011142,ENSOARG00000011301,ENSOARG00000001556,…
GO:0005543	phospholipid binding	molecular_function	0.35627	24	ENSOARG00000004372,ENSOARG00000009663,ENSOARG00000017362,ENSOARG00000008188,ENSOARG00000004680,ENSOARG00000002639,ENSOARG00000004076,ENSOARG00000007561,ENSOARG00000016389,ENSOARG00000005826,ENSOARG00000011933,ENSOARG00000018329,ENSOARG00000014627,ENSOARG00000013136,ENSOARG00000007725,ENSOARG00000018352,ENSOARG00000011950,ENSOARG00000003898,ENSOARG00000007490,ENSOARG00000004808,ENSOARG00000001704,…
GO:0006400	tRNA modification	biological_process	0.35627	23	ENSOARG00000018154,ENSOARG00000009537,ENSOARG00000014216,ENSOARG00000013213,ENSOARG00000007360,ENSOARG00000013972,ENSOARG00000018292,ENSOARG00000008883,ENSOARG00000003337,ENSOARG00000006541,ENSOARG00000014098,ENSOARG00000020458,ENSOARG00000013212,ENSOARG00000006432,ENSOARG00000010447,ENSOARG00000017222,ENSOARG00000016755,ENSOARG00000004977,ENSOARG00000015998,ENSOARG00000013112,ENSOARG00000018309,…
GO:0009190	cyclic nucleotide biosynthetic process	biological_process	0.37031	9	ENSOARG00000014702,ENSOARG00000002932,ENSOARG00000010375,ENSOARG00000015860,ENSOARG00000017199,ENSOARG00000018476,ENSOARG00000008753,ENSOARG00000013527,ENSOARG00000013072
GO:0002949	tRNA threonylcarbamoyladenosine modification	biological_process	0.37031	15	ENSOARG00000014098,ENSOARG00000017222,ENSOARG00000016755,ENSOARG00000004977,ENSOARG00000015998,ENSOARG00000018309,ENSOARG00000020458,ENSOARG00000012568,ENSOARG00000010252,ENSOARG00000018154,ENSOARG00000014216,ENSOARG00000008883,ENSOARG00000010447,ENSOARG00000003337,ENSOARG00000006541
GO:0070525	tRNA threonylcarbamoyladenosine metabolic process	biological_process	0.37031	15	ENSOARG00000018309,ENSOARG00000020458,ENSOARG00000012568,ENSOARG00000010252,ENSOARG00000015998,ENSOARG00000004977,ENSOARG00000017222,ENSOARG00000014098,ENSOARG00000016755,ENSOARG00000010447,ENSOARG00000006541,ENSOARG00000003337,ENSOARG00000008883,ENSOARG00000014216,ENSOARG00000018154
GO:0004383	guanylate cyclase activity	molecular_function	0.37183	6	ENSOARG00000013072,ENSOARG00000008753,ENSOARG00000013527,ENSOARG00000014702,ENSOARG00000018476,ENSOARG00000010375
GO:0006182	cGMP biosynthetic process	biological_process	0.37183	6	ENSOARG00000013072,ENSOARG00000008753,ENSOARG00000013527,ENSOARG00000014702,ENSOARG00000018476,ENSOARG00000010375
GO:0046068	cGMP metabolic process	biological_process	0.37183	6	ENSOARG00000014702,ENSOARG00000018476,ENSOARG00000013072,ENSOARG00000008753,ENSOARG00000013527,ENSOARG00000010375
GO:0044703	multi-organism reproductive process	biological_process	0.37183	26	ENSOARG00000018424,ENSOARG00000003568,ENSOARG00000017804,ENSOARG00000005665,ENSOARG00000004434,ENSOARG00000008197,ENSOARG00000003261,ENSOARG00000003377,ENSOARG00000003998,ENSOARG00000001268,ENSOARG00000017976,ENSOARG00000010670,ENSOARG00000005468,ENSOARG00000006614,ENSOARG00000011301,ENSOARG00000011142,ENSOARG00000001556,ENSOARG00000003070,ENSOARG00000003717,ENSOARG00000014391,ENSOARG00000005857,…
GO:0005861	troponin complex	cellular_component	0.3786	4	ENSOARG00000001823,ENSOARG00000001811,ENSOARG00000003852,ENSOARG00000000697
GO:0005865	striated muscle thin filament	cellular_component	0.3786	4	ENSOARG00000001823,ENSOARG00000001811,ENSOARG00000003852,ENSOARG00000000697
GO:0030016	myofibril	cellular_component	0.3786	4	ENSOARG00000001823,ENSOARG00000003852,ENSOARG00000001811,ENSOARG00000000697
GO:0030017	sarcomere	cellular_component	0.3786	4	ENSOARG00000003852,ENSOARG00000001811,ENSOARG00000000697,ENSOARG00000001823
GO:0036379	myofilament	cellular_component	0.3786	4	ENSOARG00000001823,ENSOARG00000000697,ENSOARG00000003852,ENSOARG00000001811
GO:0043292	contractile fiber	cellular_component	0.3786	4	ENSOARG00000001823,ENSOARG00000001811,ENSOARG00000003852,ENSOARG00000000697
GO:0044449	contractile fiber part	cellular_component	0.3786	4	ENSOARG00000001823,ENSOARG00000001811,ENSOARG00000003852,ENSOARG00000000697
GO:0005230	extracellular ligand-gated ion channel activity	molecular_function	0.39414	19	ENSOARG00000002844,ENSOARG00000006222,ENSOARG00000000632,ENSOARG00000001130,ENSOARG00000003064,ENSOARG00000009302,ENSOARG00000012795,ENSOARG00000008296,ENSOARG00000009123,ENSOARG00000008108,ENSOARG00000015669,ENSOARG00000010244,ENSOARG00000000438,ENSOARG00000006474,ENSOARG00000013743,ENSOARG00000009425,ENSOARG00000018241,ENSOARG00000012035,ENSOARG00000002505
GO:0090150	establishment of protein localization to membrane	biological_process	0.4125	16	ENSOARG00000013405,ENSOARG00000010739,ENSOARG00000013082,ENSOARG00000010639,ENSOARG00000014872,ENSOARG00000005263,ENSOARG00000016959,ENSOARG00000003337,ENSOARG00000018095,ENSOARG00000001140,ENSOARG00000007573,ENSOARG00000014682,ENSOARG00000015616,ENSOARG00000008254,ENSOARG00000005349,ENSOARG00000005091
GO:0016740	transferase activity	molecular_function	0.43324	352	ENSOARG00000006987,ENSOARG00000011352,ENSOARG00000014962,ENSOARG00000010463,ENSOARG00000015725,ENSOARG00000009397,ENSOARG00000014822,ENSOARG00000008958,ENSOARG00000014764,ENSOARG00000004318,ENSOARG00000013082,ENSOARG00000013499,ENSOARG00000005785,ENSOARG00000017434,ENSOARG00000001998,ENSOARG00000011683,ENSOARG00000003624,ENSOARG00000003673,ENSOARG00000017222,ENSOARG00000016706,ENSOARG00000014418,…
GO:0051239	regulation of multicellular organismal process	biological_process	0.45913	16	ENSOARG00000002839,ENSOARG00000009827,ENSOARG00000013462,ENSOARG00000000327,ENSOARG00000005870,ENSOARG00000004075,ENSOARG00000013521,ENSOARG00000005791,ENSOARG00000020797,ENSOARG00000008389,ENSOARG00000007671,ENSOARG00000007259,ENSOARG00000012241,ENSOARG00000015642,ENSOARG00000008285,ENSOARG00000013616
GO:0006664	glycolipid metabolic process	biological_process	0.45913	13	ENSOARG00000018205,ENSOARG00000000779,ENSOARG00000014247,ENSOARG00000012399,ENSOARG00000011107,ENSOARG00000003678,ENSOARG00000000609,ENSOARG00000018436,ENSOARG00000004943,ENSOARG00000003777,ENSOARG00000019941,ENSOARG00000019436,ENSOARG00000005578
GO:0004345	glucose-6-phosphate dehydrogenase activity	molecular_function	0.45913	2	ENSOARG00000004237,ENSOARG00000008756
GO:0008907	integrase activity	molecular_function	0.45913	2	ENSOARG00000007168,ENSOARG00000008845
GO:0009654	photosystem II oxygen evolving complex	cellular_component	0.45913	2	ENSOARG00000004800,ENSOARG00000009902
GO:0019074	viral RNA genome packaging	biological_process	0.45913	2	ENSOARG00000013656,ENSOARG00000018402
GO:0030158	protein xylosyltransferase activity	molecular_function	0.45913	2	ENSOARG00000010360,ENSOARG00000004687
GO:0035252	UDP-xylosyltransferase activity	molecular_function	0.45913	2	ENSOARG00000010360,ENSOARG00000004687
GO:0042285	xylosyltransferase activity	molecular_function	0.45913	2	ENSOARG00000010360,ENSOARG00000004687
GO:0006399	tRNA metabolic process	biological_process	0.46958	44	ENSOARG00000010844,ENSOARG00000008883,ENSOARG00000016087,ENSOARG00000006334,ENSOARG00000005841,ENSOARG00000010595,ENSOARG00000018154,ENSOARG00000015619,ENSOARG00000008705,ENSOARG00000021147,ENSOARG00000014098,ENSOARG00000005239,ENSOARG00000010447,ENSOARG00000006432,ENSOARG00000013212,ENSOARG00000017057,ENSOARG00000013112,ENSOARG00000004977,ENSOARG00000018718,ENSOARG00000011769,ENSOARG00000016755,…
GO:0006865	amino acid transport	biological_process	0.47508	12	ENSOARG00000002294,ENSOARG00000016870,ENSOARG00000015929,ENSOARG00000015817,ENSOARG00000000443,ENSOARG00000015670,ENSOARG00000000528,ENSOARG00000001703,ENSOARG00000012090,ENSOARG00000013596,ENSOARG00000010032,ENSOARG00000019354
GO:0002097	tRNA wobble base modification	biological_process	0.47508	3	ENSOARG00000013112,ENSOARG00000013972,ENSOARG00000018292
GO:0002098	tRNA wobble uridine modification	biological_process	0.47508	3	ENSOARG00000013112,ENSOARG00000013972,ENSOARG00000018292
GO:0098519	nucleotide phosphatase activity, acting on free nucleotides	molecular_function	0.47508	9	ENSOARG00000016755,ENSOARG00000004002,ENSOARG00000000976,ENSOARG00000018309,ENSOARG00000013405,ENSOARG00000010252,ENSOARG00000019120,ENSOARG00000016959,ENSOARG00000003337
GO:0005201	extracellular matrix structural constituent	molecular_function	0.47534	7	ENSOARG00000011342,ENSOARG00000006115,ENSOARG00000014039,ENSOARG00000018187,ENSOARG00000007080,ENSOARG00000006515,ENSOARG00000004871
GO:0008484	sulfuric ester hydrolase activity	molecular_function	0.48011	8	ENSOARG00000005096,ENSOARG00000002797,ENSOARG00000007378,ENSOARG00000001747,ENSOARG00000013587,ENSOARG00000008361,ENSOARG00000015185,ENSOARG00000017167
GO:0005509	calcium ion binding	molecular_function	0.49041	82	ENSOARG00000013615,ENSOARG00000021057,ENSOARG00000019941,ENSOARG00000007490,ENSOARG00000008288,ENSOARG00000009195,ENSOARG00000018726,ENSOARG00000006670,ENSOARG00000007130,ENSOARG00000005022,ENSOARG00000005009,ENSOARG00000016706,ENSOARG00000009536,ENSOARG00000007760,ENSOARG00000001170,ENSOARG00000014851,ENSOARG00000008845,ENSOARG00000009955,ENSOARG00000005108,ENSOARG00000008227,ENSOARG00000018742,…
GO:0006505	GPI anchor metabolic process	biological_process	0.49801	11	ENSOARG00000003777,ENSOARG00000005578,ENSOARG00000019436,ENSOARG00000019941,ENSOARG00000011107,ENSOARG00000012399,ENSOARG00000014247,ENSOARG00000000779,ENSOARG00000004943,ENSOARG00000018436,ENSOARG00000000609
GO:0006928	movement of cell or subcellular component	biological_process	0.50007	39	ENSOARG00000025182,ENSOARG00000012558,ENSOARG00000007256,ENSOARG00000013616,ENSOARG00000012762,ENSOARG00000009698,ENSOARG00000011127,ENSOARG00000018472,ENSOARG00000020558,ENSOARG00000005161,ENSOARG00000005081,ENSOARG00000005770,ENSOARG00000000528,ENSOARG00000002839,ENSOARG00000020797,ENSOARG00000013521,ENSOARG00000002205,ENSOARG00000013534,ENSOARG00000016687,ENSOARG00000006414,ENSOARG00000017614,…
GO:1902578	single-organism localization	biological_process	0.50768	273	ENSOARG00000019169,ENSOARG00000021171,ENSOARG00000007473,ENSOARG00000018609,ENSOARG00000015791,ENSOARG00000014055,ENSOARG00000006025,ENSOARG00000001207,ENSOARG00000015339,ENSOARG00000016485,ENSOARG00000001941,ENSOARG00000009302,ENSOARG00000001704,ENSOARG00000013447,ENSOARG00000009813,ENSOARG00000007865,ENSOARG00000000935,ENSOARG00000013743,ENSOARG00000001512,ENSOARG00000018241,ENSOARG00000006366,…
GO:0007157	heterophilic cell-cell adhesion via plasma membrane cell adhesion molecules	biological_process	0.53213	4	ENSOARG00000004293,ENSOARG00000000780,ENSOARG00000017885,ENSOARG00000007594
GO:0072657	protein localization to membrane	biological_process	0.53425	16	ENSOARG00000005263,ENSOARG00000010639,ENSOARG00000014872,ENSOARG00000013082,ENSOARG00000010739,ENSOARG00000013405,ENSOARG00000001140,ENSOARG00000018095,ENSOARG00000003337,ENSOARG00000016959,ENSOARG00000014682,ENSOARG00000007573,ENSOARG00000005091,ENSOARG00000005349,ENSOARG00000008254,ENSOARG00000015616
GO:0016070	RNA metabolic process	biological_process	0.54242	355	ENSOARG00000008041,ENSOARG00000012544,ENSOARG00000000608,ENSOARG00000011227,ENSOARG00000010742,ENSOARG00000013650,ENSOARG00000008370,ENSOARG00000010844,ENSOARG00000005009,ENSOARG00000013110,ENSOARG00000010595,ENSOARG00000014624,ENSOARG00000009535,ENSOARG00000007501,ENSOARG00000008776,ENSOARG00000005637,ENSOARG00000011769,ENSOARG00000018718,ENSOARG00000017317,ENSOARG00000002606,ENSOARG00000006156,…
GO:0005576	extracellular region	cellular_component	0.54362	170	ENSOARG00000004194,ENSOARG00000005037,ENSOARG00000004764,ENSOARG00000006614,ENSOARG00000003426,ENSOARG00000010529,ENSOARG00000016652,ENSOARG00000012762,ENSOARG00000006310,ENSOARG00000017982,ENSOARG00000018257,ENSOARG00000016948,ENSOARG00000012241,ENSOARG00000007281,ENSOARG00000002507,ENSOARG00000003913,ENSOARG00000009312,ENSOARG00000018476,ENSOARG00000006991,ENSOARG00000001309,ENSOARG00000002442,…
GO:0019318	hexose metabolic process	biological_process	0.54579	13	ENSOARG00000018880,ENSOARG00000004237,ENSOARG00000013082,ENSOARG00000004502,ENSOARG00000008756,ENSOARG00000010586,ENSOARG00000005253,ENSOARG00000011551,ENSOARG00000002424,ENSOARG00000010701,ENSOARG00000007023,ENSOARG00000018154,ENSOARG00000017897
GO:0004435	phosphatidylinositol phospholipase C activity	molecular_function	0.54579	6	ENSOARG00000009536,ENSOARG00000018329,ENSOARG00000003798,ENSOARG00000008988,ENSOARG00000012558,ENSOARG00000009195
GO:0004629	phospholipase C activity	molecular_function	0.54579	6	ENSOARG00000018329,ENSOARG00000009536,ENSOARG00000008988,ENSOARG00000003798,ENSOARG00000009195,ENSOARG00000012558
GO:0043087	regulation of GTPase activity	biological_process	0.54579	6	ENSOARG00000006427,ENSOARG00000000258,ENSOARG00000017283,ENSOARG00000009939,ENSOARG00000007858,ENSOARG00000012359
GO:0008238	exopeptidase activity	molecular_function	0.55367	23	ENSOARG00000004308,ENSOARG00000002422,ENSOARG00000011692,ENSOARG00000004392,ENSOARG00000000413,ENSOARG00000004434,ENSOARG00000005344,ENSOARG00000007366,ENSOARG00000005292,ENSOARG00000013362,ENSOARG00000013090,ENSOARG00000016153,ENSOARG00000016913,ENSOARG00000012784,ENSOARG00000007804,ENSOARG00000010742,ENSOARG00000000608,ENSOARG00000012904,ENSOARG00000009670,ENSOARG00000004938,ENSOARG00000008171,…
GO:0007155	cell adhesion	biological_process	0.55367	58	ENSOARG00000011225,ENSOARG00000000780,ENSOARG00000007671,ENSOARG00000021171,ENSOARG00000010505,ENSOARG00000015339,ENSOARG00000003998,ENSOARG00000008845,ENSOARG00000003261,ENSOARG00000015131,ENSOARG00000003517,ENSOARG00000010281,ENSOARG00000008254,ENSOARG00000005665,ENSOARG00000005870,ENSOARG00000004293,ENSOARG00000017295,ENSOARG00000004731,ENSOARG00000014248,ENSOARG00000000327,ENSOARG00000013462,…
GO:0004725	protein tyrosine phosphatase activity	molecular_function	0.62621	21	ENSOARG00000010546,ENSOARG00000000549,ENSOARG00000002013,ENSOARG00000006666,ENSOARG00000017568,ENSOARG00000002824,ENSOARG00000001287,ENSOARG00000006432,ENSOARG00000010272,ENSOARG00000009168,ENSOARG00000003163,ENSOARG00000013550,ENSOARG00000008724,ENSOARG00000014124,ENSOARG00000007536,ENSOARG00000009537,ENSOARG00000001713,ENSOARG00000004808,ENSOARG00000013213,ENSOARG00000007360,ENSOARG00000005033
GO:0005539	glycosaminoglycan binding	molecular_function	0.63084	9	ENSOARG00000011929,ENSOARG00000014248,ENSOARG00000004691,ENSOARG00000009301,ENSOARG00000011225,ENSOARG00000010629,ENSOARG00000012392,ENSOARG00000014725,ENSOARG00000003517
GO:0015370	solute:sodium symporter activity	molecular_function	0.63084	9	ENSOARG00000006759,ENSOARG00000009813,ENSOARG00000016443,ENSOARG00000010985,ENSOARG00000012230,ENSOARG00000016211,ENSOARG00000000248,ENSOARG00000012516,ENSOARG00000008002
GO:0003729	mRNA binding	molecular_function	0.63084	5	ENSOARG00000005009,ENSOARG00000017237,ENSOARG00000000363,ENSOARG00000000580,ENSOARG00000008370
GO:0008201	heparin binding	molecular_function	0.63084	5	ENSOARG00000014725,ENSOARG00000004691,ENSOARG00000009301,ENSOARG00000010629,ENSOARG00000011929
GO:0032065	cortical protein anchoring	biological_process	0.63084	5	ENSOARG00000005826,ENSOARG00000001704,ENSOARG00000011933,ENSOARG00000018329,ENSOARG00000009663
GO:0044822	poly(A) RNA binding	molecular_function	0.63084	5	ENSOARG00000008370,ENSOARG00000000363,ENSOARG00000000580,ENSOARG00000017237,ENSOARG00000005009
GO:0006644	phospholipid metabolic process	biological_process	0.64667	22	ENSOARG00000019436,ENSOARG00000000972,ENSOARG00000003777,ENSOARG00000018436,ENSOARG00000011283,ENSOARG00000009840,ENSOARG00000018257,ENSOARG00000004943,ENSOARG00000000779,ENSOARG00000018205,ENSOARG00000020474,ENSOARG00000012399,ENSOARG00000003678,ENSOARG00000011107,ENSOARG00000019941,ENSOARG00000015884,ENSOARG00000005578,ENSOARG00000020466,ENSOARG00000000609,ENSOARG00000007935,ENSOARG00000014247,…
GO:0005516	calmodulin binding	molecular_function	0.64667	8	ENSOARG00000015725,ENSOARG00000014172,ENSOARG00000001771,ENSOARG00000008337,ENSOARG00000018416,ENSOARG00000013767,ENSOARG00000008947,ENSOARG00000007671
GO:0006836	neurotransmitter transport	biological_process	0.64667	8	ENSOARG00000016443,ENSOARG00000009813,ENSOARG00000012230,ENSOARG00000000248,ENSOARG00000016211,ENSOARG00000006759,ENSOARG00000012516,ENSOARG00000008002
GO:0000975	regulatory region DNA binding	molecular_function	0.65687	6	ENSOARG00000015078,ENSOARG00000011301,ENSOARG00000003908,ENSOARG00000019201,ENSOARG00000011513,ENSOARG00000001850
GO:0001067	regulatory region nucleic acid binding	molecular_function	0.65687	6	ENSOARG00000015078,ENSOARG00000011301,ENSOARG00000003908,ENSOARG00000019201,ENSOARG00000011513,ENSOARG00000001850
GO:0016641	oxidoreductase activity, acting on the CH-NH2 group of donors, oxygen as acceptor	molecular_function	0.65687	6	ENSOARG00000019207,ENSOARG00000004027,ENSOARG00000001859,ENSOARG00000007695,ENSOARG00000004368,ENSOARG00000011692
GO:0051220	cytoplasmic sequestering of protein	biological_process	0.65687	6	ENSOARG00000011933,ENSOARG00000018329,ENSOARG00000004118,ENSOARG00000009663,ENSOARG00000005826,ENSOARG00000001704
GO:0044765	single-organism transport	biological_process	0.66664	265	ENSOARG00000010392,ENSOARG00000015669,ENSOARG00000016942,ENSOARG00000012969,ENSOARG00000013391,ENSOARG00000009611,ENSOARG00000005091,ENSOARG00000002981,ENSOARG00000005969,ENSOARG00000006057,ENSOARG00000013534,ENSOARG00000007834,ENSOARG00000003337,ENSOARG00000018007,ENSOARG00000011830,ENSOARG00000009354,ENSOARG00000004234,ENSOARG00000016624,ENSOARG00000011558,ENSOARG00000002744,ENSOARG00000015670,…
GO:0015075	ion transmembrane transporter activity	molecular_function	0.70457	151	ENSOARG00000017320,ENSOARG00000003835,ENSOARG00000010447,ENSOARG00000010254,ENSOARG00000012516,ENSOARG00000016755,ENSOARG00000007671,ENSOARG00000008132,ENSOARG00000006759,ENSOARG00000016953,ENSOARG00000004138,ENSOARG00000003417,ENSOARG00000016211,ENSOARG00000000946,ENSOARG00000014606,ENSOARG00000012795,ENSOARG00000005991,ENSOARG00000012100,ENSOARG00000010938,ENSOARG00000010377,ENSOARG00000016612,…
GO:0003997	acyl-CoA oxidase activity	molecular_function	0.70457	3	ENSOARG00000012922,ENSOARG00000012241,ENSOARG00000012053
GO:0004568	chitinase activity	molecular_function	0.70457	3	ENSOARG00000000218,ENSOARG00000006595,ENSOARG00000010714
GO:0004683	calmodulin-dependent protein kinase activity	molecular_function	0.70457	3	ENSOARG00000015725,ENSOARG00000018416,ENSOARG00000008337
GO:0019062	virion attachment to host cell	biological_process	0.70457	3	ENSOARG00000016374,ENSOARG00000009713,ENSOARG00000005718
GO:0034227	tRNA thio-modification	biological_process	0.70457	3	ENSOARG00000013112,ENSOARG00000018292,ENSOARG00000013972
GO:0044650	adhesion of symbiont to host cell	biological_process	0.70457	3	ENSOARG00000005718,ENSOARG00000009713,ENSOARG00000016374
GO:0004721	phosphoprotein phosphatase activity	molecular_function	0.70971	23	ENSOARG00000002983,ENSOARG00000014124,ENSOARG00000008724,ENSOARG00000007536,ENSOARG00000010272,ENSOARG00000009168,ENSOARG00000003163,ENSOARG00000013550,ENSOARG00000005033,ENSOARG00000013213,ENSOARG00000007360,ENSOARG00000009537,ENSOARG00000004808,ENSOARG00000001713,ENSOARG00000006666,ENSOARG00000017568,ENSOARG00000010546,ENSOARG00000000549,ENSOARG00000002013,ENSOARG00000016200,ENSOARG00000006432,…
GO:0005507	copper ion binding	molecular_function	0.71604	13	ENSOARG00000004368,ENSOARG00000018309,ENSOARG00000003997,ENSOARG00000011692,ENSOARG00000003319,ENSOARG00000018351,ENSOARG00000015270,ENSOARG00000013656,ENSOARG00000010081,ENSOARG00000001859,ENSOARG00000004027,ENSOARG00000010848,ENSOARG00000019207
GO:0022891	substrate-specific transmembrane transporter activity	molecular_function	0.75618	155	ENSOARG00000011415,ENSOARG00000017252,ENSOARG00000007555,ENSOARG00000012230,ENSOARG00000005349,ENSOARG00000008002,ENSOARG00000014172,ENSOARG00000013517,ENSOARG00000000632,ENSOARG00000015929,ENSOARG00000018790,ENSOARG00000016897,ENSOARG00000000443,ENSOARG00000002339,ENSOARG00000005776,ENSOARG00000015032,ENSOARG00000016910,ENSOARG00000009960,ENSOARG00000018186,ENSOARG00000018386,ENSOARG00000006117,…
GO:0019684	photosynthesis, light reaction	biological_process	0.76065	7	ENSOARG00000003385,ENSOARG00000017199,ENSOARG00000010107,ENSOARG00000004800,ENSOARG00000006536,ENSOARG00000000247,ENSOARG00000003648
GO:0006869	lipid transport	biological_process	0.76065	19	ENSOARG00000011023,ENSOARG00000016120,ENSOARG00000018991,ENSOARG00000002507,ENSOARG00000015616,ENSOARG00000009611,ENSOARG00000009973,ENSOARG00000018257,ENSOARG00000018404,ENSOARG00000009485,ENSOARG00000010588,ENSOARG00000002845,ENSOARG00000002839,ENSOARG00000009911,ENSOARG00000016374,ENSOARG00000012910,ENSOARG00000017579,ENSOARG00000002744,ENSOARG00000006215
GO:0006030	chitin metabolic process	biological_process	0.76065	5	ENSOARG00000006595,ENSOARG00000010714,ENSOARG00000013598,ENSOARG00000000218,ENSOARG00000014309
GO:1901071	glucosamine-containing compound metabolic process	biological_process	0.76065	5	ENSOARG00000013598,ENSOARG00000000218,ENSOARG00000010714,ENSOARG00000006595,ENSOARG00000014309
GO:0000990	transcription factor activity, core RNA polymerase binding	molecular_function	0.76065	6	ENSOARG00000019943,ENSOARG00000014629,ENSOARG00000008188,ENSOARG00000009463,ENSOARG00000000163,ENSOARG00000003681
GO:0000996	core DNA-dependent RNA polymerase binding promoter specificity activity	molecular_function	0.76065	6	ENSOARG00000019943,ENSOARG00000014629,ENSOARG00000008188,ENSOARG00000009463,ENSOARG00000000163,ENSOARG00000003681
GO:0004559	alpha-mannosidase activity	molecular_function	0.76065	6	ENSOARG00000005253,ENSOARG00000010586,ENSOARG00000002424,ENSOARG00000007760,ENSOARG00000018880,ENSOARG00000015793
GO:0005581	collagen trimer	cellular_component	0.76065	6	ENSOARG00000006115,ENSOARG00000014039,ENSOARG00000004871,ENSOARG00000006515,ENSOARG00000007080,ENSOARG00000018187
GO:0008158	hedgehog receptor activity	molecular_function	0.76065	6	ENSOARG00000002829,ENSOARG00000014600,ENSOARG00000001727,ENSOARG00000012061,ENSOARG00000003881,ENSOARG00000014169
GO:0016987	sigma factor activity	molecular_function	0.76065	6	ENSOARG00000009463,ENSOARG00000003681,ENSOARG00000000163,ENSOARG00000019943,ENSOARG00000014629,ENSOARG00000008188
GO:1903509	liposaccharide metabolic process	biological_process	0.77011	13	ENSOARG00000003777,ENSOARG00000005578,ENSOARG00000019436,ENSOARG00000019941,ENSOARG00000011107,ENSOARG00000003678,ENSOARG00000012399,ENSOARG00000014247,ENSOARG00000000779,ENSOARG00000018205,ENSOARG00000004943,ENSOARG00000018436,ENSOARG00000000609
GO:0019028	viral capsid	cellular_component	0.79981	57	ENSOARG00000016787,ENSOARG00000011715,ENSOARG00000011415,ENSOARG00000004698,ENSOARG00000003246,ENSOARG00000008291,ENSOARG00000005469,ENSOARG00000011772,ENSOARG00000007078,ENSOARG00000013656,ENSOARG00000000636,ENSOARG00000018402,ENSOARG00000015355,ENSOARG00000015746,ENSOARG00000014868,ENSOARG00000019878,ENSOARG00000005062,ENSOARG00000014038,ENSOARG00000003717,ENSOARG00000021141,ENSOARG00000013301,…
GO:0048609	multicellular organismal reproductive process	biological_process	0.80255	19	ENSOARG00000003568,ENSOARG00000017804,ENSOARG00000004434,ENSOARG00000008197,ENSOARG00000003377,ENSOARG00000001268,ENSOARG00000003998,ENSOARG00000017976,ENSOARG00000005468,ENSOARG00000006614,ENSOARG00000011142,ENSOARG00000011301,ENSOARG00000001556,ENSOARG00000003070,ENSOARG00000003717,ENSOARG00000014391,ENSOARG00000005857,ENSOARG00000010296,ENSOARG00000003417
GO:0019012	virion	cellular_component	0.80561	77	ENSOARG00000001862,ENSOARG00000014331,ENSOARG00000007080,ENSOARG00000005091,ENSOARG00000015791,ENSOARG00000002981,ENSOARG00000001170,ENSOARG00000001617,ENSOARG00000004141,ENSOARG00000013970,ENSOARG00000019169,ENSOARG00000000684,ENSOARG00000017822,ENSOARG00000018726,ENSOARG00000012308,ENSOARG00000014973,ENSOARG00000005578,ENSOARG00000015527,ENSOARG00000000289,ENSOARG00000017295,ENSOARG00000001239,…
GO:0007283	spermatogenesis	biological_process	0.81567	8	ENSOARG00000017976,ENSOARG00000003070,ENSOARG00000011301,ENSOARG00000010296,ENSOARG00000014391,ENSOARG00000003717,ENSOARG00000003417,ENSOARG00000008197
GO:0048232	male gamete generation	biological_process	0.81567	8	ENSOARG00000011301,ENSOARG00000003070,ENSOARG00000017976,ENSOARG00000008197,ENSOARG00000003417,ENSOARG00000003717,ENSOARG00000014391,ENSOARG00000010296
GO:0008017	microtubule binding	molecular_function	0.81839	21	ENSOARG00000004998,ENSOARG00000005081,ENSOARG00000005349,ENSOARG00000004655,ENSOARG00000011127,ENSOARG00000012762,ENSOARG00000020558,ENSOARG00000012876,ENSOARG00000003172,ENSOARG00000013534,ENSOARG00000016687,ENSOARG00000011676,ENSOARG00000011893,ENSOARG00000008840,ENSOARG00000015491,ENSOARG00000005783,ENSOARG00000000878,ENSOARG00000001771,ENSOARG00000011950,ENSOARG00000004690,ENSOARG00000005770
GO:0006820	anion transport	biological_process	0.81839	28	ENSOARG00000019354,ENSOARG00000000528,ENSOARG00000014307,ENSOARG00000015670,ENSOARG00000005991,ENSOARG00000000443,ENSOARG00000015269,ENSOARG00000004938,ENSOARG00000006215,ENSOARG00000015929,ENSOARG00000016870,ENSOARG00000009573,ENSOARG00000013596,ENSOARG00000012090,ENSOARG00000010032,ENSOARG00000001703,ENSOARG00000006366,ENSOARG00000017320,ENSOARG00000015817,ENSOARG00000015134,ENSOARG00000019322,…
GO:0009405	pathogenesis	biological_process	0.82925	49	ENSOARG00000008132,ENSOARG00000011023,ENSOARG00000011993,ENSOARG00000005576,ENSOARG00000000780,ENSOARG00000018604,ENSOARG00000007259,ENSOARG00000016910,ENSOARG00000015616,ENSOARG00000008784,ENSOARG00000007541,ENSOARG00000013990,ENSOARG00000004293,ENSOARG00000000401,ENSOARG00000017962,ENSOARG00000016044,ENSOARG00000012411,ENSOARG00000006847,ENSOARG00000001309,ENSOARG00000000173,ENSOARG00000009897,…
GO:0046434	organophosphate catabolic process	biological_process	0.82925	7	ENSOARG00000015884,ENSOARG00000018154,ENSOARG00000011243,ENSOARG00000007935,ENSOARG00000020474,ENSOARG00000020466,ENSOARG00000014973
GO:0015238	drug transmembrane transporter activity	molecular_function	0.82925	4	ENSOARG00000018005,ENSOARG00000018143,ENSOARG00000010216,ENSOARG00000009960
GO:0015662	ATPase activity, coupled to transmembrane movement of ions, phosphorylative mechanism	molecular_function	0.82925	4	ENSOARG00000007555,ENSOARG00000007834,ENSOARG00000012100,ENSOARG00000011817
GO:0016972	thiol oxidase activity	molecular_function	0.82925	4	ENSOARG00000017165,ENSOARG00000010733,ENSOARG00000012565,ENSOARG00000002573
GO:0032324	molybdopterin cofactor biosynthetic process	biological_process	0.82925	4	ENSOARG00000000480,ENSOARG00000014309,ENSOARG00000003337,ENSOARG00000000946
GO:0043545	molybdopterin cofactor metabolic process	biological_process	0.82925	4	ENSOARG00000003337,ENSOARG00000000946,ENSOARG00000000480,ENSOARG00000014309
GO:0051189	prosthetic group metabolic process	biological_process	0.82925	4	ENSOARG00000003337,ENSOARG00000000946,ENSOARG00000000480,ENSOARG00000014309
GO:0090484	drug transporter activity	molecular_function	0.82925	4	ENSOARG00000009960,ENSOARG00000018005,ENSOARG00000010216,ENSOARG00000018143
GO:0004222	metalloendopeptidase activity	molecular_function	0.82925	27	ENSOARG00000014248,ENSOARG00000015032,ENSOARG00000002093,ENSOARG00000003383,ENSOARG00000013488,ENSOARG00000007156,ENSOARG00000000412,ENSOARG00000007861,ENSOARG00000018796,ENSOARG00000004504,ENSOARG00000017308,ENSOARG00000008338,ENSOARG00000015774,ENSOARG00000009312,ENSOARG00000002163,ENSOARG00000010215,ENSOARG00000000333,ENSOARG00000011993,ENSOARG00000003830,ENSOARG00000007908,ENSOARG00000013928,…
GO:0006353	DNA-templated transcription, termination	biological_process	0.82925	2	ENSOARG00000015227,ENSOARG00000011716
GO:0030089	phycobilisome	cellular_component	0.82925	2	ENSOARG00000005857,ENSOARG00000007414
GO:0032007	negative regulation of TOR signaling	biological_process	0.82925	2	ENSOARG00000013656,ENSOARG00000002845
GO:0038179	neurotrophin signaling pathway	biological_process	0.82925	2	ENSOARG00000002845,ENSOARG00000013656
GO:0048011	neurotrophin TRK receptor signaling pathway	biological_process	0.82925	2	ENSOARG00000013656,ENSOARG00000002845
GO:0048472	threonine-phosphate decarboxylase activity	molecular_function	0.82925	2	ENSOARG00000007966,ENSOARG00000010809
GO:0050385	ureidoglycolate lyase activity	molecular_function	0.82925	2	ENSOARG00000015429,ENSOARG00000003023
GO:0070848	response to growth factor	biological_process	0.82925	2	ENSOARG00000013656,ENSOARG00000002845
GO:0071363	cellular response to growth factor stimulus	biological_process	0.82925	2	ENSOARG00000013656,ENSOARG00000002845
GO:1902532	negative regulation of intracellular signal transduction	biological_process	0.82925	2	ENSOARG00000002845,ENSOARG00000013656
GO:0004181	metallocarboxypeptidase activity	molecular_function	0.82925	6	ENSOARG00000010742,ENSOARG00000005292,ENSOARG00000007804,ENSOARG00000016153,ENSOARG00000005344,ENSOARG00000009670
GO:0030286	dynein complex	cellular_component	0.82925	6	ENSOARG00000016755,ENSOARG00000004141,ENSOARG00000002205,ENSOARG00000005161,ENSOARG00000003064,ENSOARG00000015028
GO:0000346	transcription export complex	cellular_component	0.82925	5	ENSOARG00000002839,ENSOARG00000009548,ENSOARG00000003172,ENSOARG00000012910,ENSOARG00000007108
GO:0000445	THO complex part of transcription export complex	cellular_component	0.82925	5	ENSOARG00000002839,ENSOARG00000003172,ENSOARG00000009548,ENSOARG00000012910,ENSOARG00000007108
GO:0006026	aminoglycan catabolic process	biological_process	0.82925	5	ENSOARG00000013598,ENSOARG00000000218,ENSOARG00000010714,ENSOARG00000006595,ENSOARG00000014309
GO:0009968	negative regulation of signal transduction	biological_process	0.82925	5	ENSOARG00000003350,ENSOARG00000017284,ENSOARG00000002845,ENSOARG00000013656,ENSOARG00000008961
GO:0019835	cytolysis	biological_process	0.82925	5	ENSOARG00000009948,ENSOARG00000009917,ENSOARG00000004442,ENSOARG00000007280,ENSOARG00000018113
GO:0030076	light-harvesting complex	cellular_component	0.82925	5	ENSOARG00000007414,ENSOARG00000003648,ENSOARG00000005857,ENSOARG00000010107,ENSOARG00000017199
GO:0044255	cellular lipid metabolic process	biological_process	0.82925	40	ENSOARG00000003777,ENSOARG00000012241,ENSOARG00000018205,ENSOARG00000011107,ENSOARG00000018436,ENSOARG00000011283,ENSOARG00000003052,ENSOARG00000009840,ENSOARG00000018257,ENSOARG00000012922,ENSOARG00000020466,ENSOARG00000011026,ENSOARG00000009354,ENSOARG00000003315,ENSOARG00000000609,ENSOARG00000007935,ENSOARG00000016430,ENSOARG00000012053,ENSOARG00000019436,ENSOARG00000000972,ENSOARG00000008426,…
GO:0006643	membrane lipid metabolic process	biological_process	0.82925	13	ENSOARG00000004943,ENSOARG00000000609,ENSOARG00000018436,ENSOARG00000012399,ENSOARG00000003678,ENSOARG00000011107,ENSOARG00000000779,ENSOARG00000018205,ENSOARG00000014247,ENSOARG00000005578,ENSOARG00000019941,ENSOARG00000019436,ENSOARG00000003777
GO:0005856	cytoskeleton	cellular_component	0.82925	71	ENSOARG00000007108,ENSOARG00000016755,ENSOARG00000007671,ENSOARG00000012454,ENSOARG00000015028,ENSOARG00000017240,ENSOARG00000010281,ENSOARG00000009973,ENSOARG00000001302,ENSOARG00000013683,ENSOARG00000007259,ENSOARG00000004978,ENSOARG00000005293,ENSOARG00000013448,ENSOARG00000009990,ENSOARG00000000842,ENSOARG00000000363,ENSOARG00000005283,ENSOARG00000019061,ENSOARG00000014330,ENSOARG00000025182,…
GO:0007264	small GTPase mediated signal transduction	biological_process	0.82925	60	ENSOARG00000020458,ENSOARG00000006205,ENSOARG00000009485,ENSOARG00000007394,ENSOARG00000018262,ENSOARG00000007594,ENSOARG00000000269,ENSOARG00000007225,ENSOARG00000003396,ENSOARG00000016562,ENSOARG00000005650,ENSOARG00000010829,ENSOARG00000000848,ENSOARG00000017493,ENSOARG00000004194,ENSOARG00000001140,ENSOARG00000009151,ENSOARG00000003930,ENSOARG00000003037,ENSOARG00000013460,ENSOARG00000003538,…
GO:0007276	gamete generation	biological_process	0.82925	17	ENSOARG00000001556,ENSOARG00000003070,ENSOARG00000011142,ENSOARG00000011301,ENSOARG00000005468,ENSOARG00000017976,ENSOARG00000003417,ENSOARG00000010296,ENSOARG00000003717,ENSOARG00000014391,ENSOARG00000005857,ENSOARG00000017804,ENSOARG00000003998,ENSOARG00000001268,ENSOARG00000008197,ENSOARG00000003377,ENSOARG00000004434
GO:0015711	organic anion transport	biological_process	0.82925	17	ENSOARG00000001703,ENSOARG00000012090,ENSOARG00000013596,ENSOARG00000010032,ENSOARG00000015817,ENSOARG00000017320,ENSOARG00000002294,ENSOARG00000004988,ENSOARG00000007405,ENSOARG00000010985,ENSOARG00000000528,ENSOARG00000019354,ENSOARG00000000443,ENSOARG00000015670,ENSOARG00000006215,ENSOARG00000016870,ENSOARG00000015929
GO:0000988	transcription factor activity, protein binding	molecular_function	0.82925	30	ENSOARG00000004434,ENSOARG00000003246,ENSOARG00000003252,ENSOARG00000002484,ENSOARG00000007016,ENSOARG00000000163,ENSOARG00000003624,ENSOARG00000017085,ENSOARG00000011381,ENSOARG00000010252,ENSOARG00000011692,ENSOARG00000025182,ENSOARG00000008188,ENSOARG00000008291,ENSOARG00000019943,ENSOARG00000014868,ENSOARG00000013110,ENSOARG00000013495,ENSOARG00000005391,ENSOARG00000018007,ENSOARG00000000848,…
GO:0022892	substrate-specific transporter activity	molecular_function	0.82925	162	ENSOARG00000009302,ENSOARG00000016942,ENSOARG00000015669,ENSOARG00000009813,ENSOARG00000008133,ENSOARG00000019169,ENSOARG00000007473,ENSOARG00000021171,ENSOARG00000018609,ENSOARG00000014055,ENSOARG00000006025,ENSOARG00000015339,ENSOARG00000001941,ENSOARG00000009611,ENSOARG00000017565,ENSOARG00000000528,ENSOARG00000002845,ENSOARG00000015670,ENSOARG00000009123,ENSOARG00000010332,ENSOARG00000007686,…
GO:0006635	fatty acid beta-oxidation	biological_process	0.82925	3	ENSOARG00000012053,ENSOARG00000012241,ENSOARG00000012922
GO:0006900	membrane budding	biological_process	0.82925	3	ENSOARG00000000817,ENSOARG00000007506,ENSOARG00000001659
GO:0006901	vesicle coating	biological_process	0.82925	3	ENSOARG00000000817,ENSOARG00000001659,ENSOARG00000007506
GO:0007212	dopamine receptor signaling pathway	biological_process	0.82925	3	ENSOARG00000007506,ENSOARG00000001659,ENSOARG00000000817
GO:0009062	fatty acid catabolic process	biological_process	0.82925	3	ENSOARG00000012922,ENSOARG00000012241,ENSOARG00000012053
GO:0009416	response to light stimulus	biological_process	0.82925	3	ENSOARG00000018604,ENSOARG00000007414,ENSOARG00000000692
GO:0016634	oxidoreductase activity, acting on the CH-CH group of donors, oxygen as acceptor	molecular_function	0.82925	3	ENSOARG00000012922,ENSOARG00000012241,ENSOARG00000012053
GO:0019395	fatty acid oxidation	biological_process	0.82925	3	ENSOARG00000012053,ENSOARG00000012241,ENSOARG00000012922
GO:0030276	clathrin binding	molecular_function	0.82925	3	ENSOARG00000000817,ENSOARG00000001659,ENSOARG00000007506
GO:0032051	clathrin light chain binding	molecular_function	0.82925	3	ENSOARG00000001659,ENSOARG00000007506,ENSOARG00000000817
GO:0034440	lipid oxidation	biological_process	0.82925	3	ENSOARG00000012053,ENSOARG00000012922,ENSOARG00000012241
GO:0044091	membrane biogenesis	biological_process	0.82925	3	ENSOARG00000011782,ENSOARG00000012344,ENSOARG00000001379
GO:0044406	adhesion of symbiont to host	biological_process	0.82925	3	ENSOARG00000009713,ENSOARG00000005718,ENSOARG00000016374
GO:0048268	clathrin coat assembly	biological_process	0.82925	3	ENSOARG00000001659,ENSOARG00000007506,ENSOARG00000000817
GO:0071709	membrane assembly	biological_process	0.82925	3	ENSOARG00000001379,ENSOARG00000011782,ENSOARG00000012344
GO:0005938	cell cortex	cellular_component	0.82925	16	ENSOARG00000009354,ENSOARG00000013534,ENSOARG00000019061,ENSOARG00000001704,ENSOARG00000005293,ENSOARG00000017295,ENSOARG00000016374,ENSOARG00000018329,ENSOARG00000011933,ENSOARG00000005523,ENSOARG00000005826,ENSOARG00000009973,ENSOARG00000015791,ENSOARG00000009663,ENSOARG00000003301,ENSOARG00000007671
GO:0035821	modification of morphology or physiology of other organism	biological_process	0.82925	16	ENSOARG00000013316,ENSOARG00000021171,ENSOARG00000006049,ENSOARG00000000533,ENSOARG00000000184,ENSOARG00000004363,ENSOARG00000012806,ENSOARG00000009948,ENSOARG00000016652,ENSOARG00000002235,ENSOARG00000007425,ENSOARG00000016502,ENSOARG00000004442,ENSOARG00000017457,ENSOARG00000007388,ENSOARG00000007280
GO:0044712	single-organism catabolic process	biological_process	0.82925	26	ENSOARG00000012910,ENSOARG00000016374,ENSOARG00000015884,ENSOARG00000017976,ENSOARG00000020466,ENSOARG00000012922,ENSOARG00000009195,ENSOARG00000007935,ENSOARG00000018154,ENSOARG00000013110,ENSOARG00000018633,ENSOARG00000004733,ENSOARG00000019436,ENSOARG00000004502,ENSOARG00000008188,ENSOARG00000012053,ENSOARG00000014144,ENSOARG00000005349,ENSOARG00000009973,ENSOARG00000011777,ENSOARG00000012558,…
GO:0044003	modification by symbiont of host morphology or physiology	biological_process	0.83481	15	ENSOARG00000007388,ENSOARG00000007280,ENSOARG00000004363,ENSOARG00000012806,ENSOARG00000006049,ENSOARG00000002235,ENSOARG00000021171,ENSOARG00000004442,ENSOARG00000017457,ENSOARG00000000533,ENSOARG00000016502,ENSOARG00000007425,ENSOARG00000000184,ENSOARG00000013316,ENSOARG00000016652
GO:0051817	modification of morphology or physiology of other organism involved in symbiotic interaction	biological_process	0.83481	15	ENSOARG00000004363,ENSOARG00000012806,ENSOARG00000007388,ENSOARG00000007280,ENSOARG00000013316,ENSOARG00000016652,ENSOARG00000002235,ENSOARG00000021171,ENSOARG00000006049,ENSOARG00000016502,ENSOARG00000007425,ENSOARG00000000184,ENSOARG00000000533,ENSOARG00000017457,ENSOARG00000004442
GO:0007275	multicellular organismal development	biological_process	0.83481	43	ENSOARG00000000327,ENSOARG00000018064,ENSOARG00000013462,ENSOARG00000006515,ENSOARG00000005870,ENSOARG00000004978,ENSOARG00000011950,ENSOARG00000017284,ENSOARG00000009827,ENSOARG00000001771,ENSOARG00000005947,ENSOARG00000007671,ENSOARG00000019012,ENSOARG00000006590,ENSOARG00000001607,ENSOARG00000010771,ENSOARG00000013192,ENSOARG00000001908,ENSOARG00000015642,ENSOARG00000004988,ENSOARG00000001440,…
GO:0032507	maintenance of protein location in cell	biological_process	0.83527	7	ENSOARG00000004118,ENSOARG00000018329,ENSOARG00000011933,ENSOARG00000009663,ENSOARG00000005826,ENSOARG00000001704,ENSOARG00000020803
GO:0045185	maintenance of protein location	biological_process	0.83527	7	ENSOARG00000020803,ENSOARG00000001704,ENSOARG00000005826,ENSOARG00000009663,ENSOARG00000011933,ENSOARG00000018329,ENSOARG00000004118
GO:0051651	maintenance of location in cell	biological_process	0.83527	7	ENSOARG00000005826,ENSOARG00000020803,ENSOARG00000001704,ENSOARG00000018329,ENSOARG00000011933,ENSOARG00000004118,ENSOARG00000009663
GO:0010033	response to organic substance	biological_process	0.8433	18	ENSOARG00000008947,ENSOARG00000004373,ENSOARG00000004269,ENSOARG00000014525,ENSOARG00000005161,ENSOARG00000017406,ENSOARG00000010848,ENSOARG00000002845,ENSOARG00000009123,ENSOARG00000013487,ENSOARG00000004444,ENSOARG00000011785,ENSOARG00000012886,ENSOARG00000013656,ENSOARG00000003064,ENSOARG00000020924,ENSOARG00000004809,ENSOARG00000007843
GO:0006464	cellular protein modification process	biological_process	0.85182	183	ENSOARG00000000184,ENSOARG00000005755,ENSOARG00000005492,ENSOARG00000012224,ENSOARG00000003932,ENSOARG00000005440,ENSOARG00000020643,ENSOARG00000000285,ENSOARG00000009784,ENSOARG00000013006,ENSOARG00000009537,ENSOARG00000003569,ENSOARG00000006787,ENSOARG00000013213,ENSOARG00000002573,ENSOARG00000001497,ENSOARG00000015860,ENSOARG00000005706,ENSOARG00000002495,ENSOARG00000008819,ENSOARG00000000818,…
GO:0036211	protein modification process	biological_process	0.85182	183	ENSOARG00000003814,ENSOARG00000003730,ENSOARG00000013499,ENSOARG00000003583,ENSOARG00000001699,ENSOARG00000018476,ENSOARG00000000337,ENSOARG00000005391,ENSOARG00000011352,ENSOARG00000015725,ENSOARG00000010463,ENSOARG00000004318,ENSOARG00000004764,ENSOARG00000008311,ENSOARG00000010272,ENSOARG00000007536,ENSOARG00000016549,ENSOARG00000017631,ENSOARG00000006385,ENSOARG00000011910,ENSOARG00000001127,…
GO:0042623	ATPase activity, coupled	molecular_function	0.86471	29	ENSOARG00000000935,ENSOARG00000009857,ENSOARG00000000163,ENSOARG00000013723,ENSOARG00000004269,ENSOARG00000007573,ENSOARG00000007293,ENSOARG00000003073,ENSOARG00000001499,ENSOARG00000014476,ENSOARG00000003961,ENSOARG00000011817,ENSOARG00000015274,ENSOARG00000025170,ENSOARG00000007555,ENSOARG00000013120,ENSOARG00000001021,ENSOARG00000003612,ENSOARG00000012100,ENSOARG00000016549,ENSOARG00000016624,…
GO:0051171	regulation of nitrogen compound metabolic process	biological_process	0.86471	247	ENSOARG00000002484,ENSOARG00000006156,ENSOARG00000013717,ENSOARG00000002606,ENSOARG00000012718,ENSOARG00000002981,ENSOARG00000007808,ENSOARG00000001908,ENSOARG00000002286,ENSOARG00000017085,ENSOARG00000005637,ENSOARG00000013150,ENSOARG00000001990,ENSOARG00000014624,ENSOARG00000009535,ENSOARG00000014239,ENSOARG00000013110,ENSOARG00000010742,ENSOARG00000003810,ENSOARG00000011227,ENSOARG00000003908,…
GO:0010556	regulation of macromolecule biosynthetic process	biological_process	0.86471	246	ENSOARG00000007156,ENSOARG00000006350,ENSOARG00000014865,ENSOARG00000009712,ENSOARG00000003604,ENSOARG00000000289,ENSOARG00000015552,ENSOARG00000013425,ENSOARG00000021057,ENSOARG00000001796,ENSOARG00000010225,ENSOARG00000015521,ENSOARG00000018791,ENSOARG00000008375,ENSOARG00000019074,ENSOARG00000013801,ENSOARG00000000646,ENSOARG00000012144,ENSOARG00000020928,ENSOARG00000013970,ENSOARG00000013723,…
GO:0031326	regulation of cellular biosynthetic process	biological_process	0.86471	246	ENSOARG00000016191,ENSOARG00000001850,ENSOARG00000007632,ENSOARG00000004299,ENSOARG00000008922,ENSOARG00000020833,ENSOARG00000011785,ENSOARG00000013374,ENSOARG00000009071,ENSOARG00000008069,ENSOARG00000000992,ENSOARG00000017323,ENSOARG00000003648,ENSOARG00000011884,ENSOARG00000014216,ENSOARG00000003475,ENSOARG00000018695,ENSOARG00000018342,ENSOARG00000001497,ENSOARG00000018007,ENSOARG00000013534,…
GO:0017016	Ras GTPase binding	molecular_function	0.86471	8	ENSOARG00000006414,ENSOARG00000000237,ENSOARG00000000636,ENSOARG00000005365,ENSOARG00000002442,ENSOARG00000008819,ENSOARG00000009861,ENSOARG00000007483
GO:0031267	small GTPase binding	molecular_function	0.86471	8	ENSOARG00000005365,ENSOARG00000006414,ENSOARG00000000237,ENSOARG00000000636,ENSOARG00000007483,ENSOARG00000002442,ENSOARG00000008819,ENSOARG00000009861
GO:0051020	GTPase binding	molecular_function	0.86471	8	ENSOARG00000002442,ENSOARG00000009861,ENSOARG00000008819,ENSOARG00000007483,ENSOARG00000000636,ENSOARG00000000237,ENSOARG00000006414,ENSOARG00000005365
GO:0005777	peroxisome	cellular_component	0.86471	6	ENSOARG00000011558,ENSOARG00000012053,ENSOARG00000001541,ENSOARG00000012922,ENSOARG00000018309,ENSOARG00000012241
GO:0042579	microbody	cellular_component	0.86471	6	ENSOARG00000011558,ENSOARG00000012053,ENSOARG00000012241,ENSOARG00000018309,ENSOARG00000012922,ENSOARG00000001541
GO:0022804	active transmembrane transporter activity	molecular_function	0.86471	33	ENSOARG00000018007,ENSOARG00000007834,ENSOARG00000001808,ENSOARG00000001156,ENSOARG00000016624,ENSOARG00000001553,ENSOARG00000001021,ENSOARG00000012230,ENSOARG00000010985,ENSOARG00000025170,ENSOARG00000007555,ENSOARG00000011817,ENSOARG00000003073,ENSOARG00000008002,ENSOARG00000000935,ENSOARG00000016211,ENSOARG00000000248,ENSOARG00000009813,ENSOARG00000006759,ENSOARG00000001282,ENSOARG00000012100,…
GO:0009889	regulation of biosynthetic process	biological_process	0.87242	246	ENSOARG00000003417,ENSOARG00000017074,ENSOARG00000000809,ENSOARG00000012100,ENSOARG00000012867,ENSOARG00000006249,ENSOARG00000000514,ENSOARG00000008441,ENSOARG00000015391,ENSOARG00000005527,ENSOARG00000014098,ENSOARG00000006297,ENSOARG00000007208,ENSOARG00000014895,ENSOARG00000011562,ENSOARG00000003605,ENSOARG00000017406,ENSOARG00000003678,ENSOARG00000001263,ENSOARG00000003252,ENSOARG00000003373,…
GO:0044423	virion part	cellular_component	0.87312	71	ENSOARG00000005578,ENSOARG00000015527,ENSOARG00000017295,ENSOARG00000000289,ENSOARG00000001239,ENSOARG00000018726,ENSOARG00000012308,ENSOARG00000014973,ENSOARG00000004141,ENSOARG00000013970,ENSOARG00000000684,ENSOARG00000019169,ENSOARG00000017822,ENSOARG00000001862,ENSOARG00000014331,ENSOARG00000007080,ENSOARG00000005091,ENSOARG00000015791,ENSOARG00000001617,ENSOARG00000009713,ENSOARG00000013260,…
GO:0009247	glycolipid biosynthetic process	biological_process	0.87312	9	ENSOARG00000019941,ENSOARG00000003777,ENSOARG00000018436,ENSOARG00000000609,ENSOARG00000014247,ENSOARG00000018205,ENSOARG00000011107,ENSOARG00000003678,ENSOARG00000012399
GO:0046467	membrane lipid biosynthetic process	biological_process	0.87312	9	ENSOARG00000018436,ENSOARG00000000609,ENSOARG00000014247,ENSOARG00000018205,ENSOARG00000003678,ENSOARG00000011107,ENSOARG00000012399,ENSOARG00000019941,ENSOARG00000003777
GO:2000112	regulation of cellular macromolecule biosynthetic process	biological_process	0.87312	245	ENSOARG00000003417,ENSOARG00000017074,ENSOARG00000000809,ENSOARG00000012100,ENSOARG00000012867,ENSOARG00000006249,ENSOARG00000000514,ENSOARG00000008441,ENSOARG00000005527,ENSOARG00000015391,ENSOARG00000014098,ENSOARG00000006297,ENSOARG00000007208,ENSOARG00000014895,ENSOARG00000011562,ENSOARG00000003605,ENSOARG00000003678,ENSOARG00000017406,ENSOARG00000001263,ENSOARG00000003252,ENSOARG00000003373,…
GO:0005665	DNA-directed RNA polymerase II, core complex	cellular_component	0.87312	4	ENSOARG00000014884,ENSOARG00000011086,ENSOARG00000005135,ENSOARG00000008586
GO:0006359	regulation of transcription from RNA polymerase III promoter	biological_process	0.87312	4	ENSOARG00000003417,ENSOARG00000003681,ENSOARG00000009463,ENSOARG00000014895
GO:0019988	charged-tRNA amino acid modification	biological_process	0.87312	4	ENSOARG00000007360,ENSOARG00000013213,ENSOARG00000006432,ENSOARG00000009537
GO:0043399	tRNA A64-2'-O-ribosylphosphate transferase activity	molecular_function	0.87312	4	ENSOARG00000007360,ENSOARG00000013213,ENSOARG00000006432,ENSOARG00000009537
GO:0072329	monocarboxylic acid catabolic process	biological_process	0.87312	4	ENSOARG00000012053,ENSOARG00000004733,ENSOARG00000012241,ENSOARG00000012922
GO:0010648	negative regulation of cell communication	biological_process	0.87312	5	ENSOARG00000003350,ENSOARG00000017284,ENSOARG00000002845,ENSOARG00000013656,ENSOARG00000008961
GO:0023057	negative regulation of signaling	biological_process	0.87312	5	ENSOARG00000003350,ENSOARG00000017284,ENSOARG00000013656,ENSOARG00000002845,ENSOARG00000008961
GO:0004536	deoxyribonuclease activity	molecular_function	0.88247	27	ENSOARG00000013534,ENSOARG00000001846,ENSOARG00000016790,ENSOARG00000008941,ENSOARG00000003717,ENSOARG00000008614,ENSOARG00000002352,ENSOARG00000000443,ENSOARG00000008962,ENSOARG00000012910,ENSOARG00000005263,ENSOARG00000004978,ENSOARG00000005870,ENSOARG00000016787,ENSOARG00000002507,ENSOARG00000011473,ENSOARG00000000844,ENSOARG00000000258,ENSOARG00000004646,ENSOARG00000009443,ENSOARG00000002069,…
GO:0015276	ligand-gated ion channel activity	molecular_function	0.88731	25	ENSOARG00000008296,ENSOARG00000015032,ENSOARG00000012795,ENSOARG00000009302,ENSOARG00000019941,ENSOARG00000008108,ENSOARG00000015669,ENSOARG00000009123,ENSOARG00000002844,ENSOARG00000018790,ENSOARG00000003417,ENSOARG00000014172,ENSOARG00000001130,ENSOARG00000003064,ENSOARG00000006222,ENSOARG00000000632,ENSOARG00000004430,ENSOARG00000018241,ENSOARG00000009425,ENSOARG00000013743,ENSOARG00000002505,…
GO:0022834	ligand-gated channel activity	molecular_function	0.88731	25	ENSOARG00000012795,ENSOARG00000015032,ENSOARG00000019941,ENSOARG00000009302,ENSOARG00000008296,ENSOARG00000015669,ENSOARG00000008108,ENSOARG00000009123,ENSOARG00000002844,ENSOARG00000018790,ENSOARG00000001130,ENSOARG00000003064,ENSOARG00000006222,ENSOARG00000000632,ENSOARG00000003417,ENSOARG00000014172,ENSOARG00000018241,ENSOARG00000004430,ENSOARG00000013743,ENSOARG00000009425,ENSOARG00000012035,…
GO:0009056	catabolic process	biological_process	0.88731	68	ENSOARG00000012876,ENSOARG00000005349,ENSOARG00000016774,ENSOARG00000000218,ENSOARG00000016787,ENSOARG00000007483,ENSOARG00000000803,ENSOARG00000017617,ENSOARG00000006595,ENSOARG00000018761,ENSOARG00000008188,ENSOARG00000007935,ENSOARG00000015355,ENSOARG00000017976,ENSOARG00000014309,ENSOARG00000016374,ENSOARG00000012910,ENSOARG00000012922,ENSOARG00000005094,ENSOARG00000010722,ENSOARG00000003835,…
GO:0051252	regulation of RNA metabolic process	biological_process	0.88731	242	ENSOARG00000003442,ENSOARG00000015495,ENSOARG00000010722,ENSOARG00000005318,ENSOARG00000002990,ENSOARG00000007016,ENSOARG00000017964,ENSOARG00000004269,ENSOARG00000018424,ENSOARG00000008539,ENSOARG00000000299,ENSOARG00000011716,ENSOARG00000014354,ENSOARG00000015028,ENSOARG00000018596,ENSOARG00000013495,ENSOARG00000013845,ENSOARG00000007055,ENSOARG00000003023,ENSOARG00000002475,ENSOARG00000017441,…
GO:0019898	extrinsic component of membrane	cellular_component	0.88731	16	ENSOARG00000002759,ENSOARG00000009301,ENSOARG00000015372,ENSOARG00000013638,ENSOARG00000013534,ENSOARG00000003064,ENSOARG00000002475,ENSOARG00000004800,ENSOARG00000020797,ENSOARG00000013447,ENSOARG00000007640,ENSOARG00000009223,ENSOARG00000011293,ENSOARG00000021200,ENSOARG00000009902,ENSOARG00000008881
GO:0008138	protein tyrosine/serine/threonine phosphatase activity	molecular_function	0.93647	17	ENSOARG00000010546,ENSOARG00000000549,ENSOARG00000017568,ENSOARG00000002824,ENSOARG00000006432,ENSOARG00000001287,ENSOARG00000003163,ENSOARG00000010272,ENSOARG00000013550,ENSOARG00000014124,ENSOARG00000008724,ENSOARG00000007536,ENSOARG00000009537,ENSOARG00000004808,ENSOARG00000001713,ENSOARG00000013213,ENSOARG00000007360
GO:0098772	molecular function regulator	molecular_function	0.93647	92	ENSOARG00000019687,ENSOARG00000005522,ENSOARG00000018337,ENSOARG00000000650,ENSOARG00000014555,ENSOARG00000011891,ENSOARG00000008784,ENSOARG00000005438,ENSOARG00000004759,ENSOARG00000005293,ENSOARG00000005552,ENSOARG00000016044,ENSOARG00000014725,ENSOARG00000007108,ENSOARG00000004073,ENSOARG00000003547,ENSOARG00000013598,ENSOARG00000003400,ENSOARG00000016910,ENSOARG00000004119,ENSOARG00000002489,…
GO:0014070	response to organic cyclic compound	biological_process	0.94214	13	ENSOARG00000010848,ENSOARG00000020924,ENSOARG00000003064,ENSOARG00000017406,ENSOARG00000013487,ENSOARG00000008947,ENSOARG00000004444,ENSOARG00000004373,ENSOARG00000011785,ENSOARG00000004269,ENSOARG00000012886,ENSOARG00000014525,ENSOARG00000009123
GO:0015631	tubulin binding	molecular_function	0.94214	23	ENSOARG00000012876,ENSOARG00000020558,ENSOARG00000012762,ENSOARG00000011127,ENSOARG00000005349,ENSOARG00000004655,ENSOARG00000005081,ENSOARG00000004998,ENSOARG00000003172,ENSOARG00000000878,ENSOARG00000005783,ENSOARG00000013521,ENSOARG00000015491,ENSOARG00000008840,ENSOARG00000011893,ENSOARG00000011676,ENSOARG00000016687,ENSOARG00000013534,ENSOARG00000005770,ENSOARG00000011950,ENSOARG00000002839,…
GO:0032504	multicellular organism reproduction	biological_process	0.94214	19	ENSOARG00000008197,ENSOARG00000003377,ENSOARG00000003998,ENSOARG00000001268,ENSOARG00000004434,ENSOARG00000017804,ENSOARG00000003568,ENSOARG00000003417,ENSOARG00000014391,ENSOARG00000003717,ENSOARG00000005857,ENSOARG00000010296,ENSOARG00000011301,ENSOARG00000011142,ENSOARG00000001556,ENSOARG00000003070,ENSOARG00000017976,ENSOARG00000005468,ENSOARG00000006614
GO:2001141	regulation of RNA biosynthetic process	biological_process	0.94624	241	ENSOARG00000019965,ENSOARG00000006926,ENSOARG00000016176,ENSOARG00000010751,ENSOARG00000016120,ENSOARG00000014525,ENSOARG00000008365,ENSOARG00000004373,ENSOARG00000008678,ENSOARG00000003678,ENSOARG00000017406,ENSOARG00000001263,ENSOARG00000003252,ENSOARG00000003373,ENSOARG00000002879,ENSOARG00000000399,ENSOARG00000012100,ENSOARG00000012867,ENSOARG00000006249,ENSOARG00000008441,ENSOARG00000000514,…
GO:0051536	iron-sulfur cluster binding	molecular_function	0.94624	16	ENSOARG00000005925,ENSOARG00000011692,ENSOARG00000004241,ENSOARG00000015134,ENSOARG00000000480,ENSOARG00000004854,ENSOARG00000008952,ENSOARG00000021182,ENSOARG00000009595,ENSOARG00000007465,ENSOARG00000006827,ENSOARG00000012251,ENSOARG00000018383,ENSOARG00000003296,ENSOARG00000009380,ENSOARG00000002168
GO:0051540	metal cluster binding	molecular_function	0.94624	16	ENSOARG00000011692,ENSOARG00000005925,ENSOARG00000004241,ENSOARG00000000480,ENSOARG00000015134,ENSOARG00000008952,ENSOARG00000004854,ENSOARG00000012251,ENSOARG00000009595,ENSOARG00000006827,ENSOARG00000007465,ENSOARG00000021182,ENSOARG00000003296,ENSOARG00000018383,ENSOARG00000009380,ENSOARG00000002168
GO:0016638	oxidoreductase activity, acting on the CH-NH2 group of donors	molecular_function	0.94624	9	ENSOARG00000017489,ENSOARG00000004368,ENSOARG00000011692,ENSOARG00000007695,ENSOARG00000014772,ENSOARG00000004812,ENSOARG00000019207,ENSOARG00000001859,ENSOARG00000004027
GO:0016055	Wnt signaling pathway	biological_process	0.94902	11	ENSOARG00000010771,ENSOARG00000017284,ENSOARG00000006544,ENSOARG00000006590,ENSOARG00000008961,ENSOARG00000001440,ENSOARG00000005193,ENSOARG00000011893,ENSOARG00000012480,ENSOARG00000003350,ENSOARG00000006385
GO:0043531	ADP binding	molecular_function	0.94902	10	ENSOARG00000013972,ENSOARG00000006541,ENSOARG00000003337,ENSOARG00000017441,ENSOARG00000003930,ENSOARG00000000976,ENSOARG00000010252,ENSOARG00000018309,ENSOARG00000006205,ENSOARG00000000935
GO:0031323	regulation of cellular metabolic process	biological_process	0.95291	266	ENSOARG00000005318,ENSOARG00000010722,ENSOARG00000018596,ENSOARG00000015028,ENSOARG00000011716,ENSOARG00000008539,ENSOARG00000000299,ENSOARG00000004269,ENSOARG00000018424,ENSOARG00000017964,ENSOARG00000017441,ENSOARG00000007055,ENSOARG00000013845,ENSOARG00000013495,ENSOARG00000017454,ENSOARG00000018911,ENSOARG00000013462,ENSOARG00000005872,ENSOARG00000012886,ENSOARG00000002258,ENSOARG00000006489,…
GO:0006629	lipid metabolic process	biological_process	0.9595	63	ENSOARG00000011760,ENSOARG00000014144,ENSOARG00000003777,ENSOARG00000018257,ENSOARG00000009840,ENSOARG00000007037,ENSOARG00000011283,ENSOARG00000018436,ENSOARG00000012558,ENSOARG00000003052,ENSOARG00000003375,ENSOARG00000018329,ENSOARG00000011107,ENSOARG00000018205,ENSOARG00000012241,ENSOARG00000001448,ENSOARG00000016374,ENSOARG00000011026,ENSOARG00000002093,ENSOARG00000015580,ENSOARG00000020466,…
GO:0010468	regulation of gene expression	biological_process	0.96208	246	ENSOARG00000002981,ENSOARG00000007808,ENSOARG00000002484,ENSOARG00000006156,ENSOARG00000013717,ENSOARG00000002606,ENSOARG00000012718,ENSOARG00000017085,ENSOARG00000005637,ENSOARG00000001908,ENSOARG00000002286,ENSOARG00000014624,ENSOARG00000009535,ENSOARG00000014239,ENSOARG00000013110,ENSOARG00000001990,ENSOARG00000013150,ENSOARG00000005491,ENSOARG00000010742,ENSOARG00000003810,ENSOARG00000011227,…
GO:0019219	regulation of nucleobase-containing compound metabolic process	biological_process	0.96208	243	ENSOARG00000000299,ENSOARG00000008539,ENSOARG00000017964,ENSOARG00000018424,ENSOARG00000004269,ENSOARG00000014354,ENSOARG00000018596,ENSOARG00000015028,ENSOARG00000011716,ENSOARG00000010722,ENSOARG00000015495,ENSOARG00000003442,ENSOARG00000002990,ENSOARG00000005318,ENSOARG00000007016,ENSOARG00000018911,ENSOARG00000017454,ENSOARG00000012886,ENSOARG00000014930,ENSOARG00000002258,ENSOARG00000003860,…
GO:0006355	regulation of transcription, DNA-templated	biological_process	0.96208	240	ENSOARG00000008441,ENSOARG00000000514,ENSOARG00000015391,ENSOARG00000012100,ENSOARG00000012867,ENSOARG00000006249,ENSOARG00000011562,ENSOARG00000003605,ENSOARG00000014098,ENSOARG00000006297,ENSOARG00000014895,ENSOARG00000007208,ENSOARG00000017074,ENSOARG00000003417,ENSOARG00000000809,ENSOARG00000006926,ENSOARG00000016176,ENSOARG00000010751,ENSOARG00000019965,ENSOARG00000004373,ENSOARG00000008678,…
GO:1903506	regulation of nucleic acid-templated transcription	biological_process	0.96208	240	ENSOARG00000018276,ENSOARG00000016384,ENSOARG00000008548,ENSOARG00000002055,ENSOARG00000009711,ENSOARG00000018402,ENSOARG00000016947,ENSOARG00000006205,ENSOARG00000018179,ENSOARG00000003652,ENSOARG00000008447,ENSOARG00000008197,ENSOARG00000003235,ENSOARG00000017022,ENSOARG00000006303,ENSOARG00000008352,ENSOARG00000003246,ENSOARG00000018472,ENSOARG00000010848,ENSOARG00000004434,ENSOARG00000000803,…
GO:1901575	organic substance catabolic process	biological_process	0.97557	53	ENSOARG00000014309,ENSOARG00000012910,ENSOARG00000016374,ENSOARG00000016652,ENSOARG00000020466,ENSOARG00000012922,ENSOARG00000007935,ENSOARG00000010714,ENSOARG00000015370,ENSOARG00000007483,ENSOARG00000004502,ENSOARG00000020579,ENSOARG00000017617,ENSOARG00000014144,ENSOARG00000006595,ENSOARG00000018761,ENSOARG00000008188,ENSOARG00000005349,ENSOARG00000012558,ENSOARG00000016774,ENSOARG00000000218,…
GO:0006914	autophagy	biological_process	0.97557	42	ENSOARG00000005288,ENSOARG00000004186,ENSOARG00000016304,ENSOARG00000009223,ENSOARG00000011947,ENSOARG00000007671,ENSOARG00000015339,ENSOARG00000016243,ENSOARG00000014559,ENSOARG00000010722,ENSOARG00000009973,ENSOARG00000000399,ENSOARG00000010281,ENSOARG00000017295,ENSOARG00000009301,ENSOARG00000005293,ENSOARG00000004978,ENSOARG00000004697,ENSOARG00000002475,ENSOARG00000008614,ENSOARG00000019061,…
GO:0016888	endodeoxyribonuclease activity, producing 5'-phosphomonoesters	molecular_function	0.97557	7	ENSOARG00000010505,ENSOARG00000002069,ENSOARG00000000844,ENSOARG00000000443,ENSOARG00000016790,ENSOARG00000008962,ENSOARG00000011473
GO:0051537	2 iron, 2 sulfur cluster binding	molecular_function	0.97557	7	ENSOARG00000011692,ENSOARG00000004854,ENSOARG00000004241,ENSOARG00000006827,ENSOARG00000002168,ENSOARG00000009380,ENSOARG00000021182
GO:0005637	nuclear inner membrane	cellular_component	0.97557	3	ENSOARG00000010446,ENSOARG00000003998,ENSOARG00000002819
GO:0005639	integral component of nuclear inner membrane	cellular_component	0.97557	3	ENSOARG00000002819,ENSOARG00000003998,ENSOARG00000010446
GO:0007517	muscle organ development	biological_process	0.97557	3	ENSOARG00000019201,ENSOARG00000002978,ENSOARG00000001908
GO:0008649	rRNA methyltransferase activity	molecular_function	0.97557	3	ENSOARG00000020947,ENSOARG00000007555,ENSOARG00000013381
GO:0009314	response to radiation	biological_process	0.97557	3	ENSOARG00000000692,ENSOARG00000007414,ENSOARG00000018604
GO:0031229	intrinsic component of nuclear inner membrane	cellular_component	0.97557	3	ENSOARG00000003998,ENSOARG00000010446,ENSOARG00000002819
GO:0044453	nuclear membrane part	cellular_component	0.97557	3	ENSOARG00000002819,ENSOARG00000003998,ENSOARG00000010446
GO:0061061	muscle structure development	biological_process	0.97557	3	ENSOARG00000002978,ENSOARG00000019201,ENSOARG00000001908
GO:0004112	cyclic-nucleotide phosphodiesterase activity	molecular_function	0.99869	8	ENSOARG00000018154,ENSOARG00000013382,ENSOARG00000017022,ENSOARG00000016237,ENSOARG00000007096,ENSOARG00000005656,ENSOARG00000004847,ENSOARG00000003622
GO:0015293	symporter activity	molecular_function	0.99869	10	ENSOARG00000006759,ENSOARG00000000248,ENSOARG00000016211,ENSOARG00000016443,ENSOARG00000009813,ENSOARG00000010985,ENSOARG00000012230,ENSOARG00000008002,ENSOARG00000012516,ENSOARG00000013406
GO:0015294	solute:cation symporter activity	molecular_function	0.99869	10	ENSOARG00000008002,ENSOARG00000012516,ENSOARG00000013406,ENSOARG00000006759,ENSOARG00000016211,ENSOARG00000000248,ENSOARG00000012230,ENSOARG00000010985,ENSOARG00000009813,ENSOARG00000016443
GO:0004402	histone acetyltransferase activity	molecular_function	0.99869	4	ENSOARG00000002484,ENSOARG00000003252,ENSOARG00000007016,ENSOARG00000003624
GO:0006013	mannose metabolic process	biological_process	0.99869	4	ENSOARG00000010586,ENSOARG00000005253,ENSOARG00000002424,ENSOARG00000018880
GO:0006821	chloride transport	biological_process	0.99869	4	ENSOARG00000010254,ENSOARG00000015134,ENSOARG00000004938,ENSOARG00000006366
GO:0030111	regulation of Wnt signaling pathway	biological_process	0.99869	4	ENSOARG00000003350,ENSOARG00000017284,ENSOARG00000008961,ENSOARG00000006385
GO:0030131	clathrin adaptor complex	cellular_component	0.99869	4	ENSOARG00000004540,ENSOARG00000014644,ENSOARG00000013514,ENSOARG00000004068
GO:0006631	fatty acid metabolic process	biological_process	1	14	ENSOARG00000009975,ENSOARG00000000829,ENSOARG00000003204,ENSOARG00000012922,ENSOARG00000012053,ENSOARG00000016430,ENSOARG00000006220,ENSOARG00000003052,ENSOARG00000012241,ENSOARG00000016706,ENSOARG00000008426,ENSOARG00000009712,ENSOARG00000000341,ENSOARG00000009354
GO:0019222	regulation of metabolic process	biological_process	1	274	ENSOARG00000018790,ENSOARG00000005568,ENSOARG00000002068,ENSOARG00000000848,ENSOARG00000003315,ENSOARG00000002205,ENSOARG00000016334,ENSOARG00000003296,ENSOARG00000009463,ENSOARG00000013487,ENSOARG00000003681,ENSOARG00000018517,ENSOARG00000013851,ENSOARG00000012876,ENSOARG00000005349,ENSOARG00000006489,ENSOARG00000002496,ENSOARG00000000163,ENSOARG00000003037,ENSOARG00000012359,ENSOARG00000013495,…
GO:0015849	organic acid transport	biological_process	1	16	ENSOARG00000000528,ENSOARG00000019354,ENSOARG00000000443,ENSOARG00000015670,ENSOARG00000006215,ENSOARG00000016870,ENSOARG00000015929,ENSOARG00000001703,ENSOARG00000010032,ENSOARG00000012090,ENSOARG00000013596,ENSOARG00000017320,ENSOARG00000015817,ENSOARG00000004988,ENSOARG00000002294,ENSOARG00000010985
GO:0046942	carboxylic acid transport	biological_process	1	16	ENSOARG00000015929,ENSOARG00000016870,ENSOARG00000006215,ENSOARG00000015670,ENSOARG00000000443,ENSOARG00000019354,ENSOARG00000000528,ENSOARG00000010985,ENSOARG00000002294,ENSOARG00000004988,ENSOARG00000017320,ENSOARG00000015817,ENSOARG00000010032,ENSOARG00000012090,ENSOARG00000013596,ENSOARG00000001703
GO:0004177	aminopeptidase activity	molecular_function	1	6	ENSOARG00000019061,ENSOARG00000012784,ENSOARG00000002422,ENSOARG00000016913,ENSOARG00000004434,ENSOARG00000000413
GO:0008235	metalloexopeptidase activity	molecular_function	1	6	ENSOARG00000005292,ENSOARG00000007804,ENSOARG00000016153,ENSOARG00000009670,ENSOARG00000005344,ENSOARG00000010742
GO:0015923	mannosidase activity	molecular_function	1	6	ENSOARG00000005253,ENSOARG00000010586,ENSOARG00000002424,ENSOARG00000018880,ENSOARG00000007760,ENSOARG00000015793
GO:0005133	interferon-gamma receptor binding	molecular_function	1	2	ENSOARG00000016292,ENSOARG00000003172
GO:0005388	calcium-transporting ATPase activity	molecular_function	1	2	ENSOARG00000011817,ENSOARG00000007555
GO:0006012	galactose metabolic process	biological_process	1	2	ENSOARG00000011551,ENSOARG00000010701
GO:0006446	regulation of translational initiation	biological_process	1	2	ENSOARG00000001124,ENSOARG00000013610
GO:0008107	galactoside 2-alpha-L-fucosyltransferase activity	molecular_function	1	2	ENSOARG00000004808,ENSOARG00000012022
GO:0008190	eukaryotic initiation factor 4E binding	molecular_function	1	2	ENSOARG00000013610,ENSOARG00000001124
GO:0008241	peptidyl-dipeptidase activity	molecular_function	1	2	ENSOARG00000013090,ENSOARG00000012958
GO:0008773	[protein-PII] uridylyltransferase activity	molecular_function	1	2	ENSOARG00000001659,ENSOARG00000016809
GO:0016842	amidine-lyase activity	molecular_function	1	2	ENSOARG00000003023,ENSOARG00000015429
GO:0019321	pentose metabolic process	biological_process	1	2	ENSOARG00000002168,ENSOARG00000021147
GO:0019566	arabinose metabolic process	biological_process	1	2	ENSOARG00000021147,ENSOARG00000002168
GO:0031127	alpha-(1,2)-fucosyltransferase activity	molecular_function	1	2	ENSOARG00000012022,ENSOARG00000004808
GO:0044456	synapse part	cellular_component	1	2	ENSOARG00000015375,ENSOARG00000004978
GO:0045947	negative regulation of translational initiation	biological_process	1	2	ENSOARG00000013610,ENSOARG00000001124
GO:0046373	L-arabinose metabolic process	biological_process	1	2	ENSOARG00000002168,ENSOARG00000021147
GO:0046556	alpha-L-arabinofuranosidase activity	molecular_function	1	2	ENSOARG00000002168,ENSOARG00000021147
GO:0048786	presynaptic active zone	cellular_component	1	2	ENSOARG00000004978,ENSOARG00000015375
GO:0097458	neuron part	cellular_component	1	2	ENSOARG00000004978,ENSOARG00000015375
GO:0098599	palmitoyl hydrolase activity	molecular_function	1	2	ENSOARG00000004548,ENSOARG00000000779
GO:0098793	presynapse	cellular_component	1	2	ENSOARG00000004978,ENSOARG00000015375
GO:0000003	reproduction	biological_process	1	42	ENSOARG00000014391,ENSOARG00000003717,ENSOARG00000005857,ENSOARG00000010296,ENSOARG00000012001,ENSOARG00000012968,ENSOARG00000013534,ENSOARG00000017976,ENSOARG00000010670,ENSOARG00000005468,ENSOARG00000006614,ENSOARG00000011301,ENSOARG00000001556,ENSOARG00000012876,ENSOARG00000018472,ENSOARG00000012137,ENSOARG00000004434,ENSOARG00000008197,ENSOARG00000003377,ENSOARG00000017804,ENSOARG00000013447,…
GO:0004114	3',5'-cyclic-nucleotide phosphodiesterase activity	molecular_function	1	7	ENSOARG00000016237,ENSOARG00000007096,ENSOARG00000005656,ENSOARG00000004847,ENSOARG00000003622,ENSOARG00000017022,ENSOARG00000013382
GO:0004970	ionotropic glutamate receptor activity	molecular_function	1	7	ENSOARG00000006222,ENSOARG00000012035,ENSOARG00000009425,ENSOARG00000000438,ENSOARG00000002844,ENSOARG00000018241,ENSOARG00000010244
GO:0006497	protein lipidation	biological_process	1	7	ENSOARG00000003777,ENSOARG00000012399,ENSOARG00000011107,ENSOARG00000014247,ENSOARG00000000609,ENSOARG00000019941,ENSOARG00000018436
GO:0006506	GPI anchor biosynthetic process	biological_process	1	7	ENSOARG00000000609,ENSOARG00000019941,ENSOARG00000018436,ENSOARG00000012399,ENSOARG00000003777,ENSOARG00000011107,ENSOARG00000014247
GO:0006661	phosphatidylinositol biosynthetic process	biological_process	1	7	ENSOARG00000014247,ENSOARG00000011107,ENSOARG00000012399,ENSOARG00000003777,ENSOARG00000018436,ENSOARG00000019941,ENSOARG00000000609
GO:0008066	glutamate receptor activity	molecular_function	1	7	ENSOARG00000012035,ENSOARG00000006222,ENSOARG00000009425,ENSOARG00000000438,ENSOARG00000002844,ENSOARG00000018241,ENSOARG00000010244
GO:0097159	organic cyclic compound binding	molecular_function	1	650	ENSOARG00000000933,ENSOARG00000018262,ENSOARG00000013851,ENSOARG00000016118,ENSOARG00000013487,ENSOARG00000003681,ENSOARG00000009463,ENSOARG00000004237,ENSOARG00000002982,ENSOARG00000017237,ENSOARG00000003995,ENSOARG00000005568,ENSOARG00000015610,ENSOARG00000015998,ENSOARG00000006609,ENSOARG00000002496,ENSOARG00000011742,ENSOARG00000013279,ENSOARG00000005349,ENSOARG00000013462,ENSOARG00000001726,…
GO:1901363	heterocyclic compound binding	molecular_function	1	650	ENSOARG00000012703,ENSOARG00000014541,ENSOARG00000011768,ENSOARG00000001535,ENSOARG00000012901,ENSOARG00000010829,ENSOARG00000007757,ENSOARG00000016790,ENSOARG00000014868,ENSOARG00000013291,ENSOARG00000014391,ENSOARG00000018483,ENSOARG00000018095,ENSOARG00000010741,ENSOARG00000013003,ENSOARG00000000337,ENSOARG00000013460,ENSOARG00000018638,ENSOARG00000003583,ENSOARG00000001021,ENSOARG00000003913,…
GO:0005044	scavenger receptor activity	molecular_function	1	13	ENSOARG00000011692,ENSOARG00000006194,ENSOARG00000012904,ENSOARG00000000608,ENSOARG00000003348,ENSOARG00000001569,ENSOARG00000016062,ENSOARG00000001450,ENSOARG00000001459,ENSOARG00000001268,ENSOARG00000007366,ENSOARG00000002268,ENSOARG00000007979
GO:0019048	modulation by virus of host morphology or physiology	biological_process	1	13	ENSOARG00000016652,ENSOARG00000013316,ENSOARG00000017457,ENSOARG00000000184,ENSOARG00000016502,ENSOARG00000007425,ENSOARG00000000533,ENSOARG00000006049,ENSOARG00000021171,ENSOARG00000002235,ENSOARG00000012806,ENSOARG00000004363,ENSOARG00000007388
GO:0038024	cargo receptor activity	molecular_function	1	13	ENSOARG00000002268,ENSOARG00000007366,ENSOARG00000007979,ENSOARG00000001268,ENSOARG00000001450,ENSOARG00000001459,ENSOARG00000001569,ENSOARG00000016062,ENSOARG00000012904,ENSOARG00000000608,ENSOARG00000003348,ENSOARG00000006194,ENSOARG00000011692
GO:0005834	heterotrimeric G-protein complex	cellular_component	1	5	ENSOARG00000015372,ENSOARG00000021200,ENSOARG00000011293,ENSOARG00000008881,ENSOARG00000013638
GO:0007339	binding of sperm to zona pellucida	biological_process	1	5	ENSOARG00000015154,ENSOARG00000003261,ENSOARG00000008743,ENSOARG00000010670,ENSOARG00000005665
GO:0009898	cytoplasmic side of plasma membrane	cellular_component	1	5	ENSOARG00000021200,ENSOARG00000015372,ENSOARG00000013638,ENSOARG00000008881,ENSOARG00000011293
GO:0009988	cell-cell recognition	biological_process	1	5	ENSOARG00000005665,ENSOARG00000010670,ENSOARG00000008743,ENSOARG00000003261,ENSOARG00000015154
GO:0019897	extrinsic component of plasma membrane	cellular_component	1	5	ENSOARG00000013638,ENSOARG00000008881,ENSOARG00000011293,ENSOARG00000021200,ENSOARG00000015372
GO:0031234	extrinsic component of cytoplasmic side of plasma membrane	cellular_component	1	5	ENSOARG00000008881,ENSOARG00000013638,ENSOARG00000011293,ENSOARG00000015372,ENSOARG00000021200
GO:0035036	sperm-egg recognition	biological_process	1	5	ENSOARG00000008743,ENSOARG00000010670,ENSOARG00000005665,ENSOARG00000015154,ENSOARG00000003261
GO:0098552	side of membrane	cellular_component	1	5	ENSOARG00000008881,ENSOARG00000013638,ENSOARG00000011293,ENSOARG00000015372,ENSOARG00000021200
GO:0098562	cytoplasmic side of membrane	cellular_component	1	5	ENSOARG00000021200,ENSOARG00000015372,ENSOARG00000013638,ENSOARG00000008881,ENSOARG00000011293
GO:0015399	primary active transmembrane transporter activity	molecular_function	1	19	ENSOARG00000011817,ENSOARG00000016485,ENSOARG00000025170,ENSOARG00000007555,ENSOARG00000001021,ENSOARG00000000935,ENSOARG00000013723,ENSOARG00000007573,ENSOARG00000007293,ENSOARG00000003073,ENSOARG00000001499,ENSOARG00000001553,ENSOARG00000016624,ENSOARG00000001282,ENSOARG00000001156,ENSOARG00000007834,ENSOARG00000001808,ENSOARG00000003612,ENSOARG00000012100
GO:0015405	P-P-bond-hydrolysis-driven transmembrane transporter activity	molecular_function	1	19	ENSOARG00000012100,ENSOARG00000003612,ENSOARG00000001808,ENSOARG00000007834,ENSOARG00000001156,ENSOARG00000001282,ENSOARG00000016624,ENSOARG00000001553,ENSOARG00000001499,ENSOARG00000003073,ENSOARG00000007573,ENSOARG00000007293,ENSOARG00000013723,ENSOARG00000000935,ENSOARG00000001021,ENSOARG00000025170,ENSOARG00000007555,ENSOARG00000016485,ENSOARG00000011817
GO:0070011	peptidase activity, acting on L-amino acid peptides	molecular_function	1	121	ENSOARG00000005578,ENSOARG00000018701,ENSOARG00000004924,ENSOARG00000000608,ENSOARG00000010742,ENSOARG00000015977,ENSOARG00000013488,ENSOARG00000018487,ENSOARG00000007156,ENSOARG00000009670,ENSOARG00000010392,ENSOARG00000005842,ENSOARG00000008060,ENSOARG00000004504,ENSOARG00000016970,ENSOARG00000005706,ENSOARG00000006110,ENSOARG00000006181,ENSOARG00000018604,ENSOARG00000002163,ENSOARG00000008831,…
GO:0032502	developmental process	biological_process	1	65	ENSOARG00000009200,ENSOARG00000019012,ENSOARG00000007671,ENSOARG00000009223,ENSOARG00000010771,ENSOARG00000001440,ENSOARG00000001268,ENSOARG00000002932,ENSOARG00000017454,ENSOARG00000004978,ENSOARG00000006515,ENSOARG00000013462,ENSOARG00000001771,ENSOARG00000011142,ENSOARG00000010900,ENSOARG00000008800,ENSOARG00000018417,ENSOARG00000008214,ENSOARG00000018187,ENSOARG00000003856,ENSOARG00000008389,…
GO:0016835	carbon-oxygen lyase activity	molecular_function	1	14	ENSOARG00000012074,ENSOARG00000013110,ENSOARG00000008294,ENSOARG00000011550,ENSOARG00000000065,ENSOARG00000006292,ENSOARG00000005096,ENSOARG00000016652,ENSOARG00000018337,ENSOARG00000015182,ENSOARG00000006848,ENSOARG00000007108,ENSOARG00000005263,ENSOARG00000008550
GO:0016874	ligase activity	molecular_function	1	31	ENSOARG00000018483,ENSOARG00000010595,ENSOARG00000017581,ENSOARG00000014172,ENSOARG00000011422,ENSOARG00000010844,ENSOARG00000012509,ENSOARG00000006848,ENSOARG00000000829,ENSOARG00000014079,ENSOARG00000021147,ENSOARG00000004442,ENSOARG00000003065,ENSOARG00000017057,ENSOARG00000010551,ENSOARG00000017537,ENSOARG00000009761,ENSOARG00000004533,ENSOARG00000008197,ENSOARG00000007702,ENSOARG00000005239,…
GO:0016670	oxidoreductase activity, acting on a sulfur group of donors, oxygen as acceptor	molecular_function	1	4	ENSOARG00000010733,ENSOARG00000017165,ENSOARG00000002573,ENSOARG00000012565
GO:0030545	receptor regulator activity	molecular_function	1	4	ENSOARG00000014798,ENSOARG00000017982,ENSOARG00000017962,ENSOARG00000016044
GO:0030547	receptor inhibitor activity	molecular_function	1	4	ENSOARG00000017962,ENSOARG00000016044,ENSOARG00000014798,ENSOARG00000017982
GO:0030548	acetylcholine receptor regulator activity	molecular_function	1	4	ENSOARG00000017962,ENSOARG00000016044,ENSOARG00000017982,ENSOARG00000014798
GO:0030550	acetylcholine receptor inhibitor activity	molecular_function	1	4	ENSOARG00000017982,ENSOARG00000014798,ENSOARG00000017962,ENSOARG00000016044
GO:0034212	peptide N-acetyltransferase activity	molecular_function	1	4	ENSOARG00000007016,ENSOARG00000003252,ENSOARG00000002484,ENSOARG00000003624
GO:0061733	peptide-lysine-N-acetyltransferase activity	molecular_function	1	4	ENSOARG00000007016,ENSOARG00000003252,ENSOARG00000002484,ENSOARG00000003624
GO:0070588	calcium ion transmembrane transport	biological_process	1	4	ENSOARG00000008132,ENSOARG00000010180,ENSOARG00000019941,ENSOARG00000005349
GO:0015081	sodium ion transmembrane transporter activity	molecular_function	1	17	ENSOARG00000016612,ENSOARG00000014087,ENSOARG00000016443,ENSOARG00000010985,ENSOARG00000012230,ENSOARG00000008002,ENSOARG00000001512,ENSOARG00000000067,ENSOARG00000012516,ENSOARG00000006759,ENSOARG00000018007,ENSOARG00000000248,ENSOARG00000016211,ENSOARG00000009813,ENSOARG00000010332,ENSOARG00000008397,ENSOARG00000015669
GO:0006650	glycerophospholipid metabolic process	biological_process	1	15	ENSOARG00000012399,ENSOARG00000003315,ENSOARG00000011107,ENSOARG00000000779,ENSOARG00000014247,ENSOARG00000018257,ENSOARG00000009840,ENSOARG00000004943,ENSOARG00000000609,ENSOARG00000018436,ENSOARG00000003777,ENSOARG00000000972,ENSOARG00000005578,ENSOARG00000019941,ENSOARG00000019436
GO:0042158	lipoprotein biosynthetic process	biological_process	1	7	ENSOARG00000000609,ENSOARG00000019941,ENSOARG00000018436,ENSOARG00000012399,ENSOARG00000003777,ENSOARG00000011107,ENSOARG00000014247
GO:0007599	hemostasis	biological_process	1	23	ENSOARG00000004932,ENSOARG00000004075,ENSOARG00000018573,ENSOARG00000007392,ENSOARG00000016545,ENSOARG00000003717,ENSOARG00000005857,ENSOARG00000010529,ENSOARG00000005438,ENSOARG00000012910,ENSOARG00000017295,ENSOARG00000016374,ENSOARG00000009301,ENSOARG00000004978,ENSOARG00000013683,ENSOARG00000012762,ENSOARG00000009973,ENSOARG00000006310,ENSOARG00000002142,ENSOARG00000025182,ENSOARG00000016430,…
GO:0050817	coagulation	biological_process	1	23	ENSOARG00000010529,ENSOARG00000005438,ENSOARG00000017295,ENSOARG00000012910,ENSOARG00000016374,ENSOARG00000009301,ENSOARG00000004978,ENSOARG00000004932,ENSOARG00000018573,ENSOARG00000004075,ENSOARG00000007392,ENSOARG00000016545,ENSOARG00000003717,ENSOARG00000005857,ENSOARG00000025182,ENSOARG00000004038,ENSOARG00000016430,ENSOARG00000002442,ENSOARG00000013683,ENSOARG00000012762,ENSOARG00000009973,…
GO:0050878	regulation of body fluid levels	biological_process	1	23	ENSOARG00000003717,ENSOARG00000005857,ENSOARG00000007392,ENSOARG00000016545,ENSOARG00000018573,ENSOARG00000004075,ENSOARG00000004932,ENSOARG00000017295,ENSOARG00000012910,ENSOARG00000016374,ENSOARG00000009301,ENSOARG00000004978,ENSOARG00000005438,ENSOARG00000010529,ENSOARG00000009973,ENSOARG00000012762,ENSOARG00000006310,ENSOARG00000002142,ENSOARG00000013683,ENSOARG00000002442,ENSOARG00000016430,…
GO:0006470	protein dephosphorylation	biological_process	1	20	ENSOARG00000010546,ENSOARG00000000549,ENSOARG00000006666,ENSOARG00000017568,ENSOARG00000002824,ENSOARG00000006432,ENSOARG00000001287,ENSOARG00000010272,ENSOARG00000009168,ENSOARG00000003163,ENSOARG00000013550,ENSOARG00000014124,ENSOARG00000008724,ENSOARG00000007536,ENSOARG00000009537,ENSOARG00000004808,ENSOARG00000001713,ENSOARG00000013213,ENSOARG00000007360,ENSOARG00000005033
GO:0000030	mannosyltransferase activity	molecular_function	1	3	ENSOARG00000002382,ENSOARG00000000609,ENSOARG00000004977
GO:0000302	response to reactive oxygen species	biological_process	1	3	ENSOARG00000014055,ENSOARG00000015380,ENSOARG00000003417
GO:0004176	ATP-dependent peptidase activity	molecular_function	1	3	ENSOARG00000016549,ENSOARG00000006541,ENSOARG00000005857
GO:0005664	nuclear origin of replication recognition complex	cellular_component	1	3	ENSOARG00000011768,ENSOARG00000006787,ENSOARG00000013374
GO:0006777	Mo-molybdopterin cofactor biosynthetic process	biological_process	1	3	ENSOARG00000000480,ENSOARG00000000946,ENSOARG00000003337
GO:0019720	Mo-molybdopterin cofactor metabolic process	biological_process	1	3	ENSOARG00000003337,ENSOARG00000000946,ENSOARG00000000480
GO:0047396	glycosylphosphatidylinositol diacylglycerol-lyase activity	molecular_function	1	3	ENSOARG00000018257,ENSOARG00000000972,ENSOARG00000003315
GO:0070009	serine-type aminopeptidase activity	molecular_function	1	3	ENSOARG00000019061,ENSOARG00000012784,ENSOARG00000000413
GO:0070569	uridylyltransferase activity	molecular_function	1	3	ENSOARG00000016809,ENSOARG00000010701,ENSOARG00000001659
GO:1901031	regulation of response to reactive oxygen species	biological_process	1	3	ENSOARG00000015380,ENSOARG00000014055,ENSOARG00000003417
GO:1902882	regulation of response to oxidative stress	biological_process	1	3	ENSOARG00000014055,ENSOARG00000015380,ENSOARG00000003417
GO:0051336	regulation of hydrolase activity	biological_process	1	12	ENSOARG00000013025,ENSOARG00000016706,ENSOARG00000006427,ENSOARG00000017283,ENSOARG00000000258,ENSOARG00000006310,ENSOARG00000009939,ENSOARG00000007858,ENSOARG00000012359,ENSOARG00000016430,ENSOARG00000005438,ENSOARG00000012100
GO:0042626	ATPase activity, coupled to transmembrane movement of substances	molecular_function	1	18	ENSOARG00000007834,ENSOARG00000001808,ENSOARG00000001282,ENSOARG00000001156,ENSOARG00000001553,ENSOARG00000016624,ENSOARG00000012100,ENSOARG00000003612,ENSOARG00000001021,ENSOARG00000025170,ENSOARG00000007555,ENSOARG00000011817,ENSOARG00000001499,ENSOARG00000007293,ENSOARG00000007573,ENSOARG00000003073,ENSOARG00000013723,ENSOARG00000000935
GO:0043492	ATPase activity, coupled to movement of substances	molecular_function	1	18	ENSOARG00000001021,ENSOARG00000025170,ENSOARG00000007555,ENSOARG00000011817,ENSOARG00000001499,ENSOARG00000003073,ENSOARG00000007293,ENSOARG00000007573,ENSOARG00000013723,ENSOARG00000000935,ENSOARG00000001808,ENSOARG00000007834,ENSOARG00000001156,ENSOARG00000001282,ENSOARG00000016624,ENSOARG00000001553,ENSOARG00000012100,ENSOARG00000003612
GO:0080090	regulation of primary metabolic process	biological_process	1	254	ENSOARG00000002484,ENSOARG00000006156,ENSOARG00000013717,ENSOARG00000002606,ENSOARG00000012718,ENSOARG00000002981,ENSOARG00000007808,ENSOARG00000001908,ENSOARG00000002286,ENSOARG00000016430,ENSOARG00000017085,ENSOARG00000005637,ENSOARG00000001990,ENSOARG00000013150,ENSOARG00000014624,ENSOARG00000009535,ENSOARG00000014239,ENSOARG00000013110,ENSOARG00000010742,ENSOARG00000003810,ENSOARG00000011227,…
GO:0044430	cytoskeletal part	cellular_component	1	63	ENSOARG00000007611,ENSOARG00000025182,ENSOARG00000000347,ENSOARG00000015998,ENSOARG00000009548,ENSOARG00000005785,ENSOARG00000012876,ENSOARG00000011682,ENSOARG00000019120,ENSOARG00000016787,ENSOARG00000020833,ENSOARG00000013610,ENSOARG00000005161,ENSOARG00000005081,ENSOARG00000012910,ENSOARG00000010272,ENSOARG00000000697,ENSOARG00000003933,ENSOARG00000001823,ENSOARG00000010182,ENSOARG00000010285,…
GO:0008270	zinc ion binding	molecular_function	1	193	ENSOARG00000008370,ENSOARG00000010742,ENSOARG00000013590,ENSOARG00000009440,ENSOARG00000005706,ENSOARG00000002163,ENSOARG00000000818,ENSOARG00000011993,ENSOARG00000008436,ENSOARG00000013863,ENSOARG00000004983,ENSOARG00000000811,ENSOARG00000002484,ENSOARG00000003642,ENSOARG00000006156,ENSOARG00000009955,ENSOARG00000011785,ENSOARG00000009784,ENSOARG00000009071,ENSOARG00000012251,ENSOARG00000016719,…
GO:0009378	four-way junction helicase activity	molecular_function	1	11	ENSOARG00000016953,ENSOARG00000006303,ENSOARG00000003337,ENSOARG00000006541,ENSOARG00000017222,ENSOARG00000014098,ENSOARG00000004977,ENSOARG00000000976,ENSOARG00000018309,ENSOARG00000010252,ENSOARG00000012568
GO:0033993	response to lipid	biological_process	1	11	ENSOARG00000020924,ENSOARG00000010848,ENSOARG00000017406,ENSOARG00000014525,ENSOARG00000012886,ENSOARG00000011785,ENSOARG00000004269,ENSOARG00000004444,ENSOARG00000008947,ENSOARG00000004373,ENSOARG00000013487
GO:0043401	steroid hormone mediated signaling pathway	biological_process	1	11	ENSOARG00000017406,ENSOARG00000020924,ENSOARG00000010848,ENSOARG00000008947,ENSOARG00000004444,ENSOARG00000004373,ENSOARG00000013487,ENSOARG00000012886,ENSOARG00000014525,ENSOARG00000011785,ENSOARG00000004269
GO:0048545	response to steroid hormone	biological_process	1	11	ENSOARG00000011785,ENSOARG00000004269,ENSOARG00000012886,ENSOARG00000014525,ENSOARG00000013487,ENSOARG00000008947,ENSOARG00000004444,ENSOARG00000004373,ENSOARG00000010848,ENSOARG00000020924,ENSOARG00000017406
GO:0071383	cellular response to steroid hormone stimulus	biological_process	1	11	ENSOARG00000017406,ENSOARG00000020924,ENSOARG00000010848,ENSOARG00000012886,ENSOARG00000014525,ENSOARG00000011785,ENSOARG00000004269,ENSOARG00000004373,ENSOARG00000008947,ENSOARG00000004444,ENSOARG00000013487
GO:0071396	cellular response to lipid	biological_process	1	11	ENSOARG00000008947,ENSOARG00000004444,ENSOARG00000004373,ENSOARG00000013487,ENSOARG00000014525,ENSOARG00000012886,ENSOARG00000011785,ENSOARG00000004269,ENSOARG00000017406,ENSOARG00000020924,ENSOARG00000010848
GO:0071407	cellular response to organic cyclic compound	biological_process	1	11	ENSOARG00000012886,ENSOARG00000014525,ENSOARG00000004269,ENSOARG00000011785,ENSOARG00000008947,ENSOARG00000004373,ENSOARG00000004444,ENSOARG00000013487,ENSOARG00000020924,ENSOARG00000010848,ENSOARG00000017406
GO:0005525	GTP binding	molecular_function	1	73	ENSOARG00000015461,ENSOARG00000006807,ENSOARG00000017233,ENSOARG00000006006,ENSOARG00000011109,ENSOARG00000010739,ENSOARG00000000619,ENSOARG00000006214,ENSOARG00000025170,ENSOARG00000019120,ENSOARG00000000935,ENSOARG00000013460,ENSOARG00000010010,ENSOARG00000000270,ENSOARG00000001553,ENSOARG00000017493,ENSOARG00000016624,ENSOARG00000004437,ENSOARG00000018095,ENSOARG00000009151,ENSOARG00000001140,…
GO:0071702	organic substance transport	biological_process	1	128	ENSOARG00000010834,ENSOARG00000012907,ENSOARG00000000443,ENSOARG00000011301,ENSOARG00000009485,ENSOARG00000002339,ENSOARG00000005568,ENSOARG00000018545,ENSOARG00000001846,ENSOARG00000006414,ENSOARG00000004800,ENSOARG00000012295,ENSOARG00000015929,ENSOARG00000013596,ENSOARG00000025182,ENSOARG00000014682,ENSOARG00000011682,ENSOARG00000014644,ENSOARG00000015473,ENSOARG00000010809,ENSOARG00000016007,…
GO:0009719	response to endogenous stimulus	biological_process	1	15	ENSOARG00000010848,ENSOARG00000004809,ENSOARG00000020924,ENSOARG00000017406,ENSOARG00000005161,ENSOARG00000003064,ENSOARG00000011785,ENSOARG00000004269,ENSOARG00000014525,ENSOARG00000012886,ENSOARG00000013487,ENSOARG00000008947,ENSOARG00000004444,ENSOARG00000004373,ENSOARG00000009123
GO:0046486	glycerolipid metabolic process	biological_process	1	15	ENSOARG00000003777,ENSOARG00000019436,ENSOARG00000019941,ENSOARG00000005578,ENSOARG00000000972,ENSOARG00000014247,ENSOARG00000000779,ENSOARG00000011107,ENSOARG00000012399,ENSOARG00000003315,ENSOARG00000018436,ENSOARG00000000609,ENSOARG00000004943,ENSOARG00000009840,ENSOARG00000018257
GO:0071705	nitrogen compound transport	biological_process	1	24	ENSOARG00000009960,ENSOARG00000020474,ENSOARG00000002294,ENSOARG00000015817,ENSOARG00000014055,ENSOARG00000016304,ENSOARG00000018013,ENSOARG00000000224,ENSOARG00000010032,ENSOARG00000012090,ENSOARG00000013596,ENSOARG00000001703,ENSOARG00000012295,ENSOARG00000002475,ENSOARG00000015929,ENSOARG00000010392,ENSOARG00000016870,ENSOARG00000002339,ENSOARG00000015670,ENSOARG00000000443,ENSOARG00000009301,…
GO:0003909	DNA ligase activity	molecular_function	1	5	ENSOARG00000008197,ENSOARG00000003583,ENSOARG00000014698,ENSOARG00000012509,ENSOARG00000010551
GO:0008037	cell recognition	biological_process	1	5	ENSOARG00000010670,ENSOARG00000008743,ENSOARG00000005665,ENSOARG00000003261,ENSOARG00000015154
GO:0044764	multi-organism cellular process	biological_process	1	74	ENSOARG00000004809,ENSOARG00000003291,ENSOARG00000007280,ENSOARG00000013656,ENSOARG00000013707,ENSOARG00000009713,ENSOARG00000014541,ENSOARG00000011347,ENSOARG00000016652,ENSOARG00000015670,ENSOARG00000016804,ENSOARG00000012703,ENSOARG00000004137,ENSOARG00000012868,ENSOARG00000017205,ENSOARG00000007003,ENSOARG00000012806,ENSOARG00000017222,ENSOARG00000018074,ENSOARG00000000184,ENSOARG00000018309,…
GO:0046914	transition metal ion binding	molecular_function	1	233	ENSOARG00000009888,ENSOARG00000009312,ENSOARG00000003624,ENSOARG00000020579,ENSOARG00000008829,ENSOARG00000003673,ENSOARG00000011683,ENSOARG00000018309,ENSOARG00000003830,ENSOARG00000018257,ENSOARG00000006621,ENSOARG00000008285,ENSOARG00000004646,ENSOARG00000003913,ENSOARG00000011364,ENSOARG00000012241,ENSOARG00000004263,ENSOARG00000011856,ENSOARG00000008311,ENSOARG00000004647,ENSOARG00000016153,…
GO:0007010	cytoskeleton organization	biological_process	1	59	ENSOARG00000018126,ENSOARG00000008397,ENSOARG00000012162,ENSOARG00000010182,ENSOARG00000008448,ENSOARG00000013534,ENSOARG00000018007,ENSOARG00000000636,ENSOARG00000007471,ENSOARG00000006414,ENSOARG00000006991,ENSOARG00000007483,ENSOARG00000003523,ENSOARG00000009861,ENSOARG00000007028,ENSOARG00000007611,ENSOARG00000002442,ENSOARG00000004493,ENSOARG00000004292,ENSOARG00000005349,ENSOARG00000015227,…
GO:0004520	endodeoxyribonuclease activity	molecular_function	1	9	ENSOARG00000000844,ENSOARG00000002069,ENSOARG00000016790,ENSOARG00000011473,ENSOARG00000005263,ENSOARG00000010505,ENSOARG00000008188,ENSOARG00000008962,ENSOARG00000000443
GO:0008194	UDP-glycosyltransferase activity	molecular_function	1	12	ENSOARG00000018205,ENSOARG00000012399,ENSOARG00000003678,ENSOARG00000008033,ENSOARG00000018436,ENSOARG00000011201,ENSOARG00000004687,ENSOARG00000003933,ENSOARG00000010360,ENSOARG00000011716,ENSOARG00000009413,ENSOARG00000020579
GO:0048523	negative regulation of cellular process	biological_process	1	28	ENSOARG00000017284,ENSOARG00000005438,ENSOARG00000002845,ENSOARG00000002996,ENSOARG00000008961,ENSOARG00000014895,ENSOARG00000007425,ENSOARG00000012910,ENSOARG00000001124,ENSOARG00000013656,ENSOARG00000013025,ENSOARG00000008389,ENSOARG00000016430,ENSOARG00000002286,ENSOARG00000017298,ENSOARG00000016120,ENSOARG00000000533,ENSOARG00000017614,ENSOARG00000003350,ENSOARG00000009333,ENSOARG00000013610,…
GO:0008509	anion transmembrane transporter activity	molecular_function	1	19	ENSOARG00000009573,ENSOARG00000016870,ENSOARG00000015929,ENSOARG00000014307,ENSOARG00000000528,ENSOARG00000019354,ENSOARG00000000443,ENSOARG00000005991,ENSOARG00000015670,ENSOARG00000006025,ENSOARG00000007821,ENSOARG00000019322,ENSOARG00000015134,ENSOARG00000015817,ENSOARG00000017320,ENSOARG00000002294,ENSOARG00000010254,ENSOARG00000007405,ENSOARG00000010985
GO:0004180	carboxypeptidase activity	molecular_function	1	7	ENSOARG00000004392,ENSOARG00000010742,ENSOARG00000005344,ENSOARG00000009670,ENSOARG00000016153,ENSOARG00000007804,ENSOARG00000005292
GO:0015103	inorganic anion transmembrane transporter activity	molecular_function	1	7	ENSOARG00000005991,ENSOARG00000010254,ENSOARG00000009573,ENSOARG00000015134,ENSOARG00000019322,ENSOARG00000014307,ENSOARG00000006025
GO:1901136	carbohydrate derivative catabolic process	biological_process	1	7	ENSOARG00000006595,ENSOARG00000010714,ENSOARG00000014973,ENSOARG00000000218,ENSOARG00000013598,ENSOARG00000014309,ENSOARG00000011243
GO:0060255	regulation of macromolecule metabolic process	biological_process	1	254	ENSOARG00000003252,ENSOARG00000001263,ENSOARG00000017406,ENSOARG00000003678,ENSOARG00000000399,ENSOARG00000002879,ENSOARG00000003373,ENSOARG00000016176,ENSOARG00000010751,ENSOARG00000006926,ENSOARG00000019965,ENSOARG00000008678,ENSOARG00000004373,ENSOARG00000014525,ENSOARG00000016120,ENSOARG00000008365,ENSOARG00000017074,ENSOARG00000003417,ENSOARG00000000809,ENSOARG00000005527,ENSOARG00000015391,…
GO:0071310	cellular response to organic substance	biological_process	1	13	ENSOARG00000013487,ENSOARG00000008947,ENSOARG00000004373,ENSOARG00000004444,ENSOARG00000004269,ENSOARG00000011785,ENSOARG00000014525,ENSOARG00000012886,ENSOARG00000002845,ENSOARG00000010848,ENSOARG00000020924,ENSOARG00000013656,ENSOARG00000017406
GO:0006397	mRNA processing	biological_process	1	22	ENSOARG00000012910,ENSOARG00000008370,ENSOARG00000000608,ENSOARG00000002983,ENSOARG00000002839,ENSOARG00000014200,ENSOARG00000009603,ENSOARG00000005009,ENSOARG00000003172,ENSOARG00000007108,ENSOARG00000008776,ENSOARG00000017004,ENSOARG00000014698,ENSOARG00000009548,ENSOARG00000012876,ENSOARG00000003442,ENSOARG00000006610,ENSOARG00000017432,ENSOARG00000004988,ENSOARG00000008197,ENSOARG00000008089,…
GO:0008134	transcription factor binding	molecular_function	1	29	ENSOARG00000013447,ENSOARG00000003648,ENSOARG00000014216,ENSOARG00000020797,ENSOARG00000001846,ENSOARG00000017441,ENSOARG00000002205,ENSOARG00000013534,ENSOARG00000014098,ENSOARG00000017295,ENSOARG00000004978,ENSOARG00000006205,ENSOARG00000007536,ENSOARG00000008460,ENSOARG00000009698,ENSOARG00000006303,ENSOARG00000020833,ENSOARG00000016787,ENSOARG00000006991,ENSOARG00000017222,ENSOARG00000004141,…
GO:0016798	hydrolase activity, acting on glycosyl bonds	molecular_function	1	30	ENSOARG00000000218,ENSOARG00000014848,ENSOARG00000017986,ENSOARG00000007760,ENSOARG00000003028,ENSOARG00000005253,ENSOARG00000010586,ENSOARG00000006595,ENSOARG00000014980,ENSOARG00000002424,ENSOARG00000017206,ENSOARG00000018880,ENSOARG00000004135,ENSOARG00000001607,ENSOARG00000011262,ENSOARG00000010714,ENSOARG00000002559,ENSOARG00000007130,ENSOARG00000015793,ENSOARG00000002285,ENSOARG00000002168,…
GO:0010256	endomembrane system organization	biological_process	1	10	ENSOARG00000005349,ENSOARG00000000258,ENSOARG00000011782,ENSOARG00000007560,ENSOARG00000002475,ENSOARG00000008715,ENSOARG00000009301,ENSOARG00000005263,ENSOARG00000016304,ENSOARG00000001379
GO:0010876	lipid localization	biological_process	1	19	ENSOARG00000016120,ENSOARG00000011023,ENSOARG00000018257,ENSOARG00000009973,ENSOARG00000009611,ENSOARG00000002507,ENSOARG00000015616,ENSOARG00000018991,ENSOARG00000012910,ENSOARG00000016374,ENSOARG00000009911,ENSOARG00000002839,ENSOARG00000018404,ENSOARG00000010588,ENSOARG00000002845,ENSOARG00000009485,ENSOARG00000002744,ENSOARG00000006215,ENSOARG00000017579
GO:0000723	telomere maintenance	biological_process	1	4	ENSOARG00000016959,ENSOARG00000004073,ENSOARG00000010739,ENSOARG00000020971
GO:0009036	Type II site-specific deoxyribonuclease activity	molecular_function	1	4	ENSOARG00000010505,ENSOARG00000000443,ENSOARG00000008962,ENSOARG00000016790
GO:0010466	negative regulation of peptidase activity	biological_process	1	4	ENSOARG00000006310,ENSOARG00000016430,ENSOARG00000005438,ENSOARG00000013025
GO:0010951	negative regulation of endopeptidase activity	biological_process	1	4	ENSOARG00000016430,ENSOARG00000005438,ENSOARG00000013025,ENSOARG00000006310
GO:0015666	restriction endodeoxyribonuclease activity	molecular_function	1	4	ENSOARG00000016790,ENSOARG00000008962,ENSOARG00000000443,ENSOARG00000010505
GO:0032200	telomere organization	biological_process	1	4	ENSOARG00000020971,ENSOARG00000004073,ENSOARG00000010739,ENSOARG00000016959
GO:0042393	histone binding	molecular_function	1	4	ENSOARG00000018156,ENSOARG00000006902,ENSOARG00000017454,ENSOARG00000016120
GO:0051094	positive regulation of developmental process	biological_process	1	4	ENSOARG00000008389,ENSOARG00000015642,ENSOARG00000019169,ENSOARG00000008285
GO:0060249	anatomical structure homeostasis	biological_process	1	4	ENSOARG00000004073,ENSOARG00000010739,ENSOARG00000020971,ENSOARG00000016959
GO:0044767	single-organism developmental process	biological_process	1	61	ENSOARG00000019201,ENSOARG00000008389,ENSOARG00000017804,ENSOARG00000003856,ENSOARG00000018187,ENSOARG00000008214,ENSOARG00000003350,ENSOARG00000003377,ENSOARG00000006533,ENSOARG00000004434,ENSOARG00000013616,ENSOARG00000008285,ENSOARG00000002978,ENSOARG00000002839,ENSOARG00000003426,ENSOARG00000001556,ENSOARG00000009239,ENSOARG00000008961,ENSOARG00000000528,ENSOARG00000010733,ENSOARG00000004871,…
GO:0003724	RNA helicase activity	molecular_function	1	14	ENSOARG00000006006,ENSOARG00000001140,ENSOARG00000006303,ENSOARG00000003337,ENSOARG00000006541,ENSOARG00000018179,ENSOARG00000014098,ENSOARG00000017222,ENSOARG00000013405,ENSOARG00000018596,ENSOARG00000018309,ENSOARG00000007573,ENSOARG00000010252,ENSOARG00000004977
GO:0070008	serine-type exopeptidase activity	molecular_function	1	9	ENSOARG00000004308,ENSOARG00000012784,ENSOARG00000011692,ENSOARG00000004392,ENSOARG00000000413,ENSOARG00000000608,ENSOARG00000012904,ENSOARG00000007366,ENSOARG00000019061
GO:0022836	gated channel activity	molecular_function	1	36	ENSOARG00000002844,ENSOARG00000018790,ENSOARG00000000632,ENSOARG00000012593,ENSOARG00000014172,ENSOARG00000015032,ENSOARG00000008296,ENSOARG00000011856,ENSOARG00000009123,ENSOARG00000008397,ENSOARG00000014087,ENSOARG00000010244,ENSOARG00000000438,ENSOARG00000006474,ENSOARG00000008947,ENSOARG00000004430,ENSOARG00000018241,ENSOARG00000001512,ENSOARG00000009425,ENSOARG00000013743,ENSOARG00000018013,…
GO:0006310	DNA recombination	biological_process	1	23	ENSOARG00000018472,ENSOARG00000006303,ENSOARG00000008197,ENSOARG00000017222,ENSOARG00000017362,ENSOARG00000014698,ENSOARG00000010252,ENSOARG00000012568,ENSOARG00000008188,ENSOARG00000018309,ENSOARG00000019943,ENSOARG00000004977,ENSOARG00000015355,ENSOARG00000016953,ENSOARG00000002168,ENSOARG00000003337,ENSOARG00000006541,ENSOARG00000003417,ENSOARG00000012968,ENSOARG00000012577,ENSOARG00000005371,…
GO:0019001	guanyl nucleotide binding	molecular_function	1	73	ENSOARG00000015461,ENSOARG00000006807,ENSOARG00000017233,ENSOARG00000006006,ENSOARG00000011109,ENSOARG00000010739,ENSOARG00000000619,ENSOARG00000006214,ENSOARG00000025170,ENSOARG00000019120,ENSOARG00000000935,ENSOARG00000010010,ENSOARG00000000270,ENSOARG00000013460,ENSOARG00000001553,ENSOARG00000017493,ENSOARG00000016624,ENSOARG00000014798,ENSOARG00000018095,ENSOARG00000009151,ENSOARG00000001140,…
GO:0032561	guanyl ribonucleotide binding	molecular_function	1	73	ENSOARG00000013972,ENSOARG00000001808,ENSOARG00000006541,ENSOARG00000002205,ENSOARG00000016562,ENSOARG00000003930,ENSOARG00000018330,ENSOARG00000018262,ENSOARG00000006205,ENSOARG00000004600,ENSOARG00000009485,ENSOARG00000020458,ENSOARG00000007225,ENSOARG00000014872,ENSOARG00000017377,ENSOARG00000001613,ENSOARG00000003073,ENSOARG00000014682,ENSOARG00000010252,ENSOARG00000004691,ENSOARG00000004428,…
GO:0006633	fatty acid biosynthetic process	biological_process	1	7	ENSOARG00000016706,ENSOARG00000016430,ENSOARG00000006220,ENSOARG00000009712,ENSOARG00000000341,ENSOARG00000009975,ENSOARG00000000829
GO:0007167	enzyme linked receptor protein signaling pathway	biological_process	1	7	ENSOARG00000013656,ENSOARG00000002845,ENSOARG00000001497,ENSOARG00000010005,ENSOARG00000000285,ENSOARG00000015821,ENSOARG00000018254
GO:0007169	transmembrane receptor protein tyrosine kinase signaling pathway	biological_process	1	7	ENSOARG00000000285,ENSOARG00000015821,ENSOARG00000018254,ENSOARG00000013656,ENSOARG00000002845,ENSOARG00000001497,ENSOARG00000010005
GO:0046474	glycerophospholipid biosynthetic process	biological_process	1	7	ENSOARG00000003777,ENSOARG00000012399,ENSOARG00000011107,ENSOARG00000014247,ENSOARG00000019941,ENSOARG00000000609,ENSOARG00000018436
GO:0000255	allantoin metabolic process	biological_process	1	2	ENSOARG00000015429,ENSOARG00000003023
GO:0000256	allantoin catabolic process	biological_process	1	2	ENSOARG00000015429,ENSOARG00000003023
GO:0001514	selenocysteine incorporation	biological_process	1	2	ENSOARG00000005527,ENSOARG00000002932
GO:0002161	aminoacyl-tRNA editing activity	molecular_function	1	2	ENSOARG00000010844,ENSOARG00000010595
GO:0003840	gamma-glutamyltransferase activity	molecular_function	1	2	ENSOARG00000005098,ENSOARG00000013730
GO:0004484	mRNA guanylyltransferase activity	molecular_function	1	2	ENSOARG00000014698,ENSOARG00000008197
GO:0004813	alanine-tRNA ligase activity	molecular_function	1	2	ENSOARG00000005286,ENSOARG00000009761
GO:0005024	transforming growth factor beta-activated receptor activity	molecular_function	1	2	ENSOARG00000014726,ENSOARG00000020803
GO:0005026	transforming growth factor beta receptor activity, type II	molecular_function	1	2	ENSOARG00000020803,ENSOARG00000014726
GO:0005849	mRNA cleavage factor complex	cellular_component	1	2	ENSOARG00000008370,ENSOARG00000005009
GO:0006370	7-methylguanosine mRNA capping	biological_process	1	2	ENSOARG00000008197,ENSOARG00000014698
GO:0006378	mRNA polyadenylation	biological_process	1	2	ENSOARG00000008370,ENSOARG00000005009
GO:0006419	alanyl-tRNA aminoacylation	biological_process	1	2	ENSOARG00000009761,ENSOARG00000005286
GO:0006432	phenylalanyl-tRNA aminoacylation	biological_process	1	2	ENSOARG00000017537,ENSOARG00000018718
GO:0006451	translational readthrough	biological_process	1	2	ENSOARG00000002932,ENSOARG00000005527
GO:0009166	nucleotide catabolic process	biological_process	1	2	ENSOARG00000018154,ENSOARG00000011243
GO:0009620	response to fungus	biological_process	1	2	ENSOARG00000005552,ENSOARG00000011550
GO:0009847	spore germination	biological_process	1	2	ENSOARG00000010900,ENSOARG00000001703
GO:0016837	carbon-oxygen lyase activity, acting on polysaccharides	molecular_function	1	2	ENSOARG00000016652,ENSOARG00000005096
GO:0031369	translation initiation factor binding	molecular_function	1	2	ENSOARG00000001124,ENSOARG00000013610
GO:0035064	methylated histone binding	molecular_function	1	2	ENSOARG00000018156,ENSOARG00000016120
GO:0050832	defense response to fungus	biological_process	1	2	ENSOARG00000005552,ENSOARG00000011550
GO:0051180	vitamin transport	biological_process	1	2	ENSOARG00000012295,ENSOARG00000009960
GO:0000086	G2/M transition of mitotic cell cycle	biological_process	1	1	ENSOARG00000017614
GO:0000156	phosphorelay response regulator activity	molecular_function	1	1	ENSOARG00000009267
GO:0004113	2',3'-cyclic-nucleotide 3'-phosphodiesterase activity	molecular_function	1	1	ENSOARG00000018154
GO:0004325	ferrochelatase activity	molecular_function	1	1	ENSOARG00000005202
GO:0004555	alpha,alpha-trehalase activity	molecular_function	1	1	ENSOARG00000011262
GO:0004677	DNA-dependent protein kinase activity	molecular_function	1	1	ENSOARG00000011884
GO:0008901	ferredoxin hydrogenase activity	molecular_function	1	1	ENSOARG00000010133
GO:0009214	cyclic nucleotide catabolic process	biological_process	1	1	ENSOARG00000018154
GO:0009772	photosynthetic electron transport in photosystem II	biological_process	1	1	ENSOARG00000000247
GO:0010324	membrane invagination	biological_process	1	1	ENSOARG00000017976
GO:0010389	regulation of G2/M transition of mitotic cell cycle	biological_process	1	1	ENSOARG00000017614
GO:0010972	negative regulation of G2/M transition of mitotic cell cycle	biological_process	1	1	ENSOARG00000017614
GO:0015234	thiamine transmembrane transporter activity	molecular_function	1	1	ENSOARG00000009960
GO:0015485	cholesterol binding	molecular_function	1	1	ENSOARG00000015616
GO:0015888	thiamine transport	biological_process	1	1	ENSOARG00000009960
GO:0015927	trehalase activity	molecular_function	1	1	ENSOARG00000011262
GO:0016237	lysosomal microautophagy	biological_process	1	1	ENSOARG00000017976
GO:0016480	negative regulation of transcription from RNA polymerase III promoter	biological_process	1	1	ENSOARG00000014895
GO:0016699	oxidoreductase activity, acting on hydrogen as donor, iron-sulfur protein as acceptor	molecular_function	1	1	ENSOARG00000010133
GO:0016999	antibiotic metabolic process	biological_process	1	1	ENSOARG00000011453
GO:0017000	antibiotic biosynthetic process	biological_process	1	1	ENSOARG00000011453
GO:0017013	protein flavinylation	biological_process	1	1	ENSOARG00000002382
GO:0017134	fibroblast growth factor binding	molecular_function	1	1	ENSOARG00000000038
GO:0017144	drug metabolic process	biological_process	1	1	ENSOARG00000011453
GO:0019008	molybdopterin synthase complex	cellular_component	1	1	ENSOARG00000000480
GO:0019015	viral genome	cellular_component	1	1	ENSOARG00000012744
GO:0019075	virus maturation	biological_process	1	1	ENSOARG00000003291
GO:0019911	structural constituent of myelin sheath	molecular_function	1	1	ENSOARG00000004374
GO:0030336	negative regulation of cell migration	biological_process	1	1	ENSOARG00000017614
GO:0032934	sterol binding	molecular_function	1	1	ENSOARG00000015616
GO:0034448	EGO complex	cellular_component	1	1	ENSOARG00000017976
GO:0039694	viral RNA genome replication	biological_process	1	1	ENSOARG00000000488
GO:0039703	RNA replication	biological_process	1	1	ENSOARG00000000488
GO:0042113	B cell activation	biological_process	1	1	ENSOARG00000011842
GO:0043163	cell envelope organization	biological_process	1	1	ENSOARG00000012344
GO:0043165	Gram-negative-bacterium-type cell outer membrane assembly	biological_process	1	1	ENSOARG00000012344
GO:0043178	alcohol binding	molecular_function	1	1	ENSOARG00000015616
GO:0043461	proton-transporting ATP synthase complex assembly	biological_process	1	1	ENSOARG00000001212
GO:0043547	positive regulation of GTPase activity	biological_process	1	1	ENSOARG00000017283
GO:0044839	cell cycle G2/M phase transition	biological_process	1	1	ENSOARG00000017614
GO:0045117	azole transport	biological_process	1	1	ENSOARG00000009960
GO:0045118	azole transporter activity	molecular_function	1	1	ENSOARG00000009960
GO:0046797	viral procapsid maturation	biological_process	1	1	ENSOARG00000003291
GO:0050080	malonyl-CoA decarboxylase activity	molecular_function	1	1	ENSOARG00000009712
GO:0051183	vitamin transporter activity	molecular_function	1	1	ENSOARG00000009960
GO:0070176	DRM complex	cellular_component	1	1	ENSOARG00000000966
GO:0070272	proton-transporting ATP synthase complex biogenesis	biological_process	1	1	ENSOARG00000001212
GO:0070475	rRNA base methylation	biological_process	1	1	ENSOARG00000007555
GO:0090482	vitamin transmembrane transporter activity	molecular_function	1	1	ENSOARG00000009960
GO:0090568	nuclear transcriptional repressor complex	cellular_component	1	1	ENSOARG00000000966
GO:0090571	RNA polymerase II transcription repressor complex	cellular_component	1	1	ENSOARG00000000966
GO:0098657	import into cell	biological_process	1	1	ENSOARG00000001865
GO:1901474	azole transmembrane transporter activity	molecular_function	1	1	ENSOARG00000009960
GO:1902534	single-organism membrane invagination	biological_process	1	1	ENSOARG00000017976
GO:1902749	regulation of cell cycle G2/M phase transition	biological_process	1	1	ENSOARG00000017614
GO:1902750	negative regulation of cell cycle G2/M phase transition	biological_process	1	1	ENSOARG00000017614
GO:0008375	acetylglucosaminyltransferase activity	molecular_function	1	6	ENSOARG00000011716,ENSOARG00000012399,ENSOARG00000004687,ENSOARG00000010360,ENSOARG00000020579,ENSOARG00000018436
GO:0018130	heterocycle biosynthetic process	biological_process	1	311	ENSOARG00000000480,ENSOARG00000010722,ENSOARG00000011550,ENSOARG00000005318,ENSOARG00000007702,ENSOARG00000007108,ENSOARG00000000299,ENSOARG00000008539,ENSOARG00000017964,ENSOARG00000004269,ENSOARG00000018424,ENSOARG00000015028,ENSOARG00000018596,ENSOARG00000011716,ENSOARG00000013845,ENSOARG00000009486,ENSOARG00000013495,ENSOARG00000017441,ENSOARG00000008883,ENSOARG00000007055,ENSOARG00000018911,…
GO:0000184	nuclear-transcribed mRNA catabolic process, nonsense-mediated decay	biological_process	1	3	ENSOARG00000010739,ENSOARG00000006741,ENSOARG00000016774
GO:0001525	angiogenesis	biological_process	1	3	ENSOARG00000008285,ENSOARG00000008389,ENSOARG00000009827
GO:0001568	blood vessel development	biological_process	1	3	ENSOARG00000008285,ENSOARG00000009827,ENSOARG00000008389
GO:0001944	vasculature development	biological_process	1	3	ENSOARG00000008285,ENSOARG00000009827,ENSOARG00000008389
GO:0006855	drug transmembrane transport	biological_process	1	3	ENSOARG00000010216,ENSOARG00000018143,ENSOARG00000018005
GO:0008191	metalloendopeptidase inhibitor activity	molecular_function	1	3	ENSOARG00000006310,ENSOARG00000016430,ENSOARG00000005438
GO:0008239	dipeptidyl-peptidase activity	molecular_function	1	3	ENSOARG00000000413,ENSOARG00000012784,ENSOARG00000019061
GO:0010576	metalloenzyme regulator activity	molecular_function	1	3	ENSOARG00000006310,ENSOARG00000005438,ENSOARG00000016430
GO:0015893	drug transport	biological_process	1	3	ENSOARG00000018143,ENSOARG00000010216,ENSOARG00000018005
GO:0030178	negative regulation of Wnt signaling pathway	biological_process	1	3	ENSOARG00000008961,ENSOARG00000017284,ENSOARG00000003350
GO:0030269	tetrahydromethanopterin S-methyltransferase activity	molecular_function	1	3	ENSOARG00000014865,ENSOARG00000014962,ENSOARG00000009698
GO:0030436	asexual sporulation	biological_process	1	3	ENSOARG00000010392,ENSOARG00000018417,ENSOARG00000017454
GO:0039526	modulation by virus of host apoptotic process	biological_process	1	3	ENSOARG00000013316,ENSOARG00000000533,ENSOARG00000007425
GO:0042086	5-methyl-5,6,7,8-tetrahydromethanopterin-dependent methyltransferase activity	molecular_function	1	3	ENSOARG00000014962,ENSOARG00000014865,ENSOARG00000009698
GO:0044179	hemolysis in other organism	biological_process	1	3	ENSOARG00000004442,ENSOARG00000007280,ENSOARG00000009948
GO:0044531	modulation of programmed cell death in other organism	biological_process	1	3	ENSOARG00000013316,ENSOARG00000007425,ENSOARG00000000533
GO:0044532	modulation of apoptotic process in other organism	biological_process	1	3	ENSOARG00000007425,ENSOARG00000000533,ENSOARG00000013316
GO:0045765	regulation of angiogenesis	biological_process	1	3	ENSOARG00000008389,ENSOARG00000009827,ENSOARG00000008285
GO:0048514	blood vessel morphogenesis	biological_process	1	3	ENSOARG00000008285,ENSOARG00000009827,ENSOARG00000008389
GO:0048551	metalloenzyme inhibitor activity	molecular_function	1	3	ENSOARG00000005438,ENSOARG00000016430,ENSOARG00000006310
GO:0051715	cytolysis in other organism	biological_process	1	3	ENSOARG00000009948,ENSOARG00000007280,ENSOARG00000004442
GO:0052040	modulation by symbiont of host programmed cell death	biological_process	1	3	ENSOARG00000013316,ENSOARG00000007425,ENSOARG00000000533
GO:0052150	modulation by symbiont of host apoptotic process	biological_process	1	3	ENSOARG00000013316,ENSOARG00000000533,ENSOARG00000007425
GO:0052248	modulation of programmed cell death in other organism involved in symbiotic interaction	biological_process	1	3	ENSOARG00000007425,ENSOARG00000000533,ENSOARG00000013316
GO:0052433	modulation by organism of apoptotic process in other organism involved in symbiotic interaction	biological_process	1	3	ENSOARG00000000533,ENSOARG00000007425,ENSOARG00000013316
GO:0072358	cardiovascular system development	biological_process	1	3	ENSOARG00000008285,ENSOARG00000009827,ENSOARG00000008389
GO:0072359	circulatory system development	biological_process	1	3	ENSOARG00000009827,ENSOARG00000008389,ENSOARG00000008285
GO:1901342	regulation of vasculature development	biological_process	1	3	ENSOARG00000008285,ENSOARG00000008389,ENSOARG00000009827
GO:1990837	sequence-specific double-stranded DNA binding	molecular_function	1	3	ENSOARG00000019074,ENSOARG00000001850,ENSOARG00000014178
GO:0015698	inorganic anion transport	biological_process	1	10	ENSOARG00000006366,ENSOARG00000015269,ENSOARG00000004938,ENSOARG00000015134,ENSOARG00000019322,ENSOARG00000006025,ENSOARG00000010254,ENSOARG00000009573,ENSOARG00000014307,ENSOARG00000005991
GO:0022414	reproductive process	biological_process	1	39	ENSOARG00000017976,ENSOARG00000006614,ENSOARG00000010670,ENSOARG00000005468,ENSOARG00000011301,ENSOARG00000001556,ENSOARG00000005857,ENSOARG00000014391,ENSOARG00000003717,ENSOARG00000010296,ENSOARG00000012001,ENSOARG00000012968,ENSOARG00000013534,ENSOARG00000017804,ENSOARG00000018472,ENSOARG00000012876,ENSOARG00000004434,ENSOARG00000012137,ENSOARG00000003377,ENSOARG00000008197,ENSOARG00000010225,…
GO:0007596	blood coagulation	biological_process	1	20	ENSOARG00000025182,ENSOARG00000016430,ENSOARG00000004038,ENSOARG00000002442,ENSOARG00000013683,ENSOARG00000009973,ENSOARG00000012762,ENSOARG00000006310,ENSOARG00000010529,ENSOARG00000005438,ENSOARG00000012910,ENSOARG00000017295,ENSOARG00000016374,ENSOARG00000009301,ENSOARG00000004978,ENSOARG00000004932,ENSOARG00000004075,ENSOARG00000007392,ENSOARG00000016545,ENSOARG00000003717
GO:0008236	serine-type peptidase activity	molecular_function	1	45	ENSOARG00000012904,ENSOARG00000009685,ENSOARG00000012784,ENSOARG00000007781,ENSOARG00000001886,ENSOARG00000006541,ENSOARG00000016551,ENSOARG00000005857,ENSOARG00000002055,ENSOARG00000013122,ENSOARG00000014144,ENSOARG00000004392,ENSOARG00000000413,ENSOARG00000004308,ENSOARG00000004501,ENSOARG00000005850,ENSOARG00000007366,ENSOARG00000006610,ENSOARG00000004698,ENSOARG00000003130,ENSOARG00000000608,…
GO:0017171	serine hydrolase activity	molecular_function	1	45	ENSOARG00000012904,ENSOARG00000009685,ENSOARG00000012784,ENSOARG00000006541,ENSOARG00000016551,ENSOARG00000001886,ENSOARG00000007781,ENSOARG00000005857,ENSOARG00000002055,ENSOARG00000004392,ENSOARG00000000413,ENSOARG00000014144,ENSOARG00000013122,ENSOARG00000004308,ENSOARG00000004501,ENSOARG00000005850,ENSOARG00000007366,ENSOARG00000004698,ENSOARG00000006610,ENSOARG00000003130,ENSOARG00000000608,…
GO:0003678	DNA helicase activity	molecular_function	1	17	ENSOARG00000016953,ENSOARG00000006541,ENSOARG00000003337,ENSOARG00000016959,ENSOARG00000014098,ENSOARG00000010739,ENSOARG00000000976,ENSOARG00000006303,ENSOARG00000006991,ENSOARG00000017222,ENSOARG00000020971,ENSOARG00000009857,ENSOARG00000000163,ENSOARG00000004977,ENSOARG00000012568,ENSOARG00000010252,ENSOARG00000018309
GO:0035091	phosphatidylinositol binding	molecular_function	1	12	ENSOARG00000004808,ENSOARG00000005062,ENSOARG00000016389,ENSOARG00000005265,ENSOARG00000014627,ENSOARG00000004075,ENSOARG00000004372,ENSOARG00000017362,ENSOARG00000011950,ENSOARG00000004680,ENSOARG00000003898,ENSOARG00000002639
GO:0004714	transmembrane receptor protein tyrosine kinase activity	molecular_function	1	4	ENSOARG00000000285,ENSOARG00000018254,ENSOARG00000010005,ENSOARG00000001497
GO:0005086	ARF guanyl-nucleotide exchange factor activity	molecular_function	1	4	ENSOARG00000000653,ENSOARG00000003538,ENSOARG00000004073,ENSOARG00000017298
GO:0009307	DNA restriction-modification system	biological_process	1	4	ENSOARG00000000443,ENSOARG00000008962,ENSOARG00000016790,ENSOARG00000010505
GO:0009452	7-methylguanosine RNA capping	biological_process	1	4	ENSOARG00000009397,ENSOARG00000013212,ENSOARG00000014698,ENSOARG00000008197
GO:0031123	RNA 3'-end processing	biological_process	1	4	ENSOARG00000008089,ENSOARG00000007094,ENSOARG00000005009,ENSOARG00000008370
GO:0032011	ARF protein signal transduction	biological_process	1	4	ENSOARG00000000653,ENSOARG00000003538,ENSOARG00000004073,ENSOARG00000017298
GO:0032012	regulation of ARF protein signal transduction	biological_process	1	4	ENSOARG00000000653,ENSOARG00000003538,ENSOARG00000004073,ENSOARG00000017298
GO:0036260	RNA capping	biological_process	1	4	ENSOARG00000014698,ENSOARG00000008197,ENSOARG00000009397,ENSOARG00000013212
GO:0044355	clearance of foreign intracellular DNA	biological_process	1	4	ENSOARG00000000443,ENSOARG00000016790,ENSOARG00000008962,ENSOARG00000010505
GO:0045017	glycerolipid biosynthetic process	biological_process	1	7	ENSOARG00000003777,ENSOARG00000012399,ENSOARG00000011107,ENSOARG00000014247,ENSOARG00000000609,ENSOARG00000019941,ENSOARG00000018436
GO:0072330	monocarboxylic acid biosynthetic process	biological_process	1	7	ENSOARG00000009975,ENSOARG00000000829,ENSOARG00000016706,ENSOARG00000009712,ENSOARG00000016430,ENSOARG00000006220,ENSOARG00000000341
GO:0008233	peptidase activity	molecular_function	1	124	ENSOARG00000016913,ENSOARG00000006724,ENSOARG00000001715,ENSOARG00000014248,ENSOARG00000009701,ENSOARG00000003130,ENSOARG00000005841,ENSOARG00000007392,ENSOARG00000016657,ENSOARG00000014357,ENSOARG00000019061,ENSOARG00000017308,ENSOARG00000018796,ENSOARG00000018417,ENSOARG00000018105,ENSOARG00000003319,ENSOARG00000007884,ENSOARG00000003568,ENSOARG00000000970,ENSOARG00000011716,ENSOARG00000004038,…
GO:0031683	G-protein beta/gamma-subunit complex binding	molecular_function	1	16	ENSOARG00000001613,ENSOARG00000025170,ENSOARG00000017377,ENSOARG00000018540,ENSOARG00000002511,ENSOARG00000013460,ENSOARG00000017233,ENSOARG00000015461,ENSOARG00000016562,ENSOARG00000017441,ENSOARG00000001140,ENSOARG00000004437,ENSOARG00000014798,ENSOARG00000006205,ENSOARG00000018262,ENSOARG00000010377
GO:0071949	FAD binding	molecular_function	1	6	ENSOARG00000015619,ENSOARG00000008705,ENSOARG00000008426,ENSOARG00000003052,ENSOARG00000011769,ENSOARG00000005841
GO:0006351	transcription, DNA-templated	biological_process	1	270	ENSOARG00000008441,ENSOARG00000015391,ENSOARG00000012100,ENSOARG00000012867,ENSOARG00000006249,ENSOARG00000005135,ENSOARG00000011562,ENSOARG00000014098,ENSOARG00000014895,ENSOARG00000017074,ENSOARG00000003417,ENSOARG00000005266,ENSOARG00000019965,ENSOARG00000004373,ENSOARG00000008678,ENSOARG00000003678,ENSOARG00000002879,ENSOARG00000000399,ENSOARG00000006205,ENSOARG00000016947,ENSOARG00000010133,…
GO:0097659	nucleic acid-templated transcription	biological_process	1	270	ENSOARG00000006614,ENSOARG00000005539,ENSOARG00000002978,ENSOARG00000001823,ENSOARG00000003426,ENSOARG00000012703,ENSOARG00000013291,ENSOARG00000014868,ENSOARG00000013693,ENSOARG00000013656,ENSOARG00000010829,ENSOARG00000006991,ENSOARG00000017298,ENSOARG00000018309,ENSOARG00000010741,ENSOARG00000015227,ENSOARG00000003913,ENSOARG00000018638,ENSOARG00000013425,ENSOARG00000000289,ENSOARG00000015552,…
GO:0009725	response to hormone	biological_process	1	13	ENSOARG00000010848,ENSOARG00000020924,ENSOARG00000004809,ENSOARG00000005161,ENSOARG00000017406,ENSOARG00000013487,ENSOARG00000004373,ENSOARG00000008947,ENSOARG00000004444,ENSOARG00000004269,ENSOARG00000011785,ENSOARG00000012886,ENSOARG00000014525
GO:0000347	THO complex	cellular_component	1	5	ENSOARG00000002839,ENSOARG00000003172,ENSOARG00000009548,ENSOARG00000007108,ENSOARG00000012910
GO:0006040	amino sugar metabolic process	biological_process	1	5	ENSOARG00000010714,ENSOARG00000006595,ENSOARG00000000218,ENSOARG00000013598,ENSOARG00000014309
GO:0004175	endopeptidase activity	molecular_function	1	92	ENSOARG00000000333,ENSOARG00000003830,ENSOARG00000015354,ENSOARG00000009312,ENSOARG00000015774,ENSOARG00000003743,ENSOARG00000013933,ENSOARG00000004501,ENSOARG00000012241,ENSOARG00000009685,ENSOARG00000001823,ENSOARG00000003383,ENSOARG00000013374,ENSOARG00000012251,ENSOARG00000000412,ENSOARG00000005857,ENSOARG00000006069,ENSOARG00000016002,ENSOARG00000011692,ENSOARG00000011993,ENSOARG00000006110,…
GO:1901362	organic cyclic compound biosynthetic process	biological_process	1	314	ENSOARG00000003908,ENSOARG00000003810,ENSOARG00000005491,ENSOARG00000008586,ENSOARG00000001990,ENSOARG00000013150,ENSOARG00000014884,ENSOARG00000014239,ENSOARG00000000878,ENSOARG00000002286,ENSOARG00000001908,ENSOARG00000017085,ENSOARG00000012718,ENSOARG00000002484,ENSOARG00000013717,ENSOARG00000007808,ENSOARG00000010130,ENSOARG00000018274,ENSOARG00000008069,ENSOARG00000002033,ENSOARG00000008227,…
GO:0042025	host cell nucleus	cellular_component	1	11	ENSOARG00000011347,ENSOARG00000005539,ENSOARG00000008291,ENSOARG00000013316,ENSOARG00000010312,ENSOARG00000003172,ENSOARG00000020474,ENSOARG00000002068,ENSOARG00000019074,ENSOARG00000005091,ENSOARG00000004809
GO:0044403	symbiosis, encompassing mutualism through parasitism	biological_process	1	69	ENSOARG00000004363,ENSOARG00000011381,ENSOARG00000006049,ENSOARG00000012951,ENSOARG00000006609,ENSOARG00000025182,ENSOARG00000005286,ENSOARG00000014476,ENSOARG00000008291,ENSOARG00000018402,ENSOARG00000014038,ENSOARG00000007388,ENSOARG00000006541,ENSOARG00000016551,ENSOARG00000007425,ENSOARG00000016374,ENSOARG00000016502,ENSOARG00000010312,ENSOARG00000003835,ENSOARG00000015821,ENSOARG00000018105,…
GO:0032787	monocarboxylic acid metabolic process	biological_process	1	18	ENSOARG00000003052,ENSOARG00000000341,ENSOARG00000013790,ENSOARG00000008426,ENSOARG00000012241,ENSOARG00000004502,ENSOARG00000016430,ENSOARG00000012053,ENSOARG00000013110,ENSOARG00000009354,ENSOARG00000009712,ENSOARG00000016706,ENSOARG00000004733,ENSOARG00000000829,ENSOARG00000009975,ENSOARG00000006220,ENSOARG00000012922,ENSOARG00000003204
GO:0006022	aminoglycan metabolic process	biological_process	1	8	ENSOARG00000010714,ENSOARG00000013598,ENSOARG00000000218,ENSOARG00000006595,ENSOARG00000004687,ENSOARG00000010360,ENSOARG00000014309,ENSOARG00000018604
GO:0003006	developmental process involved in reproduction	biological_process	1	10	ENSOARG00000017804,ENSOARG00000011142,ENSOARG00000010225,ENSOARG00000001556,ENSOARG00000004988,ENSOARG00000003377,ENSOARG00000001268,ENSOARG00000003998,ENSOARG00000005857,ENSOARG00000004434
GO:0009617	response to bacterium	biological_process	1	10	ENSOARG00000016424,ENSOARG00000011267,ENSOARG00000003859,ENSOARG00000009955,ENSOARG00000006364,ENSOARG00000011550,ENSOARG00000005857,ENSOARG00000006366,ENSOARG00000018113,ENSOARG00000013297
GO:0016836	hydro-lyase activity	molecular_function	1	10	ENSOARG00000013110,ENSOARG00000008294,ENSOARG00000000065,ENSOARG00000011550,ENSOARG00000012074,ENSOARG00000007108,ENSOARG00000008550,ENSOARG00000006848,ENSOARG00000015182,ENSOARG00000018337
GO:0042742	defense response to bacterium	biological_process	1	10	ENSOARG00000018113,ENSOARG00000013297,ENSOARG00000016424,ENSOARG00000011267,ENSOARG00000003859,ENSOARG00000006364,ENSOARG00000009955,ENSOARG00000005857,ENSOARG00000011550,ENSOARG00000006366
GO:0008104	protein localization	biological_process	1	98	ENSOARG00000008074,ENSOARG00000015504,ENSOARG00000012981,ENSOARG00000001704,ENSOARG00000014624,ENSOARG00000018265,ENSOARG00000013447,ENSOARG00000006741,ENSOARG00000004118,ENSOARG00000009301,ENSOARG00000010739,ENSOARG00000005578,ENSOARG00000000779,ENSOARG00000001941,ENSOARG00000005237,ENSOARG00000011933,ENSOARG00000015791,ENSOARG00000003754,ENSOARG00000004076,ENSOARG00000005091,ENSOARG00000021171,…
GO:0006811	ion transport	biological_process	1	141	ENSOARG00000013090,ENSOARG00000002507,ENSOARG00000014087,ENSOARG00000003052,ENSOARG00000015817,ENSOARG00000008734,ENSOARG00000018309,ENSOARG00000017449,ENSOARG00000008947,ENSOARG00000014868,ENSOARG00000008497,ENSOARG00000001140,ENSOARG00000013121,ENSOARG00000021141,ENSOARG00000017707,ENSOARG00000004806,ENSOARG00000008397,ENSOARG00000008296,ENSOARG00000018786,ENSOARG00000009056,ENSOARG00000016200,…
GO:0032774	RNA biosynthetic process	biological_process	1	273	ENSOARG00000008375,ENSOARG00000012676,ENSOARG00000000646,ENSOARG00000013723,ENSOARG00000020928,ENSOARG00000011692,ENSOARG00000007156,ENSOARG00000009712,ENSOARG00000003604,ENSOARG00000014865,ENSOARG00000013425,ENSOARG00000000289,ENSOARG00000015552,ENSOARG00000011086,ENSOARG00000001796,ENSOARG00000010225,ENSOARG00000015227,ENSOARG00000003913,ENSOARG00000018638,ENSOARG00000017298,ENSOARG00000006991,…
GO:0007166	cell surface receptor signaling pathway	biological_process	1	26	ENSOARG00000006987,ENSOARG00000013656,ENSOARG00000001497,ENSOARG00000011893,ENSOARG00000010005,ENSOARG00000000785,ENSOARG00000002845,ENSOARG00000017284,ENSOARG00000006544,ENSOARG00000000285,ENSOARG00000018254,ENSOARG00000008961,ENSOARG00000001440,ENSOARG00000005193,ENSOARG00000003350,ENSOARG00000016424,ENSOARG00000012480,ENSOARG00000002124,ENSOARG00000015821,ENSOARG00000006385,ENSOARG00000010771,…
GO:0006364	rRNA processing	biological_process	1	13	ENSOARG00000010215,ENSOARG00000013823,ENSOARG00000013381,ENSOARG00000016913,ENSOARG00000008370,ENSOARG00000017317,ENSOARG00000007555,ENSOARG00000014255,ENSOARG00000004047,ENSOARG00000002511,ENSOARG00000009397,ENSOARG00000006334,ENSOARG00000007156
GO:0016072	rRNA metabolic process	biological_process	1	13	ENSOARG00000002511,ENSOARG00000009397,ENSOARG00000004047,ENSOARG00000006334,ENSOARG00000007156,ENSOARG00000017317,ENSOARG00000007555,ENSOARG00000014255,ENSOARG00000016913,ENSOARG00000008370,ENSOARG00000013381,ENSOARG00000010215,ENSOARG00000013823
GO:0044419	interspecies interaction between organisms	biological_process	1	69	ENSOARG00000013656,ENSOARG00000013707,ENSOARG00000004809,ENSOARG00000007280,ENSOARG00000003291,ENSOARG00000012703,ENSOARG00000016804,ENSOARG00000016652,ENSOARG00000015670,ENSOARG00000011347,ENSOARG00000014541,ENSOARG00000009713,ENSOARG00000017205,ENSOARG00000007003,ENSOARG00000012806,ENSOARG00000004137,ENSOARG00000018309,ENSOARG00000000184,ENSOARG00000017222,ENSOARG00000012625,ENSOARG00000007130,…
GO:0008855	exodeoxyribonuclease VII activity	molecular_function	1	18	ENSOARG00000001846,ENSOARG00000013534,ENSOARG00000008614,ENSOARG00000003717,ENSOARG00000008941,ENSOARG00000002352,ENSOARG00000004978,ENSOARG00000005870,ENSOARG00000012910,ENSOARG00000002507,ENSOARG00000016787,ENSOARG00000009939,ENSOARG00000009443,ENSOARG00000000258,ENSOARG00000004646,ENSOARG00000025182,ENSOARG00000007473,ENSOARG00000021171
GO:0034702	ion channel complex	cellular_component	1	7	ENSOARG00000008397,ENSOARG00000005362,ENSOARG00000012593,ENSOARG00000001512,ENSOARG00000000067,ENSOARG00000014087,ENSOARG00000012186
GO:0034703	cation channel complex	cellular_component	1	7	ENSOARG00000001512,ENSOARG00000000067,ENSOARG00000014087,ENSOARG00000012186,ENSOARG00000005362,ENSOARG00000008397,ENSOARG00000012593
GO:0000808	origin recognition complex	cellular_component	1	3	ENSOARG00000013374,ENSOARG00000006787,ENSOARG00000011768
GO:0001907	killing by symbiont of host cells	biological_process	1	3	ENSOARG00000013316,ENSOARG00000004442,ENSOARG00000007280
GO:0008013	beta-catenin binding	molecular_function	1	3	ENSOARG00000012480,ENSOARG00000011893,ENSOARG00000005193
GO:0008376	acetylgalactosaminyltransferase activity	molecular_function	1	3	ENSOARG00000008033,ENSOARG00000003933,ENSOARG00000009413
GO:0008716	D-alanine-D-alanine ligase activity	molecular_function	1	3	ENSOARG00000004442,ENSOARG00000000829,ENSOARG00000016430
GO:0016050	vesicle organization	biological_process	1	3	ENSOARG00000000817,ENSOARG00000007506,ENSOARG00000001659
GO:0030126	COPI vesicle coat	cellular_component	1	3	ENSOARG00000005539,ENSOARG00000008254,ENSOARG00000011682
GO:0030137	COPI-coated vesicle	cellular_component	1	3	ENSOARG00000011682,ENSOARG00000008254,ENSOARG00000005539
GO:0030261	chromosome condensation	biological_process	1	3	ENSOARG00000003417,ENSOARG00000015616,ENSOARG00000012390
GO:0030663	COPI-coated vesicle membrane	cellular_component	1	3	ENSOARG00000011682,ENSOARG00000008254,ENSOARG00000005539
GO:0031965	nuclear membrane	cellular_component	1	3	ENSOARG00000002819,ENSOARG00000003998,ENSOARG00000010446
GO:0031985	Golgi cisterna	cellular_component	1	3	ENSOARG00000008033,ENSOARG00000009413,ENSOARG00000003933
GO:0032580	Golgi cisterna membrane	cellular_component	1	3	ENSOARG00000008033,ENSOARG00000003933,ENSOARG00000009413
GO:0042493	response to drug	biological_process	1	3	ENSOARG00000010216,ENSOARG00000018143,ENSOARG00000018005
GO:0044004	disruption by symbiont of host cell	biological_process	1	3	ENSOARG00000013316,ENSOARG00000007280,ENSOARG00000004442
GO:0051818	disruption of cells of other organism involved in symbiotic interaction	biological_process	1	3	ENSOARG00000013316,ENSOARG00000004442,ENSOARG00000007280
GO:0051883	killing of cells in other organism involved in symbiotic interaction	biological_process	1	3	ENSOARG00000004442,ENSOARG00000007280,ENSOARG00000013316
GO:0070071	proton-transporting two-sector ATPase complex assembly	biological_process	1	3	ENSOARG00000008018,ENSOARG00000001212,ENSOARG00000008740
GO:0072348	sulfur compound transport	biological_process	1	3	ENSOARG00000006025,ENSOARG00000009960,ENSOARG00000009573
GO:1901682	sulfur compound transmembrane transporter activity	molecular_function	1	3	ENSOARG00000006025,ENSOARG00000009573,ENSOARG00000009960
GO:0033036	macromolecule localization	biological_process	1	116	ENSOARG00000021171,ENSOARG00000006057,ENSOARG00000014055,ENSOARG00000005091,ENSOARG00000004076,ENSOARG00000015791,ENSOARG00000003754,ENSOARG00000011933,ENSOARG00000009611,ENSOARG00000005237,ENSOARG00000020474,ENSOARG00000001941,ENSOARG00000000779,ENSOARG00000005578,ENSOARG00000010739,ENSOARG00000009301,ENSOARG00000006741,ENSOARG00000004118,ENSOARG00000018404,ENSOARG00000013447,ENSOARG00000018265,…
GO:0032501	multicellular organismal process	biological_process	1	92	ENSOARG00000008389,ENSOARG00000017804,ENSOARG00000025182,ENSOARG00000003856,ENSOARG00000019880,ENSOARG00000018187,ENSOARG00000008214,ENSOARG00000003350,ENSOARG00000008197,ENSOARG00000003377,ENSOARG00000015488,ENSOARG00000006533,ENSOARG00000004434,ENSOARG00000011301,ENSOARG00000001556,ENSOARG00000008961,ENSOARG00000017976,ENSOARG00000010733,ENSOARG00000004871,ENSOARG00000016374,ENSOARG00000012910,…
GO:0000989	transcription factor activity, transcription factor binding	molecular_function	1	24	ENSOARG00000004434,ENSOARG00000003246,ENSOARG00000002484,ENSOARG00000003252,ENSOARG00000007016,ENSOARG00000003624,ENSOARG00000011381,ENSOARG00000017085,ENSOARG00000011692,ENSOARG00000025182,ENSOARG00000010252,ENSOARG00000008291,ENSOARG00000014868,ENSOARG00000005391,ENSOARG00000013495,ENSOARG00000013110,ENSOARG00000014962,ENSOARG00000018007,ENSOARG00000000848,ENSOARG00000013374,ENSOARG00000007208,…
GO:0003712	transcription cofactor activity	molecular_function	1	24	ENSOARG00000008041,ENSOARG00000016947,ENSOARG00000018517,ENSOARG00000007208,ENSOARG00000013374,ENSOARG00000018007,ENSOARG00000000848,ENSOARG00000014962,ENSOARG00000005391,ENSOARG00000013495,ENSOARG00000013110,ENSOARG00000014868,ENSOARG00000008291,ENSOARG00000025182,ENSOARG00000011692,ENSOARG00000010252,ENSOARG00000011381,ENSOARG00000017085,ENSOARG00000003624,ENSOARG00000007016,ENSOARG00000002484,…
GO:0048585	negative regulation of response to stimulus	biological_process	1	6	ENSOARG00000002845,ENSOARG00000013656,ENSOARG00000004363,ENSOARG00000003350,ENSOARG00000017284,ENSOARG00000008961
GO:0051015	actin filament binding	molecular_function	1	6	ENSOARG00000002959,ENSOARG00000010121,ENSOARG00000017222,ENSOARG00000010669,ENSOARG00000004731,ENSOARG00000002383
GO:0008373	sialyltransferase activity	molecular_function	1	5	ENSOARG00000006736,ENSOARG00000003330,ENSOARG00000005371,ENSOARG00000005098,ENSOARG00000010518
GO:0000103	sulfate assimilation	biological_process	1	4	ENSOARG00000003073,ENSOARG00000018309,ENSOARG00000003337,ENSOARG00000002511
GO:0000154	rRNA modification	biological_process	1	4	ENSOARG00000017317,ENSOARG00000013823,ENSOARG00000007555,ENSOARG00000009397
GO:0004020	adenylylsulfate kinase activity	molecular_function	1	4	ENSOARG00000003073,ENSOARG00000018309,ENSOARG00000003337,ENSOARG00000002511
GO:0008121	ubiquinol-cytochrome-c reductase activity	molecular_function	1	4	ENSOARG00000006902,ENSOARG00000013073,ENSOARG00000016417,ENSOARG00000014314
GO:0016681	oxidoreductase activity, acting on diphenols and related substances as donors, cytochrome as acceptor	molecular_function	1	4	ENSOARG00000014314,ENSOARG00000016417,ENSOARG00000013073,ENSOARG00000006902
GO:0030119	AP-type membrane coat adaptor complex	cellular_component	1	4	ENSOARG00000004068,ENSOARG00000013514,ENSOARG00000004540,ENSOARG00000014644
GO:0031167	rRNA methylation	biological_process	1	4	ENSOARG00000017317,ENSOARG00000007555,ENSOARG00000013823,ENSOARG00000009397
GO:0031640	killing of cells of other organism	biological_process	1	4	ENSOARG00000013316,ENSOARG00000009948,ENSOARG00000007280,ENSOARG00000004442
GO:0044364	disruption of cells of other organism	biological_process	1	4	ENSOARG00000013316,ENSOARG00000009948,ENSOARG00000004442,ENSOARG00000007280
GO:0046332	SMAD binding	molecular_function	1	4	ENSOARG00000000531,ENSOARG00000000230,ENSOARG00000000289,ENSOARG00000012744
GO:0004529	exodeoxyribonuclease activity	molecular_function	1	18	ENSOARG00000013534,ENSOARG00000001846,ENSOARG00000008941,ENSOARG00000008614,ENSOARG00000003717,ENSOARG00000002352,ENSOARG00000004978,ENSOARG00000005870,ENSOARG00000012910,ENSOARG00000016787,ENSOARG00000002507,ENSOARG00000009443,ENSOARG00000004646,ENSOARG00000000258,ENSOARG00000009939,ENSOARG00000025182,ENSOARG00000021171,ENSOARG00000007473
GO:0016895	exodeoxyribonuclease activity, producing 5'-phosphomonoesters	molecular_function	1	18	ENSOARG00000008614,ENSOARG00000003717,ENSOARG00000008941,ENSOARG00000001846,ENSOARG00000013534,ENSOARG00000005870,ENSOARG00000004978,ENSOARG00000012910,ENSOARG00000002352,ENSOARG00000009939,ENSOARG00000009443,ENSOARG00000004646,ENSOARG00000000258,ENSOARG00000002507,ENSOARG00000016787,ENSOARG00000007473,ENSOARG00000021171,ENSOARG00000025182
GO:0034654	nucleobase-containing compound biosynthetic process	biological_process	1	293	ENSOARG00000008069,ENSOARG00000010130,ENSOARG00000009071,ENSOARG00000008227,ENSOARG00000002033,ENSOARG00000002573,ENSOARG00000018342,ENSOARG00000016191,ENSOARG00000003810,ENSOARG00000003908,ENSOARG00000005491,ENSOARG00000008586,ENSOARG00000014884,ENSOARG00000013150,ENSOARG00000001990,ENSOARG00000014239,ENSOARG00000000878,ENSOARG00000001908,ENSOARG00000002286,ENSOARG00000017085,ENSOARG00000002484,…
GO:0051701	interaction with host	biological_process	1	20	ENSOARG00000017205,ENSOARG00000007003,ENSOARG00000012806,ENSOARG00000004363,ENSOARG00000000184,ENSOARG00000000533,ENSOARG00000006049,ENSOARG00000021171,ENSOARG00000013316,ENSOARG00000005288,ENSOARG00000007280,ENSOARG00000007388,ENSOARG00000017457,ENSOARG00000004442,ENSOARG00000012795,ENSOARG00000009911,ENSOARG00000016502,ENSOARG00000007425,ENSOARG00000002235,ENSOARG00000016652
GO:0016829	lyase activity	molecular_function	1	39	ENSOARG00000005263,ENSOARG00000014735,ENSOARG00000013072,ENSOARG00000010332,ENSOARG00000016652,ENSOARG00000005202,ENSOARG00000014391,ENSOARG00000008294,ENSOARG00000012074,ENSOARG00000003315,ENSOARG00000015860,ENSOARG00000017199,ENSOARG00000007966,ENSOARG00000018476,ENSOARG00000008753,ENSOARG00000015182,ENSOARG00000018257,ENSOARG00000014702,ENSOARG00000011283,ENSOARG00000010809,ENSOARG00000006848,…
GO:0008610	lipid biosynthetic process	biological_process	1	26	ENSOARG00000015580,ENSOARG00000008705,ENSOARG00000006220,ENSOARG00000011026,ENSOARG00000019941,ENSOARG00000009975,ENSOARG00000000829,ENSOARG00000013650,ENSOARG00000015949,ENSOARG00000016706,ENSOARG00000014247,ENSOARG00000009712,ENSOARG00000000609,ENSOARG00000005841,ENSOARG00000016430,ENSOARG00000003777,ENSOARG00000018205,ENSOARG00000000341,ENSOARG00000011107,ENSOARG00000003678,ENSOARG00000016713,…
GO:0016071	mRNA metabolic process	biological_process	1	25	ENSOARG00000005009,ENSOARG00000014200,ENSOARG00000009603,ENSOARG00000000608,ENSOARG00000006741,ENSOARG00000002983,ENSOARG00000002839,ENSOARG00000010739,ENSOARG00000008370,ENSOARG00000012910,ENSOARG00000008197,ENSOARG00000004988,ENSOARG00000016774,ENSOARG00000006244,ENSOARG00000008089,ENSOARG00000009548,ENSOARG00000012876,ENSOARG00000003442,ENSOARG00000006610,ENSOARG00000017432,ENSOARG00000008776,…
GO:0004252	serine-type endopeptidase activity	molecular_function	1	35	ENSOARG00000004308,ENSOARG00000007366,ENSOARG00000004698,ENSOARG00000006610,ENSOARG00000004501,ENSOARG00000005850,ENSOARG00000012784,ENSOARG00000012904,ENSOARG00000009685,ENSOARG00000005857,ENSOARG00000002055,ENSOARG00000007781,ENSOARG00000001886,ENSOARG00000006541,ENSOARG00000016551,ENSOARG00000007884,ENSOARG00000004038,ENSOARG00000002951,ENSOARG00000011692,ENSOARG00000007080,ENSOARG00000005969,…
GO:0008168	methyltransferase activity	molecular_function	1	35	ENSOARG00000005662,ENSOARG00000006962,ENSOARG00000013823,ENSOARG00000009397,ENSOARG00000014962,ENSOARG00000014177,ENSOARG00000014698,ENSOARG00000001026,ENSOARG00000015304,ENSOARG00000009698,ENSOARG00000007037,ENSOARG00000016948,ENSOARG00000007555,ENSOARG00000003932,ENSOARG00000004442,ENSOARG00000013381,ENSOARG00000016913,ENSOARG00000014629,ENSOARG00000013130,ENSOARG00000018404,ENSOARG00000012693,…
GO:0001765	membrane raft assembly	biological_process	1	2	ENSOARG00000001379,ENSOARG00000011782
GO:0003688	DNA replication origin binding	molecular_function	1	2	ENSOARG00000019074,ENSOARG00000014178
GO:0003847	1-alkyl-2-acetylglycerophosphocholine esterase activity	molecular_function	1	2	ENSOARG00000019436,ENSOARG00000014144
GO:0003910	DNA ligase (ATP) activity	molecular_function	1	2	ENSOARG00000014698,ENSOARG00000008197
GO:0004814	arginine-tRNA ligase activity	molecular_function	1	2	ENSOARG00000014172,ENSOARG00000013003
GO:0005811	lipid particle	cellular_component	1	2	ENSOARG00000012798,ENSOARG00000005603
GO:0006420	arginyl-tRNA aminoacylation	biological_process	1	2	ENSOARG00000013003,ENSOARG00000014172
GO:0006493	protein O-linked glycosylation	biological_process	1	2	ENSOARG00000004977,ENSOARG00000002382
GO:0006730	one-carbon metabolic process	biological_process	1	2	ENSOARG00000014629,ENSOARG00000009354
GO:0008192	RNA guanylyltransferase activity	molecular_function	1	2	ENSOARG00000008197,ENSOARG00000014698
GO:0008883	glutamyl-tRNA reductase activity	molecular_function	1	2	ENSOARG00000007108,ENSOARG00000008291
GO:0012511	monolayer-surrounded lipid storage body	cellular_component	1	2	ENSOARG00000005603,ENSOARG00000012798
GO:0016573	histone acetylation	biological_process	1	2	ENSOARG00000002484,ENSOARG00000003252
GO:0017176	phosphatidylinositol N-acetylglucosaminyltransferase activity	molecular_function	1	2	ENSOARG00000012399,ENSOARG00000018436
GO:0019050	suppression by virus of host apoptotic process	biological_process	1	2	ENSOARG00000000533,ENSOARG00000007425
GO:0031579	membrane raft organization	biological_process	1	2	ENSOARG00000001379,ENSOARG00000011782
GO:0033668	negative regulation by symbiont of host apoptotic process	biological_process	1	2	ENSOARG00000007425,ENSOARG00000000533
GO:0043605	cellular amide catabolic process	biological_process	1	2	ENSOARG00000015429,ENSOARG00000003023
GO:0044854	plasma membrane raft assembly	biological_process	1	2	ENSOARG00000011782,ENSOARG00000001379
GO:0044857	plasma membrane raft organization	biological_process	1	2	ENSOARG00000001379,ENSOARG00000011782
GO:0048029	monosaccharide binding	molecular_function	1	2	ENSOARG00000002688,ENSOARG00000016334
GO:0052041	negative regulation by symbiont of host programmed cell death	biological_process	1	2	ENSOARG00000007425,ENSOARG00000000533
GO:0052490	negative regulation by organism of programmed cell death in other organism involved in symbiotic interaction	biological_process	1	2	ENSOARG00000000533,ENSOARG00000007425
GO:0070568	guanylyltransferase activity	molecular_function	1	2	ENSOARG00000008197,ENSOARG00000014698
GO:0070836	caveola assembly	biological_process	1	2	ENSOARG00000011782,ENSOARG00000001379
GO:1901292	nucleoside phosphate catabolic process	biological_process	1	2	ENSOARG00000018154,ENSOARG00000011243
GO:0016032	viral process	biological_process	1	65	ENSOARG00000016374,ENSOARG00000016502,ENSOARG00000007425,ENSOARG00000010312,ENSOARG00000007388,ENSOARG00000014038,ENSOARG00000018402,ENSOARG00000016551,ENSOARG00000006541,ENSOARG00000012951,ENSOARG00000006049,ENSOARG00000011381,ENSOARG00000008291,ENSOARG00000014476,ENSOARG00000005286,ENSOARG00000025182,ENSOARG00000006609,ENSOARG00000004363,ENSOARG00000002235,ENSOARG00000009911,ENSOARG00000004978,…
GO:0010558	negative regulation of macromolecule biosynthetic process	biological_process	1	7	ENSOARG00000014895,ENSOARG00000017298,ENSOARG00000016120,ENSOARG00000001124,ENSOARG00000002286,ENSOARG00000002996,ENSOARG00000013610
GO:0010629	negative regulation of gene expression	biological_process	1	7	ENSOARG00000002996,ENSOARG00000013610,ENSOARG00000001124,ENSOARG00000002286,ENSOARG00000014895,ENSOARG00000017298,ENSOARG00000016120
GO:0031327	negative regulation of cellular biosynthetic process	biological_process	1	7	ENSOARG00000016120,ENSOARG00000014895,ENSOARG00000017298,ENSOARG00000002286,ENSOARG00000001124,ENSOARG00000013610,ENSOARG00000002996
GO:0051172	negative regulation of nitrogen compound metabolic process	biological_process	1	7	ENSOARG00000016120,ENSOARG00000014895,ENSOARG00000017298,ENSOARG00000013610,ENSOARG00000002996,ENSOARG00000002286,ENSOARG00000001124
GO:0070206	protein trimerization	biological_process	1	7	ENSOARG00000008291,ENSOARG00000007281,ENSOARG00000020867,ENSOARG00000004932,ENSOARG00000012876,ENSOARG00000012001,ENSOARG00000014581
GO:2000113	negative regulation of cellular macromolecule biosynthetic process	biological_process	1	7	ENSOARG00000002286,ENSOARG00000001124,ENSOARG00000013610,ENSOARG00000002996,ENSOARG00000016120,ENSOARG00000014895,ENSOARG00000017298
GO:0030029	actin filament-based process	biological_process	1	12	ENSOARG00000009861,ENSOARG00000002442,ENSOARG00000008397,ENSOARG00000007483,ENSOARG00000000636,ENSOARG00000005081,ENSOARG00000006414,ENSOARG00000014330,ENSOARG00000000237,ENSOARG00000005365,ENSOARG00000012390,ENSOARG00000000119
GO:0030036	actin cytoskeleton organization	biological_process	1	12	ENSOARG00000009861,ENSOARG00000008397,ENSOARG00000002442,ENSOARG00000007483,ENSOARG00000005081,ENSOARG00000000636,ENSOARG00000006414,ENSOARG00000014330,ENSOARG00000000237,ENSOARG00000005365,ENSOARG00000012390,ENSOARG00000000119
GO:0046488	phosphatidylinositol metabolic process	biological_process	1	12	ENSOARG00000003777,ENSOARG00000019436,ENSOARG00000019941,ENSOARG00000005578,ENSOARG00000014247,ENSOARG00000000779,ENSOARG00000011107,ENSOARG00000012399,ENSOARG00000018436,ENSOARG00000000609,ENSOARG00000004943,ENSOARG00000009840
GO:0004386	helicase activity	molecular_function	1	29	ENSOARG00000004977,ENSOARG00000014476,ENSOARG00000018309,ENSOARG00000018596,ENSOARG00000012568,ENSOARG00000007573,ENSOARG00000010252,ENSOARG00000006991,ENSOARG00000017222,ENSOARG00000009857,ENSOARG00000000163,ENSOARG00000020971,ENSOARG00000003235,ENSOARG00000006303,ENSOARG00000007827,ENSOARG00000002897,ENSOARG00000000976,ENSOARG00000010749,ENSOARG00000013405,ENSOARG00000010739,ENSOARG00000014098,…
GO:0016311	dephosphorylation	biological_process	1	20	ENSOARG00000014124,ENSOARG00000008724,ENSOARG00000007536,ENSOARG00000009168,ENSOARG00000003163,ENSOARG00000010272,ENSOARG00000013550,ENSOARG00000013213,ENSOARG00000005033,ENSOARG00000007360,ENSOARG00000009537,ENSOARG00000004808,ENSOARG00000001713,ENSOARG00000006666,ENSOARG00000017568,ENSOARG00000010546,ENSOARG00000000549,ENSOARG00000006432,ENSOARG00000001287,ENSOARG00000002824
GO:0070887	cellular response to chemical stimulus	biological_process	1	13	ENSOARG00000020924,ENSOARG00000010848,ENSOARG00000017406,ENSOARG00000013656,ENSOARG00000012886,ENSOARG00000014525,ENSOARG00000004269,ENSOARG00000011785,ENSOARG00000004373,ENSOARG00000008947,ENSOARG00000004444,ENSOARG00000013487,ENSOARG00000002845
GO:0065008	regulation of biological quality	biological_process	1	72	ENSOARG00000005009,ENSOARG00000004075,ENSOARG00000018573,ENSOARG00000001704,ENSOARG00000004118,ENSOARG00000008041,ENSOARG00000017457,ENSOARG00000019941,ENSOARG00000009301,ENSOARG00000017295,ENSOARG00000007504,ENSOARG00000010739,ENSOARG00000011933,ENSOARG00000002142,ENSOARG00000016430,ENSOARG00000004319,ENSOARG00000020971,ENSOARG00000011577,ENSOARG00000000684,ENSOARG00000021171,ENSOARG00000004932,…
GO:0008654	phospholipid biosynthetic process	biological_process	1	10	ENSOARG00000018205,ENSOARG00000014247,ENSOARG00000012399,ENSOARG00000011107,ENSOARG00000003678,ENSOARG00000000609,ENSOARG00000018436,ENSOARG00000011283,ENSOARG00000003777,ENSOARG00000019941
GO:0090304	nucleic acid metabolic process	biological_process	1	412	ENSOARG00000015028,ENSOARG00000018596,ENSOARG00000011716,ENSOARG00000000299,ENSOARG00000015456,ENSOARG00000000488,ENSOARG00000008539,ENSOARG00000007108,ENSOARG00000018424,ENSOARG00000004269,ENSOARG00000010505,ENSOARG00000017964,ENSOARG00000005239,ENSOARG00000005318,ENSOARG00000013120,ENSOARG00000010722,ENSOARG00000017432,ENSOARG00000013212,ENSOARG00000013381,ENSOARG00000017454,ENSOARG00000018911,…
GO:0000786	nucleosome	cellular_component	1	6	ENSOARG00000014155,ENSOARG00000003717,ENSOARG00000014391,ENSOARG00000003070,ENSOARG00000003417,ENSOARG00000011301
GO:0032993	protein-DNA complex	cellular_component	1	6	ENSOARG00000014155,ENSOARG00000003717,ENSOARG00000014391,ENSOARG00000003070,ENSOARG00000003417,ENSOARG00000011301
GO:0002064	epithelial cell development	biological_process	1	8	ENSOARG00000005857,ENSOARG00000004434,ENSOARG00000003377,ENSOARG00000001268,ENSOARG00000003998,ENSOARG00000017804,ENSOARG00000011142,ENSOARG00000001556
GO:0002065	columnar/cuboidal epithelial cell differentiation	biological_process	1	8	ENSOARG00000001556,ENSOARG00000017804,ENSOARG00000011142,ENSOARG00000003998,ENSOARG00000001268,ENSOARG00000003377,ENSOARG00000004434,ENSOARG00000005857
GO:0002066	columnar/cuboidal epithelial cell development	biological_process	1	8	ENSOARG00000004434,ENSOARG00000005857,ENSOARG00000003998,ENSOARG00000001268,ENSOARG00000003377,ENSOARG00000001556,ENSOARG00000017804,ENSOARG00000011142
GO:0005213	structural constituent of chorion	molecular_function	1	8	ENSOARG00000011142,ENSOARG00000017804,ENSOARG00000001556,ENSOARG00000005857,ENSOARG00000004434,ENSOARG00000003377,ENSOARG00000003998,ENSOARG00000001268
GO:0007292	female gamete generation	biological_process	1	8	ENSOARG00000017804,ENSOARG00000011142,ENSOARG00000001556,ENSOARG00000005857,ENSOARG00000004434,ENSOARG00000003377,ENSOARG00000003998,ENSOARG00000001268
GO:0007304	chorion-containing eggshell formation	biological_process	1	8	ENSOARG00000017804,ENSOARG00000011142,ENSOARG00000001556,ENSOARG00000005857,ENSOARG00000004434,ENSOARG00000003377,ENSOARG00000001268,ENSOARG00000003998
GO:0030703	eggshell formation	biological_process	1	8	ENSOARG00000003377,ENSOARG00000001268,ENSOARG00000003998,ENSOARG00000005857,ENSOARG00000004434,ENSOARG00000017804,ENSOARG00000011142,ENSOARG00000001556
GO:0030707	ovarian follicle cell development	biological_process	1	8	ENSOARG00000017804,ENSOARG00000011142,ENSOARG00000001556,ENSOARG00000005857,ENSOARG00000004434,ENSOARG00000003377,ENSOARG00000003998,ENSOARG00000001268
GO:0048477	oogenesis	biological_process	1	8	ENSOARG00000001556,ENSOARG00000017804,ENSOARG00000011142,ENSOARG00000004434,ENSOARG00000005857,ENSOARG00000001268,ENSOARG00000003998,ENSOARG00000003377
GO:0003924	GTPase activity	molecular_function	1	54	ENSOARG00000002511,ENSOARG00000018540,ENSOARG00000015461,ENSOARG00000014178,ENSOARG00000007573,ENSOARG00000007293,ENSOARG00000004002,ENSOARG00000017233,ENSOARG00000017671,ENSOARG00000001174,ENSOARG00000006006,ENSOARG00000016953,ENSOARG00000008614,ENSOARG00000017441,ENSOARG00000017183,ENSOARG00000017295,ENSOARG00000003612,ENSOARG00000013405,ENSOARG00000010377,ENSOARG00000000619,ENSOARG00000016681,…
GO:0009755	hormone-mediated signaling pathway	biological_process	1	11	ENSOARG00000017406,ENSOARG00000010848,ENSOARG00000020924,ENSOARG00000013487,ENSOARG00000008947,ENSOARG00000004373,ENSOARG00000004444,ENSOARG00000004269,ENSOARG00000011785,ENSOARG00000012886,ENSOARG00000014525
GO:0016879	ligase activity, forming carbon-nitrogen bonds	molecular_function	1	11	ENSOARG00000000829,ENSOARG00000007189,ENSOARG00000021147,ENSOARG00000004442,ENSOARG00000003065,ENSOARG00000019965,ENSOARG00000016430,ENSOARG00000004355,ENSOARG00000007702,ENSOARG00000011422,ENSOARG00000017581
GO:0032870	cellular response to hormone stimulus	biological_process	1	11	ENSOARG00000017406,ENSOARG00000010848,ENSOARG00000020924,ENSOARG00000013487,ENSOARG00000004373,ENSOARG00000008947,ENSOARG00000004444,ENSOARG00000011785,ENSOARG00000004269,ENSOARG00000012886,ENSOARG00000014525
GO:0009611	response to wounding	biological_process	1	23	ENSOARG00000004075,ENSOARG00000018573,ENSOARG00000004932,ENSOARG00000005857,ENSOARG00000003717,ENSOARG00000016545,ENSOARG00000007392,ENSOARG00000005438,ENSOARG00000010529,ENSOARG00000004978,ENSOARG00000016374,ENSOARG00000017295,ENSOARG00000012910,ENSOARG00000009301,ENSOARG00000013683,ENSOARG00000002142,ENSOARG00000006310,ENSOARG00000012762,ENSOARG00000009973,ENSOARG00000016430,ENSOARG00000002442,…
GO:0042060	wound healing	biological_process	1	23	ENSOARG00000016430,ENSOARG00000004038,ENSOARG00000002442,ENSOARG00000025182,ENSOARG00000012762,ENSOARG00000009973,ENSOARG00000006310,ENSOARG00000002142,ENSOARG00000013683,ENSOARG00000017295,ENSOARG00000009301,ENSOARG00000016374,ENSOARG00000012910,ENSOARG00000004978,ENSOARG00000005438,ENSOARG00000010529,ENSOARG00000003717,ENSOARG00000005857,ENSOARG00000007392,ENSOARG00000016545,ENSOARG00000004075,…
GO:0000921	septin ring assembly	biological_process	1	5	ENSOARG00000017295,ENSOARG00000005293,ENSOARG00000007671,ENSOARG00000019061,ENSOARG00000013534
GO:0005940	septin ring	cellular_component	1	5	ENSOARG00000013534,ENSOARG00000007671,ENSOARG00000019061,ENSOARG00000017295,ENSOARG00000005293
GO:0007009	plasma membrane organization	biological_process	1	5	ENSOARG00000008715,ENSOARG00000001379,ENSOARG00000007560,ENSOARG00000011782,ENSOARG00000000258
GO:0007029	endoplasmic reticulum organization	biological_process	1	5	ENSOARG00000005263,ENSOARG00000009301,ENSOARG00000005349,ENSOARG00000002475,ENSOARG00000016304
GO:0016886	ligase activity, forming phosphoric ester bonds	molecular_function	1	5	ENSOARG00000012509,ENSOARG00000010551,ENSOARG00000008197,ENSOARG00000014698,ENSOARG00000003583
GO:0022603	regulation of anatomical structure morphogenesis	biological_process	1	5	ENSOARG00000008285,ENSOARG00000019169,ENSOARG00000008389,ENSOARG00000009223,ENSOARG00000009827
GO:0031106	septin ring organization	biological_process	1	5	ENSOARG00000005293,ENSOARG00000017295,ENSOARG00000019061,ENSOARG00000007671,ENSOARG00000013534
GO:0032156	septin cytoskeleton	cellular_component	1	5	ENSOARG00000013534,ENSOARG00000007671,ENSOARG00000019061,ENSOARG00000017295,ENSOARG00000005293
GO:0032185	septin cytoskeleton organization	biological_process	1	5	ENSOARG00000013534,ENSOARG00000017295,ENSOARG00000005293,ENSOARG00000019061,ENSOARG00000007671
GO:0032879	regulation of localization	biological_process	1	9	ENSOARG00000013521,ENSOARG00000013616,ENSOARG00000020797,ENSOARG00000002839,ENSOARG00000013462,ENSOARG00000000327,ENSOARG00000007671,ENSOARG00000005870,ENSOARG00000017614
GO:0008172	S-methyltransferase activity	molecular_function	1	3	ENSOARG00000014865,ENSOARG00000014962,ENSOARG00000009698
GO:0015291	secondary active transmembrane transporter activity	molecular_function	1	14	ENSOARG00000013406,ENSOARG00000008002,ENSOARG00000018143,ENSOARG00000012516,ENSOARG00000015862,ENSOARG00000000248,ENSOARG00000018007,ENSOARG00000016211,ENSOARG00000012230,ENSOARG00000010985,ENSOARG00000016443,ENSOARG00000009813,ENSOARG00000006759,ENSOARG00000018005
GO:0003918	DNA topoisomerase type II (ATP-hydrolyzing) activity	molecular_function	1	4	ENSOARG00000013120,ENSOARG00000003961,ENSOARG00000015274,ENSOARG00000004269
GO:0043934	sporulation	biological_process	1	4	ENSOARG00000017454,ENSOARG00000019169,ENSOARG00000010392,ENSOARG00000018417
GO:0061505	DNA topoisomerase II activity	molecular_function	1	4	ENSOARG00000003961,ENSOARG00000015274,ENSOARG00000004269,ENSOARG00000013120
GO:0034613	cellular protein localization	biological_process	1	80	ENSOARG00000000779,ENSOARG00000011933,ENSOARG00000003754,ENSOARG00000004076,ENSOARG00000005091,ENSOARG00000006057,ENSOARG00000021171,ENSOARG00000015504,ENSOARG00000001704,ENSOARG00000014624,ENSOARG00000013447,ENSOARG00000018265,ENSOARG00000006741,ENSOARG00000004118,ENSOARG00000009301,ENSOARG00000010739,ENSOARG00000005578,ENSOARG00000018329,ENSOARG00000002507,ENSOARG00000013003,ENSOARG00000016964,…
GO:0070727	cellular macromolecule localization	biological_process	1	80	ENSOARG00000015616,ENSOARG00000014988,ENSOARG00000008254,ENSOARG00000004943,ENSOARG00000009973,ENSOARG00000020803,ENSOARG00000004186,ENSOARG00000015164,ENSOARG00000007573,ENSOARG00000007671,ENSOARG00000004540,ENSOARG00000019436,ENSOARG00000016959,ENSOARG00000002475,ENSOARG00000007995,ENSOARG00000001560,ENSOARG00000013405,ENSOARG00000010639,ENSOARG00000004978,ENSOARG00000015077,ENSOARG00000013684,…
GO:0044723	single-organism carbohydrate metabolic process	biological_process	1	38	ENSOARG00000005539,ENSOARG00000006736,ENSOARG00000013082,ENSOARG00000005371,ENSOARG00000021179,ENSOARG00000004237,ENSOARG00000011262,ENSOARG00000005568,ENSOARG00000012408,ENSOARG00000002424,ENSOARG00000009413,ENSOARG00000005253,ENSOARG00000010586,ENSOARG00000004502,ENSOARG00000018880,ENSOARG00000018205,ENSOARG00000004007,ENSOARG00000007858,ENSOARG00000008756,ENSOARG00000011551,ENSOARG00000021147,…
GO:0004527	exonuclease activity	molecular_function	1	22	ENSOARG00000007473,ENSOARG00000021171,ENSOARG00000000163,ENSOARG00000025182,ENSOARG00000003668,ENSOARG00000009939,ENSOARG00000009443,ENSOARG00000004646,ENSOARG00000000258,ENSOARG00000002507,ENSOARG00000010629,ENSOARG00000016787,ENSOARG00000004978,ENSOARG00000005870,ENSOARG00000012910,ENSOARG00000002352,ENSOARG00000008614,ENSOARG00000003717,ENSOARG00000008941,ENSOARG00000001846,ENSOARG00000013534,…
GO:0008514	organic anion transmembrane transporter activity	molecular_function	1	11	ENSOARG00000017320,ENSOARG00000015817,ENSOARG00000015929,ENSOARG00000010985,ENSOARG00000007405,ENSOARG00000016870,ENSOARG00000002294,ENSOARG00000019354,ENSOARG00000000528,ENSOARG00000015670,ENSOARG00000000443
GO:0033014	tetrapyrrole biosynthetic process	biological_process	1	11	ENSOARG00000010809,ENSOARG00000009939,ENSOARG00000011550,ENSOARG00000005202,ENSOARG00000008705,ENSOARG00000008291,ENSOARG00000018309,ENSOARG00000008713,ENSOARG00000007966,ENSOARG00000003681,ENSOARG00000007108
GO:0033647	host intracellular organelle	cellular_component	1	11	ENSOARG00000010312,ENSOARG00000005539,ENSOARG00000011347,ENSOARG00000008291,ENSOARG00000013316,ENSOARG00000003172,ENSOARG00000020474,ENSOARG00000005091,ENSOARG00000004809,ENSOARG00000002068,ENSOARG00000019074
GO:0033648	host intracellular membrane-bounded organelle	cellular_component	1	11	ENSOARG00000020474,ENSOARG00000019074,ENSOARG00000002068,ENSOARG00000005091,ENSOARG00000004809,ENSOARG00000008291,ENSOARG00000013316,ENSOARG00000005539,ENSOARG00000011347,ENSOARG00000010312,ENSOARG00000003172
GO:0071495	cellular response to endogenous stimulus	biological_process	1	11	ENSOARG00000017406,ENSOARG00000010848,ENSOARG00000020924,ENSOARG00000013487,ENSOARG00000008947,ENSOARG00000004373,ENSOARG00000004444,ENSOARG00000004269,ENSOARG00000011785,ENSOARG00000012886,ENSOARG00000014525
GO:0090407	organophosphate biosynthetic process	biological_process	1	35	ENSOARG00000018436,ENSOARG00000011283,ENSOARG00000014702,ENSOARG00000008734,ENSOARG00000011432,ENSOARG00000018205,ENSOARG00000011107,ENSOARG00000008753,ENSOARG00000018476,ENSOARG00000018309,ENSOARG00000003777,ENSOARG00000000609,ENSOARG00000015860,ENSOARG00000013517,ENSOARG00000001867,ENSOARG00000003337,ENSOARG00000017199,ENSOARG00000013072,ENSOARG00000002033,ENSOARG00000014309,ENSOARG00000000480,…
GO:0019438	aromatic compound biosynthetic process	biological_process	1	304	ENSOARG00000006350,ENSOARG00000010238,ENSOARG00000021057,ENSOARG00000015521,ENSOARG00000013801,ENSOARG00000019074,ENSOARG00000018791,ENSOARG00000004141,ENSOARG00000012144,ENSOARG00000013970,ENSOARG00000004977,ENSOARG00000017233,ENSOARG00000010766,ENSOARG00000013073,ENSOARG00000000583,ENSOARG00000013121,ENSOARG00000005391,ENSOARG00000003291,ENSOARG00000018964,ENSOARG00000010988,ENSOARG00000014962,…
GO:0007281	germ cell development	biological_process	1	8	ENSOARG00000005857,ENSOARG00000004434,ENSOARG00000003377,ENSOARG00000001268,ENSOARG00000003998,ENSOARG00000017804,ENSOARG00000011142,ENSOARG00000001556
GO:0015171	amino acid transmembrane transporter activity	molecular_function	1	8	ENSOARG00000015817,ENSOARG00000002294,ENSOARG00000016870,ENSOARG00000015929,ENSOARG00000000528,ENSOARG00000019354,ENSOARG00000000443,ENSOARG00000015670
GO:0004553	hydrolase activity, hydrolyzing O-glycosyl compounds	molecular_function	1	25	ENSOARG00000021147,ENSOARG00000013939,ENSOARG00000012703,ENSOARG00000001386,ENSOARG00000011551,ENSOARG00000009866,ENSOARG00000002168,ENSOARG00000002285,ENSOARG00000015793,ENSOARG00000007130,ENSOARG00000011262,ENSOARG00000010714,ENSOARG00000002559,ENSOARG00000004135,ENSOARG00000018880,ENSOARG00000002424,ENSOARG00000014980,ENSOARG00000006595,ENSOARG00000010586,ENSOARG00000005253,ENSOARG00000003028,…
GO:0016741	transferase activity, transferring one-carbon groups	molecular_function	1	36	ENSOARG00000006334,ENSOARG00000018616,ENSOARG00000015042,ENSOARG00000014865,ENSOARG00000003417,ENSOARG00000023332,ENSOARG00000015136,ENSOARG00000004442,ENSOARG00000013381,ENSOARG00000016913,ENSOARG00000014629,ENSOARG00000018404,ENSOARG00000013130,ENSOARG00000012693,ENSOARG00000005045,ENSOARG00000007808,ENSOARG00000013212,ENSOARG00000006377,ENSOARG00000020947,ENSOARG00000017317,ENSOARG00000005654,…
GO:0048870	cell motility	biological_process	1	19	ENSOARG00000007108,ENSOARG00000017614,ENSOARG00000007671,ENSOARG00000025182,ENSOARG00000009698,ENSOARG00000013616,ENSOARG00000012558,ENSOARG00000007256,ENSOARG00000018472,ENSOARG00000017295,ENSOARG00000004978,ENSOARG00000005870,ENSOARG00000013462,ENSOARG00000000327,ENSOARG00000002839,ENSOARG00000013521,ENSOARG00000020797,ENSOARG00000013447,ENSOARG00000013534
GO:0051674	localization of cell	biological_process	1	19	ENSOARG00000002839,ENSOARG00000005870,ENSOARG00000004978,ENSOARG00000017295,ENSOARG00000000327,ENSOARG00000013462,ENSOARG00000013534,ENSOARG00000020797,ENSOARG00000013521,ENSOARG00000013447,ENSOARG00000025182,ENSOARG00000007108,ENSOARG00000017614,ENSOARG00000007671,ENSOARG00000013616,ENSOARG00000007256,ENSOARG00000012558,ENSOARG00000009698,ENSOARG00000018472
GO:0071944	cell periphery	cellular_component	1	68	ENSOARG00000019061,ENSOARG00000008614,ENSOARG00000017557,ENSOARG00000007749,ENSOARG00000015372,ENSOARG00000005293,ENSOARG00000012100,ENSOARG00000011142,ENSOARG00000009973,ENSOARG00000002932,ENSOARG00000017903,ENSOARG00000001268,ENSOARG00000009960,ENSOARG00000007671,ENSOARG00000000067,ENSOARG00000017614,ENSOARG00000003301,ENSOARG00000006215,ENSOARG00000002055,ENSOARG00000007781,ENSOARG00000017199,…
GO:0009890	negative regulation of biosynthetic process	biological_process	1	7	ENSOARG00000013610,ENSOARG00000002996,ENSOARG00000002286,ENSOARG00000001124,ENSOARG00000016120,ENSOARG00000017298,ENSOARG00000014895
GO:0000774	adenyl-nucleotide exchange factor activity	molecular_function	1	5	ENSOARG00000005293,ENSOARG00000012910,ENSOARG00000012558,ENSOARG00000025182,ENSOARG00000016787
GO:0007338	single fertilization	biological_process	1	5	ENSOARG00000015154,ENSOARG00000003261,ENSOARG00000005665,ENSOARG00000008743,ENSOARG00000010670
GO:0009566	fertilization	biological_process	1	5	ENSOARG00000015154,ENSOARG00000003261,ENSOARG00000008743,ENSOARG00000010670,ENSOARG00000005665
GO:0009308	amine metabolic process	biological_process	1	13	ENSOARG00000004812,ENSOARG00000006006,ENSOARG00000017671,ENSOARG00000001859,ENSOARG00000004027,ENSOARG00000000946,ENSOARG00000015461,ENSOARG00000004691,ENSOARG00000004002,ENSOARG00000013460,ENSOARG00000006205,ENSOARG00000008188,ENSOARG00000006807
GO:0031324	negative regulation of cellular metabolic process	biological_process	1	14	ENSOARG00000006310,ENSOARG00000009973,ENSOARG00000005349,ENSOARG00000001124,ENSOARG00000013610,ENSOARG00000013025,ENSOARG00000016120,ENSOARG00000017298,ENSOARG00000014895,ENSOARG00000012910,ENSOARG00000005438,ENSOARG00000002286,ENSOARG00000016430,ENSOARG00000002996
GO:0009152	purine ribonucleotide biosynthetic process	biological_process	1	18	ENSOARG00000013072,ENSOARG00000013527,ENSOARG00000017199,ENSOARG00000013517,ENSOARG00000015860,ENSOARG00000010375,ENSOARG00000008883,ENSOARG00000009764,ENSOARG00000009486,ENSOARG00000018309,ENSOARG00000001499,ENSOARG00000019965,ENSOARG00000008753,ENSOARG00000018476,ENSOARG00000002932,ENSOARG00000011432,ENSOARG00000014702,ENSOARG00000008734
GO:0030855	epithelial cell differentiation	biological_process	1	8	ENSOARG00000001556,ENSOARG00000017804,ENSOARG00000011142,ENSOARG00000001268,ENSOARG00000003998,ENSOARG00000003377,ENSOARG00000004434,ENSOARG00000005857
GO:0001906	cell killing	biological_process	1	4	ENSOARG00000007280,ENSOARG00000004442,ENSOARG00000009948,ENSOARG00000013316
GO:0009236	cobalamin biosynthetic process	biological_process	1	4	ENSOARG00000003681,ENSOARG00000007966,ENSOARG00000010809,ENSOARG00000018309
GO:0000772	mating pheromone activity	molecular_function	1	2	ENSOARG00000003369,ENSOARG00000011782
GO:0001897	cytolysis by symbiont of host cells	biological_process	1	2	ENSOARG00000004442,ENSOARG00000007280
GO:0004140	dephospho-CoA kinase activity	molecular_function	1	2	ENSOARG00000018309,ENSOARG00000008883
GO:0004565	beta-galactosidase activity	molecular_function	1	2	ENSOARG00000013939,ENSOARG00000011551
GO:0004826	phenylalanine-tRNA ligase activity	molecular_function	1	2	ENSOARG00000017537,ENSOARG00000018718
GO:0006473	protein acetylation	biological_process	1	2	ENSOARG00000003252,ENSOARG00000002484
GO:0006475	internal protein amino acid acetylation	biological_process	1	2	ENSOARG00000003252,ENSOARG00000002484
GO:0008131	primary amine oxidase activity	molecular_function	1	2	ENSOARG00000004027,ENSOARG00000001859
GO:0008556	potassium-transporting ATPase activity	molecular_function	1	2	ENSOARG00000012100,ENSOARG00000007834
GO:0008915	lipid-A-disaccharide synthase activity	molecular_function	1	2	ENSOARG00000003678,ENSOARG00000018205
GO:0016125	sterol metabolic process	biological_process	1	2	ENSOARG00000008586,ENSOARG00000007684
GO:0016286	small conductance calcium-activated potassium channel activity	molecular_function	1	2	ENSOARG00000008947,ENSOARG00000014172
GO:0017148	negative regulation of translation	biological_process	1	2	ENSOARG00000001124,ENSOARG00000013610
GO:0018393	internal peptidyl-lysine acetylation	biological_process	1	2	ENSOARG00000002484,ENSOARG00000003252
GO:0018394	peptidyl-lysine acetylation	biological_process	1	2	ENSOARG00000003252,ENSOARG00000002484
GO:0019104	DNA N-glycosylase activity	molecular_function	1	2	ENSOARG00000006688,ENSOARG00000005263
GO:0019836	hemolysis by symbiont of host erythrocytes	biological_process	1	2	ENSOARG00000007280,ENSOARG00000004442
GO:0030896	checkpoint clamp complex	cellular_component	1	2	ENSOARG00000011318,ENSOARG00000011212
GO:0031929	TOR signaling	biological_process	1	2	ENSOARG00000013656,ENSOARG00000002845
GO:0032006	regulation of TOR signaling	biological_process	1	2	ENSOARG00000002845,ENSOARG00000013656
GO:0034249	negative regulation of cellular amide metabolic process	biological_process	1	2	ENSOARG00000001124,ENSOARG00000013610
GO:0036128	CatSper complex	cellular_component	1	2	ENSOARG00000012186,ENSOARG00000005362
GO:0043543	protein acylation	biological_process	1	2	ENSOARG00000002484,ENSOARG00000003252
GO:0045766	positive regulation of angiogenesis	biological_process	1	2	ENSOARG00000008389,ENSOARG00000008285
GO:0050829	defense response to Gram-negative bacterium	biological_process	1	2	ENSOARG00000009955,ENSOARG00000018113
GO:0051090	regulation of sequence-specific DNA binding transcription factor activity	biological_process	1	2	ENSOARG00000014624,ENSOARG00000017052
GO:0051801	cytolysis in other organism involved in symbiotic interaction	biological_process	1	2	ENSOARG00000007280,ENSOARG00000004442
GO:0052331	hemolysis in other organism involved in symbiotic interaction	biological_process	1	2	ENSOARG00000004442,ENSOARG00000007280
GO:1904018	positive regulation of vasculature development	biological_process	1	2	ENSOARG00000008285,ENSOARG00000008389
GO:0048856	anatomical structure development	biological_process	1	34	ENSOARG00000005870,ENSOARG00000013462,ENSOARG00000000327,ENSOARG00000001771,ENSOARG00000009827,ENSOARG00000011950,ENSOARG00000011142,ENSOARG00000005947,ENSOARG00000008800,ENSOARG00000019169,ENSOARG00000009200,ENSOARG00000007671,ENSOARG00000001908,ENSOARG00000009223,ENSOARG00000015642,ENSOARG00000001268,ENSOARG00000003998,ENSOARG00000002932,ENSOARG00000000142,ENSOARG00000000528,ENSOARG00000001556,…
GO:0006479	protein methylation	biological_process	1	6	ENSOARG00000013381,ENSOARG00000004442,ENSOARG00000006902,ENSOARG00000012693,ENSOARG00000017317,ENSOARG00000003417
GO:0008213	protein alkylation	biological_process	1	6	ENSOARG00000017317,ENSOARG00000012693,ENSOARG00000003417,ENSOARG00000013381,ENSOARG00000006902,ENSOARG00000004442
GO:0044815	DNA packaging complex	cellular_component	1	6	ENSOARG00000011301,ENSOARG00000003417,ENSOARG00000003070,ENSOARG00000003717,ENSOARG00000014391,ENSOARG00000014155
GO:0005342	organic acid transmembrane transporter activity	molecular_function	1	10	ENSOARG00000015929,ENSOARG00000010985,ENSOARG00000016870,ENSOARG00000002294,ENSOARG00000017320,ENSOARG00000015817,ENSOARG00000015670,ENSOARG00000000443,ENSOARG00000019354,ENSOARG00000000528
GO:0042600	chorion	cellular_component	1	10	ENSOARG00000018064,ENSOARG00000017804,ENSOARG00000011142,ENSOARG00000001556,ENSOARG00000005857,ENSOARG00000004434,ENSOARG00000003377,ENSOARG00000010988,ENSOARG00000003998,ENSOARG00000001268
GO:0046943	carboxylic acid transmembrane transporter activity	molecular_function	1	10	ENSOARG00000019354,ENSOARG00000000528,ENSOARG00000015670,ENSOARG00000000443,ENSOARG00000017320,ENSOARG00000015817,ENSOARG00000010985,ENSOARG00000015929,ENSOARG00000016870,ENSOARG00000002294
GO:0000956	nuclear-transcribed mRNA catabolic process	biological_process	1	3	ENSOARG00000006741,ENSOARG00000016774,ENSOARG00000010739
GO:0002764	immune response-regulating signaling pathway	biological_process	1	3	ENSOARG00000017478,ENSOARG00000011842,ENSOARG00000000785
GO:0008641	small protein activating enzyme activity	molecular_function	1	3	ENSOARG00000007255,ENSOARG00000014079,ENSOARG00000004533
GO:0019072	viral genome packaging	biological_process	1	3	ENSOARG00000008291,ENSOARG00000013656,ENSOARG00000018402
GO:0030077	plasma membrane light-harvesting complex	cellular_component	1	3	ENSOARG00000010107,ENSOARG00000017199,ENSOARG00000003648
GO:0031124	mRNA 3'-end processing	biological_process	1	3	ENSOARG00000008370,ENSOARG00000008089,ENSOARG00000005009
GO:0042716	plasma membrane-derived chromatophore	cellular_component	1	3	ENSOARG00000003648,ENSOARG00000010107,ENSOARG00000017199
GO:0045156	electron transporter, transferring electrons within the cyclic electron transport pathway of photosynthesis activity	molecular_function	1	3	ENSOARG00000000247,ENSOARG00000017199,ENSOARG00000010107
GO:0048309	endoplasmic reticulum inheritance	biological_process	1	3	ENSOARG00000016304,ENSOARG00000002475,ENSOARG00000009301
GO:0044448	cell cortex part	cellular_component	1	11	ENSOARG00000003301,ENSOARG00000007671,ENSOARG00000016374,ENSOARG00000017295,ENSOARG00000005293,ENSOARG00000009354,ENSOARG00000005523,ENSOARG00000013534,ENSOARG00000019061,ENSOARG00000015791,ENSOARG00000009973
GO:0006164	purine nucleotide biosynthetic process	biological_process	1	19	ENSOARG00000014702,ENSOARG00000011432,ENSOARG00000008734,ENSOARG00000002932,ENSOARG00000007702,ENSOARG00000018476,ENSOARG00000008753,ENSOARG00000001499,ENSOARG00000019965,ENSOARG00000018309,ENSOARG00000009486,ENSOARG00000010375,ENSOARG00000008883,ENSOARG00000009764,ENSOARG00000017199,ENSOARG00000015860,ENSOARG00000013517,ENSOARG00000013072,ENSOARG00000013527
GO:0016746	transferase activity, transferring acyl groups	molecular_function	1	31	ENSOARG00000019941,ENSOARG00000017829,ENSOARG00000000038,ENSOARG00000011768,ENSOARG00000018445,ENSOARG00000002355,ENSOARG00000016205,ENSOARG00000011929,ENSOARG00000004394,ENSOARG00000013521,ENSOARG00000016706,ENSOARG00000010107,ENSOARG00000007161,ENSOARG00000005098,ENSOARG00000002118,ENSOARG00000003624,ENSOARG00000004299,ENSOARG00000003777,ENSOARG00000006209,ENSOARG00000001546,ENSOARG00000013112,…
GO:0048646	anatomical structure formation involved in morphogenesis	biological_process	1	12	ENSOARG00000008285,ENSOARG00000004434,ENSOARG00000005857,ENSOARG00000001268,ENSOARG00000003998,ENSOARG00000003377,ENSOARG00000019169,ENSOARG00000009827,ENSOARG00000001556,ENSOARG00000017804,ENSOARG00000011142,ENSOARG00000008389
GO:0016020	membrane	cellular_component	1	682	ENSOARG00000003810,ENSOARG00000008586,ENSOARG00000009813,ENSOARG00000012981,ENSOARG00000002382,ENSOARG00000016012,ENSOARG00000018154,ENSOARG00000013447,ENSOARG00000018609,ENSOARG00000004687,ENSOARG00000004319,ENSOARG00000021171,ENSOARG00000015791,ENSOARG00000012186,ENSOARG00000014055,ENSOARG00000006025,ENSOARG00000000065,ENSOARG00000011449,ENSOARG00000002845,ENSOARG00000001386,ENSOARG00000009123,…
GO:0007017	microtubule-based process	biological_process	1	30	ENSOARG00000004141,ENSOARG00000016755,ENSOARG00000007611,ENSOARG00000015028,ENSOARG00000015326,ENSOARG00000012762,ENSOARG00000011127,ENSOARG00000005349,ENSOARG00000004655,ENSOARG00000012876,ENSOARG00000015259,ENSOARG00000020558,ENSOARG00000005161,ENSOARG00000001302,ENSOARG00000004998,ENSOARG00000005081,ENSOARG00000007259,ENSOARG00000004978,ENSOARG00000013550,ENSOARG00000005770,ENSOARG00000011950,…
GO:0005875	microtubule associated complex	cellular_component	1	7	ENSOARG00000004141,ENSOARG00000016755,ENSOARG00000015028,ENSOARG00000002205,ENSOARG00000005161,ENSOARG00000003064,ENSOARG00000000363
GO:0001726	ruffle	cellular_component	1	1	ENSOARG00000020803
GO:0002263	cell activation involved in immune response	biological_process	1	1	ENSOARG00000002897
GO:0002274	myeloid leukocyte activation	biological_process	1	1	ENSOARG00000002897
GO:0002275	myeloid cell activation involved in immune response	biological_process	1	1	ENSOARG00000002897
GO:0002279	mast cell activation involved in immune response	biological_process	1	1	ENSOARG00000002897
GO:0002366	leukocyte activation involved in immune response	biological_process	1	1	ENSOARG00000002897
GO:0002443	leukocyte mediated immunity	biological_process	1	1	ENSOARG00000002897
GO:0002444	myeloid leukocyte mediated immunity	biological_process	1	1	ENSOARG00000002897
GO:0002448	mast cell mediated immunity	biological_process	1	1	ENSOARG00000002897
GO:0003919	FMN adenylyltransferase activity	molecular_function	1	1	ENSOARG00000018274
GO:0004161	dimethylallyltranstransferase activity	molecular_function	1	1	ENSOARG00000017222
GO:0004334	fumarylacetoacetase activity	molecular_function	1	1	ENSOARG00000015252
GO:0004347	glucose-6-phosphate isomerase activity	molecular_function	1	1	ENSOARG00000004502
GO:0004357	glutamate-cysteine ligase activity	molecular_function	1	1	ENSOARG00000011422
GO:0004399	histidinol dehydrogenase activity	molecular_function	1	1	ENSOARG00000012777
GO:0004609	phosphatidylserine decarboxylase activity	molecular_function	1	1	ENSOARG00000011283
GO:0004615	phosphomannomutase activity	molecular_function	1	1	ENSOARG00000005321
GO:0005137	interleukin-5 receptor binding	molecular_function	1	1	ENSOARG00000007671
GO:0007530	sex determination	biological_process	1	1	ENSOARG00000010225
GO:0007531	mating type determination	biological_process	1	1	ENSOARG00000010225
GO:0007532	regulation of mating-type specific transcription, DNA-templated	biological_process	1	1	ENSOARG00000010225
GO:0007591	molting cycle, chitin-based cuticle	biological_process	1	1	ENSOARG00000015488
GO:0008108	UDP-glucose:hexose-1-phosphate uridylyltransferase activity	molecular_function	1	1	ENSOARG00000010701
GO:0008255	ecdysis-triggering hormone activity	molecular_function	1	1	ENSOARG00000015488
GO:0008301	DNA binding, bending	molecular_function	1	1	ENSOARG00000010225
GO:0008900	hydrogen:potassium-exchanging ATPase activity	molecular_function	1	1	ENSOARG00000007834
GO:0009226	nucleotide-sugar biosynthetic process	biological_process	1	1	ENSOARG00000005321
GO:0009264	deoxyribonucleotide catabolic process	biological_process	1	1	ENSOARG00000011243
GO:0009298	GDP-mannose biosynthetic process	biological_process	1	1	ENSOARG00000005321
GO:0009678	hydrogen-translocating pyrophosphatase activity	molecular_function	1	1	ENSOARG00000016485
GO:0009767	photosynthetic electron transport chain	biological_process	1	1	ENSOARG00000000247
GO:0010393	galacturonan metabolic process	biological_process	1	1	ENSOARG00000016652
GO:0010821	regulation of mitochondrion organization	biological_process	1	1	ENSOARG00000003103
GO:0010822	positive regulation of mitochondrion organization	biological_process	1	1	ENSOARG00000003103
GO:0015725	gluconate transport	biological_process	1	1	ENSOARG00000017320
GO:0016037	light absorption	biological_process	1	1	ENSOARG00000007414
GO:0016433	rRNA (adenine) methyltransferase activity	molecular_function	1	1	ENSOARG00000020947
GO:0016558	protein import into peroxisome matrix	biological_process	1	1	ENSOARG00000011558
GO:0016560	protein import into peroxisome matrix, docking	biological_process	1	1	ENSOARG00000011558
GO:0016625	oxidoreductase activity, acting on the aldehyde or oxo group of donors, iron-sulfur protein as acceptor	molecular_function	1	1	ENSOARG00000008952
GO:0016657	oxidoreductase activity, acting on NAD(P)H, nitrogenous group as acceptor	molecular_function	1	1	ENSOARG00000018483
GO:0016822	hydrolase activity, acting on acid carbon-carbon bonds	molecular_function	1	1	ENSOARG00000015252
GO:0016823	hydrolase activity, acting on acid carbon-carbon bonds, in ketonic substances	molecular_function	1	1	ENSOARG00000015252
GO:0018216	peptidyl-arginine methylation	biological_process	1	1	ENSOARG00000006902
GO:0018990	ecdysis, chitin-based cuticle	biological_process	1	1	ENSOARG00000015488
GO:0019646	aerobic electron transport chain	biological_process	1	1	ENSOARG00000010770
GO:0019673	GDP-mannose metabolic process	biological_process	1	1	ENSOARG00000005321
GO:0019956	chemokine binding	molecular_function	1	1	ENSOARG00000006826
GO:0022404	molting cycle process	biological_process	1	1	ENSOARG00000015488
GO:0022615	protein to membrane docking	biological_process	1	1	ENSOARG00000011558
GO:0031252	cell leading edge	cellular_component	1	1	ENSOARG00000020803
GO:0031360	intrinsic component of thylakoid membrane	cellular_component	1	1	ENSOARG00000016384
GO:0031361	integral component of thylakoid membrane	cellular_component	1	1	ENSOARG00000016384
GO:0031404	chloride ion binding	molecular_function	1	1	ENSOARG00000007414
GO:0031418	L-ascorbic acid binding	molecular_function	1	1	ENSOARG00000016334
GO:0031554	regulation of DNA-templated transcription, termination	biological_process	1	1	ENSOARG00000011716
GO:0031555	transcriptional attenuation	biological_process	1	1	ENSOARG00000011716
GO:0031556	transcriptional attenuation by ribosome	biological_process	1	1	ENSOARG00000011716
GO:0032418	lysosome localization	biological_process	1	1	ENSOARG00000002897
GO:0032922	circadian regulation of gene expression	biological_process	1	1	ENSOARG00000001850
GO:0032957	inositol trisphosphate metabolic process	biological_process	1	1	ENSOARG00000013461
GO:0033739	preQ1 synthase activity	molecular_function	1	1	ENSOARG00000018483
GO:0033905	xylan endo-1,3-beta-xylosidase activity	molecular_function	1	1	ENSOARG00000003028
GO:0034969	histone arginine methylation	biological_process	1	1	ENSOARG00000006902
GO:0035429	gluconate transmembrane transport	biological_process	1	1	ENSOARG00000017320
GO:0042138	meiotic DNA double-strand break formation	biological_process	1	1	ENSOARG00000012968
GO:0042303	molting cycle	biological_process	1	1	ENSOARG00000015488
GO:0042555	MCM complex	cellular_component	1	1	ENSOARG00000006991
GO:0042752	regulation of circadian rhythm	biological_process	1	1	ENSOARG00000002286
GO:0042754	negative regulation of circadian rhythm	biological_process	1	1	ENSOARG00000002286
GO:0043299	leukocyte degranulation	biological_process	1	1	ENSOARG00000002897
GO:0043303	mast cell degranulation	biological_process	1	1	ENSOARG00000002897
GO:0043647	inositol phosphate metabolic process	biological_process	1	1	ENSOARG00000013461
GO:0043752	adenosylcobinamide kinase activity	molecular_function	1	1	ENSOARG00000018309
GO:0043938	positive regulation of sporulation	biological_process	1	1	ENSOARG00000019169
GO:0043985	histone H4-R3 methylation	biological_process	1	1	ENSOARG00000006902
GO:0045055	regulated secretory pathway	biological_process	1	1	ENSOARG00000002897
GO:0045165	cell fate commitment	biological_process	1	1	ENSOARG00000010225
GO:0045488	pectin metabolic process	biological_process	1	1	ENSOARG00000016652
GO:0045490	pectin catabolic process	biological_process	1	1	ENSOARG00000016652
GO:0045576	mast cell activation	biological_process	1	1	ENSOARG00000002897
GO:0045597	positive regulation of cell differentiation	biological_process	1	1	ENSOARG00000019169
GO:0045881	positive regulation of sporulation resulting in formation of a cellular spore	biological_process	1	1	ENSOARG00000019169
GO:0045895	positive regulation of mating-type specific transcription, DNA-templated	biological_process	1	1	ENSOARG00000010225
GO:0046999	regulation of conjugation	biological_process	1	1	ENSOARG00000001447
GO:0047325	inositol tetrakisphosphate 1-kinase activity	molecular_function	1	1	ENSOARG00000013461
GO:0051765	inositol tetrakisphosphate kinase activity	molecular_function	1	1	ENSOARG00000013461
GO:0052725	inositol-1,3,4-trisphosphate 6-kinase activity	molecular_function	1	1	ENSOARG00000013461
GO:0052726	inositol-1,3,4-trisphosphate 5-kinase activity	molecular_function	1	1	ENSOARG00000013461
GO:0072519	parasitism	biological_process	1	1	ENSOARG00000003953
GO:0090199	regulation of release of cytochrome c from mitochondria	biological_process	1	1	ENSOARG00000003103
GO:0090200	positive regulation of release of cytochrome c from mitochondria	biological_process	1	1	ENSOARG00000003103
GO:0097193	intrinsic apoptotic signaling pathway	biological_process	1	1	ENSOARG00000003103
GO:0097599	xylanase activity	molecular_function	1	1	ENSOARG00000003028
GO:2001233	regulation of apoptotic signaling pathway	biological_process	1	1	ENSOARG00000003103
GO:2001235	positive regulation of apoptotic signaling pathway	biological_process	1	1	ENSOARG00000003103
GO:0008443	phosphofructokinase activity	molecular_function	1	5	ENSOARG00000017897,ENSOARG00000013790,ENSOARG00000013082,ENSOARG00000018154,ENSOARG00000007023
GO:0043066	negative regulation of apoptotic process	biological_process	1	5	ENSOARG00000008389,ENSOARG00000007425,ENSOARG00000004646,ENSOARG00000000533,ENSOARG00000008285
GO:0043069	negative regulation of programmed cell death	biological_process	1	5	ENSOARG00000008389,ENSOARG00000007425,ENSOARG00000000533,ENSOARG00000004646,ENSOARG00000008285
GO:0043900	regulation of multi-organism process	biological_process	1	5	ENSOARG00000001447,ENSOARG00000005091,ENSOARG00000004363,ENSOARG00000013316,ENSOARG00000014541
GO:0045892	negative regulation of transcription, DNA-templated	biological_process	1	5	ENSOARG00000017298,ENSOARG00000014895,ENSOARG00000016120,ENSOARG00000002286,ENSOARG00000002996
GO:0051253	negative regulation of RNA metabolic process	biological_process	1	5	ENSOARG00000002996,ENSOARG00000002286,ENSOARG00000016120,ENSOARG00000017298,ENSOARG00000014895
GO:0060548	negative regulation of cell death	biological_process	1	5	ENSOARG00000007425,ENSOARG00000000533,ENSOARG00000004646,ENSOARG00000008285,ENSOARG00000008389
GO:1902679	negative regulation of RNA biosynthetic process	biological_process	1	5	ENSOARG00000002286,ENSOARG00000002996,ENSOARG00000016120,ENSOARG00000014895,ENSOARG00000017298
GO:1903507	negative regulation of nucleic acid-templated transcription	biological_process	1	5	ENSOARG00000016120,ENSOARG00000017298,ENSOARG00000014895,ENSOARG00000002996,ENSOARG00000002286
GO:0044702	single organism reproductive process	biological_process	1	34	ENSOARG00000014391,ENSOARG00000003717,ENSOARG00000005857,ENSOARG00000012001,ENSOARG00000010296,ENSOARG00000012968,ENSOARG00000013534,ENSOARG00000017976,ENSOARG00000005468,ENSOARG00000010670,ENSOARG00000011301,ENSOARG00000001556,ENSOARG00000012876,ENSOARG00000018472,ENSOARG00000004434,ENSOARG00000012137,ENSOARG00000008197,ENSOARG00000003377,ENSOARG00000017804,ENSOARG00000013447,ENSOARG00000008743,…
GO:0016592	mediator complex	cellular_component	1	18	ENSOARG00000008291,ENSOARG00000011692,ENSOARG00000025182,ENSOARG00000010252,ENSOARG00000011381,ENSOARG00000017085,ENSOARG00000003246,ENSOARG00000004434,ENSOARG00000008041,ENSOARG00000016947,ENSOARG00000018517,ENSOARG00000007208,ENSOARG00000018799,ENSOARG00000013374,ENSOARG00000014962,ENSOARG00000000848,ENSOARG00000013495,ENSOARG00000014868
GO:1901681	sulfur compound binding	molecular_function	1	11	ENSOARG00000009301,ENSOARG00000004691,ENSOARG00000000553,ENSOARG00000010130,ENSOARG00000011929,ENSOARG00000014725,ENSOARG00000020803,ENSOARG00000010629,ENSOARG00000016713,ENSOARG00000018007,ENSOARG00000001867
GO:0045184	establishment of protein localization	biological_process	1	89	ENSOARG00000006057,ENSOARG00000021171,ENSOARG00000005091,ENSOARG00000003754,ENSOARG00000015791,ENSOARG00000004076,ENSOARG00000001941,ENSOARG00000005237,ENSOARG00000000779,ENSOARG00000005578,ENSOARG00000010739,ENSOARG00000009301,ENSOARG00000006741,ENSOARG00000013447,ENSOARG00000018265,ENSOARG00000014624,ENSOARG00000012981,ENSOARG00000008074,ENSOARG00000015504,ENSOARG00000019091,ENSOARG00000016964,…
GO:0016755	transferase activity, transferring amino-acyl groups	molecular_function	1	6	ENSOARG00000005098,ENSOARG00000013730,ENSOARG00000000038,ENSOARG00000013521,ENSOARG00000005349,ENSOARG00000018445
GO:0048519	negative regulation of biological process	biological_process	1	30	ENSOARG00000008285,ENSOARG00000006310,ENSOARG00000005349,ENSOARG00000009973,ENSOARG00000004646,ENSOARG00000018472,ENSOARG00000000119,ENSOARG00000013610,ENSOARG00000004363,ENSOARG00000009333,ENSOARG00000003350,ENSOARG00000017614,ENSOARG00000000533,ENSOARG00000016120,ENSOARG00000017298,ENSOARG00000002286,ENSOARG00000016430,ENSOARG00000008389,ENSOARG00000016706,ENSOARG00000013025,ENSOARG00000013656,…
GO:0015031	protein transport	biological_process	1	87	ENSOARG00000009672,ENSOARG00000001846,ENSOARG00000006414,ENSOARG00000004068,ENSOARG00000004800,ENSOARG00000018545,ENSOARG00000005568,ENSOARG00000018352,ENSOARG00000011301,ENSOARG00000016374,ENSOARG00000012907,ENSOARG00000010834,ENSOARG00000014872,ENSOARG00000010809,ENSOARG00000016787,ENSOARG00000015473,ENSOARG00000013684,ENSOARG00000015077,ENSOARG00000014644,ENSOARG00000011770,ENSOARG00000011682,…
GO:0005540	hyaluronic acid binding	molecular_function	1	4	ENSOARG00000011225,ENSOARG00000003517,ENSOARG00000012392,ENSOARG00000014248
GO:0005672	transcription factor TFIIA complex	cellular_component	1	4	ENSOARG00000000878,ENSOARG00000017085,ENSOARG00000010130,ENSOARG00000017804
GO:0006417	regulation of translation	biological_process	1	4	ENSOARG00000013610,ENSOARG00000005527,ENSOARG00000002932,ENSOARG00000001124
GO:0009235	cobalamin metabolic process	biological_process	1	4	ENSOARG00000003681,ENSOARG00000007966,ENSOARG00000010809,ENSOARG00000018309
GO:0034248	regulation of cellular amide metabolic process	biological_process	1	4	ENSOARG00000001124,ENSOARG00000002932,ENSOARG00000005527,ENSOARG00000013610
GO:1990204	oxidoreductase complex	cellular_component	1	4	ENSOARG00000009902,ENSOARG00000003076,ENSOARG00000014022,ENSOARG00000004800
GO:0005057	receptor signaling protein activity	molecular_function	1	7	ENSOARG00000002106,ENSOARG00000013598,ENSOARG00000009267,ENSOARG00000006414,ENSOARG00000005349,ENSOARG00000013596,ENSOARG00000004194
GO:0045861	negative regulation of proteolysis	biological_process	1	7	ENSOARG00000005349,ENSOARG00000012910,ENSOARG00000009973,ENSOARG00000006310,ENSOARG00000016430,ENSOARG00000005438,ENSOARG00000013025
GO:0009260	ribonucleotide biosynthetic process	biological_process	1	18	ENSOARG00000011432,ENSOARG00000008734,ENSOARG00000014702,ENSOARG00000002932,ENSOARG00000018476,ENSOARG00000008753,ENSOARG00000019965,ENSOARG00000001499,ENSOARG00000018309,ENSOARG00000009486,ENSOARG00000009764,ENSOARG00000008883,ENSOARG00000010375,ENSOARG00000015860,ENSOARG00000013517,ENSOARG00000017199,ENSOARG00000013527,ENSOARG00000013072
GO:0046390	ribose phosphate biosynthetic process	biological_process	1	18	ENSOARG00000018309,ENSOARG00000019965,ENSOARG00000001499,ENSOARG00000008753,ENSOARG00000018476,ENSOARG00000002932,ENSOARG00000008734,ENSOARG00000011432,ENSOARG00000014702,ENSOARG00000013072,ENSOARG00000013527,ENSOARG00000017199,ENSOARG00000015860,ENSOARG00000013517,ENSOARG00000008883,ENSOARG00000010375,ENSOARG00000009764,ENSOARG00000009486
GO:0044699	single-organism process	biological_process	1	956	ENSOARG00000007259,ENSOARG00000004119,ENSOARG00000002489,ENSOARG00000004998,ENSOARG00000005665,ENSOARG00000000399,ENSOARG00000017320,ENSOARG00000019965,ENSOARG00000004002,ENSOARG00000017478,ENSOARG00000004257,ENSOARG00000012777,ENSOARG00000004757,ENSOARG00000008678,ENSOARG00000004373,ENSOARG00000012516,ENSOARG00000017897,ENSOARG00000014330,ENSOARG00000003417,ENSOARG00000002061,ENSOARG00000015698,…
GO:0010605	negative regulation of macromolecule metabolic process	biological_process	1	14	ENSOARG00000012910,ENSOARG00000016120,ENSOARG00000014895,ENSOARG00000017298,ENSOARG00000002996,ENSOARG00000005438,ENSOARG00000002286,ENSOARG00000016430,ENSOARG00000006310,ENSOARG00000009973,ENSOARG00000005349,ENSOARG00000013610,ENSOARG00000013025,ENSOARG00000001124
GO:0015085	calcium ion transmembrane transporter activity	molecular_function	1	9	ENSOARG00000008132,ENSOARG00000015032,ENSOARG00000019941,ENSOARG00000011856,ENSOARG00000007555,ENSOARG00000003417,ENSOARG00000005349,ENSOARG00000010180,ENSOARG00000011817
GO:0004812	aminoacyl-tRNA ligase activity	molecular_function	1	10	ENSOARG00000018718,ENSOARG00000013003,ENSOARG00000005286,ENSOARG00000017057,ENSOARG00000010595,ENSOARG00000017537,ENSOARG00000009761,ENSOARG00000014172,ENSOARG00000010844,ENSOARG00000005239
GO:0006418	tRNA aminoacylation for protein translation	biological_process	1	10	ENSOARG00000013003,ENSOARG00000005286,ENSOARG00000018718,ENSOARG00000005239,ENSOARG00000010844,ENSOARG00000014172,ENSOARG00000010595,ENSOARG00000017537,ENSOARG00000009761,ENSOARG00000017057
GO:0060429	epithelium development	biological_process	1	10	ENSOARG00000009200,ENSOARG00000001556,ENSOARG00000011142,ENSOARG00000017804,ENSOARG00000006610,ENSOARG00000004434,ENSOARG00000005857,ENSOARG00000003998,ENSOARG00000001268,ENSOARG00000003377
GO:0019829	cation-transporting ATPase activity	molecular_function	1	5	ENSOARG00000011817,ENSOARG00000013723,ENSOARG00000007555,ENSOARG00000007834,ENSOARG00000012100
GO:0042625	ATPase activity, coupled to transmembrane movement of ions	molecular_function	1	5	ENSOARG00000007555,ENSOARG00000007834,ENSOARG00000012100,ENSOARG00000011817,ENSOARG00000013723
GO:0080134	regulation of response to stress	biological_process	1	5	ENSOARG00000004363,ENSOARG00000003417,ENSOARG00000004075,ENSOARG00000014055,ENSOARG00000015380
GO:0043170	macromolecule metabolic process	biological_process	1	699	ENSOARG00000008069,ENSOARG00000002983,ENSOARG00000005263,ENSOARG00000009071,ENSOARG00000018342,ENSOARG00000005857,ENSOARG00000007094,ENSOARG00000000333,ENSOARG00000016191,ENSOARG00000005440,ENSOARG00000012868,ENSOARG00000012224,ENSOARG00000003810,ENSOARG00000003908,ENSOARG00000008962,ENSOARG00000008586,ENSOARG00000004924,ENSOARG00000012495,ENSOARG00000009168,ENSOARG00000011540,ENSOARG00000001990,…
GO:0003911	DNA ligase (NAD+) activity	molecular_function	1	3	ENSOARG00000010551,ENSOARG00000012509,ENSOARG00000003583
GO:0005795	Golgi stack	cellular_component	1	3	ENSOARG00000008033,ENSOARG00000003933,ENSOARG00000009413
GO:0008061	chitin binding	molecular_function	1	3	ENSOARG00000014309,ENSOARG00000008821,ENSOARG00000013598
GO:0015459	potassium channel regulator activity	molecular_function	1	3	ENSOARG00000007541,ENSOARG00000016910,ENSOARG00000011437
GO:0019049	evasion or tolerance of host defenses by virus	biological_process	1	3	ENSOARG00000004363,ENSOARG00000007388,ENSOARG00000016502
GO:0019870	potassium channel inhibitor activity	molecular_function	1	3	ENSOARG00000011437,ENSOARG00000007541,ENSOARG00000016910
GO:0031625	ubiquitin protein ligase binding	molecular_function	1	3	ENSOARG00000005094,ENSOARG00000008074,ENSOARG00000005954
GO:0044389	ubiquitin-like protein ligase binding	molecular_function	1	3	ENSOARG00000005954,ENSOARG00000008074,ENSOARG00000005094
GO:0048038	quinone binding	molecular_function	1	3	ENSOARG00000013364,ENSOARG00000004027,ENSOARG00000001859
GO:0048308	organelle inheritance	biological_process	1	3	ENSOARG00000002475,ENSOARG00000016304,ENSOARG00000009301
GO:0071941	nitrogen cycle metabolic process	biological_process	1	3	ENSOARG00000002790,ENSOARG00000011036,ENSOARG00000000842
GO:0042221	response to chemical	biological_process	1	32	ENSOARG00000004373,ENSOARG00000004269,ENSOARG00000014525,ENSOARG00000010081,ENSOARG00000017406,ENSOARG00000018005,ENSOARG00000014055,ENSOARG00000004978,ENSOARG00000018143,ENSOARG00000012886,ENSOARG00000003064,ENSOARG00000003417,ENSOARG00000010760,ENSOARG00000007843,ENSOARG00000013447,ENSOARG00000008947,ENSOARG00000015380,ENSOARG00000005161,ENSOARG00000010848,ENSOARG00000012558,ENSOARG00000016597,…
GO:0001614	purinergic nucleotide receptor activity	molecular_function	1	2	ENSOARG00000003064,ENSOARG00000009123
GO:0003989	acetyl-CoA carboxylase activity	molecular_function	1	2	ENSOARG00000016430,ENSOARG00000000829
GO:0004931	extracellular ATP-gated cation channel activity	molecular_function	1	2	ENSOARG00000009123,ENSOARG00000003064
GO:0005247	voltage-gated chloride channel activity	molecular_function	1	2	ENSOARG00000015134,ENSOARG00000010254
GO:0005253	anion channel activity	molecular_function	1	2	ENSOARG00000010254,ENSOARG00000015134
GO:0005254	chloride channel activity	molecular_function	1	2	ENSOARG00000010254,ENSOARG00000015134
GO:0005984	disaccharide metabolic process	biological_process	1	2	ENSOARG00000011262,ENSOARG00000007858
GO:0006206	pyrimidine nucleobase metabolic process	biological_process	1	2	ENSOARG00000000443,ENSOARG00000009006
GO:0008308	voltage-gated anion channel activity	molecular_function	1	2	ENSOARG00000010254,ENSOARG00000015134
GO:0014074	response to purine-containing compound	biological_process	1	2	ENSOARG00000003064,ENSOARG00000009123
GO:0015108	chloride transmembrane transporter activity	molecular_function	1	2	ENSOARG00000010254,ENSOARG00000015134
GO:0016421	CoA carboxylase activity	molecular_function	1	2	ENSOARG00000016430,ENSOARG00000000829
GO:0016502	nucleotide receptor activity	molecular_function	1	2	ENSOARG00000009123,ENSOARG00000003064
GO:0016885	ligase activity, forming carbon-carbon bonds	molecular_function	1	2	ENSOARG00000000829,ENSOARG00000016430
GO:0019856	pyrimidine nucleobase biosynthetic process	biological_process	1	2	ENSOARG00000009006,ENSOARG00000000443
GO:0019955	cytokine binding	molecular_function	1	2	ENSOARG00000006826,ENSOARG00000006474
GO:0033198	response to ATP	biological_process	1	2	ENSOARG00000009123,ENSOARG00000003064
GO:0035381	ATP-gated ion channel activity	molecular_function	1	2	ENSOARG00000003064,ENSOARG00000009123
GO:0035586	purinergic receptor activity	molecular_function	1	2	ENSOARG00000009123,ENSOARG00000003064
GO:0042126	nitrate metabolic process	biological_process	1	2	ENSOARG00000000842,ENSOARG00000002790
GO:0042128	nitrate assimilation	biological_process	1	2	ENSOARG00000000842,ENSOARG00000002790
GO:0044212	transcription regulatory region DNA binding	molecular_function	1	2	ENSOARG00000001850,ENSOARG00000011301
GO:0045048	protein insertion into ER membrane	biological_process	1	2	ENSOARG00000005263,ENSOARG00000005349
GO:0045321	leukocyte activation	biological_process	1	2	ENSOARG00000002897,ENSOARG00000011842
GO:0046683	response to organophosphorus	biological_process	1	2	ENSOARG00000003064,ENSOARG00000009123
GO:0046912	transferase activity, transferring acyl groups, acyl groups converted into alkyl on transfer	molecular_function	1	2	ENSOARG00000017829,ENSOARG00000013112
GO:0050852	T cell receptor signaling pathway	biological_process	1	2	ENSOARG00000017478,ENSOARG00000000785
GO:0071107	response to parathyroid hormone	biological_process	1	2	ENSOARG00000004809,ENSOARG00000005161
GO:0071816	tail-anchored membrane protein insertion into ER membrane	biological_process	1	2	ENSOARG00000005263,ENSOARG00000005349
GO:0065007	biological regulation	biological_process	1	629	ENSOARG00000011716,ENSOARG00000015028,ENSOARG00000004269,ENSOARG00000017614,ENSOARG00000007108,ENSOARG00000000533,ENSOARG00000000299,ENSOARG00000008539,ENSOARG00000005318,ENSOARG00000001302,ENSOARG00000015131,ENSOARG00000010722,ENSOARG00000002258,ENSOARG00000012886,ENSOARG00000005872,ENSOARG00000018911,ENSOARG00000017454,ENSOARG00000003250,ENSOARG00000012359,ENSOARG00000002275,ENSOARG00000007392,…
GO:0016410	N-acyltransferase activity	molecular_function	1	10	ENSOARG00000006209,ENSOARG00000001546,ENSOARG00000007161,ENSOARG00000003624,ENSOARG00000007016,ENSOARG00000015488,ENSOARG00000010107,ENSOARG00000002484,ENSOARG00000003252,ENSOARG00000004394
GO:0019637	organophosphate metabolic process	biological_process	1	56	ENSOARG00000003777,ENSOARG00000018309,ENSOARG00000004502,ENSOARG00000018476,ENSOARG00000005469,ENSOARG00000008753,ENSOARG00000011107,ENSOARG00000018205,ENSOARG00000014702,ENSOARG00000011432,ENSOARG00000008734,ENSOARG00000009840,ENSOARG00000018257,ENSOARG00000011283,ENSOARG00000018436,ENSOARG00000020466,ENSOARG00000002033,ENSOARG00000014309,ENSOARG00000013072,ENSOARG00000003315,ENSOARG00000017199,…
GO:0000049	tRNA binding	molecular_function	1	4	ENSOARG00000018718,ENSOARG00000013972,ENSOARG00000018292,ENSOARG00000013112
GO:0001518	voltage-gated sodium channel complex	cellular_component	1	4	ENSOARG00000001512,ENSOARG00000000067,ENSOARG00000014087,ENSOARG00000008397
GO:0003713	transcription coactivator activity	molecular_function	1	4	ENSOARG00000005391,ENSOARG00000003252,ENSOARG00000002484,ENSOARG00000018007
GO:0005248	voltage-gated sodium channel activity	molecular_function	1	4	ENSOARG00000008397,ENSOARG00000000067,ENSOARG00000014087,ENSOARG00000001512
GO:0007127	meiosis I	biological_process	1	4	ENSOARG00000018472,ENSOARG00000013447,ENSOARG00000008197,ENSOARG00000012968
GO:0010608	posttranscriptional regulation of gene expression	biological_process	1	4	ENSOARG00000002932,ENSOARG00000001124,ENSOARG00000013610,ENSOARG00000005527
GO:0030118	clathrin coat	cellular_component	1	4	ENSOARG00000004068,ENSOARG00000014644,ENSOARG00000004540,ENSOARG00000013514
GO:0034706	sodium channel complex	cellular_component	1	4	ENSOARG00000000067,ENSOARG00000014087,ENSOARG00000001512,ENSOARG00000008397
GO:0071704	organic substance metabolic process	biological_process	1	833	ENSOARG00000013003,ENSOARG00000010741,ENSOARG00000013460,ENSOARG00000000337,ENSOARG00000003583,ENSOARG00000018638,ENSOARG00000001699,ENSOARG00000003913,ENSOARG00000010551,ENSOARG00000003961,ENSOARG00000003814,ENSOARG00000003730,ENSOARG00000015227,ENSOARG00000007858,ENSOARG00000008734,ENSOARG00000001823,ENSOARG00000012703,ENSOARG00000003383,ENSOARG00000011768,ENSOARG00000016549,ENSOARG00000014541,…
GO:0005102	receptor binding	molecular_function	1	85	ENSOARG00000003568,ENSOARG00000003172,ENSOARG00000007671,ENSOARG00000003586,ENSOARG00000010771,ENSOARG00000018738,ENSOARG00000004653,ENSOARG00000003210,ENSOARG00000005045,ENSOARG00000009973,ENSOARG00000020803,ENSOARG00000000692,ENSOARG00000013683,ENSOARG00000001440,ENSOARG00000013462,ENSOARG00000012795,ENSOARG00000021197,ENSOARG00000004978,ENSOARG00000001510,ENSOARG00000006249,ENSOARG00000015994,…
GO:0030117	membrane coat	cellular_component	1	19	ENSOARG00000014644,ENSOARG00000011770,ENSOARG00000011682,ENSOARG00000008254,ENSOARG00000015473,ENSOARG00000013684,ENSOARG00000004540,ENSOARG00000013514,ENSOARG00000016964,ENSOARG00000015164,ENSOARG00000014624,ENSOARG00000007995,ENSOARG00000015834,ENSOARG00000009672,ENSOARG00000004068,ENSOARG00000013859,ENSOARG00000005539,ENSOARG00000006741,ENSOARG00000011301
GO:0048475	coated membrane	cellular_component	1	19	ENSOARG00000011301,ENSOARG00000006741,ENSOARG00000005539,ENSOARG00000013859,ENSOARG00000004068,ENSOARG00000009672,ENSOARG00000015834,ENSOARG00000007995,ENSOARG00000014624,ENSOARG00000015164,ENSOARG00000016964,ENSOARG00000013514,ENSOARG00000004540,ENSOARG00000013684,ENSOARG00000015473,ENSOARG00000008254,ENSOARG00000011682,ENSOARG00000011770,ENSOARG00000014644
GO:0006139	nucleobase-containing compound metabolic process	biological_process	1	442	ENSOARG00000008089,ENSOARG00000003052,ENSOARG00000000220,ENSOARG00000004951,ENSOARG00000019201,ENSOARG00000019943,ENSOARG00000014314,ENSOARG00000008947,ENSOARG00000003624,ENSOARG00000003673,ENSOARG00000009888,ENSOARG00000017222,ENSOARG00000004502,ENSOARG00000014284,ENSOARG00000011188,ENSOARG00000010988,ENSOARG00000014962,ENSOARG00000010714,ENSOARG00000012968,ENSOARG00000018964,ENSOARG00000009603,…
GO:0016054	organic acid catabolic process	biological_process	1	5	ENSOARG00000012053,ENSOARG00000008188,ENSOARG00000012241,ENSOARG00000004733,ENSOARG00000012922
GO:0016881	acid-amino acid ligase activity	molecular_function	1	5	ENSOARG00000007189,ENSOARG00000000829,ENSOARG00000004442,ENSOARG00000011422,ENSOARG00000016430
GO:0046395	carboxylic acid catabolic process	biological_process	1	5	ENSOARG00000012053,ENSOARG00000012922,ENSOARG00000012241,ENSOARG00000008188,ENSOARG00000004733
GO:0032446	protein modification by small protein conjugation	biological_process	1	12	ENSOARG00000007189,ENSOARG00000013373,ENSOARG00000012910,ENSOARG00000008311,ENSOARG00000013215,ENSOARG00000016549,ENSOARG00000015671,ENSOARG00000000818,ENSOARG00000006385,ENSOARG00000005349,ENSOARG00000008941,ENSOARG00000009973
GO:0001076	transcription factor activity, RNA polymerase II transcription factor binding	molecular_function	1	17	ENSOARG00000014962,ENSOARG00000000848,ENSOARG00000014868,ENSOARG00000013495,ENSOARG00000018517,ENSOARG00000016947,ENSOARG00000008041,ENSOARG00000013374,ENSOARG00000007208,ENSOARG00000004434,ENSOARG00000003246,ENSOARG00000010252,ENSOARG00000025182,ENSOARG00000011692,ENSOARG00000008291,ENSOARG00000017085,ENSOARG00000011381
GO:0001104	RNA polymerase II transcription cofactor activity	molecular_function	1	17	ENSOARG00000003246,ENSOARG00000004434,ENSOARG00000008291,ENSOARG00000011692,ENSOARG00000025182,ENSOARG00000010252,ENSOARG00000011381,ENSOARG00000017085,ENSOARG00000014962,ENSOARG00000000848,ENSOARG00000013495,ENSOARG00000014868,ENSOARG00000008041,ENSOARG00000016947,ENSOARG00000018517,ENSOARG00000007208,ENSOARG00000013374
GO:0008202	steroid metabolic process	biological_process	1	6	ENSOARG00000008586,ENSOARG00000015949,ENSOARG00000013650,ENSOARG00000007037,ENSOARG00000007684,ENSOARG00000015580
GO:0022406	membrane docking	biological_process	1	6	ENSOARG00000013391,ENSOARG00000018700,ENSOARG00000016374,ENSOARG00000015791,ENSOARG00000011558,ENSOARG00000009973
GO:0051235	maintenance of location	biological_process	1	7	ENSOARG00000005826,ENSOARG00000001704,ENSOARG00000020803,ENSOARG00000004118,ENSOARG00000011933,ENSOARG00000018329,ENSOARG00000009663
GO:0033179	proton-transporting V-type ATPase, V0 domain	cellular_component	1	8	ENSOARG00000002475,ENSOARG00000015339,ENSOARG00000013534,ENSOARG00000009973,ENSOARG00000014868,ENSOARG00000007686,ENSOARG00000007473,ENSOARG00000014581
GO:0005975	carbohydrate metabolic process	biological_process	1	65	ENSOARG00000004237,ENSOARG00000000142,ENSOARG00000005371,ENSOARG00000021179,ENSOARG00000006736,ENSOARG00000005568,ENSOARG00000011262,ENSOARG00000012500,ENSOARG00000009413,ENSOARG00000002424,ENSOARG00000014980,ENSOARG00000010586,ENSOARG00000003246,ENSOARG00000018205,ENSOARG00000021147,ENSOARG00000009866,ENSOARG00000011551,ENSOARG00000015793,ENSOARG00000002168,ENSOARG00000013364,ENSOARG00000017897,…
GO:0006006	glucose metabolic process	biological_process	1	3	ENSOARG00000004502,ENSOARG00000004237,ENSOARG00000008756
GO:0006023	aminoglycan biosynthetic process	biological_process	1	3	ENSOARG00000018604,ENSOARG00000004687,ENSOARG00000010360
GO:0006024	glycosaminoglycan biosynthetic process	biological_process	1	3	ENSOARG00000018604,ENSOARG00000010360,ENSOARG00000004687
GO:0006959	humoral immune response	biological_process	1	3	ENSOARG00000002142,ENSOARG00000005857,ENSOARG00000018573
GO:0007031	peroxisome organization	biological_process	1	3	ENSOARG00000001541,ENSOARG00000018309,ENSOARG00000011558
GO:0019838	growth factor binding	molecular_function	1	3	ENSOARG00000007393,ENSOARG00000000038,ENSOARG00000004293
GO:0042381	hemolymph coagulation	biological_process	1	3	ENSOARG00000018573,ENSOARG00000005857,ENSOARG00000002142
GO:0043903	regulation of symbiosis, encompassing mutualism through parasitism	biological_process	1	3	ENSOARG00000005091,ENSOARG00000014541,ENSOARG00000013316
GO:0044707	single-multicellular organism process	biological_process	1	75	ENSOARG00000002142,ENSOARG00000006025,ENSOARG00000015642,ENSOARG00000004988,ENSOARG00000001607,ENSOARG00000006590,ENSOARG00000001908,ENSOARG00000013192,ENSOARG00000016430,ENSOARG00000005947,ENSOARG00000004075,ENSOARG00000018573,ENSOARG00000017295,ENSOARG00000009301,ENSOARG00000005870,ENSOARG00000018064,ENSOARG00000000327,ENSOARG00000009827,ENSOARG00000017284,ENSOARG00000011950,ENSOARG00000012762,…
GO:0033646	host intracellular part	cellular_component	1	11	ENSOARG00000003172,ENSOARG00000010312,ENSOARG00000005539,ENSOARG00000011347,ENSOARG00000013316,ENSOARG00000008291,ENSOARG00000005091,ENSOARG00000004809,ENSOARG00000002068,ENSOARG00000019074,ENSOARG00000020474
GO:0043656	intracellular region of host	cellular_component	1	11	ENSOARG00000010312,ENSOARG00000005539,ENSOARG00000011347,ENSOARG00000013316,ENSOARG00000008291,ENSOARG00000003172,ENSOARG00000020474,ENSOARG00000005091,ENSOARG00000004809,ENSOARG00000002068,ENSOARG00000019074
GO:1901137	carbohydrate derivative biosynthetic process	biological_process	1	41	ENSOARG00000002382,ENSOARG00000009486,ENSOARG00000014247,ENSOARG00000009764,ENSOARG00000008883,ENSOARG00000010375,ENSOARG00000003330,ENSOARG00000019941,ENSOARG00000013527,ENSOARG00000010518,ENSOARG00000000811,ENSOARG00000012399,ENSOARG00000003678,ENSOARG00000002932,ENSOARG00000018604,ENSOARG00000005098,ENSOARG00000004687,ENSOARG00000004977,ENSOARG00000019965,ENSOARG00000001499,ENSOARG00000000609,…
GO:0072522	purine-containing compound biosynthetic process	biological_process	1	19	ENSOARG00000013072,ENSOARG00000013527,ENSOARG00000009486,ENSOARG00000017199,ENSOARG00000015860,ENSOARG00000013517,ENSOARG00000010375,ENSOARG00000008883,ENSOARG00000009764,ENSOARG00000008753,ENSOARG00000018476,ENSOARG00000018309,ENSOARG00000019965,ENSOARG00000001499,ENSOARG00000011432,ENSOARG00000008734,ENSOARG00000014702,ENSOARG00000002932,ENSOARG00000007702
GO:0006576	cellular biogenic amine metabolic process	biological_process	1	10	ENSOARG00000006006,ENSOARG00000017671,ENSOARG00000000946,ENSOARG00000015461,ENSOARG00000004691,ENSOARG00000004002,ENSOARG00000013460,ENSOARG00000006205,ENSOARG00000008188,ENSOARG00000006807
GO:0044106	cellular amine metabolic process	biological_process	1	10	ENSOARG00000013460,ENSOARG00000004002,ENSOARG00000006807,ENSOARG00000006205,ENSOARG00000008188,ENSOARG00000015461,ENSOARG00000004691,ENSOARG00000000946,ENSOARG00000006006,ENSOARG00000017671
GO:0046483	heterocycle metabolic process	biological_process	1	457	ENSOARG00000003037,ENSOARG00000015998,ENSOARG00000010215,ENSOARG00000000163,ENSOARG00000008214,ENSOARG00000007483,ENSOARG00000002496,ENSOARG00000007555,ENSOARG00000006489,ENSOARG00000010809,ENSOARG00000005349,ENSOARG00000006610,ENSOARG00000009761,ENSOARG00000012876,ENSOARG00000013279,ENSOARG00000018517,ENSOARG00000010300,ENSOARG00000013851,ENSOARG00000013487,ENSOARG00000003681,ENSOARG00000009463,…
GO:0003873	6-phosphofructo-2-kinase activity	molecular_function	1	4	ENSOARG00000013082,ENSOARG00000018154,ENSOARG00000007023,ENSOARG00000017897
GO:0006000	fructose metabolic process	biological_process	1	4	ENSOARG00000018154,ENSOARG00000013082,ENSOARG00000007023,ENSOARG00000017897
GO:0006816	calcium ion transport	biological_process	1	4	ENSOARG00000008132,ENSOARG00000019941,ENSOARG00000005349,ENSOARG00000010180
GO:0032784	regulation of DNA-templated transcription, elongation	biological_process	1	4	ENSOARG00000003475,ENSOARG00000004141,ENSOARG00000003417,ENSOARG00000018342
GO:0032269	negative regulation of cellular protein metabolic process	biological_process	1	9	ENSOARG00000012910,ENSOARG00000005438,ENSOARG00000016430,ENSOARG00000006310,ENSOARG00000005349,ENSOARG00000009973,ENSOARG00000001124,ENSOARG00000013610,ENSOARG00000013025
GO:0051248	negative regulation of protein metabolic process	biological_process	1	9	ENSOARG00000006310,ENSOARG00000005349,ENSOARG00000009973,ENSOARG00000001124,ENSOARG00000013610,ENSOARG00000013025,ENSOARG00000012910,ENSOARG00000005438,ENSOARG00000016430
GO:0016796	exonuclease activity, active with either ribo- or deoxyribonucleic acids and producing 5'-phosphomonoesters	molecular_function	1	18	ENSOARG00000009939,ENSOARG00000009443,ENSOARG00000000258,ENSOARG00000004646,ENSOARG00000002507,ENSOARG00000016787,ENSOARG00000007473,ENSOARG00000021171,ENSOARG00000025182,ENSOARG00000008614,ENSOARG00000003717,ENSOARG00000008941,ENSOARG00000001846,ENSOARG00000013534,ENSOARG00000004978,ENSOARG00000005870,ENSOARG00000012910,ENSOARG00000002352
GO:0030674	protein binding, bridging	molecular_function	1	18	ENSOARG00000012762,ENSOARG00000009973,ENSOARG00000013683,ENSOARG00000010669,ENSOARG00000017222,ENSOARG00000002442,ENSOARG00000025182,ENSOARG00000003717,ENSOARG00000002383,ENSOARG00000016545,ENSOARG00000004932,ENSOARG00000009301,ENSOARG00000017295,ENSOARG00000016374,ENSOARG00000012910,ENSOARG00000004978,ENSOARG00000010529,ENSOARG00000002959
GO:0060090	binding, bridging	molecular_function	1	18	ENSOARG00000010529,ENSOARG00000002959,ENSOARG00000004978,ENSOARG00000009301,ENSOARG00000017295,ENSOARG00000016374,ENSOARG00000012910,ENSOARG00000004932,ENSOARG00000016545,ENSOARG00000002383,ENSOARG00000003717,ENSOARG00000025182,ENSOARG00000002442,ENSOARG00000017222,ENSOARG00000010669,ENSOARG00000013683,ENSOARG00000012762,ENSOARG00000009973
GO:0042254	ribosome biogenesis	biological_process	1	14	ENSOARG00000017317,ENSOARG00000007555,ENSOARG00000014255,ENSOARG00000004047,ENSOARG00000002511,ENSOARG00000009397,ENSOARG00000007156,ENSOARG00000006334,ENSOARG00000010215,ENSOARG00000013823,ENSOARG00000008214,ENSOARG00000016913,ENSOARG00000013381,ENSOARG00000008370
GO:0022412	cellular process involved in reproduction in multicellular organism	biological_process	1	8	ENSOARG00000003377,ENSOARG00000003998,ENSOARG00000001268,ENSOARG00000005857,ENSOARG00000004434,ENSOARG00000017804,ENSOARG00000011142,ENSOARG00000001556
GO:0009311	oligosaccharide metabolic process	biological_process	1	5	ENSOARG00000007858,ENSOARG00000007808,ENSOARG00000018205,ENSOARG00000003678,ENSOARG00000011262
GO:0045934	negative regulation of nucleobase-containing compound metabolic process	biological_process	1	5	ENSOARG00000016120,ENSOARG00000017298,ENSOARG00000014895,ENSOARG00000002286,ENSOARG00000002996
GO:0051346	negative regulation of hydrolase activity	biological_process	1	5	ENSOARG00000005438,ENSOARG00000016430,ENSOARG00000013025,ENSOARG00000016706,ENSOARG00000006310
GO:1901700	response to oxygen-containing compound	biological_process	1	5	ENSOARG00000003417,ENSOARG00000009123,ENSOARG00000003064,ENSOARG00000014055,ENSOARG00000015380
GO:0033013	tetrapyrrole metabolic process	biological_process	1	13	ENSOARG00000010809,ENSOARG00000011777,ENSOARG00000011550,ENSOARG00000005202,ENSOARG00000009939,ENSOARG00000018309,ENSOARG00000008291,ENSOARG00000006209,ENSOARG00000008705,ENSOARG00000007108,ENSOARG00000003681,ENSOARG00000007966,ENSOARG00000008713
GO:0006357	regulation of transcription from RNA polymerase II promoter	biological_process	1	20	ENSOARG00000003246,ENSOARG00000004434,ENSOARG00000008291,ENSOARG00000011692,ENSOARG00000025182,ENSOARG00000010252,ENSOARG00000011381,ENSOARG00000017085,ENSOARG00000018342,ENSOARG00000000848,ENSOARG00000014962,ENSOARG00000003417,ENSOARG00000013495,ENSOARG00000014868,ENSOARG00000003475,ENSOARG00000008041,ENSOARG00000016947,ENSOARG00000018517,ENSOARG00000007208,ENSOARG00000013374
GO:0006886	intracellular protein transport	biological_process	1	69	ENSOARG00000006741,ENSOARG00000009301,ENSOARG00000005578,ENSOARG00000010739,ENSOARG00000015504,ENSOARG00000014624,ENSOARG00000018265,ENSOARG00000013447,ENSOARG00000021171,ENSOARG00000006057,ENSOARG00000000779,ENSOARG00000005091,ENSOARG00000004076,ENSOARG00000003754,ENSOARG00000010529,ENSOARG00000000580,ENSOARG00000000269,ENSOARG00000005539,ENSOARG00000013859,ENSOARG00000013082,ENSOARG00000003337,…
GO:0007129	synapsis	biological_process	1	2	ENSOARG00000008197,ENSOARG00000013447
GO:0007130	synaptonemal complex assembly	biological_process	1	2	ENSOARG00000013447,ENSOARG00000008197
GO:0009245	lipid A biosynthetic process	biological_process	1	2	ENSOARG00000003678,ENSOARG00000018205
GO:0010243	response to organonitrogen compound	biological_process	1	2	ENSOARG00000009123,ENSOARG00000003064
GO:0015925	galactosidase activity	molecular_function	1	2	ENSOARG00000013939,ENSOARG00000011551
GO:0016615	malate dehydrogenase activity	molecular_function	1	2	ENSOARG00000011579,ENSOARG00000004257
GO:0031411	gas vesicle	cellular_component	1	2	ENSOARG00000021197,ENSOARG00000014097
GO:0045143	homologous chromosome segregation	biological_process	1	2	ENSOARG00000008197,ENSOARG00000013447
GO:0046493	lipid A metabolic process	biological_process	1	2	ENSOARG00000018205,ENSOARG00000003678
GO:0050853	B cell receptor signaling pathway	biological_process	1	2	ENSOARG00000017478,ENSOARG00000000785
GO:0070192	chromosome organization involved in meiotic cell cycle	biological_process	1	2	ENSOARG00000013447,ENSOARG00000008197
GO:0070193	synaptonemal complex organization	biological_process	1	2	ENSOARG00000008197,ENSOARG00000013447
GO:1901269	lipooligosaccharide metabolic process	biological_process	1	2	ENSOARG00000003678,ENSOARG00000018205
GO:1901271	lipooligosaccharide biosynthetic process	biological_process	1	2	ENSOARG00000018205,ENSOARG00000003678
GO:0044248	cellular catabolic process	biological_process	1	48	ENSOARG00000012922,ENSOARG00000020466,ENSOARG00000012910,ENSOARG00000015370,ENSOARG00000017493,ENSOARG00000015355,ENSOARG00000007935,ENSOARG00000008188,ENSOARG00000018761,ENSOARG00000017617,ENSOARG00000000803,ENSOARG00000007483,ENSOARG00000016787,ENSOARG00000012241,ENSOARG00000016774,ENSOARG00000004646,ENSOARG00000005349,ENSOARG00000012876,ENSOARG00000008262,ENSOARG00000006741,ENSOARG00000004978,…
GO:1901360	organic cyclic compound metabolic process	biological_process	1	462	ENSOARG00000013845,ENSOARG00000013495,ENSOARG00000009486,ENSOARG00000017441,ENSOARG00000007055,ENSOARG00000011422,ENSOARG00000008883,ENSOARG00000018911,ENSOARG00000013381,ENSOARG00000017454,ENSOARG00000012886,ENSOARG00000002258,ENSOARG00000013462,ENSOARG00000005872,ENSOARG00000017432,ENSOARG00000010722,ENSOARG00000000480,ENSOARG00000013212,ENSOARG00000011550,ENSOARG00000005239,ENSOARG00000013120,…
GO:0005179	hormone activity	molecular_function	1	23	ENSOARG00000002773,ENSOARG00000000692,ENSOARG00000015488,ENSOARG00000012241,ENSOARG00000010470,ENSOARG00000003568,ENSOARG00000008172,ENSOARG00000020448,ENSOARG00000001607,ENSOARG00000018604,ENSOARG00000003586,ENSOARG00000004653,ENSOARG00000011535,ENSOARG00000000609,ENSOARG00000016842,ENSOARG00000016044,ENSOARG00000010733,ENSOARG00000006614,ENSOARG00000001510,ENSOARG00000006249,ENSOARG00000015994,…
GO:0016820	hydrolase activity, acting on acid anhydrides, catalyzing transmembrane movement of substances	molecular_function	1	20	ENSOARG00000013723,ENSOARG00000000935,ENSOARG00000001499,ENSOARG00000003073,ENSOARG00000007293,ENSOARG00000007573,ENSOARG00000011817,ENSOARG00000001021,ENSOARG00000025170,ENSOARG00000007555,ENSOARG00000013902,ENSOARG00000003612,ENSOARG00000012100,ENSOARG00000001156,ENSOARG00000001282,ENSOARG00000006292,ENSOARG00000016624,ENSOARG00000001553,ENSOARG00000001808,ENSOARG00000007834
GO:1901565	organonitrogen compound catabolic process	biological_process	1	9	ENSOARG00000000218,ENSOARG00000013598,ENSOARG00000010714,ENSOARG00000003023,ENSOARG00000015429,ENSOARG00000011777,ENSOARG00000008188,ENSOARG00000006595,ENSOARG00000014309
GO:0000702	oxidized base lesion DNA N-glycosylase activity	molecular_function	1	1	ENSOARG00000005263
GO:0000735	removal of nonhomologous ends	biological_process	1	1	ENSOARG00000003142
GO:0000736	double-strand break repair via single-strand annealing, removal of nonhomologous ends	biological_process	1	1	ENSOARG00000003142
GO:0000796	condensin complex	cellular_component	1	1	ENSOARG00000003417
GO:0001000	bacterial-type RNA polymerase core enzyme binding	molecular_function	1	1	ENSOARG00000014354
GO:0003725	double-stranded RNA binding	molecular_function	1	1	ENSOARG00000013514
GO:0003877	ATP adenylyltransferase activity	molecular_function	1	1	ENSOARG00000011415
GO:0003953	NAD+ nucleosidase activity	molecular_function	1	1	ENSOARG00000017206
GO:0004074	biliverdin reductase activity	molecular_function	1	1	ENSOARG00000011777
GO:0004308	exo-alpha-sialidase activity	molecular_function	1	1	ENSOARG00000014848
GO:0004318	enoyl-[acyl-carrier-protein] reductase (NADH) activity	molecular_function	1	1	ENSOARG00000011768
GO:0004367	glycerol-3-phosphate dehydrogenase [NAD+] activity	molecular_function	1	1	ENSOARG00000014973
GO:0004470	malic enzyme activity	molecular_function	1	1	ENSOARG00000004257
GO:0004471	malate dehydrogenase (decarboxylating) (NAD+) activity	molecular_function	1	1	ENSOARG00000004257
GO:0004506	squalene monooxygenase activity	molecular_function	1	1	ENSOARG00000008426
GO:0004584	dolichyl-phosphate-mannose-glycolipid alpha-mannosyltransferase activity	molecular_function	1	1	ENSOARG00000000609
GO:0004645	phosphorylase activity	molecular_function	1	1	ENSOARG00000007168
GO:0004807	triose-phosphate isomerase activity	molecular_function	1	1	ENSOARG00000012053
GO:0005092	GDP-dissociation inhibitor activity	molecular_function	1	1	ENSOARG00000011544
GO:0005094	Rho GDP-dissociation inhibitor activity	molecular_function	1	1	ENSOARG00000011544
GO:0005136	interleukin-4 receptor binding	molecular_function	1	1	ENSOARG00000011893
GO:0005173	stem cell factor receptor binding	molecular_function	1	1	ENSOARG00000003998
GO:0005923	bicellular tight junction	cellular_component	1	1	ENSOARG00000007208
GO:0005991	trehalose metabolic process	biological_process	1	1	ENSOARG00000011262
GO:0006063	uronic acid metabolic process	biological_process	1	1	ENSOARG00000004733
GO:0006064	glucuronate catabolic process	biological_process	1	1	ENSOARG00000004733
GO:0006625	protein targeting to peroxisome	biological_process	1	1	ENSOARG00000011558
GO:0006784	heme a biosynthetic process	biological_process	1	1	ENSOARG00000008713
GO:0007008	outer mitochondrial membrane organization	biological_process	1	1	ENSOARG00000008254
GO:0007076	mitotic chromosome condensation	biological_process	1	1	ENSOARG00000003417
GO:0008076	voltage-gated potassium channel complex	cellular_component	1	1	ENSOARG00000012593
GO:0008184	glycogen phosphorylase activity	molecular_function	1	1	ENSOARG00000007168
GO:0008203	cholesterol metabolic process	biological_process	1	1	ENSOARG00000007684
GO:0008534	oxidized purine nucleobase lesion DNA N-glycosylase activity	molecular_function	1	1	ENSOARG00000005263
GO:0008725	DNA-3-methyladenine glycosylase activity	molecular_function	1	1	ENSOARG00000006688
GO:0008880	glucuronate isomerase activity	molecular_function	1	1	ENSOARG00000004733
GO:0009581	detection of external stimulus	biological_process	1	1	ENSOARG00000007414
GO:0009582	detection of abiotic stimulus	biological_process	1	1	ENSOARG00000007414
GO:0009583	detection of light stimulus	biological_process	1	1	ENSOARG00000007414
GO:0009916	alternative oxidase activity	molecular_function	1	1	ENSOARG00000002484
GO:0010109	regulation of photosynthesis	biological_process	1	1	ENSOARG00000004800
GO:0010207	photosystem II assembly	biological_process	1	1	ENSOARG00000003385
GO:0015098	molybdate ion transmembrane transporter activity	molecular_function	1	1	ENSOARG00000005991
GO:0015109	chromate transmembrane transporter activity	molecular_function	1	1	ENSOARG00000019322
GO:0015385	sodium:proton antiporter activity	molecular_function	1	1	ENSOARG00000018007
GO:0015689	molybdate ion transport	biological_process	1	1	ENSOARG00000005991
GO:0015703	chromate transport	biological_process	1	1	ENSOARG00000019322
GO:0016073	snRNA metabolic process	biological_process	1	1	ENSOARG00000007094
GO:0016180	snRNA processing	biological_process	1	1	ENSOARG00000007094
GO:0016717	oxidoreductase activity, acting on paired donors, with oxidation of a pair of donors resulting in the reduction of molecular oxygen to two molecules of water	molecular_function	1	1	ENSOARG00000003076
GO:0016730	oxidoreductase activity, acting on iron-sulfur proteins as donors	molecular_function	1	1	ENSOARG00000010133
GO:0016762	xyloglucan:xyloglucosyl transferase activity	molecular_function	1	1	ENSOARG00000012500
GO:0016997	alpha-sialidase activity	molecular_function	1	1	ENSOARG00000014848
GO:0017022	myosin binding	molecular_function	1	1	ENSOARG00000006121
GO:0017108	5'-flap endonuclease activity	molecular_function	1	1	ENSOARG00000002069
GO:0019089	transmission of virus	biological_process	1	1	ENSOARG00000009911
GO:0019585	glucuronate metabolic process	biological_process	1	1	ENSOARG00000004733
GO:0021549	cerebellum development	biological_process	1	1	ENSOARG00000005947
GO:0022037	metencephalon development	biological_process	1	1	ENSOARG00000005947
GO:0030177	positive regulation of Wnt signaling pathway	biological_process	1	1	ENSOARG00000006385
GO:0030902	hindbrain development	biological_process	1	1	ENSOARG00000005947
GO:0033313	meiotic cell cycle checkpoint	biological_process	1	1	ENSOARG00000018472
GO:0033557	Slx1-Slx4 complex	cellular_component	1	1	ENSOARG00000002069
GO:0034472	snRNA 3'-end processing	biological_process	1	1	ENSOARG00000007094
GO:0034477	U6 snRNA 3'-end processing	biological_process	1	1	ENSOARG00000007094
GO:0034705	potassium channel complex	cellular_component	1	1	ENSOARG00000012593
GO:0040020	regulation of meiotic nuclear division	biological_process	1	1	ENSOARG00000018472
GO:0042167	heme catabolic process	biological_process	1	1	ENSOARG00000011777
GO:0042173	regulation of sporulation resulting in formation of a cellular spore	biological_process	1	1	ENSOARG00000019169
GO:0042548	regulation of photosynthesis, light reaction	biological_process	1	1	ENSOARG00000004800
GO:0042549	photosystem II stabilization	biological_process	1	1	ENSOARG00000004800
GO:0042601	endospore-forming forespore	cellular_component	1	1	ENSOARG00000017454
GO:0042763	intracellular immature spore	cellular_component	1	1	ENSOARG00000017454
GO:0043175	RNA polymerase core enzyme binding	molecular_function	1	1	ENSOARG00000014354
GO:0043296	apical junction complex	cellular_component	1	1	ENSOARG00000007208
GO:0043467	regulation of generation of precursor metabolites and energy	biological_process	1	1	ENSOARG00000004800
GO:0043484	regulation of RNA splicing	biological_process	1	1	ENSOARG00000000608
GO:0043574	peroxisomal transport	biological_process	1	1	ENSOARG00000011558
GO:0043628	ncRNA 3'-end processing	biological_process	1	1	ENSOARG00000007094
GO:0043733	DNA-3-methylbase glycosylase activity	molecular_function	1	1	ENSOARG00000006688
GO:0043937	regulation of sporulation	biological_process	1	1	ENSOARG00000019169
GO:0044007	dissemination or transmission of symbiont from host	biological_process	1	1	ENSOARG00000009911
GO:0045002	double-strand break repair via single-strand annealing	biological_process	1	1	ENSOARG00000003142
GO:0045040	protein import into mitochondrial outer membrane	biological_process	1	1	ENSOARG00000008254
GO:0045835	negative regulation of meiotic nuclear division	biological_process	1	1	ENSOARG00000018472
GO:0046160	heme a metabolic process	biological_process	1	1	ENSOARG00000008713
GO:0046688	response to copper ion	biological_process	1	1	ENSOARG00000010081
GO:0048024	regulation of mRNA splicing, via spliceosome	biological_process	1	1	ENSOARG00000000608
GO:0048046	apoplast	cellular_component	1	1	ENSOARG00000012500
GO:0048256	flap endonuclease activity	molecular_function	1	1	ENSOARG00000002069
GO:0050684	regulation of mRNA processing	biological_process	1	1	ENSOARG00000000608
GO:0051445	regulation of meiotic cell cycle	biological_process	1	1	ENSOARG00000018472
GO:0051447	negative regulation of meiotic cell cycle	biological_process	1	1	ENSOARG00000018472
GO:0051598	meiotic recombination checkpoint	biological_process	1	1	ENSOARG00000018472
GO:0051821	dissemination or transmission of organism from other organism involved in symbiotic interaction	biological_process	1	1	ENSOARG00000009911
GO:0052855	ADP-dependent NAD(P)H-hydrate dehydratase activity	molecular_function	1	1	ENSOARG00000006848
GO:0060070	canonical Wnt signaling pathway	biological_process	1	1	ENSOARG00000006385
GO:0060828	regulation of canonical Wnt signaling pathway	biological_process	1	1	ENSOARG00000006385
GO:0070063	RNA polymerase binding	molecular_function	1	1	ENSOARG00000014354
GO:0070160	occluding junction	cellular_component	1	1	ENSOARG00000007208
GO:0070336	flap-structured DNA binding	molecular_function	1	1	ENSOARG00000003142
GO:0072662	protein localization to peroxisome	biological_process	1	1	ENSOARG00000011558
GO:0072663	establishment of protein localization to peroxisome	biological_process	1	1	ENSOARG00000011558
GO:0090151	establishment of protein localization to mitochondrial membrane	biological_process	1	1	ENSOARG00000008254
GO:0090263	positive regulation of canonical Wnt signaling pathway	biological_process	1	1	ENSOARG00000006385
GO:1903311	regulation of mRNA metabolic process	biological_process	1	1	ENSOARG00000000608
GO:2000241	regulation of reproductive process	biological_process	1	1	ENSOARG00000018472
GO:2000242	negative regulation of reproductive process	biological_process	1	1	ENSOARG00000018472
GO:0031012	extracellular matrix	cellular_component	1	29	ENSOARG00000009917,ENSOARG00000005711,ENSOARG00000010710,ENSOARG00000004504,ENSOARG00000018796,ENSOARG00000007861,ENSOARG00000018007,ENSOARG00000005022,ENSOARG00000000412,ENSOARG00000003250,ENSOARG00000004871,ENSOARG00000006515,ENSOARG00000015032,ENSOARG00000008227,ENSOARG00000003426,ENSOARG00000013928,ENSOARG00000007908,ENSOARG00000004292,ENSOARG00000016252,ENSOARG00000006156,ENSOARG00000006533,…
GO:0004198	calcium-dependent cysteine-type endopeptidase activity	molecular_function	1	3	ENSOARG00000014644,ENSOARG00000012251,ENSOARG00000013374
GO:0016799	hydrolase activity, hydrolyzing N-glycosyl compounds	molecular_function	1	3	ENSOARG00000017206,ENSOARG00000005263,ENSOARG00000006688
GO:0019888	protein phosphatase regulator activity	molecular_function	1	3	ENSOARG00000002427,ENSOARG00000010988,ENSOARG00000003717
GO:0044743	intracellular protein transmembrane import	biological_process	1	3	ENSOARG00000011558,ENSOARG00000008254,ENSOARG00000014988
GO:0045735	nutrient reservoir activity	molecular_function	1	3	ENSOARG00000013373,ENSOARG00000020867,ENSOARG00000003426
GO:0065002	intracellular protein transmembrane transport	biological_process	1	3	ENSOARG00000014988,ENSOARG00000008254,ENSOARG00000011558
GO:0009892	negative regulation of metabolic process	biological_process	1	15	ENSOARG00000005349,ENSOARG00000009973,ENSOARG00000006310,ENSOARG00000001124,ENSOARG00000013025,ENSOARG00000016706,ENSOARG00000013610,ENSOARG00000017298,ENSOARG00000014895,ENSOARG00000016120,ENSOARG00000012910,ENSOARG00000016430,ENSOARG00000005438,ENSOARG00000002286,ENSOARG00000002996
GO:0005976	polysaccharide metabolic process	biological_process	1	6	ENSOARG00000005539,ENSOARG00000016652,ENSOARG00000004007,ENSOARG00000012408,ENSOARG00000005568,ENSOARG00000012500
GO:0006265	DNA topological change	biological_process	1	6	ENSOARG00000003961,ENSOARG00000015274,ENSOARG00000004269,ENSOARG00000011188,ENSOARG00000000099,ENSOARG00000013120
GO:0044238	primary metabolic process	biological_process	1	800	ENSOARG00000002495,ENSOARG00000011993,ENSOARG00000008831,ENSOARG00000000818,ENSOARG00000016430,ENSOARG00000005862,ENSOARG00000002163,ENSOARG00000006181,ENSOARG00000011769,ENSOARG00000005637,ENSOARG00000020474,ENSOARG00000000811,ENSOARG00000005260,ENSOARG00000017317,ENSOARG00000002606,ENSOARG00000017986,ENSOARG00000017057,ENSOARG00000002069,ENSOARG00000003798,ENSOARG00000010742,ENSOARG00000008041,…
GO:0016567	protein ubiquitination	biological_process	1	11	ENSOARG00000009973,ENSOARG00000008941,ENSOARG00000005349,ENSOARG00000006385,ENSOARG00000000818,ENSOARG00000015671,ENSOARG00000013215,ENSOARG00000016549,ENSOARG00000008311,ENSOARG00000012910,ENSOARG00000013373
GO:0000271	polysaccharide biosynthetic process	biological_process	1	4	ENSOARG00000004007,ENSOARG00000012408,ENSOARG00000005568,ENSOARG00000005539
GO:0001539	cilium or flagellum-dependent cell motility	biological_process	1	4	ENSOARG00000012558,ENSOARG00000004978,ENSOARG00000013447,ENSOARG00000018472
GO:0003995	acyl-CoA dehydrogenase activity	molecular_function	1	4	ENSOARG00000020219,ENSOARG00000012922,ENSOARG00000013118,ENSOARG00000012053
GO:0007034	vacuolar transport	biological_process	1	4	ENSOARG00000004186,ENSOARG00000000413,ENSOARG00000008841,ENSOARG00000018604
GO:0016860	intramolecular oxidoreductase activity	molecular_function	1	4	ENSOARG00000008586,ENSOARG00000004502,ENSOARG00000004733,ENSOARG00000012053
GO:0097588	archaeal or bacterial-type flagellum-dependent cell motility	biological_process	1	4	ENSOARG00000012558,ENSOARG00000004978,ENSOARG00000013447,ENSOARG00000018472
GO:0007126	meiotic nuclear division	biological_process	1	5	ENSOARG00000014430,ENSOARG00000008197,ENSOARG00000012968,ENSOARG00000013447,ENSOARG00000018472
GO:0019200	carbohydrate kinase activity	molecular_function	1	5	ENSOARG00000013790,ENSOARG00000017897,ENSOARG00000018154,ENSOARG00000013082,ENSOARG00000007023
GO:0045930	negative regulation of mitotic cell cycle	biological_process	1	5	ENSOARG00000017614,ENSOARG00000005349,ENSOARG00000012910,ENSOARG00000009973,ENSOARG00000009333
GO:1903046	meiotic cell cycle process	biological_process	1	5	ENSOARG00000008197,ENSOARG00000014430,ENSOARG00000012968,ENSOARG00000013447,ENSOARG00000018472
GO:0019031	viral envelope	cellular_component	1	26	ENSOARG00000005183,ENSOARG00000008291,ENSOARG00000017822,ENSOARG00000000684,ENSOARG00000019169,ENSOARG00000004141,ENSOARG00000021185,ENSOARG00000007671,ENSOARG00000015791,ENSOARG00000009973,ENSOARG00000005091,ENSOARG00000001862,ENSOARG00000014331,ENSOARG00000014462,ENSOARG00000015670,ENSOARG00000016374,ENSOARG00000009911,ENSOARG00000012795,ENSOARG00000009463,ENSOARG00000009713,ENSOARG00000013707,…
GO:0036338	viral membrane	cellular_component	1	26	ENSOARG00000015355,ENSOARG00000005283,ENSOARG00000003717,ENSOARG00000005718,ENSOARG00000013707,ENSOARG00000000636,ENSOARG00000012795,ENSOARG00000009911,ENSOARG00000009463,ENSOARG00000016374,ENSOARG00000009713,ENSOARG00000015670,ENSOARG00000014462,ENSOARG00000005091,ENSOARG00000009973,ENSOARG00000015791,ENSOARG00000014331,ENSOARG00000001862,ENSOARG00000019169,ENSOARG00000000684,ENSOARG00000007671,…
GO:0006887	exocytosis	biological_process	1	8	ENSOARG00000018700,ENSOARG00000002897,ENSOARG00000009973,ENSOARG00000015791,ENSOARG00000013391,ENSOARG00000005523,ENSOARG00000016374,ENSOARG00000003301
GO:0043207	response to external biotic stimulus	biological_process	1	17	ENSOARG00000007388,ENSOARG00000005857,ENSOARG00000003859,ENSOARG00000011267,ENSOARG00000003605,ENSOARG00000016502,ENSOARG00000005552,ENSOARG00000011550,ENSOARG00000006366,ENSOARG00000016424,ENSOARG00000004363,ENSOARG00000009955,ENSOARG00000006364,ENSOARG00000016787,ENSOARG00000013297,ENSOARG00000025182,ENSOARG00000018113
GO:0051707	response to other organism	biological_process	1	17	ENSOARG00000025182,ENSOARG00000018113,ENSOARG00000013297,ENSOARG00000016787,ENSOARG00000009955,ENSOARG00000006364,ENSOARG00000004363,ENSOARG00000016424,ENSOARG00000006366,ENSOARG00000011550,ENSOARG00000005552,ENSOARG00000003605,ENSOARG00000016502,ENSOARG00000011267,ENSOARG00000003859,ENSOARG00000005857,ENSOARG00000007388
GO:0030170	pyridoxal phosphate binding	molecular_function	1	7	ENSOARG00000006209,ENSOARG00000012426,ENSOARG00000013447,ENSOARG00000014391,ENSOARG00000005228,ENSOARG00000005431,ENSOARG00000014735
GO:0009057	macromolecule catabolic process	biological_process	1	28	ENSOARG00000010714,ENSOARG00000015370,ENSOARG00000008074,ENSOARG00000014309,ENSOARG00000006724,ENSOARG00000010739,ENSOARG00000004978,ENSOARG00000000038,ENSOARG00000012910,ENSOARG00000006729,ENSOARG00000006741,ENSOARG00000016652,ENSOARG00000008262,ENSOARG00000005094,ENSOARG00000003835,ENSOARG00000005349,ENSOARG00000009973,ENSOARG00000016774,ENSOARG00000005954,ENSOARG00000000218,ENSOARG00000013598,…
GO:0004197	cysteine-type endopeptidase activity	molecular_function	1	15	ENSOARG00000005842,ENSOARG00000013362,ENSOARG00000018487,ENSOARG00000008171,ENSOARG00000006069,ENSOARG00000014644,ENSOARG00000004938,ENSOARG00000020803,ENSOARG00000009701,ENSOARG00000003568,ENSOARG00000006110,ENSOARG00000003319,ENSOARG00000018604,ENSOARG00000013374,ENSOARG00000012251
GO:0009110	vitamin biosynthetic process	biological_process	1	5	ENSOARG00000007966,ENSOARG00000003681,ENSOARG00000018309,ENSOARG00000018274,ENSOARG00000010809
GO:0042364	water-soluble vitamin biosynthetic process	biological_process	1	5	ENSOARG00000007966,ENSOARG00000003681,ENSOARG00000010809,ENSOARG00000018274,ENSOARG00000018309
GO:0019538	protein metabolic process	biological_process	1	339	ENSOARG00000005292,ENSOARG00000015686,ENSOARG00000016787,ENSOARG00000005469,ENSOARG00000005286,ENSOARG00000003964,ENSOARG00000008337,ENSOARG00000009413,ENSOARG00000003190,ENSOARG00000008941,ENSOARG00000005075,ENSOARG00000004667,ENSOARG00000012910,ENSOARG00000016374,ENSOARG00000013072,ENSOARG00000007804,ENSOARG00000003163,ENSOARG00000018416,ENSOARG00000018185,ENSOARG00000014124,ENSOARG00000007908,…
GO:0008200	ion channel inhibitor activity	molecular_function	1	12	ENSOARG00000007533,ENSOARG00000016910,ENSOARG00000007281,ENSOARG00000009354,ENSOARG00000003913,ENSOARG00000009897,ENSOARG00000011993,ENSOARG00000010692,ENSOARG00000008784,ENSOARG00000007541,ENSOARG00000011437,ENSOARG00000005576
GO:0016248	channel inhibitor activity	molecular_function	1	12	ENSOARG00000010692,ENSOARG00000009897,ENSOARG00000011993,ENSOARG00000008784,ENSOARG00000007541,ENSOARG00000005576,ENSOARG00000011437,ENSOARG00000007533,ENSOARG00000003913,ENSOARG00000009354,ENSOARG00000007281,ENSOARG00000016910
GO:0030312	external encapsulating structure	cellular_component	1	12	ENSOARG00000018064,ENSOARG00000012500,ENSOARG00000011142,ENSOARG00000017804,ENSOARG00000001556,ENSOARG00000005857,ENSOARG00000014055,ENSOARG00000004434,ENSOARG00000010988,ENSOARG00000003377,ENSOARG00000001268,ENSOARG00000003998
GO:0001948	glycoprotein binding	molecular_function	1	2	ENSOARG00000000553,ENSOARG00000018007
GO:0004864	protein phosphatase inhibitor activity	molecular_function	1	2	ENSOARG00000010988,ENSOARG00000003717
GO:0005186	pheromone activity	molecular_function	1	2	ENSOARG00000003369,ENSOARG00000011782
GO:0005791	rough endoplasmic reticulum	cellular_component	1	2	ENSOARG00000005091,ENSOARG00000000580
GO:0007617	mating behavior	biological_process	1	2	ENSOARG00000003568,ENSOARG00000006614
GO:0007618	mating	biological_process	1	2	ENSOARG00000006614,ENSOARG00000003568
GO:0008272	sulfate transport	biological_process	1	2	ENSOARG00000006025,ENSOARG00000009573
GO:0008417	fucosyltransferase activity	molecular_function	1	2	ENSOARG00000012022,ENSOARG00000004808
GO:0015116	sulfate transmembrane transporter activity	molecular_function	1	2	ENSOARG00000006025,ENSOARG00000009573
GO:0019098	reproductive behavior	biological_process	1	2	ENSOARG00000003568,ENSOARG00000006614
GO:0019212	phosphatase inhibitor activity	molecular_function	1	2	ENSOARG00000010988,ENSOARG00000003717
GO:0030867	rough endoplasmic reticulum membrane	cellular_component	1	2	ENSOARG00000005091,ENSOARG00000000580
GO:0033057	multicellular organismal reproductive behavior	biological_process	1	2	ENSOARG00000006614,ENSOARG00000003568
GO:0042710	biofilm formation	biological_process	1	2	ENSOARG00000012868,ENSOARG00000008819
GO:0043394	proteoglycan binding	molecular_function	1	2	ENSOARG00000000553,ENSOARG00000018007
GO:0043395	heparan sulfate proteoglycan binding	molecular_function	1	2	ENSOARG00000018007,ENSOARG00000000553
GO:0044705	multi-organism reproductive behavior	biological_process	1	2	ENSOARG00000006614,ENSOARG00000003568
GO:0045924	regulation of female receptivity	biological_process	1	2	ENSOARG00000003568,ENSOARG00000006614
GO:0046008	regulation of female receptivity, post-mating	biological_process	1	2	ENSOARG00000006614,ENSOARG00000003568
GO:0050840	extracellular matrix binding	molecular_function	1	2	ENSOARG00000006257,ENSOARG00000006847
GO:0051539	4 iron, 4 sulfur cluster binding	molecular_function	1	2	ENSOARG00000009595,ENSOARG00000000480
GO:0060180	female mating behavior	biological_process	1	2	ENSOARG00000006614,ENSOARG00000003568
GO:0070070	proton-transporting V-type ATPase complex assembly	biological_process	1	2	ENSOARG00000008740,ENSOARG00000008018
GO:0070072	vacuolar proton-transporting V-type ATPase complex assembly	biological_process	1	2	ENSOARG00000008018,ENSOARG00000008740
GO:0006383	transcription from RNA polymerase III promoter	biological_process	1	4	ENSOARG00000009463,ENSOARG00000003681,ENSOARG00000014895,ENSOARG00000003417
GO:0008053	mitochondrial fusion	biological_process	1	4	ENSOARG00000025182,ENSOARG00000017493,ENSOARG00000017295,ENSOARG00000016374
GO:0052547	regulation of peptidase activity	biological_process	1	4	ENSOARG00000013025,ENSOARG00000016430,ENSOARG00000005438,ENSOARG00000006310
GO:0052548	regulation of endopeptidase activity	biological_process	1	4	ENSOARG00000013025,ENSOARG00000016430,ENSOARG00000005438,ENSOARG00000006310
GO:0033643	host cell part	cellular_component	1	14	ENSOARG00000003835,ENSOARG00000005091,ENSOARG00000004809,ENSOARG00000002068,ENSOARG00000019074,ENSOARG00000020474,ENSOARG00000003172,ENSOARG00000016755,ENSOARG00000008262,ENSOARG00000010312,ENSOARG00000005539,ENSOARG00000011347,ENSOARG00000013316,ENSOARG00000008291
GO:0098542	defense response to other organism	biological_process	1	14	ENSOARG00000006364,ENSOARG00000009955,ENSOARG00000016787,ENSOARG00000011267,ENSOARG00000016424,ENSOARG00000003859,ENSOARG00000004363,ENSOARG00000006366,ENSOARG00000011550,ENSOARG00000005857,ENSOARG00000025182,ENSOARG00000018113,ENSOARG00000005552,ENSOARG00000013297
GO:0009628	response to abiotic stimulus	biological_process	1	3	ENSOARG00000007414,ENSOARG00000018604,ENSOARG00000000692
GO:0016108	tetraterpenoid metabolic process	biological_process	1	3	ENSOARG00000008705,ENSOARG00000005841,ENSOARG00000003052
GO:0016109	tetraterpenoid biosynthetic process	biological_process	1	3	ENSOARG00000008705,ENSOARG00000003052,ENSOARG00000005841
GO:0016116	carotenoid metabolic process	biological_process	1	3	ENSOARG00000003052,ENSOARG00000005841,ENSOARG00000008705
GO:0016117	carotenoid biosynthetic process	biological_process	1	3	ENSOARG00000005841,ENSOARG00000003052,ENSOARG00000008705
GO:0016861	intramolecular oxidoreductase activity, interconverting aldoses and ketoses	molecular_function	1	3	ENSOARG00000012053,ENSOARG00000004733,ENSOARG00000004502
GO:0019208	phosphatase regulator activity	molecular_function	1	3	ENSOARG00000003717,ENSOARG00000010988,ENSOARG00000002427
GO:0019239	deaminase activity	molecular_function	1	3	ENSOARG00000004166,ENSOARG00000008447,ENSOARG00000014235
GO:0030983	mismatched DNA binding	molecular_function	1	3	ENSOARG00000015791,ENSOARG00000016374,ENSOARG00000016550
GO:0031984	organelle subcompartment	cellular_component	1	3	ENSOARG00000008033,ENSOARG00000003933,ENSOARG00000009413
GO:0032801	receptor catabolic process	biological_process	1	3	ENSOARG00000008262,ENSOARG00000016755,ENSOARG00000003835
GO:0043130	ubiquitin binding	molecular_function	1	3	ENSOARG00000012398,ENSOARG00000007506,ENSOARG00000004808
GO:0044413	avoidance of host defenses	biological_process	1	3	ENSOARG00000004363,ENSOARG00000016502,ENSOARG00000007388
GO:0044415	evasion or tolerance of host defenses	biological_process	1	3	ENSOARG00000004363,ENSOARG00000016502,ENSOARG00000007388
GO:0045087	innate immune response	biological_process	1	3	ENSOARG00000018573,ENSOARG00000005857,ENSOARG00000002142
GO:0051832	avoidance of defenses of other organism involved in symbiotic interaction	biological_process	1	3	ENSOARG00000004363,ENSOARG00000007388,ENSOARG00000016502
GO:0051834	evasion or tolerance of defenses of other organism involved in symbiotic interaction	biological_process	1	3	ENSOARG00000007388,ENSOARG00000016502,ENSOARG00000004363
GO:0052173	response to defenses of other organism involved in symbiotic interaction	biological_process	1	3	ENSOARG00000007388,ENSOARG00000016502,ENSOARG00000004363
GO:0052200	response to host defenses	biological_process	1	3	ENSOARG00000004363,ENSOARG00000007388,ENSOARG00000016502
GO:0075136	response to host	biological_process	1	3	ENSOARG00000004363,ENSOARG00000016502,ENSOARG00000007388
GO:0098791	Golgi subcompartment	cellular_component	1	3	ENSOARG00000008033,ENSOARG00000009413,ENSOARG00000003933
GO:0033365	protein localization to organelle	biological_process	1	31	ENSOARG00000014872,ENSOARG00000010639,ENSOARG00000010739,ENSOARG00000013082,ENSOARG00000004978,ENSOARG00000010834,ENSOARG00000009301,ENSOARG00000005263,ENSOARG00000004118,ENSOARG00000013405,ENSOARG00000010529,ENSOARG00000013447,ENSOARG00000018095,ENSOARG00000001140,ENSOARG00000003291,ENSOARG00000001560,ENSOARG00000011558,ENSOARG00000007471,ENSOARG00000006414,ENSOARG00000001846,ENSOARG00000013534,…
GO:0065009	regulation of molecular function	biological_process	1	18	ENSOARG00000005438,ENSOARG00000012100,ENSOARG00000012910,ENSOARG00000016706,ENSOARG00000013025,ENSOARG00000006427,ENSOARG00000014172,ENSOARG00000014624,ENSOARG00000012359,ENSOARG00000017052,ENSOARG00000016430,ENSOARG00000005349,ENSOARG00000017283,ENSOARG00000000258,ENSOARG00000009973,ENSOARG00000006310,ENSOARG00000009939,ENSOARG00000007858
GO:0000075	cell cycle checkpoint	biological_process	1	7	ENSOARG00000005349,ENSOARG00000012910,ENSOARG00000009973,ENSOARG00000011318,ENSOARG00000018472,ENSOARG00000011212,ENSOARG00000009333
GO:0000785	chromatin	cellular_component	1	7	ENSOARG00000011301,ENSOARG00000003417,ENSOARG00000003070,ENSOARG00000004858,ENSOARG00000003717,ENSOARG00000014391,ENSOARG00000014155
GO:0016875	ligase activity, forming carbon-oxygen bonds	molecular_function	1	10	ENSOARG00000010595,ENSOARG00000009761,ENSOARG00000017537,ENSOARG00000017057,ENSOARG00000010844,ENSOARG00000005239,ENSOARG00000014172,ENSOARG00000018718,ENSOARG00000013003,ENSOARG00000005286
GO:0016876	ligase activity, forming aminoacyl-tRNA and related compounds	molecular_function	1	10	ENSOARG00000017057,ENSOARG00000010595,ENSOARG00000009761,ENSOARG00000017537,ENSOARG00000014172,ENSOARG00000010844,ENSOARG00000005239,ENSOARG00000018718,ENSOARG00000013003,ENSOARG00000005286
GO:0043038	amino acid activation	biological_process	1	10	ENSOARG00000010595,ENSOARG00000009761,ENSOARG00000017537,ENSOARG00000017057,ENSOARG00000010844,ENSOARG00000005239,ENSOARG00000014172,ENSOARG00000018718,ENSOARG00000013003,ENSOARG00000005286
GO:0043039	tRNA aminoacylation	biological_process	1	10	ENSOARG00000005286,ENSOARG00000013003,ENSOARG00000018718,ENSOARG00000005239,ENSOARG00000010844,ENSOARG00000014172,ENSOARG00000017537,ENSOARG00000009761,ENSOARG00000010595,ENSOARG00000017057
GO:0043414	macromolecule methylation	biological_process	1	10	ENSOARG00000003417,ENSOARG00000017317,ENSOARG00000007555,ENSOARG00000013212,ENSOARG00000009397,ENSOARG00000006902,ENSOARG00000012693,ENSOARG00000013823,ENSOARG00000004442,ENSOARG00000013381
GO:0018995	host	cellular_component	1	14	ENSOARG00000019074,ENSOARG00000002068,ENSOARG00000005091,ENSOARG00000004809,ENSOARG00000003835,ENSOARG00000020474,ENSOARG00000016755,ENSOARG00000003172,ENSOARG00000008291,ENSOARG00000013316,ENSOARG00000011347,ENSOARG00000005539,ENSOARG00000010312,ENSOARG00000008262
GO:0043657	host cell	cellular_component	1	14	ENSOARG00000008291,ENSOARG00000013316,ENSOARG00000005539,ENSOARG00000011347,ENSOARG00000010312,ENSOARG00000008262,ENSOARG00000016755,ENSOARG00000003172,ENSOARG00000020474,ENSOARG00000019074,ENSOARG00000002068,ENSOARG00000005091,ENSOARG00000004809,ENSOARG00000003835
GO:0044215	other organism	cellular_component	1	14	ENSOARG00000020474,ENSOARG00000003835,ENSOARG00000004809,ENSOARG00000005091,ENSOARG00000002068,ENSOARG00000019074,ENSOARG00000008262,ENSOARG00000010312,ENSOARG00000011347,ENSOARG00000005539,ENSOARG00000008291,ENSOARG00000013316,ENSOARG00000003172,ENSOARG00000016755
GO:0044216	other organism cell	cellular_component	1	14	ENSOARG00000016755,ENSOARG00000003172,ENSOARG00000008262,ENSOARG00000010312,ENSOARG00000013316,ENSOARG00000008291,ENSOARG00000005539,ENSOARG00000011347,ENSOARG00000004809,ENSOARG00000005091,ENSOARG00000003835,ENSOARG00000019074,ENSOARG00000002068,ENSOARG00000020474
GO:0044217	other organism part	cellular_component	1	14	ENSOARG00000016755,ENSOARG00000003172,ENSOARG00000008262,ENSOARG00000010312,ENSOARG00000013316,ENSOARG00000008291,ENSOARG00000005539,ENSOARG00000011347,ENSOARG00000004809,ENSOARG00000005091,ENSOARG00000003835,ENSOARG00000019074,ENSOARG00000002068,ENSOARG00000020474
GO:0006725	cellular aromatic compound metabolic process	biological_process	1	454	ENSOARG00000014255,ENSOARG00000016334,ENSOARG00000003296,ENSOARG00000002205,ENSOARG00000010217,ENSOARG00000003315,ENSOARG00000000848,ENSOARG00000005568,ENSOARG00000018790,ENSOARG00000002068,ENSOARG00000010300,ENSOARG00000018517,ENSOARG00000013851,ENSOARG00000003681,ENSOARG00000013487,ENSOARG00000009463,ENSOARG00000007555,ENSOARG00000006489,ENSOARG00000010809,ENSOARG00000006610,ENSOARG00000005349,…
GO:0004518	nuclease activity	molecular_function	1	42	ENSOARG00000016087,ENSOARG00000010957,ENSOARG00000008614,ENSOARG00000000890,ENSOARG00000008962,ENSOARG00000002352,ENSOARG00000004978,ENSOARG00000005870,ENSOARG00000010629,ENSOARG00000011473,ENSOARG00000002069,ENSOARG00000009939,ENSOARG00000003668,ENSOARG00000000258,ENSOARG00000004807,ENSOARG00000017432,ENSOARG00000021171,ENSOARG00000007473,ENSOARG00000010505,ENSOARG00000001846,ENSOARG00000016790,…
GO:0001775	cell activation	biological_process	1	16	ENSOARG00000013683,ENSOARG00000009973,ENSOARG00000012762,ENSOARG00000002897,ENSOARG00000002442,ENSOARG00000025182,ENSOARG00000004932,ENSOARG00000003717,ENSOARG00000016545,ENSOARG00000010529,ENSOARG00000011842,ENSOARG00000016374,ENSOARG00000017295,ENSOARG00000009301,ENSOARG00000012910,ENSOARG00000004978
GO:0005261	cation channel activity	molecular_function	1	26	ENSOARG00000008947,ENSOARG00000000067,ENSOARG00000004430,ENSOARG00000016755,ENSOARG00000007671,ENSOARG00000001512,ENSOARG00000018013,ENSOARG00000008132,ENSOARG00000014087,ENSOARG00000003835,ENSOARG00000016612,ENSOARG00000010180,ENSOARG00000005349,ENSOARG00000011107,ENSOARG00000015032,ENSOARG00000018911,ENSOARG00000019941,ENSOARG00000011856,ENSOARG00000008262,ENSOARG00000008397,ENSOARG00000009123,…
GO:0001071	nucleic acid binding transcription factor activity	molecular_function	1	92	ENSOARG00000005539,ENSOARG00000004215,ENSOARG00000003426,ENSOARG00000008069,ENSOARG00000002778,ENSOARG00000011785,ENSOARG00000009071,ENSOARG00000006614,ENSOARG00000018695,ENSOARG00000018964,ENSOARG00000001497,ENSOARG00000013693,ENSOARG00000013656,ENSOARG00000013534,ENSOARG00000003648,ENSOARG00000011884,ENSOARG00000003291,ENSOARG00000019943,ENSOARG00000019201,ENSOARG00000010741,ENSOARG00000001850,…
GO:0003700	transcription factor activity, sequence-specific DNA binding	molecular_function	1	92	ENSOARG00000013851,ENSOARG00000004444,ENSOARG00000009463,ENSOARG00000003681,ENSOARG00000003652,ENSOARG00000008548,ENSOARG00000003296,ENSOARG00000016384,ENSOARG00000018276,ENSOARG00000002055,ENSOARG00000002068,ENSOARG00000005568,ENSOARG00000012986,ENSOARG00000008188,ENSOARG00000000803,ENSOARG00000016407,ENSOARG00000000163,ENSOARG00000011513,ENSOARG00000014177,ENSOARG00000007966,ENSOARG00000008352,…
GO:0006766	vitamin metabolic process	biological_process	1	5	ENSOARG00000007966,ENSOARG00000003681,ENSOARG00000018274,ENSOARG00000010809,ENSOARG00000018309
GO:0006767	water-soluble vitamin metabolic process	biological_process	1	5	ENSOARG00000018309,ENSOARG00000010809,ENSOARG00000018274,ENSOARG00000003681,ENSOARG00000007966
GO:0006904	vesicle docking involved in exocytosis	biological_process	1	5	ENSOARG00000013391,ENSOARG00000018700,ENSOARG00000016374,ENSOARG00000015791,ENSOARG00000009973
GO:0010948	negative regulation of cell cycle process	biological_process	1	5	ENSOARG00000017614,ENSOARG00000012910,ENSOARG00000005349,ENSOARG00000009973,ENSOARG00000018472
GO:0016278	lysine N-methyltransferase activity	molecular_function	1	5	ENSOARG00000003417,ENSOARG00000018404,ENSOARG00000014177,ENSOARG00000013381,ENSOARG00000005662
GO:0016279	protein-lysine N-methyltransferase activity	molecular_function	1	5	ENSOARG00000005662,ENSOARG00000013381,ENSOARG00000014177,ENSOARG00000018404,ENSOARG00000003417
GO:0018024	histone-lysine N-methyltransferase activity	molecular_function	1	5	ENSOARG00000014177,ENSOARG00000013381,ENSOARG00000005662,ENSOARG00000003417,ENSOARG00000018404
GO:0042054	histone methyltransferase activity	molecular_function	1	5	ENSOARG00000018404,ENSOARG00000003417,ENSOARG00000013381,ENSOARG00000005662,ENSOARG00000014177
GO:0044282	small molecule catabolic process	biological_process	1	5	ENSOARG00000012922,ENSOARG00000012241,ENSOARG00000004733,ENSOARG00000008188,ENSOARG00000012053
GO:0044763	single-organism cellular process	biological_process	1	748	ENSOARG00000008942,ENSOARG00000004073,ENSOARG00000009223,ENSOARG00000016461,ENSOARG00000003622,ENSOARG00000008132,ENSOARG00000011777,ENSOARG00000020803,ENSOARG00000010518,ENSOARG00000012390,ENSOARG00000013683,ENSOARG00000008156,ENSOARG00000010872,ENSOARG00000014555,ENSOARG00000008705,ENSOARG00000010938,ENSOARG00000011142,ENSOARG00000016427,ENSOARG00000007742,ENSOARG00000001225,ENSOARG00000014207,…
GO:0043565	sequence-specific DNA binding	molecular_function	1	59	ENSOARG00000008352,ENSOARG00000018638,ENSOARG00000012876,ENSOARG00000010848,ENSOARG00000017283,ENSOARG00000005349,ENSOARG00000009798,ENSOARG00000004392,ENSOARG00000010741,ENSOARG00000015881,ENSOARG00000014177,ENSOARG00000001850,ENSOARG00000004299,ENSOARG00000007632,ENSOARG00000001497,ENSOARG00000016384,ENSOARG00000018695,ENSOARG00000013534,ENSOARG00000013693,ENSOARG00000003296,ENSOARG00000002055,…
GO:0032259	methylation	biological_process	1	12	ENSOARG00000017317,ENSOARG00000003417,ENSOARG00000007555,ENSOARG00000009397,ENSOARG00000013212,ENSOARG00000006902,ENSOARG00000015042,ENSOARG00000012693,ENSOARG00000013823,ENSOARG00000014698,ENSOARG00000013381,ENSOARG00000004442
GO:0003857	3-hydroxyacyl-CoA dehydrogenase activity	molecular_function	1	4	ENSOARG00000009354,ENSOARG00000003204,ENSOARG00000008426,ENSOARG00000003052
GO:0006066	alcohol metabolic process	biological_process	1	4	ENSOARG00000013461,ENSOARG00000021179,ENSOARG00000007684,ENSOARG00000008586
GO:0019054	modulation by virus of host process	biological_process	1	4	ENSOARG00000021171,ENSOARG00000000533,ENSOARG00000007425,ENSOARG00000013316
GO:0042168	heme metabolic process	biological_process	1	4	ENSOARG00000008705,ENSOARG00000011777,ENSOARG00000005202,ENSOARG00000008713
GO:0044068	modulation by symbiont of host cellular process	biological_process	1	4	ENSOARG00000013316,ENSOARG00000007425,ENSOARG00000000533,ENSOARG00000021171
GO:0010506	regulation of autophagy	biological_process	1	14	ENSOARG00000004186,ENSOARG00000000803,ENSOARG00000016304,ENSOARG00000009301,ENSOARG00000005293,ENSOARG00000004697,ENSOARG00000016787,ENSOARG00000008614,ENSOARG00000019061,ENSOARG00000012876,ENSOARG00000017493,ENSOARG00000015355,ENSOARG00000010722,ENSOARG00000004646
GO:0016747	transferase activity, transferring acyl groups other than amino-acyl groups	molecular_function	1	18	ENSOARG00000010107,ENSOARG00000016706,ENSOARG00000004394,ENSOARG00000011768,ENSOARG00000002355,ENSOARG00000011929,ENSOARG00000015488,ENSOARG00000005605,ENSOARG00000007016,ENSOARG00000003375,ENSOARG00000002484,ENSOARG00000003252,ENSOARG00000004943,ENSOARG00000001546,ENSOARG00000006209,ENSOARG00000007161,ENSOARG00000004299,ENSOARG00000003624
GO:0051082	unfolded protein binding	molecular_function	1	18	ENSOARG00000003302,ENSOARG00000016243,ENSOARG00000016787,ENSOARG00000003674,ENSOARG00000000258,ENSOARG00000013215,ENSOARG00000025182,ENSOARG00000003172,ENSOARG00000021171,ENSOARG00000018007,ENSOARG00000008715,ENSOARG00000002206,ENSOARG00000001980,ENSOARG00000001560,ENSOARG00000002839,ENSOARG00000010682,ENSOARG00000012910,ENSOARG00000021197
GO:0034357	photosynthetic membrane	cellular_component	1	9	ENSOARG00000015244,ENSOARG00000014541,ENSOARG00000009902,ENSOARG00000004241,ENSOARG00000006536,ENSOARG00000016384,ENSOARG00000004800,ENSOARG00000007414,ENSOARG00000005857
GO:0044433	cytoplasmic vesicle part	cellular_component	1	9	ENSOARG00000016964,ENSOARG00000005539,ENSOARG00000010107,ENSOARG00000017199,ENSOARG00000015473,ENSOARG00000011770,ENSOARG00000003648,ENSOARG00000008254,ENSOARG00000011682
GO:0034220	ion transmembrane transport	biological_process	1	38	ENSOARG00000015339,ENSOARG00000010180,ENSOARG00000009973,ENSOARG00000017320,ENSOARG00000001499,ENSOARG00000008132,ENSOARG00000012090,ENSOARG00000010032,ENSOARG00000007473,ENSOARG00000013723,ENSOARG00000001703,ENSOARG00000003064,ENSOARG00000002475,ENSOARG00000009764,ENSOARG00000016870,ENSOARG00000018630,ENSOARG00000015669,ENSOARG00000019941,ENSOARG00000019354,ENSOARG00000008922,ENSOARG00000002294,…
GO:0006783	heme biosynthetic process	biological_process	1	3	ENSOARG00000008705,ENSOARG00000008713,ENSOARG00000005202
GO:0008242	omega peptidase activity	molecular_function	1	3	ENSOARG00000013362,ENSOARG00000004938,ENSOARG00000008171
GO:0016877	ligase activity, forming carbon-sulfur bonds	molecular_function	1	3	ENSOARG00000007255,ENSOARG00000004533,ENSOARG00000014079
GO:0019013	viral nucleocapsid	cellular_component	1	3	ENSOARG00000013656,ENSOARG00000001617,ENSOARG00000018402
GO:0044057	regulation of system process	biological_process	1	3	ENSOARG00000007259,ENSOARG00000012241,ENSOARG00000005791
GO:0045132	meiotic chromosome segregation	biological_process	1	3	ENSOARG00000008197,ENSOARG00000014430,ENSOARG00000013447
GO:0051262	protein tetramerization	biological_process	1	3	ENSOARG00000016002,ENSOARG00000012876,ENSOARG00000013215
GO:0005615	extracellular space	cellular_component	1	26	ENSOARG00000012762,ENSOARG00000009973,ENSOARG00000010722,ENSOARG00000013683,ENSOARG00000004119,ENSOARG00000005523,ENSOARG00000010149,ENSOARG00000004599,ENSOARG00000000803,ENSOARG00000014548,ENSOARG00000002442,ENSOARG00000004186,ENSOARG00000025182,ENSOARG00000003717,ENSOARG00000016545,ENSOARG00000004697,ENSOARG00000009573,ENSOARG00000004932,ENSOARG00000004978,ENSOARG00000004764,ENSOARG00000009301,…
GO:0008080	N-acetyltransferase activity	molecular_function	1	8	ENSOARG00000010107,ENSOARG00000003252,ENSOARG00000002484,ENSOARG00000007016,ENSOARG00000004394,ENSOARG00000001546,ENSOARG00000003624,ENSOARG00000007161
GO:0000976	transcription regulatory region sequence-specific DNA binding	molecular_function	1	1	ENSOARG00000001850
GO:0003870	5-aminolevulinate synthase activity	molecular_function	1	1	ENSOARG00000006209
GO:0003872	6-phosphofructokinase activity	molecular_function	1	1	ENSOARG00000013790
GO:0003880	protein C-terminal carboxyl O-methyltransferase activity	molecular_function	1	1	ENSOARG00000012693
GO:0003905	alkylbase DNA N-glycosylase activity	molecular_function	1	1	ENSOARG00000006688
GO:0003951	NAD+ kinase activity	molecular_function	1	1	ENSOARG00000002033
GO:0004013	adenosylhomocysteinase activity	molecular_function	1	1	ENSOARG00000009354
GO:0004057	arginyltransferase activity	molecular_function	1	1	ENSOARG00000000038
GO:0004329	formate-tetrahydrofolate ligase activity	molecular_function	1	1	ENSOARG00000003065
GO:0004359	glutaminase activity	molecular_function	1	1	ENSOARG00000014087
GO:0004427	inorganic diphosphatase activity	molecular_function	1	1	ENSOARG00000016485
GO:0004671	protein C-terminal S-isoprenylcysteine carboxyl O-methyltransferase activity	molecular_function	1	1	ENSOARG00000012693
GO:0004748	ribonucleoside-diphosphate reductase activity, thioredoxin disulfide as acceptor	molecular_function	1	1	ENSOARG00000003102
GO:0004809	tRNA (guanine-N2-)-methyltransferase activity	molecular_function	1	1	ENSOARG00000009397
GO:0004833	tryptophan 2,3-dioxygenase activity	molecular_function	1	1	ENSOARG00000008188
GO:0004852	uroporphyrinogen-III synthase activity	molecular_function	1	1	ENSOARG00000011550
GO:0005451	monovalent cation:proton antiporter activity	molecular_function	1	1	ENSOARG00000018007
GO:0005850	eukaryotic translation initiation factor 2 complex	cellular_component	1	1	ENSOARG00000021185
GO:0005869	dynactin complex	cellular_component	1	1	ENSOARG00000000363
GO:0005956	protein kinase CK2 complex	cellular_component	1	1	ENSOARG00000003547
GO:0006112	energy reserve metabolic process	biological_process	1	1	ENSOARG00000014872
GO:0006188	IMP biosynthetic process	biological_process	1	1	ENSOARG00000019965
GO:0006481	C-terminal protein methylation	biological_process	1	1	ENSOARG00000012693
GO:0006555	methionine metabolic process	biological_process	1	1	ENSOARG00000003442
GO:0006569	tryptophan catabolic process	biological_process	1	1	ENSOARG00000008188
GO:0006741	NADP biosynthetic process	biological_process	1	1	ENSOARG00000002033
GO:0008028	monocarboxylic acid transmembrane transporter activity	molecular_function	1	1	ENSOARG00000017320
GO:0008063	Toll signaling pathway	biological_process	1	1	ENSOARG00000006987
GO:0008113	peptide-methionine (S)-S-oxide reductase activity	molecular_function	1	1	ENSOARG00000014541
GO:0008217	regulation of blood pressure	biological_process	1	1	ENSOARG00000012241
GO:0009274	peptidoglycan-based cell wall	cellular_component	1	1	ENSOARG00000014055
GO:0009276	Gram-negative-bacterium-type cell wall	cellular_component	1	1	ENSOARG00000014055
GO:0009310	amine catabolic process	biological_process	1	1	ENSOARG00000008188
GO:0012502	induction of programmed cell death	biological_process	1	1	ENSOARG00000013316
GO:0015018	galactosylgalactosylxylosylprotein 3-beta-glucuronosyltransferase activity	molecular_function	1	1	ENSOARG00000011201
GO:0015020	glucuronosyltransferase activity	molecular_function	1	1	ENSOARG00000011201
GO:0015128	gluconate transmembrane transporter activity	molecular_function	1	1	ENSOARG00000017320
GO:0015321	sodium-dependent phosphate transmembrane transporter activity	molecular_function	1	1	ENSOARG00000014307
GO:0015491	cation:cation antiporter activity	molecular_function	1	1	ENSOARG00000018007
GO:0015889	cobalamin transport	biological_process	1	1	ENSOARG00000012295
GO:0016598	protein arginylation	biological_process	1	1	ENSOARG00000000038
GO:0016695	oxidoreductase activity, acting on hydrogen as donor	molecular_function	1	1	ENSOARG00000010133
GO:0016715	oxidoreductase activity, acting on paired donors, with incorporation or reduction of molecular oxygen, reduced ascorbate as one donor, and incorporation of one atom of oxygen	molecular_function	1	1	ENSOARG00000018351
GO:0016748	succinyltransferase activity	molecular_function	1	1	ENSOARG00000006209
GO:0016749	N-succinyltransferase activity	molecular_function	1	1	ENSOARG00000006209
GO:0016801	hydrolase activity, acting on ether bonds	molecular_function	1	1	ENSOARG00000009354
GO:0016802	trialkylsulfonium hydrolase activity	molecular_function	1	1	ENSOARG00000009354
GO:0016863	intramolecular oxidoreductase activity, transposing C=C bonds	molecular_function	1	1	ENSOARG00000008586
GO:0018410	C-terminal protein amino acid modification	biological_process	1	1	ENSOARG00000012693
GO:0019051	induction by virus of host apoptotic process	biological_process	1	1	ENSOARG00000013316
GO:0019441	tryptophan catabolic process to kynurenine	biological_process	1	1	ENSOARG00000008188
GO:0019634	organic phosphonate metabolic process	biological_process	1	1	ENSOARG00000005469
GO:0030507	spectrin binding	molecular_function	1	1	ENSOARG00000001771
GO:0031343	positive regulation of cell killing	biological_process	1	1	ENSOARG00000013316
GO:0031423	hexon binding	molecular_function	1	1	ENSOARG00000013616
GO:0033897	ribonuclease T2 activity	molecular_function	1	1	ENSOARG00000004909
GO:0042311	vasodilation	biological_process	1	1	ENSOARG00000012241
GO:0042312	regulation of vasodilation	biological_process	1	1	ENSOARG00000012241
GO:0042402	cellular biogenic amine catabolic process	biological_process	1	1	ENSOARG00000008188
GO:0042436	indole-containing compound catabolic process	biological_process	1	1	ENSOARG00000008188
GO:0042873	aldonate transport	biological_process	1	1	ENSOARG00000017320
GO:0042879	aldonate transmembrane transporter activity	molecular_function	1	1	ENSOARG00000017320
GO:0042974	retinoic acid receptor binding	molecular_function	1	1	ENSOARG00000007536
GO:0043138	3'-5' DNA helicase activity	molecular_function	1	1	ENSOARG00000000163
GO:0043140	ATP-dependent 3'-5' DNA helicase activity	molecular_function	1	1	ENSOARG00000000163
GO:0043687	post-translational protein modification	biological_process	1	1	ENSOARG00000012693
GO:0043902	positive regulation of multi-organism process	biological_process	1	1	ENSOARG00000013316
GO:0044341	sodium-dependent phosphate transport	biological_process	1	1	ENSOARG00000014307
GO:0044533	positive regulation of apoptotic process in other organism	biological_process	1	1	ENSOARG00000013316
GO:0045116	protein neddylation	biological_process	1	1	ENSOARG00000007189
GO:0046040	IMP metabolic process	biological_process	1	1	ENSOARG00000019965
GO:0046218	indolalkylamine catabolic process	biological_process	1	1	ENSOARG00000008188
GO:0047750	cholestenol delta-isomerase activity	molecular_function	1	1	ENSOARG00000008586
GO:0048598	embryonic morphogenesis	biological_process	1	1	ENSOARG00000011950
GO:0051606	detection of stimulus	biological_process	1	1	ENSOARG00000007414
GO:0051709	regulation of killing of cells of other organism	biological_process	1	1	ENSOARG00000013316
GO:0051712	positive regulation of killing of cells of other organism	biological_process	1	1	ENSOARG00000013316
GO:0051775	response to redox state	biological_process	1	1	ENSOARG00000002996
GO:0052042	positive regulation by symbiont of host programmed cell death	biological_process	1	1	ENSOARG00000013316
GO:0052151	positive regulation by symbiont of host apoptotic process	biological_process	1	1	ENSOARG00000013316
GO:0052330	positive regulation by organism of programmed cell death in other organism involved in symbiotic interaction	biological_process	1	1	ENSOARG00000013316
GO:0052501	positive regulation by organism of apoptotic process in other organism involved in symbiotic interaction	biological_process	1	1	ENSOARG00000013316
GO:0060139	positive regulation of apoptotic process by virus	biological_process	1	1	ENSOARG00000013316
GO:0061731	ribonucleoside-diphosphate reductase activity	molecular_function	1	1	ENSOARG00000003102
GO:0070189	kynurenine metabolic process	biological_process	1	1	ENSOARG00000008188
GO:0072669	tRNA-splicing ligase complex	cellular_component	1	1	ENSOARG00000011950
GO:1902652	secondary alcohol metabolic process	biological_process	1	1	ENSOARG00000007684
GO:0000279	M phase	biological_process	1	2	ENSOARG00000005033,ENSOARG00000013447
GO:0005200	structural constituent of cytoskeleton	molecular_function	1	2	ENSOARG00000004978,ENSOARG00000020803
GO:0005891	voltage-gated calcium channel complex	cellular_component	1	2	ENSOARG00000012186,ENSOARG00000005362
GO:0007249	I-kappaB kinase/NF-kappaB signaling	biological_process	1	2	ENSOARG00000008285,ENSOARG00000008389
GO:0009112	nucleobase metabolic process	biological_process	1	2	ENSOARG00000009006,ENSOARG00000000443
GO:0015937	coenzyme A biosynthetic process	biological_process	1	2	ENSOARG00000018309,ENSOARG00000008883
GO:0016671	oxidoreductase activity, acting on a sulfur group of donors, disulfide as acceptor	molecular_function	1	2	ENSOARG00000014541,ENSOARG00000021141
GO:0016892	endoribonuclease activity, producing 3'-phosphomonoesters	molecular_function	1	2	ENSOARG00000004909,ENSOARG00000016087
GO:0016901	oxidoreductase activity, acting on the CH-OH group of donors, quinone or similar compound as acceptor	molecular_function	1	2	ENSOARG00000011579,ENSOARG00000013364
GO:0017025	TBP-class protein binding	molecular_function	1	2	ENSOARG00000008460,ENSOARG00000003648
GO:0017053	transcriptional repressor complex	cellular_component	1	2	ENSOARG00000000966,ENSOARG00000000220
GO:0030865	cortical cytoskeleton organization	biological_process	1	2	ENSOARG00000014330,ENSOARG00000008397
GO:0030866	cortical actin cytoskeleton organization	biological_process	1	2	ENSOARG00000014330,ENSOARG00000008397
GO:0033866	nucleoside bisphosphate biosynthetic process	biological_process	1	2	ENSOARG00000008883,ENSOARG00000018309
GO:0034030	ribonucleoside bisphosphate biosynthetic process	biological_process	1	2	ENSOARG00000008883,ENSOARG00000018309
GO:0034033	purine nucleoside bisphosphate biosynthetic process	biological_process	1	2	ENSOARG00000018309,ENSOARG00000008883
GO:0034704	calcium channel complex	cellular_component	1	2	ENSOARG00000005362,ENSOARG00000012186
GO:0043122	regulation of I-kappaB kinase/NF-kappaB signaling	biological_process	1	2	ENSOARG00000008389,ENSOARG00000008285
GO:0043123	positive regulation of I-kappaB kinase/NF-kappaB signaling	biological_process	1	2	ENSOARG00000008285,ENSOARG00000008389
GO:0044706	multi-multicellular organism process	biological_process	1	2	ENSOARG00000006614,ENSOARG00000003568
GO:0046112	nucleobase biosynthetic process	biological_process	1	2	ENSOARG00000000443,ENSOARG00000009006
GO:0050792	regulation of viral process	biological_process	1	2	ENSOARG00000014541,ENSOARG00000005091
GO:0055036	virion membrane	cellular_component	1	2	ENSOARG00000004698,ENSOARG00000007080
GO:2001057	reactive nitrogen species metabolic process	biological_process	1	2	ENSOARG00000000842,ENSOARG00000002790
GO:0015979	photosynthesis	biological_process	1	12	ENSOARG00000009902,ENSOARG00000006536,ENSOARG00000015244,ENSOARG00000014541,ENSOARG00000003648,ENSOARG00000000247,ENSOARG00000005857,ENSOARG00000017199,ENSOARG00000003385,ENSOARG00000010107,ENSOARG00000004800,ENSOARG00000016384
GO:0044260	cellular macromolecule metabolic process	biological_process	1	611	ENSOARG00000015164,ENSOARG00000016176,ENSOARG00000016120,ENSOARG00000014525,ENSOARG00000005654,ENSOARG00000020571,ENSOARG00000017406,ENSOARG00000006244,ENSOARG00000001263,ENSOARG00000003252,ENSOARG00000003373,ENSOARG00000008152,ENSOARG00000000514,ENSOARG00000010005,ENSOARG00000002168,ENSOARG00000000809,ENSOARG00000018616,ENSOARG00000005283,ENSOARG00000000803,ENSOARG00000017052,ENSOARG00000014235,…
GO:0000145	exocyst	cellular_component	1	5	ENSOARG00000003301,ENSOARG00000005523,ENSOARG00000016374,ENSOARG00000009973,ENSOARG00000015791
GO:0005801	cis-Golgi network	cellular_component	1	5	ENSOARG00000015077,ENSOARG00000008291,ENSOARG00000007671,ENSOARG00000009973,ENSOARG00000003754
GO:0019069	viral capsid assembly	biological_process	1	5	ENSOARG00000003291,ENSOARG00000004978,ENSOARG00000010312,ENSOARG00000025182,ENSOARG00000011347
GO:0032182	ubiquitin-like protein binding	molecular_function	1	5	ENSOARG00000005706,ENSOARG00000005469,ENSOARG00000004808,ENSOARG00000012398,ENSOARG00000007506
GO:0048278	vesicle docking	biological_process	1	5	ENSOARG00000013391,ENSOARG00000018700,ENSOARG00000015791,ENSOARG00000016374,ENSOARG00000009973
GO:0009987	cellular process	biological_process	1	1233	ENSOARG00000008089,ENSOARG00000012241,ENSOARG00000004502,ENSOARG00000003624,ENSOARG00000008947,ENSOARG00000019201,ENSOARG00000014314,ENSOARG00000009397,ENSOARG00000004194,ENSOARG00000016391,ENSOARG00000015725,ENSOARG00000010988,ENSOARG00000010272,ENSOARG00000009713,ENSOARG00000016772,ENSOARG00000011026,ENSOARG00000011453,ENSOARG00000004215,ENSOARG00000016804,ENSOARG00000021141,ENSOARG00000010180,…
GO:0019899	enzyme binding	molecular_function	1	13	ENSOARG00000008074,ENSOARG00000005954,ENSOARG00000000237,ENSOARG00000006414,ENSOARG00000000636,ENSOARG00000005365,ENSOARG00000005094,ENSOARG00000005785,ENSOARG00000008819,ENSOARG00000014354,ENSOARG00000009861,ENSOARG00000002442,ENSOARG00000007483
GO:0046700	heterocycle catabolic process	biological_process	1	9	ENSOARG00000010739,ENSOARG00000006741,ENSOARG00000008188,ENSOARG00000011243,ENSOARG00000018154,ENSOARG00000015429,ENSOARG00000011777,ENSOARG00000016774,ENSOARG00000003023
GO:0009607	response to biotic stimulus	biological_process	1	20	ENSOARG00000025182,ENSOARG00000008115,ENSOARG00000018113,ENSOARG00000013297,ENSOARG00000016424,ENSOARG00000004363,ENSOARG00000009955,ENSOARG00000006364,ENSOARG00000010985,ENSOARG00000016787,ENSOARG00000011550,ENSOARG00000006366,ENSOARG00000003605,ENSOARG00000016502,ENSOARG00000005552,ENSOARG00000011267,ENSOARG00000003859,ENSOARG00000007388,ENSOARG00000005857,ENSOARG00000006248
GO:0016667	oxidoreductase activity, acting on a sulfur group of donors	molecular_function	1	16	ENSOARG00000017165,ENSOARG00000019679,ENSOARG00000002573,ENSOARG00000007504,ENSOARG00000010733,ENSOARG00000004111,ENSOARG00000000156,ENSOARG00000021141,ENSOARG00000001296,ENSOARG00000012565,ENSOARG00000014541,ENSOARG00000008041,ENSOARG00000004983,ENSOARG00000015686,ENSOARG00000003673,ENSOARG00000016394
GO:0006979	response to oxidative stress	biological_process	1	4	ENSOARG00000014939,ENSOARG00000003417,ENSOARG00000014055,ENSOARG00000015380
GO:0048513	organ development	biological_process	1	4	ENSOARG00000001908,ENSOARG00000019201,ENSOARG00000002978,ENSOARG00000005947
GO:1901988	negative regulation of cell cycle phase transition	biological_process	1	4	ENSOARG00000005349,ENSOARG00000012910,ENSOARG00000009973,ENSOARG00000017614
GO:1901991	negative regulation of mitotic cell cycle phase transition	biological_process	1	4	ENSOARG00000017614,ENSOARG00000012910,ENSOARG00000009973,ENSOARG00000005349
GO:0022613	ribonucleoprotein complex biogenesis	biological_process	1	14	ENSOARG00000006334,ENSOARG00000007156,ENSOARG00000002511,ENSOARG00000004047,ENSOARG00000009397,ENSOARG00000007555,ENSOARG00000014255,ENSOARG00000017317,ENSOARG00000016913,ENSOARG00000013381,ENSOARG00000008370,ENSOARG00000008214,ENSOARG00000013823,ENSOARG00000010215
GO:0016247	channel regulator activity	molecular_function	1	12	ENSOARG00000008784,ENSOARG00000007541,ENSOARG00000010692,ENSOARG00000011993,ENSOARG00000009897,ENSOARG00000011437,ENSOARG00000005576,ENSOARG00000003913,ENSOARG00000009354,ENSOARG00000007281,ENSOARG00000016910,ENSOARG00000007533
GO:0003916	DNA topoisomerase activity	molecular_function	1	6	ENSOARG00000011188,ENSOARG00000013120,ENSOARG00000000099,ENSOARG00000003961,ENSOARG00000004269,ENSOARG00000015274
GO:0008094	DNA-dependent ATPase activity	molecular_function	1	6	ENSOARG00000015274,ENSOARG00000004269,ENSOARG00000003961,ENSOARG00000000163,ENSOARG00000009857,ENSOARG00000013120
GO:0060590	ATPase regulator activity	molecular_function	1	6	ENSOARG00000005293,ENSOARG00000012910,ENSOARG00000012558,ENSOARG00000025182,ENSOARG00000016787,ENSOARG00000016706
GO:0003682	chromatin binding	molecular_function	1	8	ENSOARG00000015380,ENSOARG00000010742,ENSOARG00000004858,ENSOARG00000018651,ENSOARG00000018402,ENSOARG00000006350,ENSOARG00000010988,ENSOARG00000001263
GO:0016679	oxidoreductase activity, acting on diphenols and related substances as donors	molecular_function	1	8	ENSOARG00000002484,ENSOARG00000006907,ENSOARG00000006902,ENSOARG00000017808,ENSOARG00000013073,ENSOARG00000014314,ENSOARG00000016417,ENSOARG00000004241
GO:0019079	viral genome replication	biological_process	1	8	ENSOARG00000000488,ENSOARG00000017222,ENSOARG00000018309,ENSOARG00000014476,ENSOARG00000004977,ENSOARG00000016959,ENSOARG00000006541,ENSOARG00000015339
GO:0019058	viral life cycle	biological_process	1	35	ENSOARG00000012795,ENSOARG00000004978,ENSOARG00000000842,ENSOARG00000000363,ENSOARG00000008262,ENSOARG00000005718,ENSOARG00000016959,ENSOARG00000016755,ENSOARG00000000488,ENSOARG00000004977,ENSOARG00000017822,ENSOARG00000003835,ENSOARG00000015339,ENSOARG00000009713,ENSOARG00000016374,ENSOARG00000011347,ENSOARG00000014541,ENSOARG00000012703,ENSOARG00000010312,ENSOARG00000016804,ENSOARG00000015670,…
GO:0006366	transcription from RNA polymerase II promoter	biological_process	1	28	ENSOARG00000004434,ENSOARG00000003246,ENSOARG00000011381,ENSOARG00000017085,ENSOARG00000025182,ENSOARG00000011692,ENSOARG00000010252,ENSOARG00000008291,ENSOARG00000017804,ENSOARG00000014868,ENSOARG00000003475,ENSOARG00000000878,ENSOARG00000013495,ENSOARG00000014884,ENSOARG00000018342,ENSOARG00000000848,ENSOARG00000014962,ENSOARG00000003417,ENSOARG00000013374,ENSOARG00000005135,ENSOARG00000007208,…
GO:0044270	cellular nitrogen compound catabolic process	biological_process	1	9	ENSOARG00000016774,ENSOARG00000003023,ENSOARG00000018154,ENSOARG00000011243,ENSOARG00000015429,ENSOARG00000011777,ENSOARG00000006741,ENSOARG00000008188,ENSOARG00000010739
GO:0005798	Golgi-associated vesicle	cellular_component	1	3	ENSOARG00000005539,ENSOARG00000011682,ENSOARG00000008254
GO:0030660	Golgi-associated vesicle membrane	cellular_component	1	3	ENSOARG00000005539,ENSOARG00000011682,ENSOARG00000008254
GO:0043112	receptor metabolic process	biological_process	1	3	ENSOARG00000008262,ENSOARG00000016755,ENSOARG00000003835
GO:1902495	transmembrane transporter complex	cellular_component	1	7	ENSOARG00000012593,ENSOARG00000005362,ENSOARG00000008397,ENSOARG00000012186,ENSOARG00000014087,ENSOARG00000000067,ENSOARG00000001512
GO:1990351	transporter complex	cellular_component	1	7	ENSOARG00000008397,ENSOARG00000005362,ENSOARG00000012593,ENSOARG00000001512,ENSOARG00000012186,ENSOARG00000014087,ENSOARG00000000067
GO:0001510	RNA methylation	biological_process	1	5	ENSOARG00000009397,ENSOARG00000013212,ENSOARG00000013823,ENSOARG00000007555,ENSOARG00000017317
GO:0005272	sodium channel activity	molecular_function	1	5	ENSOARG00000008397,ENSOARG00000001512,ENSOARG00000014087,ENSOARG00000000067,ENSOARG00000016612
GO:0016614	oxidoreductase activity, acting on CH-OH group of donors	molecular_function	1	17	ENSOARG00000011579,ENSOARG00000003052,ENSOARG00000008426,ENSOARG00000012777,ENSOARG00000004257,ENSOARG00000010918,ENSOARG00000009354,ENSOARG00000013364,ENSOARG00000014973,ENSOARG00000015949,ENSOARG00000012014,ENSOARG00000013650,ENSOARG00000004237,ENSOARG00000003065,ENSOARG00000015580,ENSOARG00000003204,ENSOARG00000008756
GO:0031329	regulation of cellular catabolic process	biological_process	1	17	ENSOARG00000004697,ENSOARG00000017493,ENSOARG00000015355,ENSOARG00000008614,ENSOARG00000019061,ENSOARG00000009301,ENSOARG00000012910,ENSOARG00000005293,ENSOARG00000016787,ENSOARG00000005349,ENSOARG00000004646,ENSOARG00000009973,ENSOARG00000010722,ENSOARG00000012876,ENSOARG00000016304,ENSOARG00000000803,ENSOARG00000004186
GO:0003677	DNA binding	molecular_function	1	257	ENSOARG00000016787,ENSOARG00000008352,ENSOARG00000014155,ENSOARG00000001026,ENSOARG00000011513,ENSOARG00000009857,ENSOARG00000014177,ENSOARG00000010133,ENSOARG00000018292,ENSOARG00000018402,ENSOARG00000003717,ENSOARG00000002055,ENSOARG00000003930,ENSOARG00000006205,ENSOARG00000016374,ENSOARG00000010629,ENSOARG00000000399,ENSOARG00000002879,ENSOARG00000014178,ENSOARG00000019965,ENSOARG00000004373,…
GO:0061025	membrane fusion	biological_process	1	8	ENSOARG00000025182,ENSOARG00000012795,ENSOARG00000016374,ENSOARG00000017295,ENSOARG00000009713,ENSOARG00000017205,ENSOARG00000017493,ENSOARG00000005718
GO:0008152	metabolic process	biological_process	1	959	ENSOARG00000004697,ENSOARG00000014418,ENSOARG00000015521,ENSOARG00000008724,ENSOARG00000004132,ENSOARG00000017167,ENSOARG00000012565,ENSOARG00000021057,ENSOARG00000010238,ENSOARG00000009301,ENSOARG00000017295,ENSOARG00000013118,ENSOARG00000017233,ENSOARG00000000583,ENSOARG00000013073,ENSOARG00000010766,ENSOARG00000006110,ENSOARG00000004141,ENSOARG00000006942,ENSOARG00000018604,ENSOARG00000012144,…
GO:0050789	regulation of biological process	biological_process	1	598	ENSOARG00000017756,ENSOARG00000014221,ENSOARG00000017579,ENSOARG00000010005,ENSOARG00000005283,ENSOARG00000001560,ENSOARG00000011748,ENSOARG00000000809,ENSOARG00000008614,ENSOARG00000000514,ENSOARG00000004847,ENSOARG00000001440,ENSOARG00000003252,ENSOARG00000001263,ENSOARG00000003400,ENSOARG00000017406,ENSOARG00000003373,ENSOARG00000016176,ENSOARG00000016120,ENSOARG00000007671,ENSOARG00000014525,…
GO:0050790	regulation of catalytic activity	biological_process	1	16	ENSOARG00000012100,ENSOARG00000005438,ENSOARG00000012910,ENSOARG00000016706,ENSOARG00000013025,ENSOARG00000014172,ENSOARG00000006427,ENSOARG00000012359,ENSOARG00000016430,ENSOARG00000006310,ENSOARG00000009973,ENSOARG00000000258,ENSOARG00000005349,ENSOARG00000017283,ENSOARG00000007858,ENSOARG00000009939
GO:0009888	tissue development	biological_process	1	11	ENSOARG00000006610,ENSOARG00000004434,ENSOARG00000015642,ENSOARG00000005857,ENSOARG00000003998,ENSOARG00000001268,ENSOARG00000003377,ENSOARG00000009200,ENSOARG00000001556,ENSOARG00000017804,ENSOARG00000011142
GO:0002429	immune response-activating cell surface receptor signaling pathway	biological_process	1	2	ENSOARG00000017478,ENSOARG00000000785
GO:0002757	immune response-activating signal transduction	biological_process	1	2	ENSOARG00000000785,ENSOARG00000017478
GO:0002768	immune response-regulating cell surface receptor signaling pathway	biological_process	1	2	ENSOARG00000017478,ENSOARG00000000785
GO:0003013	circulatory system process	biological_process	1	2	ENSOARG00000012241,ENSOARG00000005791
GO:0003018	vascular process in circulatory system	biological_process	1	2	ENSOARG00000012241,ENSOARG00000005791
GO:0005618	cell wall	cellular_component	1	2	ENSOARG00000012500,ENSOARG00000014055
GO:0006749	glutathione metabolic process	biological_process	1	2	ENSOARG00000013730,ENSOARG00000005098
GO:0007020	microtubule nucleation	biological_process	1	2	ENSOARG00000001302,ENSOARG00000007259
GO:0007623	circadian rhythm	biological_process	1	2	ENSOARG00000001850,ENSOARG00000002286
GO:0008015	blood circulation	biological_process	1	2	ENSOARG00000005791,ENSOARG00000012241
GO:0010496	intercellular transport	biological_process	1	2	ENSOARG00000007003,ENSOARG00000005288
GO:0010968	regulation of microtubule nucleation	biological_process	1	2	ENSOARG00000001302,ENSOARG00000007259
GO:0016840	carbon-nitrogen lyase activity	molecular_function	1	2	ENSOARG00000003023,ENSOARG00000015429
GO:0019773	proteasome core complex, alpha-subunit complex	cellular_component	1	2	ENSOARG00000018761,ENSOARG00000006724
GO:0031112	positive regulation of microtubule polymerization or depolymerization	biological_process	1	2	ENSOARG00000001302,ENSOARG00000007259
GO:0031113	regulation of microtubule polymerization	biological_process	1	2	ENSOARG00000001302,ENSOARG00000007259
GO:0031116	positive regulation of microtubule polymerization	biological_process	1	2	ENSOARG00000007259,ENSOARG00000001302
GO:0031412	gas vesicle organization	biological_process	1	2	ENSOARG00000021197,ENSOARG00000014097
GO:0035150	regulation of tube size	biological_process	1	2	ENSOARG00000005791,ENSOARG00000012241
GO:0043631	RNA polyadenylation	biological_process	1	2	ENSOARG00000008370,ENSOARG00000005009
GO:0044000	movement in host	biological_process	1	2	ENSOARG00000007003,ENSOARG00000005288
GO:0046739	transport of virus in multicellular host	biological_process	1	2	ENSOARG00000005288,ENSOARG00000007003
GO:0046740	transport of virus in host, cell to cell	biological_process	1	2	ENSOARG00000005288,ENSOARG00000007003
GO:0046785	microtubule polymerization	biological_process	1	2	ENSOARG00000001302,ENSOARG00000007259
GO:0050851	antigen receptor-mediated signaling pathway	biological_process	1	2	ENSOARG00000017478,ENSOARG00000000785
GO:0050880	regulation of blood vessel size	biological_process	1	2	ENSOARG00000005791,ENSOARG00000012241
GO:0051705	multi-organism behavior	biological_process	1	2	ENSOARG00000006614,ENSOARG00000003568
GO:0051766	inositol trisphosphate kinase activity	molecular_function	1	2	ENSOARG00000013461,ENSOARG00000001142
GO:0051814	movement in other organism involved in symbiotic interaction	biological_process	1	2	ENSOARG00000005288,ENSOARG00000007003
GO:0090063	positive regulation of microtubule nucleation	biological_process	1	2	ENSOARG00000007259,ENSOARG00000001302
GO:1901698	response to nitrogen compound	biological_process	1	2	ENSOARG00000009123,ENSOARG00000003064
GO:1902586	multi-organism intercellular transport	biological_process	1	2	ENSOARG00000007003,ENSOARG00000005288
GO:1903522	regulation of blood circulation	biological_process	1	2	ENSOARG00000012241,ENSOARG00000005791
GO:0009894	regulation of catabolic process	biological_process	1	17	ENSOARG00000016787,ENSOARG00000004646,ENSOARG00000005349,ENSOARG00000009973,ENSOARG00000010722,ENSOARG00000012876,ENSOARG00000016304,ENSOARG00000000803,ENSOARG00000004186,ENSOARG00000004697,ENSOARG00000017493,ENSOARG00000015355,ENSOARG00000008614,ENSOARG00000019061,ENSOARG00000012910,ENSOARG00000009301,ENSOARG00000005293
GO:0005244	voltage-gated ion channel activity	molecular_function	1	12	ENSOARG00000008397,ENSOARG00000018013,ENSOARG00000011856,ENSOARG00000001512,ENSOARG00000004430,ENSOARG00000000067,ENSOARG00000010254,ENSOARG00000014172,ENSOARG00000012593,ENSOARG00000018790,ENSOARG00000015134,ENSOARG00000014087
GO:0016627	oxidoreductase activity, acting on the CH-CH group of donors	molecular_function	1	12	ENSOARG00000013118,ENSOARG00000012241,ENSOARG00000014331,ENSOARG00000011777,ENSOARG00000011768,ENSOARG00000008705,ENSOARG00000012053,ENSOARG00000012922,ENSOARG00000020219,ENSOARG00000013650,ENSOARG00000016120,ENSOARG00000008713
GO:0022832	voltage-gated channel activity	molecular_function	1	12	ENSOARG00000012593,ENSOARG00000010254,ENSOARG00000014172,ENSOARG00000015134,ENSOARG00000014087,ENSOARG00000018790,ENSOARG00000018013,ENSOARG00000008397,ENSOARG00000000067,ENSOARG00000011856,ENSOARG00000001512,ENSOARG00000004430
GO:0005262	calcium channel activity	molecular_function	1	7	ENSOARG00000011856,ENSOARG00000015032,ENSOARG00000019941,ENSOARG00000005349,ENSOARG00000010180,ENSOARG00000003417,ENSOARG00000008132
GO:0044711	single-organism biosynthetic process	biological_process	1	75	ENSOARG00000016706,ENSOARG00000014865,ENSOARG00000009712,ENSOARG00000013527,ENSOARG00000019941,ENSOARG00000000829,ENSOARG00000013650,ENSOARG00000015949,ENSOARG00000006220,ENSOARG00000007808,ENSOARG00000004577,ENSOARG00000000341,ENSOARG00000016713,ENSOARG00000012399,ENSOARG00000018604,ENSOARG00000004687,ENSOARG00000016430,ENSOARG00000011558,ENSOARG00000012408,ENSOARG00000018483,ENSOARG00000015860,…
GO:0003887	DNA-directed DNA polymerase activity	molecular_function	1	10	ENSOARG00000017964,ENSOARG00000012065,ENSOARG00000008214,ENSOARG00000003681,ENSOARG00000015456,ENSOARG00000015164,ENSOARG00000004807,ENSOARG00000010629,ENSOARG00000015978,ENSOARG00000009440
GO:1902580	single-organism cellular localization	biological_process	1	30	ENSOARG00000010529,ENSOARG00000013405,ENSOARG00000014872,ENSOARG00000010639,ENSOARG00000013082,ENSOARG00000010739,ENSOARG00000010834,ENSOARG00000009301,ENSOARG00000005263,ENSOARG00000006414,ENSOARG00000001846,ENSOARG00000003337,ENSOARG00000013534,ENSOARG00000016959,ENSOARG00000013447,ENSOARG00000018095,ENSOARG00000001140,ENSOARG00000003291,ENSOARG00000001560,ENSOARG00000011558,ENSOARG00000007573,…
GO:0019842	vitamin binding	molecular_function	1	5	ENSOARG00000001867,ENSOARG00000016334,ENSOARG00000012295,ENSOARG00000010130,ENSOARG00000016713
GO:0016757	transferase activity, transferring glycosyl groups	molecular_function	1	39	ENSOARG00000010336,ENSOARG00000018205,ENSOARG00000018436,ENSOARG00000012558,ENSOARG00000003982,ENSOARG00000009413,ENSOARG00000020579,ENSOARG00000012500,ENSOARG00000007360,ENSOARG00000013213,ENSOARG00000009537,ENSOARG00000011201,ENSOARG00000012408,ENSOARG00000000609,ENSOARG00000008033,ENSOARG00000004992,ENSOARG00000006736,ENSOARG00000010360,ENSOARG00000003933,ENSOARG00000015032,ENSOARG00000005371,…
GO:0005815	microtubule organizing center	cellular_component	1	8	ENSOARG00000001302,ENSOARG00000014865,ENSOARG00000007259,ENSOARG00000004978,ENSOARG00000007108,ENSOARG00000001607,ENSOARG00000012910,ENSOARG00000003933
GO:0010467	gene expression	biological_process	1	381	ENSOARG00000006489,ENSOARG00000007555,ENSOARG00000013279,ENSOARG00000012876,ENSOARG00000009761,ENSOARG00000006610,ENSOARG00000005349,ENSOARG00000010215,ENSOARG00000015304,ENSOARG00000015998,ENSOARG00000003037,ENSOARG00000006609,ENSOARG00000002496,ENSOARG00000008214,ENSOARG00000000163,ENSOARG00000000848,ENSOARG00000003315,ENSOARG00000002205,ENSOARG00000016334,ENSOARG00000014255,ENSOARG00000003296,…
GO:0050794	regulation of cellular process	biological_process	1	584	ENSOARG00000016191,ENSOARG00000011127,ENSOARG00000012224,ENSOARG00000013616,ENSOARG00000007506,ENSOARG00000010502,ENSOARG00000009071,ENSOARG00000006544,ENSOARG00000002845,ENSOARG00000008069,ENSOARG00000007639,ENSOARG00000014007,ENSOARG00000014798,ENSOARG00000006069,ENSOARG00000018342,ENSOARG00000021171,ENSOARG00000005576,ENSOARG00000002286,ENSOARG00000013717,ENSOARG00000012718,ENSOARG00000000327,…
GO:0006508	proteolysis	biological_process	1	106	ENSOARG00000014144,ENSOARG00000004392,ENSOARG00000000333,ENSOARG00000003830,ENSOARG00000015354,ENSOARG00000015774,ENSOARG00000009312,ENSOARG00000003743,ENSOARG00000013090,ENSOARG00000004501,ENSOARG00000012241,ENSOARG00000006310,ENSOARG00000012868,ENSOARG00000016549,ENSOARG00000009685,ENSOARG00000003383,ENSOARG00000012251,ENSOARG00000016153,ENSOARG00000013374,ENSOARG00000015370,ENSOARG00000013025,…
GO:0000149	SNARE binding	molecular_function	1	3	ENSOARG00000009548,ENSOARG00000013447,ENSOARG00000018786
GO:0000922	spindle pole	cellular_component	1	3	ENSOARG00000004978,ENSOARG00000001302,ENSOARG00000007259
GO:0006298	mismatch repair	biological_process	1	3	ENSOARG00000016550,ENSOARG00000016374,ENSOARG00000015791
GO:0009982	pseudouridine synthase activity	molecular_function	1	3	ENSOARG00000013316,ENSOARG00000020235,ENSOARG00000018629
GO:0010181	FMN binding	molecular_function	1	3	ENSOARG00000007695,ENSOARG00000000966,ENSOARG00000013448
GO:0015886	heme transport	biological_process	1	3	ENSOARG00000004263,ENSOARG00000010392,ENSOARG00000018013
GO:0018205	peptidyl-lysine modification	biological_process	1	3	ENSOARG00000003417,ENSOARG00000003252,ENSOARG00000002484
GO:0019905	syntaxin binding	molecular_function	1	3	ENSOARG00000018786,ENSOARG00000013447,ENSOARG00000009548
GO:0030145	manganese ion binding	molecular_function	1	3	ENSOARG00000004434,ENSOARG00000002422,ENSOARG00000016200
GO:0032786	positive regulation of DNA-templated transcription, elongation	biological_process	1	3	ENSOARG00000003475,ENSOARG00000018342,ENSOARG00000003417
GO:0032968	positive regulation of transcription elongation from RNA polymerase II promoter	biological_process	1	3	ENSOARG00000018342,ENSOARG00000003417,ENSOARG00000003475
GO:0034243	regulation of transcription elongation from RNA polymerase II promoter	biological_process	1	3	ENSOARG00000003475,ENSOARG00000018342,ENSOARG00000003417
GO:0051181	cofactor transport	biological_process	1	3	ENSOARG00000010392,ENSOARG00000018013,ENSOARG00000004263
GO:1901678	iron coordination entity transport	biological_process	1	3	ENSOARG00000010392,ENSOARG00000018013,ENSOARG00000004263
GO:0008170	N-methyltransferase activity	molecular_function	1	6	ENSOARG00000003417,ENSOARG00000018404,ENSOARG00000009397,ENSOARG00000014177,ENSOARG00000013381,ENSOARG00000005662
GO:0016763	transferase activity, transferring pentosyl groups	molecular_function	1	9	ENSOARG00000004687,ENSOARG00000010360,ENSOARG00000000156,ENSOARG00000000811,ENSOARG00000013213,ENSOARG00000007360,ENSOARG00000006432,ENSOARG00000012408,ENSOARG00000009537
GO:0030695	GTPase regulator activity	molecular_function	1	12	ENSOARG00000005522,ENSOARG00000007686,ENSOARG00000018799,ENSOARG00000011406,ENSOARG00000011544,ENSOARG00000013598,ENSOARG00000016787,ENSOARG00000003400,ENSOARG00000011933,ENSOARG00000017283,ENSOARG00000007701,ENSOARG00000005826
GO:0046873	metal ion transmembrane transporter activity	molecular_function	1	58	ENSOARG00000007555,ENSOARG00000010985,ENSOARG00000012230,ENSOARG00000008922,ENSOARG00000011415,ENSOARG00000002507,ENSOARG00000011107,ENSOARG00000016612,ENSOARG00000011817,ENSOARG00000005349,ENSOARG00000014087,ENSOARG00000018013,ENSOARG00000008291,ENSOARG00000004691,ENSOARG00000008947,ENSOARG00000001512,ENSOARG00000008002,ENSOARG00000004430,ENSOARG00000012593,ENSOARG00000007834,ENSOARG00000014172,…
GO:0000176	nuclear exosome (RNase complex)	cellular_component	1	1	ENSOARG00000003668
GO:0000781	chromosome, telomeric region	cellular_component	1	1	ENSOARG00000017283
GO:0003785	actin monomer binding	molecular_function	1	1	ENSOARG00000012390
GO:0004019	adenylosuccinate synthase activity	molecular_function	1	1	ENSOARG00000007702
GO:0004379	glycylpeptide N-tetradecanoyltransferase activity	molecular_function	1	1	ENSOARG00000015488
GO:0004733	pyridoxamine-phosphate oxidase activity	molecular_function	1	1	ENSOARG00000007695
GO:0004800	thyroxine 5'-deiodinase activity	molecular_function	1	1	ENSOARG00000001287
GO:0005784	Sec61 translocon complex	cellular_component	1	1	ENSOARG00000005091
GO:0005785	signal recognition particle receptor complex	cellular_component	1	1	ENSOARG00000000580
GO:0005985	sucrose metabolic process	biological_process	1	1	ENSOARG00000007858
GO:0005986	sucrose biosynthetic process	biological_process	1	1	ENSOARG00000007858
GO:0006621	protein retention in ER lumen	biological_process	1	1	ENSOARG00000004118
GO:0006771	riboflavin metabolic process	biological_process	1	1	ENSOARG00000018274
GO:0007006	mitochondrial membrane organization	biological_process	1	1	ENSOARG00000008254
GO:0007128	meiotic prophase I	biological_process	1	1	ENSOARG00000013447
GO:0007417	central nervous system development	biological_process	1	1	ENSOARG00000005947
GO:0007420	brain development	biological_process	1	1	ENSOARG00000005947
GO:0008144	drug binding	molecular_function	1	1	ENSOARG00000005263
GO:0008277	regulation of G-protein coupled receptor protein signaling pathway	biological_process	1	1	ENSOARG00000013678
GO:0009229	thiamine diphosphate biosynthetic process	biological_process	1	1	ENSOARG00000001867
GO:0009231	riboflavin biosynthetic process	biological_process	1	1	ENSOARG00000018274
GO:0009341	beta-galactosidase complex	cellular_component	1	1	ENSOARG00000013939
GO:0009372	quorum sensing	biological_process	1	1	ENSOARG00000014725
GO:0009399	nitrogen fixation	biological_process	1	1	ENSOARG00000011036
GO:0010374	stomatal complex development	biological_process	1	1	ENSOARG00000015642
GO:0015114	phosphate ion transmembrane transporter activity	molecular_function	1	1	ENSOARG00000014307
GO:0015204	urea transmembrane transporter activity	molecular_function	1	1	ENSOARG00000002339
GO:0015721	bile acid and bile salt transport	biological_process	1	1	ENSOARG00000006215
GO:0015840	urea transport	biological_process	1	1	ENSOARG00000002339
GO:0019107	myristoyltransferase activity	molecular_function	1	1	ENSOARG00000015488
GO:0019236	response to pheromone	biological_process	1	1	ENSOARG00000007843
GO:0019755	one-carbon compound transport	biological_process	1	1	ENSOARG00000002339
GO:0030435	sporulation resulting in formation of a cellular spore	biological_process	1	1	ENSOARG00000019169
GO:0030975	thiamine binding	molecular_function	1	1	ENSOARG00000001867
GO:0032266	phosphatidylinositol-3-phosphate binding	molecular_function	1	1	ENSOARG00000004808
GO:0032465	regulation of cytokinesis	biological_process	1	1	ENSOARG00000004608
GO:0032994	protein-lipid complex	cellular_component	1	1	ENSOARG00000004119
GO:0033227	dsRNA transport	biological_process	1	1	ENSOARG00000014055
GO:0033743	peptide-methionine (R)-S-oxide reductase activity	molecular_function	1	1	ENSOARG00000021141
GO:0034219	carbohydrate transmembrane transport	biological_process	1	1	ENSOARG00000017320
GO:0034358	plasma lipoprotein particle	cellular_component	1	1	ENSOARG00000004119
GO:0035437	maintenance of protein localization in endoplasmic reticulum	biological_process	1	1	ENSOARG00000004118
GO:0040013	negative regulation of locomotion	biological_process	1	1	ENSOARG00000017614
GO:0042357	thiamine diphosphate metabolic process	biological_process	1	1	ENSOARG00000001867
GO:0042537	benzene-containing compound metabolic process	biological_process	1	1	ENSOARG00000008188
GO:0042627	chylomicron	cellular_component	1	1	ENSOARG00000004119
GO:0042726	flavin-containing compound metabolic process	biological_process	1	1	ENSOARG00000018274
GO:0042727	flavin-containing compound biosynthetic process	biological_process	1	1	ENSOARG00000018274
GO:0042887	amide transmembrane transporter activity	molecular_function	1	1	ENSOARG00000002339
GO:0045158	electron transporter, transferring electrons within cytochrome b6/f complex of photosystem II activity	molecular_function	1	1	ENSOARG00000005391
GO:0046365	monosaccharide catabolic process	biological_process	1	1	ENSOARG00000004733
GO:0046782	regulation of viral transcription	biological_process	1	1	ENSOARG00000014541
GO:0046923	ER retention sequence binding	molecular_function	1	1	ENSOARG00000004118
GO:0046982	protein heterodimerization activity	molecular_function	1	1	ENSOARG00000006215
GO:0048580	regulation of post-embryonic development	biological_process	1	1	ENSOARG00000015642
GO:0048582	positive regulation of post-embryonic development	biological_process	1	1	ENSOARG00000015642
GO:0048872	homeostasis of number of cells	biological_process	1	1	ENSOARG00000014725
GO:0048874	homeostasis of number of cells in a free-living population	biological_process	1	1	ENSOARG00000014725
GO:0050307	sucrose-phosphate phosphatase activity	molecular_function	1	1	ENSOARG00000007858
GO:0050750	low-density lipoprotein particle receptor binding	molecular_function	1	1	ENSOARG00000009301
GO:0051032	nucleic acid transmembrane transporter activity	molecular_function	1	1	ENSOARG00000014055
GO:0051033	RNA transmembrane transporter activity	molecular_function	1	1	ENSOARG00000014055
GO:0051271	negative regulation of cellular component movement	biological_process	1	1	ENSOARG00000017614
GO:0051324	prophase	biological_process	1	1	ENSOARG00000013447
GO:0060322	head development	biological_process	1	1	ENSOARG00000005947
GO:0070325	lipoprotein particle receptor binding	molecular_function	1	1	ENSOARG00000009301
GO:0071256	translocon complex	cellular_component	1	1	ENSOARG00000005091
GO:0071918	urea transmembrane transport	biological_process	1	1	ENSOARG00000002339
GO:0072595	maintenance of protein localization in organelle	biological_process	1	1	ENSOARG00000004118
GO:0090305	nucleic acid phosphodiester bond hydrolysis	biological_process	1	1	ENSOARG00000012968
GO:0090558	plant epidermis development	biological_process	1	1	ENSOARG00000015642
GO:0098762	meiotic cell cycle phase	biological_process	1	1	ENSOARG00000013447
GO:0098764	meiosis I cell cycle phase	biological_process	1	1	ENSOARG00000013447
GO:1903900	regulation of viral life cycle	biological_process	1	1	ENSOARG00000014541
GO:1990777	lipoprotein particle	cellular_component	1	1	ENSOARG00000004119
GO:2000038	regulation of stomatal complex development	biological_process	1	1	ENSOARG00000015642
GO:2000123	positive regulation of stomatal complex development	biological_process	1	1	ENSOARG00000015642
GO:2000146	negative regulation of cell motility	biological_process	1	1	ENSOARG00000017614
GO:0006367	transcription initiation from RNA polymerase II promoter	biological_process	1	7	ENSOARG00000018342,ENSOARG00000017804,ENSOARG00000003417,ENSOARG00000010130,ENSOARG00000003475,ENSOARG00000017085,ENSOARG00000000878
GO:0019199	transmembrane receptor protein kinase activity	molecular_function	1	7	ENSOARG00000010669,ENSOARG00000018254,ENSOARG00000020803,ENSOARG00000000285,ENSOARG00000001497,ENSOARG00000010005,ENSOARG00000014726
GO:0040011	locomotion	biological_process	1	26	ENSOARG00000005288,ENSOARG00000025182,ENSOARG00000007671,ENSOARG00000007108,ENSOARG00000017614,ENSOARG00000017205,ENSOARG00000007003,ENSOARG00000018472,ENSOARG00000009698,ENSOARG00000013616,ENSOARG00000012558,ENSOARG00000007256,ENSOARG00000002839,ENSOARG00000013462,ENSOARG00000000528,ENSOARG00000001632,ENSOARG00000000327,ENSOARG00000017295,ENSOARG00000012795,ENSOARG00000005870,ENSOARG00000009911,…
GO:0005829	cytosol	cellular_component	1	4	ENSOARG00000012910,ENSOARG00000003624,ENSOARG00000013110,ENSOARG00000014115
GO:0006721	terpenoid metabolic process	biological_process	1	4	ENSOARG00000003052,ENSOARG00000005841,ENSOARG00000008705,ENSOARG00000016713
GO:0009312	oligosaccharide biosynthetic process	biological_process	1	4	ENSOARG00000007858,ENSOARG00000007808,ENSOARG00000003678,ENSOARG00000018205
GO:0016114	terpenoid biosynthetic process	biological_process	1	4	ENSOARG00000005841,ENSOARG00000003052,ENSOARG00000008705,ENSOARG00000016713
GO:0044445	cytosolic part	cellular_component	1	4	ENSOARG00000012910,ENSOARG00000003624,ENSOARG00000014115,ENSOARG00000013110
GO:0048284	organelle fusion	biological_process	1	4	ENSOARG00000025182,ENSOARG00000017493,ENSOARG00000016374,ENSOARG00000017295
GO:0051784	negative regulation of nuclear division	biological_process	1	4	ENSOARG00000018472,ENSOARG00000009973,ENSOARG00000012910,ENSOARG00000005349
GO:0005577	fibrinogen complex	cellular_component	1	14	ENSOARG00000003717,ENSOARG00000016545,ENSOARG00000009973,ENSOARG00000012762,ENSOARG00000013683,ENSOARG00000004932,ENSOARG00000004978,ENSOARG00000016374,ENSOARG00000017295,ENSOARG00000009301,ENSOARG00000012910,ENSOARG00000002442,ENSOARG00000025182,ENSOARG00000010529
GO:0030168	platelet activation	biological_process	1	14	ENSOARG00000004978,ENSOARG00000017295,ENSOARG00000016374,ENSOARG00000009301,ENSOARG00000012910,ENSOARG00000002442,ENSOARG00000010529,ENSOARG00000025182,ENSOARG00000003717,ENSOARG00000016545,ENSOARG00000009973,ENSOARG00000012762,ENSOARG00000013683,ENSOARG00000004932
GO:0044281	small molecule metabolic process	biological_process	1	97	ENSOARG00000013003,ENSOARG00000018309,ENSOARG00000005253,ENSOARG00000018880,ENSOARG00000004502,ENSOARG00000018476,ENSOARG00000012241,ENSOARG00000017537,ENSOARG00000014087,ENSOARG00000003052,ENSOARG00000008734,ENSOARG00000018274,ENSOARG00000014735,ENSOARG00000018215,ENSOARG00000002033,ENSOARG00000013082,ENSOARG00000015860,ENSOARG00000009354,ENSOARG00000011558,ENSOARG00000018483,ENSOARG00000014391,…
GO:0016668	oxidoreductase activity, acting on a sulfur group of donors, NAD(P) as acceptor	molecular_function	1	8	ENSOARG00000004983,ENSOARG00000015686,ENSOARG00000019679,ENSOARG00000003673,ENSOARG00000000156,ENSOARG00000004111,ENSOARG00000001296,ENSOARG00000016394
GO:0047134	protein-disulfide reductase activity	molecular_function	1	8	ENSOARG00000004983,ENSOARG00000019679,ENSOARG00000015686,ENSOARG00000001296,ENSOARG00000016394,ENSOARG00000003673,ENSOARG00000004111,ENSOARG00000000156
GO:0016616	oxidoreductase activity, acting on the CH-OH group of donors, NAD or NADP as acceptor	molecular_function	1	15	ENSOARG00000009354,ENSOARG00000008426,ENSOARG00000014973,ENSOARG00000003052,ENSOARG00000012777,ENSOARG00000004257,ENSOARG00000003065,ENSOARG00000010918,ENSOARG00000008756,ENSOARG00000015580,ENSOARG00000003204,ENSOARG00000013650,ENSOARG00000012014,ENSOARG00000015949,ENSOARG00000004237
GO:0009967	positive regulation of signal transduction	biological_process	1	5	ENSOARG00000008389,ENSOARG00000017579,ENSOARG00000006385,ENSOARG00000008285,ENSOARG00000003103
GO:0010647	positive regulation of cell communication	biological_process	1	5	ENSOARG00000017579,ENSOARG00000008389,ENSOARG00000006385,ENSOARG00000008285,ENSOARG00000003103
GO:0023056	positive regulation of signaling	biological_process	1	5	ENSOARG00000017579,ENSOARG00000008389,ENSOARG00000008285,ENSOARG00000003103,ENSOARG00000006385
GO:0051087	chaperone binding	molecular_function	1	5	ENSOARG00000025182,ENSOARG00000016787,ENSOARG00000012910,ENSOARG00000005293,ENSOARG00000012558
GO:0051321	meiotic cell cycle	biological_process	1	5	ENSOARG00000018472,ENSOARG00000013447,ENSOARG00000012968,ENSOARG00000014430,ENSOARG00000008197
GO:0005887	integral component of plasma membrane	cellular_component	1	12	ENSOARG00000001497,ENSOARG00000012593,ENSOARG00000016787,ENSOARG00000003064,ENSOARG00000018478,ENSOARG00000014087,ENSOARG00000008397,ENSOARG00000009123,ENSOARG00000011760,ENSOARG00000001512,ENSOARG00000007749,ENSOARG00000000067
GO:0031226	intrinsic component of plasma membrane	cellular_component	1	12	ENSOARG00000018478,ENSOARG00000014087,ENSOARG00000001497,ENSOARG00000012593,ENSOARG00000003064,ENSOARG00000016787,ENSOARG00000001512,ENSOARG00000011760,ENSOARG00000007749,ENSOARG00000000067,ENSOARG00000009123,ENSOARG00000008397
GO:0072594	establishment of protein localization to organelle	biological_process	1	26	ENSOARG00000008254,ENSOARG00000014988,ENSOARG00000015616,ENSOARG00000002507,ENSOARG00000006057,ENSOARG00000007573,ENSOARG00000014682,ENSOARG00000001140,ENSOARG00000018095,ENSOARG00000013447,ENSOARG00000003291,ENSOARG00000001560,ENSOARG00000011558,ENSOARG00000006414,ENSOARG00000001846,ENSOARG00000003337,ENSOARG00000013534,ENSOARG00000016959,ENSOARG00000010639,ENSOARG00000014872,ENSOARG00000013082,…
GO:0016051	carbohydrate biosynthetic process	biological_process	1	9	ENSOARG00000005539,ENSOARG00000004502,ENSOARG00000018205,ENSOARG00000003678,ENSOARG00000007858,ENSOARG00000004007,ENSOARG00000005568,ENSOARG00000012408,ENSOARG00000007808
GO:1901361	organic cyclic compound catabolic process	biological_process	1	9	ENSOARG00000015429,ENSOARG00000011777,ENSOARG00000011243,ENSOARG00000018154,ENSOARG00000016774,ENSOARG00000003023,ENSOARG00000010739,ENSOARG00000008188,ENSOARG00000006741
GO:0016758	transferase activity, transferring hexosyl groups	molecular_function	1	23	ENSOARG00000012500,ENSOARG00000020579,ENSOARG00000004977,ENSOARG00000011716,ENSOARG00000009413,ENSOARG00000004687,ENSOARG00000012022,ENSOARG00000012558,ENSOARG00000018436,ENSOARG00000012399,ENSOARG00000003678,ENSOARG00000010156,ENSOARG00000018205,ENSOARG00000014098,ENSOARG00000015032,ENSOARG00000003933,ENSOARG00000010360,ENSOARG00000007168,ENSOARG00000011201,ENSOARG00000000609,ENSOARG00000008033,…
GO:0010564	regulation of cell cycle process	biological_process	1	6	ENSOARG00000004608,ENSOARG00000018472,ENSOARG00000012910,ENSOARG00000009973,ENSOARG00000005349,ENSOARG00000017614
GO:0060589	nucleoside-triphosphatase regulator activity	molecular_function	1	17	ENSOARG00000025182,ENSOARG00000011406,ENSOARG00000013598,ENSOARG00000016787,ENSOARG00000003400,ENSOARG00000011933,ENSOARG00000017283,ENSOARG00000012558,ENSOARG00000007701,ENSOARG00000005826,ENSOARG00000005522,ENSOARG00000007686,ENSOARG00000012910,ENSOARG00000005293,ENSOARG00000011544,ENSOARG00000018799,ENSOARG00000016706
GO:0007131	reciprocal meiotic recombination	biological_process	1	2	ENSOARG00000008197,ENSOARG00000018472
GO:0031406	carboxylic acid binding	molecular_function	1	2	ENSOARG00000016334,ENSOARG00000017284
GO:0035825	reciprocal DNA recombination	biological_process	1	2	ENSOARG00000018472,ENSOARG00000008197
GO:0043177	organic acid binding	molecular_function	1	2	ENSOARG00000017284,ENSOARG00000016334
GO:0043462	regulation of ATPase activity	biological_process	1	2	ENSOARG00000016706,ENSOARG00000012100
GO:1990542	mitochondrial transmembrane transport	biological_process	1	2	ENSOARG00000014988,ENSOARG00000008254
GO:0003854	3-beta-hydroxy-delta5-steroid dehydrogenase activity	molecular_function	1	3	ENSOARG00000013650,ENSOARG00000015949,ENSOARG00000015580
GO:0005242	inward rectifier potassium channel activity	molecular_function	1	3	ENSOARG00000018790,ENSOARG00000004430,ENSOARG00000014172
GO:0005319	lipid transporter activity	molecular_function	1	3	ENSOARG00000010588,ENSOARG00000002845,ENSOARG00000009611
GO:0006289	nucleotide-excision repair	biological_process	1	3	ENSOARG00000005263,ENSOARG00000007483,ENSOARG00000003037
GO:0016229	steroid dehydrogenase activity	molecular_function	1	3	ENSOARG00000013650,ENSOARG00000015949,ENSOARG00000015580
GO:0019087	transformation of host cell by virus	biological_process	1	3	ENSOARG00000016652,ENSOARG00000002235,ENSOARG00000017457
GO:0033764	steroid dehydrogenase activity, acting on the CH-OH group of donors, NAD or NADP as acceptor	molecular_function	1	3	ENSOARG00000015949,ENSOARG00000013650,ENSOARG00000015580
GO:0071806	protein transmembrane transport	biological_process	1	3	ENSOARG00000011558,ENSOARG00000014988,ENSOARG00000008254
GO:0044237	cellular metabolic process	biological_process	1	727	ENSOARG00000013110,ENSOARG00000007501,ENSOARG00000014624,ENSOARG00000010595,ENSOARG00000005009,ENSOARG00000006358,ENSOARG00000010844,ENSOARG00000004733,ENSOARG00000013650,ENSOARG00000015482,ENSOARG00000008041,ENSOARG00000010742,ENSOARG00000002069,ENSOARG00000017057,ENSOARG00000002606,ENSOARG00000017317,ENSOARG00000005260,ENSOARG00000000811,ENSOARG00000020474,ENSOARG00000005637,ENSOARG00000005862,…
GO:0048037	cofactor binding	molecular_function	1	42	ENSOARG00000007695,ENSOARG00000001859,ENSOARG00000003052,ENSOARG00000002773,ENSOARG00000005228,ENSOARG00000010918,ENSOARG00000008965,ENSOARG00000008291,ENSOARG00000007255,ENSOARG00000020219,ENSOARG00000009354,ENSOARG00000005883,ENSOARG00000014391,ENSOARG00000015580,ENSOARG00000010130,ENSOARG00000004237,ENSOARG00000014735,ENSOARG00000017829,ENSOARG00000013118,ENSOARG00000008426,ENSOARG00000016713,…
GO:1901135	carbohydrate derivative metabolic process	biological_process	1	60	ENSOARG00000018604,ENSOARG00000019436,ENSOARG00000005098,ENSOARG00000004687,ENSOARG00000001499,ENSOARG00000019965,ENSOARG00000004977,ENSOARG00000003953,ENSOARG00000011243,ENSOARG00000010518,ENSOARG00000004943,ENSOARG00000013598,ENSOARG00000000779,ENSOARG00000000811,ENSOARG00000012399,ENSOARG00000013790,ENSOARG00000003678,ENSOARG00000002932,ENSOARG00000013527,ENSOARG00000019941,ENSOARG00000005578,…
GO:0000160	phosphorelay signal transduction system	biological_process	1	4	ENSOARG00000005349,ENSOARG00000006414,ENSOARG00000009267,ENSOARG00000002106
GO:0004673	protein histidine kinase activity	molecular_function	1	4	ENSOARG00000005349,ENSOARG00000010703,ENSOARG00000002106,ENSOARG00000006414
GO:0006304	DNA modification	biological_process	1	4	ENSOARG00000010505,ENSOARG00000000443,ENSOARG00000008962,ENSOARG00000016790
GO:0006694	steroid biosynthetic process	biological_process	1	4	ENSOARG00000013650,ENSOARG00000007037,ENSOARG00000015949,ENSOARG00000015580
GO:0007093	mitotic cell cycle checkpoint	biological_process	1	4	ENSOARG00000009333,ENSOARG00000012910,ENSOARG00000005349,ENSOARG00000009973
GO:0008408	3'-5' exonuclease activity	molecular_function	1	4	ENSOARG00000010629,ENSOARG00000010957,ENSOARG00000003668,ENSOARG00000000163
GO:0016775	phosphotransferase activity, nitrogenous group as acceptor	molecular_function	1	4	ENSOARG00000005349,ENSOARG00000010703,ENSOARG00000002106,ENSOARG00000006414
GO:1901615	organic hydroxy compound metabolic process	biological_process	1	4	ENSOARG00000013461,ENSOARG00000021179,ENSOARG00000007684,ENSOARG00000008586
GO:0048731	system development	biological_process	1	9	ENSOARG00000001771,ENSOARG00000009827,ENSOARG00000001908,ENSOARG00000019201,ENSOARG00000008389,ENSOARG00000002978,ENSOARG00000000528,ENSOARG00000005947,ENSOARG00000008285
GO:0008083	growth factor activity	molecular_function	1	14	ENSOARG00000002959,ENSOARG00000018738,ENSOARG00000017723,ENSOARG00000013453,ENSOARG00000001226,ENSOARG00000017264,ENSOARG00000010669,ENSOARG00000007671,ENSOARG00000017222,ENSOARG00000002106,ENSOARG00000006147,ENSOARG00000011893,ENSOARG00000003578,ENSOARG00000001545
GO:0043623	cellular protein complex assembly	biological_process	1	37	ENSOARG00000009973,ENSOARG00000008740,ENSOARG00000001302,ENSOARG00000013683,ENSOARG00000007259,ENSOARG00000007671,ENSOARG00000015164,ENSOARG00000001212,ENSOARG00000019061,ENSOARG00000003385,ENSOARG00000010392,ENSOARG00000004978,ENSOARG00000017295,ENSOARG00000006826,ENSOARG00000009301,ENSOARG00000005293,ENSOARG00000010238,ENSOARG00000012558,ENSOARG00000012762,ENSOARG00000005349,ENSOARG00000000817,…
GO:0034655	nucleobase-containing compound catabolic process	biological_process	1	5	ENSOARG00000006741,ENSOARG00000016774,ENSOARG00000018154,ENSOARG00000010739,ENSOARG00000011243
GO:0006270	DNA replication initiation	biological_process	1	10	ENSOARG00000007130,ENSOARG00000003417,ENSOARG00000011422,ENSOARG00000013216,ENSOARG00000006174,ENSOARG00000017804,ENSOARG00000007261,ENSOARG00000006991,ENSOARG00000012495,ENSOARG00000008214
GO:0009579	thylakoid	cellular_component	1	10	ENSOARG00000016384,ENSOARG00000004800,ENSOARG00000007414,ENSOARG00000005391,ENSOARG00000005857,ENSOARG00000015244,ENSOARG00000014541,ENSOARG00000004241,ENSOARG00000009902,ENSOARG00000006536
GO:0044436	thylakoid part	cellular_component	1	10	ENSOARG00000009902,ENSOARG00000004241,ENSOARG00000006536,ENSOARG00000015244,ENSOARG00000014541,ENSOARG00000005857,ENSOARG00000005391,ENSOARG00000007414,ENSOARG00000004800,ENSOARG00000016384
GO:0048468	cell development	biological_process	1	10	ENSOARG00000001771,ENSOARG00000001556,ENSOARG00000017804,ENSOARG00000011142,ENSOARG00000000528,ENSOARG00000003998,ENSOARG00000001268,ENSOARG00000003377,ENSOARG00000004434,ENSOARG00000005857
GO:0008173	RNA methyltransferase activity	molecular_function	1	6	ENSOARG00000007555,ENSOARG00000020947,ENSOARG00000013212,ENSOARG00000009397,ENSOARG00000013381,ENSOARG00000018616
GO:0044454	nuclear chromosome part	cellular_component	1	12	ENSOARG00000011212,ENSOARG00000011768,ENSOARG00000010182,ENSOARG00000025182,ENSOARG00000007611,ENSOARG00000012318,ENSOARG00000013550,ENSOARG00000013374,ENSOARG00000013447,ENSOARG00000002069,ENSOARG00000006787,ENSOARG00000011318
GO:0000139	Golgi membrane	cellular_component	1	7	ENSOARG00000008033,ENSOARG00000011682,ENSOARG00000008254,ENSOARG00000013406,ENSOARG00000003933,ENSOARG00000009413,ENSOARG00000005539
GO:0004867	serine-type endopeptidase inhibitor activity	molecular_function	1	7	ENSOARG00000000412,ENSOARG00000012480,ENSOARG00000017284,ENSOARG00000017257,ENSOARG00000005552,ENSOARG00000005662,ENSOARG00000014725
GO:0044710	single-organism metabolic process	biological_process	1	324	ENSOARG00000007791,ENSOARG00000013436,ENSOARG00000004687,ENSOARG00000007808,ENSOARG00000014331,ENSOARG00000015791,ENSOARG00000007684,ENSOARG00000007023,ENSOARG00000002484,ENSOARG00000008586,ENSOARG00000005578,ENSOARG00000013461,ENSOARG00000018154,ENSOARG00000002382,ENSOARG00000007211,ENSOARG00000007159,ENSOARG00000015136,ENSOARG00000002688,ENSOARG00000020219,ENSOARG00000018880,ENSOARG00000004007,…
GO:0006511	ubiquitin-dependent protein catabolic process	biological_process	1	14	ENSOARG00000006724,ENSOARG00000007483,ENSOARG00000004978,ENSOARG00000000038,ENSOARG00000012910,ENSOARG00000013192,ENSOARG00000017617,ENSOARG00000018761,ENSOARG00000005094,ENSOARG00000005349,ENSOARG00000009973,ENSOARG00000015370,ENSOARG00000008074,ENSOARG00000005954
GO:0019941	modification-dependent protein catabolic process	biological_process	1	14	ENSOARG00000006724,ENSOARG00000007483,ENSOARG00000004978,ENSOARG00000012910,ENSOARG00000000038,ENSOARG00000013192,ENSOARG00000017617,ENSOARG00000018761,ENSOARG00000005094,ENSOARG00000009973,ENSOARG00000005349,ENSOARG00000015370,ENSOARG00000008074,ENSOARG00000005954
GO:0043632	modification-dependent macromolecule catabolic process	biological_process	1	14	ENSOARG00000018761,ENSOARG00000017617,ENSOARG00000013192,ENSOARG00000004978,ENSOARG00000012910,ENSOARG00000000038,ENSOARG00000007483,ENSOARG00000006724,ENSOARG00000008074,ENSOARG00000005954,ENSOARG00000015370,ENSOARG00000005349,ENSOARG00000009973,ENSOARG00000005094
GO:0051188	cofactor biosynthetic process	biological_process	1	14	ENSOARG00000014309,ENSOARG00000013650,ENSOARG00000002033,ENSOARG00000008713,ENSOARG00000008705,ENSOARG00000003065,ENSOARG00000018309,ENSOARG00000005202,ENSOARG00000009939,ENSOARG00000000480,ENSOARG00000008883,ENSOARG00000000946,ENSOARG00000003337,ENSOARG00000001867
GO:0005886	plasma membrane	cellular_component	1	41	ENSOARG00000008614,ENSOARG00000017557,ENSOARG00000003064,ENSOARG00000013527,ENSOARG00000017295,ENSOARG00000015372,ENSOARG00000007749,ENSOARG00000011185,ENSOARG00000005938,ENSOARG00000005362,ENSOARG00000012100,ENSOARG00000012186,ENSOARG00000009960,ENSOARG00000017903,ENSOARG00000002932,ENSOARG00000021200,ENSOARG00000017614,ENSOARG00000000067,ENSOARG00000005288,ENSOARG00000002055,ENSOARG00000006215,…
GO:0005096	GTPase activator activity	molecular_function	1	10	ENSOARG00000007686,ENSOARG00000005522,ENSOARG00000018799,ENSOARG00000011406,ENSOARG00000003400,ENSOARG00000011933,ENSOARG00000016787,ENSOARG00000005826,ENSOARG00000017283,ENSOARG00000007701
GO:0000746	conjugation	biological_process	1	3	ENSOARG00000001447,ENSOARG00000018074,ENSOARG00000016550
GO:0005496	steroid binding	molecular_function	1	3	ENSOARG00000013487,ENSOARG00000014525,ENSOARG00000015616
GO:0016620	oxidoreductase activity, acting on the aldehyde or oxo group of donors, NAD or NADP as acceptor	molecular_function	1	3	ENSOARG00000008291,ENSOARG00000013650,ENSOARG00000007108
GO:0016646	oxidoreductase activity, acting on the CH-NH group of donors, NAD or NADP as acceptor	molecular_function	1	3	ENSOARG00000003065,ENSOARG00000018483,ENSOARG00000013650
GO:0019076	viral release from host cell	biological_process	1	3	ENSOARG00000008262,ENSOARG00000003835,ENSOARG00000016755
GO:0031082	BLOC complex	cellular_component	1	3	ENSOARG00000014115,ENSOARG00000003624,ENSOARG00000012910
GO:0031083	BLOC-1 complex	cellular_component	1	3	ENSOARG00000012910,ENSOARG00000003624,ENSOARG00000014115
GO:0045944	positive regulation of transcription from RNA polymerase II promoter	biological_process	1	3	ENSOARG00000018342,ENSOARG00000003417,ENSOARG00000003475
GO:0071973	bacterial-type flagellum-dependent cell motility	biological_process	1	3	ENSOARG00000004978,ENSOARG00000012558,ENSOARG00000013447
GO:0000077	DNA damage checkpoint	biological_process	1	2	ENSOARG00000011212,ENSOARG00000011318
GO:0000726	non-recombinational repair	biological_process	1	2	ENSOARG00000011884,ENSOARG00000003142
GO:0002253	activation of immune response	biological_process	1	2	ENSOARG00000000785,ENSOARG00000017478
GO:0004803	transposase activity	molecular_function	1	2	ENSOARG00000005371,ENSOARG00000015355
GO:0005520	insulin-like growth factor binding	molecular_function	1	2	ENSOARG00000007393,ENSOARG00000004293
GO:0005747	mitochondrial respiratory chain complex I	cellular_component	1	2	ENSOARG00000014022,ENSOARG00000003076
GO:0006269	DNA replication, synthesis of RNA primer	biological_process	1	2	ENSOARG00000005654,ENSOARG00000007501
GO:0015718	monocarboxylic acid transport	biological_process	1	2	ENSOARG00000006215,ENSOARG00000017320
GO:0015936	coenzyme A metabolic process	biological_process	1	2	ENSOARG00000018309,ENSOARG00000008883
GO:0016571	histone methylation	biological_process	1	2	ENSOARG00000003417,ENSOARG00000006902
GO:0016894	endonuclease activity, active with either ribo- or deoxyribonucleic acids and producing 3'-phosphomonoesters	molecular_function	1	2	ENSOARG00000004909,ENSOARG00000016087
GO:0019855	calcium channel inhibitor activity	molecular_function	1	2	ENSOARG00000009897,ENSOARG00000008784
GO:0019904	protein domain specific binding	molecular_function	1	2	ENSOARG00000014600,ENSOARG00000016120
GO:0030964	NADH dehydrogenase complex	cellular_component	1	2	ENSOARG00000014022,ENSOARG00000003076
GO:0031570	DNA integrity checkpoint	biological_process	1	2	ENSOARG00000011318,ENSOARG00000011212
GO:0033865	nucleoside bisphosphate metabolic process	biological_process	1	2	ENSOARG00000018309,ENSOARG00000008883
GO:0033875	ribonucleoside bisphosphate metabolic process	biological_process	1	2	ENSOARG00000018309,ENSOARG00000008883
GO:0034032	purine nucleoside bisphosphate metabolic process	biological_process	1	2	ENSOARG00000018309,ENSOARG00000008883
GO:0045271	respiratory chain complex I	cellular_component	1	2	ENSOARG00000003076,ENSOARG00000014022
GO:0048511	rhythmic process	biological_process	1	2	ENSOARG00000002286,ENSOARG00000001850
GO:0050830	defense response to Gram-positive bacterium	biological_process	1	2	ENSOARG00000009955,ENSOARG00000011267
GO:0004713	protein tyrosine kinase activity	molecular_function	1	4	ENSOARG00000001497,ENSOARG00000010005,ENSOARG00000018254,ENSOARG00000000285
GO:0010638	positive regulation of organelle organization	biological_process	1	4	ENSOARG00000001302,ENSOARG00000005081,ENSOARG00000007259,ENSOARG00000003103
GO:0015297	antiporter activity	molecular_function	1	4	ENSOARG00000015862,ENSOARG00000018005,ENSOARG00000018143,ENSOARG00000018007
GO:0016569	covalent chromatin modification	biological_process	1	4	ENSOARG00000006902,ENSOARG00000003252,ENSOARG00000002484,ENSOARG00000003417
GO:0016570	histone modification	biological_process	1	4	ENSOARG00000006902,ENSOARG00000002484,ENSOARG00000003252,ENSOARG00000003417
GO:0007346	regulation of mitotic cell cycle	biological_process	1	5	ENSOARG00000009333,ENSOARG00000017614,ENSOARG00000012910,ENSOARG00000005349,ENSOARG00000009973
GO:0009523	photosystem II	cellular_component	1	5	ENSOARG00000009902,ENSOARG00000006536,ENSOARG00000015244,ENSOARG00000004800,ENSOARG00000014541
GO:0016903	oxidoreductase activity, acting on the aldehyde or oxo group of donors	molecular_function	1	5	ENSOARG00000013650,ENSOARG00000007108,ENSOARG00000008291,ENSOARG00000016713,ENSOARG00000008952
GO:0046148	pigment biosynthetic process	biological_process	1	5	ENSOARG00000005841,ENSOARG00000003052,ENSOARG00000005202,ENSOARG00000008713,ENSOARG00000008705
GO:0045786	negative regulation of cell cycle	biological_process	1	6	ENSOARG00000018472,ENSOARG00000012910,ENSOARG00000009973,ENSOARG00000005349,ENSOARG00000017614,ENSOARG00000009333
GO:0048584	positive regulation of response to stimulus	biological_process	1	7	ENSOARG00000006385,ENSOARG00000003103,ENSOARG00000008285,ENSOARG00000000785,ENSOARG00000017579,ENSOARG00000008389,ENSOARG00000017478
GO:0000015	phosphopyruvate hydratase complex	cellular_component	1	1	ENSOARG00000013110
GO:0000087	mitotic M phase	biological_process	1	1	ENSOARG00000005033
GO:0000150	recombinase activity	molecular_function	1	1	ENSOARG00000019943
GO:0000159	protein phosphatase type 2A complex	cellular_component	1	1	ENSOARG00000002427
GO:0000795	synaptonemal complex	cellular_component	1	1	ENSOARG00000013447
GO:0003012	muscle system process	biological_process	1	1	ENSOARG00000007259
GO:0004564	beta-fructofuranosidase activity	molecular_function	1	1	ENSOARG00000001386
GO:0004575	sucrose alpha-glucosidase activity	molecular_function	1	1	ENSOARG00000001386
GO:0004634	phosphopyruvate hydratase activity	molecular_function	1	1	ENSOARG00000013110
GO:0004784	superoxide dismutase activity	molecular_function	1	1	ENSOARG00000015843
GO:0004984	olfactory receptor activity	molecular_function	1	1	ENSOARG00000006025
GO:0005047	signal recognition particle binding	molecular_function	1	1	ENSOARG00000000580
GO:0005157	macrophage colony-stimulating factor receptor binding	molecular_function	1	1	ENSOARG00000004764
GO:0005212	structural constituent of eye lens	molecular_function	1	1	ENSOARG00000015194
GO:0005813	centrosome	cellular_component	1	1	ENSOARG00000014865
GO:0006336	DNA replication-independent nucleosome assembly	biological_process	1	1	ENSOARG00000003810
GO:0006636	unsaturated fatty acid biosynthetic process	biological_process	1	1	ENSOARG00000000341
GO:0006690	icosanoid metabolic process	biological_process	1	1	ENSOARG00000000341
GO:0006691	leukotriene metabolic process	biological_process	1	1	ENSOARG00000000341
GO:0006936	muscle contraction	biological_process	1	1	ENSOARG00000007259
GO:0006937	regulation of muscle contraction	biological_process	1	1	ENSOARG00000007259
GO:0006939	smooth muscle contraction	biological_process	1	1	ENSOARG00000007259
GO:0006940	regulation of smooth muscle contraction	biological_process	1	1	ENSOARG00000007259
GO:0007608	sensory perception of smell	biological_process	1	1	ENSOARG00000006025
GO:0008250	oligosaccharyltransferase complex	cellular_component	1	1	ENSOARG00000014098
GO:0008360	regulation of cell shape	biological_process	1	1	ENSOARG00000009223
GO:0008483	transaminase activity	molecular_function	1	1	ENSOARG00000005228
GO:0008601	protein phosphatase type 2A regulator activity	molecular_function	1	1	ENSOARG00000002427
GO:0008924	malate dehydrogenase (quinone) activity	molecular_function	1	1	ENSOARG00000011579
GO:0009297	pilus assembly	biological_process	1	1	ENSOARG00000018007
GO:0009496	plastoquinol--plastocyanin reductase activity	molecular_function	1	1	ENSOARG00000004241
GO:0009791	post-embryonic development	biological_process	1	1	ENSOARG00000015642
GO:0010257	NADH dehydrogenase complex assembly	biological_process	1	1	ENSOARG00000019061
GO:0010333	terpene synthase activity	molecular_function	1	1	ENSOARG00000006292
GO:0015016	[heparan sulfate]-glucosamine N-sulfotransferase activity	molecular_function	1	1	ENSOARG00000007393
GO:0015850	organic hydroxy compound transport	biological_process	1	1	ENSOARG00000006215
GO:0015926	glucosidase activity	molecular_function	1	1	ENSOARG00000001386
GO:0016721	oxidoreductase activity, acting on superoxide radicals as acceptor	molecular_function	1	1	ENSOARG00000015843
GO:0016728	oxidoreductase activity, acting on CH or CH2 groups, disulfide as acceptor	molecular_function	1	1	ENSOARG00000003102
GO:0016769	transferase activity, transferring nitrogenous groups	molecular_function	1	1	ENSOARG00000005228
GO:0019370	leukotriene biosynthetic process	biological_process	1	1	ENSOARG00000000341
GO:0030193	regulation of blood coagulation	biological_process	1	1	ENSOARG00000004075
GO:0031055	chromatin remodeling at centromere	biological_process	1	1	ENSOARG00000003810
GO:0031341	regulation of cell killing	biological_process	1	1	ENSOARG00000013316
GO:0031704	apelin receptor binding	molecular_function	1	1	ENSOARG00000002773
GO:0032981	mitochondrial respiratory chain complex I assembly	biological_process	1	1	ENSOARG00000019061
GO:0033130	acetylcholine receptor binding	molecular_function	1	1	ENSOARG00000002106
GO:0033559	unsaturated fatty acid metabolic process	biological_process	1	1	ENSOARG00000000341
GO:0034080	CENP-A containing nucleosome assembly	biological_process	1	1	ENSOARG00000003810
GO:0034483	heparan sulfate sulfotransferase activity	molecular_function	1	1	ENSOARG00000007393
GO:0034724	DNA replication-independent nucleosome organization	biological_process	1	1	ENSOARG00000003810
GO:0042546	cell wall biogenesis	biological_process	1	1	ENSOARG00000004808
GO:0042765	GPI-anchor transamidase complex	cellular_component	1	1	ENSOARG00000020579
GO:0043015	gamma-tubulin binding	molecular_function	1	1	ENSOARG00000008840
GO:0043486	histone exchange	biological_process	1	1	ENSOARG00000003810
GO:0043495	protein anchor	molecular_function	1	1	ENSOARG00000002106
GO:0043711	pilus organization	biological_process	1	1	ENSOARG00000018007
GO:0046456	icosanoid biosynthetic process	biological_process	1	1	ENSOARG00000000341
GO:0046649	lymphocyte activation	biological_process	1	1	ENSOARG00000011842
GO:0046660	female sex differentiation	biological_process	1	1	ENSOARG00000004988
GO:0050818	regulation of coagulation	biological_process	1	1	ENSOARG00000004075
GO:0051297	centrosome organization	biological_process	1	1	ENSOARG00000014865
GO:0052880	oxidoreductase activity, acting on diphenols and related substances as donors, with copper protein as acceptor	molecular_function	1	1	ENSOARG00000004241
GO:0061041	regulation of wound healing	biological_process	1	1	ENSOARG00000004075
GO:0061641	CENP-A containing chromatin organization	biological_process	1	1	ENSOARG00000003810
GO:0090257	regulation of muscle system process	biological_process	1	1	ENSOARG00000007259
GO:0090599	alpha-glucosidase activity	molecular_function	1	1	ENSOARG00000001386
GO:0097031	mitochondrial respiratory chain complex I biogenesis	biological_process	1	1	ENSOARG00000019061
GO:1900046	regulation of hemostasis	biological_process	1	1	ENSOARG00000004075
GO:1901568	fatty acid derivative metabolic process	biological_process	1	1	ENSOARG00000000341
GO:1901570	fatty acid derivative biosynthetic process	biological_process	1	1	ENSOARG00000000341
GO:1903034	regulation of response to wounding	biological_process	1	1	ENSOARG00000004075
GO:0016407	acetyltransferase activity	molecular_function	1	8	ENSOARG00000003624,ENSOARG00000007161,ENSOARG00000001546,ENSOARG00000004394,ENSOARG00000010107,ENSOARG00000002484,ENSOARG00000003252,ENSOARG00000007016
GO:0043086	negative regulation of catalytic activity	biological_process	1	8	ENSOARG00000013025,ENSOARG00000016706,ENSOARG00000009973,ENSOARG00000005349,ENSOARG00000006310,ENSOARG00000016430,ENSOARG00000005438,ENSOARG00000012910
GO:0044092	negative regulation of molecular function	biological_process	1	8	ENSOARG00000006310,ENSOARG00000005349,ENSOARG00000009973,ENSOARG00000016706,ENSOARG00000013025,ENSOARG00000012910,ENSOARG00000005438,ENSOARG00000016430
GO:0031300	intrinsic component of organelle membrane	cellular_component	1	9	ENSOARG00000014202,ENSOARG00000002819,ENSOARG00000020579,ENSOARG00000001541,ENSOARG00000010446,ENSOARG00000003998,ENSOARG00000000556,ENSOARG00000005091,ENSOARG00000000065
GO:0031301	integral component of organelle membrane	cellular_component	1	9	ENSOARG00000014202,ENSOARG00000002819,ENSOARG00000020579,ENSOARG00000000556,ENSOARG00000010446,ENSOARG00000001541,ENSOARG00000003998,ENSOARG00000000065,ENSOARG00000005091
GO:0098813	nuclear chromosome segregation	biological_process	1	10	ENSOARG00000010182,ENSOARG00000007611,ENSOARG00000012910,ENSOARG00000013550,ENSOARG00000008197,ENSOARG00000014430,ENSOARG00000003417,ENSOARG00000013447,ENSOARG00000009973,ENSOARG00000005349
GO:0008757	S-adenosylmethionine-dependent methyltransferase activity	molecular_function	1	11	ENSOARG00000018404,ENSOARG00000012693,ENSOARG00000005662,ENSOARG00000013381,ENSOARG00000014177,ENSOARG00000020947,ENSOARG00000007555,ENSOARG00000003417,ENSOARG00000009397,ENSOARG00000007808,ENSOARG00000013212
GO:0033177	proton-transporting two-sector ATPase complex, proton-transporting domain	cellular_component	1	12	ENSOARG00000014581,ENSOARG00000007473,ENSOARG00000007686,ENSOARG00000014868,ENSOARG00000009973,ENSOARG00000008734,ENSOARG00000011432,ENSOARG00000015339,ENSOARG00000002475,ENSOARG00000013534,ENSOARG00000013517,ENSOARG00000009764
GO:0030120	vesicle coat	cellular_component	1	6	ENSOARG00000015473,ENSOARG00000005539,ENSOARG00000016964,ENSOARG00000011682,ENSOARG00000008254,ENSOARG00000011770
GO:0030135	coated vesicle	cellular_component	1	6	ENSOARG00000008254,ENSOARG00000011682,ENSOARG00000011770,ENSOARG00000015473,ENSOARG00000005539,ENSOARG00000016964
GO:0030662	coated vesicle membrane	cellular_component	1	6	ENSOARG00000011682,ENSOARG00000008254,ENSOARG00000011770,ENSOARG00000015473,ENSOARG00000005539,ENSOARG00000016964
GO:0030162	regulation of proteolysis	biological_process	1	7	ENSOARG00000005438,ENSOARG00000016430,ENSOARG00000013025,ENSOARG00000006310,ENSOARG00000012910,ENSOARG00000005349,ENSOARG00000009973
GO:0006790	sulfur compound metabolic process	biological_process	1	8	ENSOARG00000003337,ENSOARG00000001867,ENSOARG00000013730,ENSOARG00000002511,ENSOARG00000003442,ENSOARG00000003073,ENSOARG00000018309,ENSOARG00000005098
GO:0006413	translational initiation	biological_process	1	4	ENSOARG00000002981,ENSOARG00000005917,ENSOARG00000013610,ENSOARG00000001124
GO:0010942	positive regulation of cell death	biological_process	1	4	ENSOARG00000019169,ENSOARG00000003103,ENSOARG00000013316,ENSOARG00000010156
GO:0016628	oxidoreductase activity, acting on the CH-CH group of donors, NAD or NADP as acceptor	molecular_function	1	4	ENSOARG00000013650,ENSOARG00000011777,ENSOARG00000011768,ENSOARG00000008705
GO:0016645	oxidoreductase activity, acting on the CH-NH group of donors	molecular_function	1	4	ENSOARG00000013650,ENSOARG00000018483,ENSOARG00000003065,ENSOARG00000005161
GO:0043065	positive regulation of apoptotic process	biological_process	1	4	ENSOARG00000013316,ENSOARG00000010156,ENSOARG00000003103,ENSOARG00000019169
GO:0043068	positive regulation of programmed cell death	biological_process	1	4	ENSOARG00000019169,ENSOARG00000003103,ENSOARG00000013316,ENSOARG00000010156
GO:0050776	regulation of immune response	biological_process	1	4	ENSOARG00000011842,ENSOARG00000000785,ENSOARG00000017579,ENSOARG00000017478
GO:0051782	negative regulation of cell division	biological_process	1	4	ENSOARG00000012910,ENSOARG00000005349,ENSOARG00000009973,ENSOARG00000018472
GO:0005654	nucleoplasm	cellular_component	1	31	ENSOARG00000018517,ENSOARG00000008041,ENSOARG00000011086,ENSOARG00000016947,ENSOARG00000010130,ENSOARG00000013374,ENSOARG00000008370,ENSOARG00000005135,ENSOARG00000008586,ENSOARG00000007208,ENSOARG00000018799,ENSOARG00000014884,ENSOARG00000005009,ENSOARG00000014962,ENSOARG00000000848,ENSOARG00000003417,ENSOARG00000014868,ENSOARG00000013495,ENSOARG00000000878,ENSOARG00000025182,ENSOARG00000011692,…
GO:0044451	nucleoplasm part	cellular_component	1	31	ENSOARG00000003252,ENSOARG00000002484,ENSOARG00000004434,ENSOARG00000003246,ENSOARG00000010252,ENSOARG00000011692,ENSOARG00000025182,ENSOARG00000017804,ENSOARG00000008291,ENSOARG00000017085,ENSOARG00000000966,ENSOARG00000011381,ENSOARG00000005009,ENSOARG00000014884,ENSOARG00000014962,ENSOARG00000003417,ENSOARG00000000848,ENSOARG00000014868,ENSOARG00000013495,ENSOARG00000000878,ENSOARG00000018517,…
GO:0009896	positive regulation of catabolic process	biological_process	1	10	ENSOARG00000016304,ENSOARG00000005293,ENSOARG00000009301,ENSOARG00000016787,ENSOARG00000012876,ENSOARG00000019061,ENSOARG00000008614,ENSOARG00000004646,ENSOARG00000015355,ENSOARG00000017493
GO:0010508	positive regulation of autophagy	biological_process	1	10	ENSOARG00000016304,ENSOARG00000009301,ENSOARG00000005293,ENSOARG00000016787,ENSOARG00000015355,ENSOARG00000017493,ENSOARG00000004646,ENSOARG00000012876,ENSOARG00000019061,ENSOARG00000008614
GO:0031331	positive regulation of cellular catabolic process	biological_process	1	10	ENSOARG00000016787,ENSOARG00000012876,ENSOARG00000019061,ENSOARG00000008614,ENSOARG00000017493,ENSOARG00000015355,ENSOARG00000004646,ENSOARG00000016304,ENSOARG00000009301,ENSOARG00000005293
GO:0030414	peptidase inhibitor activity	molecular_function	1	19	ENSOARG00000013025,ENSOARG00000000412,ENSOARG00000014725,ENSOARG00000005500,ENSOARG00000010574,ENSOARG00000000650,ENSOARG00000018337,ENSOARG00000005438,ENSOARG00000004759,ENSOARG00000001346,ENSOARG00000017284,ENSOARG00000005662,ENSOARG00000005552,ENSOARG00000012480,ENSOARG00000006310,ENSOARG00000006194,ENSOARG00000017257,ENSOARG00000014548,ENSOARG00000016430
GO:0042802	identical protein binding	molecular_function	1	19	ENSOARG00000003519,ENSOARG00000025182,ENSOARG00000009857,ENSOARG00000000684,ENSOARG00000002106,ENSOARG00000016787,ENSOARG00000012558,ENSOARG00000009698,ENSOARG00000009796,ENSOARG00000004978,ENSOARG00000017295,ENSOARG00000005293,ENSOARG00000012910,ENSOARG00000013534,ENSOARG00000001880,ENSOARG00000008840,ENSOARG00000001846,ENSOARG00000020797,ENSOARG00000013447
GO:0061134	peptidase regulator activity	molecular_function	1	19	ENSOARG00000016430,ENSOARG00000014548,ENSOARG00000017257,ENSOARG00000006194,ENSOARG00000006310,ENSOARG00000012480,ENSOARG00000005552,ENSOARG00000005662,ENSOARG00000001346,ENSOARG00000017284,ENSOARG00000005438,ENSOARG00000004759,ENSOARG00000018337,ENSOARG00000010574,ENSOARG00000000650,ENSOARG00000005500,ENSOARG00000014725,ENSOARG00000000412,ENSOARG00000013025
GO:0005184	neuropeptide hormone activity	molecular_function	1	3	ENSOARG00000006249,ENSOARG00000015488,ENSOARG00000020448
GO:0006261	DNA-dependent DNA replication	biological_process	1	12	ENSOARG00000011422,ENSOARG00000007130,ENSOARG00000003417,ENSOARG00000007501,ENSOARG00000013216,ENSOARG00000006174,ENSOARG00000017804,ENSOARG00000007261,ENSOARG00000006991,ENSOARG00000005654,ENSOARG00000012495,ENSOARG00000008214
GO:0051641	cellular localization	biological_process	1	100	ENSOARG00000004938,ENSOARG00000009672,ENSOARG00000006414,ENSOARG00000001846,ENSOARG00000004068,ENSOARG00000004800,ENSOARG00000016374,ENSOARG00000012907,ENSOARG00000010834,ENSOARG00000014872,ENSOARG00000018352,ENSOARG00000011301,ENSOARG00000014644,ENSOARG00000005349,ENSOARG00000011770,ENSOARG00000005826,ENSOARG00000011682,ENSOARG00000016787,ENSOARG00000015473,ENSOARG00000013684,ENSOARG00000015077,…
GO:0001558	regulation of cell growth	biological_process	1	2	ENSOARG00000004293,ENSOARG00000007393
GO:0004488	methylenetetrahydrofolate dehydrogenase (NADP+) activity	molecular_function	1	2	ENSOARG00000013650,ENSOARG00000003065
GO:0007224	smoothened signaling pathway	biological_process	1	2	ENSOARG00000007030,ENSOARG00000005576
GO:0007267	cell-cell signaling	biological_process	1	2	ENSOARG00000006942,ENSOARG00000002106
GO:0019751	polyol metabolic process	biological_process	1	2	ENSOARG00000013461,ENSOARG00000021179
GO:0051205	protein insertion into membrane	biological_process	1	2	ENSOARG00000005349,ENSOARG00000005263
GO:0006091	generation of precursor metabolites and energy	biological_process	1	22	ENSOARG00000014872,ENSOARG00000006536,ENSOARG00000006962,ENSOARG00000007294,ENSOARG00000000247,ENSOARG00000013110,ENSOARG00000003648,ENSOARG00000017808,ENSOARG00000014962,ENSOARG00000004800,ENSOARG00000006907,ENSOARG00000017199,ENSOARG00000014865,ENSOARG00000010133,ENSOARG00000010107,ENSOARG00000003385,ENSOARG00000004502,ENSOARG00000010770,ENSOARG00000011579,ENSOARG00000009698,ENSOARG00000013790,…
GO:0015980	energy derivation by oxidation of organic compounds	biological_process	1	10	ENSOARG00000014962,ENSOARG00000004577,ENSOARG00000010133,ENSOARG00000014865,ENSOARG00000011579,ENSOARG00000009698,ENSOARG00000010770,ENSOARG00000006962,ENSOARG00000014872,ENSOARG00000007294
GO:0008276	protein methyltransferase activity	molecular_function	1	7	ENSOARG00000013381,ENSOARG00000005662,ENSOARG00000013212,ENSOARG00000014177,ENSOARG00000018404,ENSOARG00000012693,ENSOARG00000003417
GO:0004017	adenylate kinase activity	molecular_function	1	13	ENSOARG00000009071,ENSOARG00000003673,ENSOARG00000015774,ENSOARG00000011683,ENSOARG00000014764,ENSOARG00000018244,ENSOARG00000001296,ENSOARG00000011770,ENSOARG00000005075,ENSOARG00000018436,ENSOARG00000007742,ENSOARG00000005260,ENSOARG00000005318
GO:0006403	RNA localization	biological_process	1	6	ENSOARG00000009301,ENSOARG00000014055,ENSOARG00000020474,ENSOARG00000002475,ENSOARG00000016304,ENSOARG00000000224
GO:0050657	nucleic acid transport	biological_process	1	6	ENSOARG00000016304,ENSOARG00000002475,ENSOARG00000020474,ENSOARG00000000224,ENSOARG00000009301,ENSOARG00000014055
GO:0050658	RNA transport	biological_process	1	6	ENSOARG00000000224,ENSOARG00000020474,ENSOARG00000002475,ENSOARG00000016304,ENSOARG00000014055,ENSOARG00000009301
GO:0051236	establishment of RNA localization	biological_process	1	6	ENSOARG00000009301,ENSOARG00000014055,ENSOARG00000016304,ENSOARG00000002475,ENSOARG00000020474,ENSOARG00000000224
GO:0006720	isoprenoid metabolic process	biological_process	1	5	ENSOARG00000011026,ENSOARG00000005841,ENSOARG00000003052,ENSOARG00000008705,ENSOARG00000016713
GO:0008299	isoprenoid biosynthetic process	biological_process	1	5	ENSOARG00000003052,ENSOARG00000011026,ENSOARG00000005841,ENSOARG00000016713,ENSOARG00000008705
GO:0052689	carboxylic ester hydrolase activity	molecular_function	1	5	ENSOARG00000010844,ENSOARG00000014144,ENSOARG00000010595,ENSOARG00000019436,ENSOARG00000015354
GO:0044724	single-organism carbohydrate catabolic process	biological_process	1	4	ENSOARG00000013110,ENSOARG00000004502,ENSOARG00000013790,ENSOARG00000004733
GO:0009165	nucleotide biosynthetic process	biological_process	1	20	ENSOARG00000008734,ENSOARG00000014702,ENSOARG00000011432,ENSOARG00000007702,ENSOARG00000002932,ENSOARG00000008753,ENSOARG00000018476,ENSOARG00000018309,ENSOARG00000001499,ENSOARG00000019965,ENSOARG00000009486,ENSOARG00000015860,ENSOARG00000013517,ENSOARG00000017199,ENSOARG00000009764,ENSOARG00000008883,ENSOARG00000010375,ENSOARG00000013527,ENSOARG00000013072,ENSOARG00000002033
GO:1901293	nucleoside phosphate biosynthetic process	biological_process	1	20	ENSOARG00000001499,ENSOARG00000019965,ENSOARG00000018309,ENSOARG00000018476,ENSOARG00000008753,ENSOARG00000002932,ENSOARG00000007702,ENSOARG00000008734,ENSOARG00000011432,ENSOARG00000014702,ENSOARG00000002033,ENSOARG00000013072,ENSOARG00000013527,ENSOARG00000008883,ENSOARG00000010375,ENSOARG00000009764,ENSOARG00000017199,ENSOARG00000013517,ENSOARG00000015860,ENSOARG00000009486
GO:0006996	organelle organization	biological_process	1	109	ENSOARG00000011551,ENSOARG00000002230,ENSOARG00000004978,ENSOARG00000021197,ENSOARG00000005293,ENSOARG00000002475,ENSOARG00000006283,ENSOARG00000016959,ENSOARG00000003417,ENSOARG00000014330,ENSOARG00000002275,ENSOARG00000000749,ENSOARG00000005365,ENSOARG00000008614,ENSOARG00000019061,ENSOARG00000012454,ENSOARG00000016304,ENSOARG00000015326,ENSOARG00000007651,ENSOARG00000007671,ENSOARG00000004073,…
GO:0003684	damaged DNA binding	molecular_function	1	3	ENSOARG00000007483,ENSOARG00000020803,ENSOARG00000005263
GO:0016706	oxidoreductase activity, acting on paired donors, with incorporation or reduction of molecular oxygen, 2-oxoglutarate as one donor, and incorporation of one atom each of oxygen into both donors	molecular_function	1	3	ENSOARG00000015136,ENSOARG00000023332,ENSOARG00000016334
GO:0051240	positive regulation of multicellular organismal process	biological_process	1	3	ENSOARG00000008285,ENSOARG00000015642,ENSOARG00000008389
GO:0032940	secretion by cell	biological_process	1	11	ENSOARG00000016872,ENSOARG00000012558,ENSOARG00000018700,ENSOARG00000002897,ENSOARG00000015791,ENSOARG00000009973,ENSOARG00000004800,ENSOARG00000005523,ENSOARG00000013391,ENSOARG00000016374,ENSOARG00000003301
GO:0046903	secretion	biological_process	1	11	ENSOARG00000003301,ENSOARG00000016374,ENSOARG00000013391,ENSOARG00000004800,ENSOARG00000005523,ENSOARG00000012558,ENSOARG00000018700,ENSOARG00000002897,ENSOARG00000015791,ENSOARG00000009973,ENSOARG00000016872
GO:0016893	endonuclease activity, active with either ribo- or deoxyribonucleic acids and producing 5'-phosphomonoesters	molecular_function	1	10	ENSOARG00000000443,ENSOARG00000008962,ENSOARG00000010505,ENSOARG00000018241,ENSOARG00000016790,ENSOARG00000011473,ENSOARG00000000844,ENSOARG00000002897,ENSOARG00000004807,ENSOARG00000002069
GO:0004866	endopeptidase inhibitor activity	molecular_function	1	14	ENSOARG00000006310,ENSOARG00000014725,ENSOARG00000000412,ENSOARG00000012480,ENSOARG00000013025,ENSOARG00000005552,ENSOARG00000005662,ENSOARG00000005438,ENSOARG00000017284,ENSOARG00000014548,ENSOARG00000016430,ENSOARG00000001346,ENSOARG00000017257,ENSOARG00000018337
GO:0010941	regulation of cell death	biological_process	1	14	ENSOARG00000010156,ENSOARG00000017441,ENSOARG00000004646,ENSOARG00000008285,ENSOARG00000003103,ENSOARG00000012444,ENSOARG00000010067,ENSOARG00000018468,ENSOARG00000008389,ENSOARG00000009701,ENSOARG00000013316,ENSOARG00000007425,ENSOARG00000019169,ENSOARG00000000533
GO:0042981	regulation of apoptotic process	biological_process	1	14	ENSOARG00000007425,ENSOARG00000019169,ENSOARG00000000533,ENSOARG00000013316,ENSOARG00000008389,ENSOARG00000009701,ENSOARG00000018468,ENSOARG00000010067,ENSOARG00000012444,ENSOARG00000008285,ENSOARG00000003103,ENSOARG00000004646,ENSOARG00000010156,ENSOARG00000017441
GO:0043067	regulation of programmed cell death	biological_process	1	14	ENSOARG00000017441,ENSOARG00000010156,ENSOARG00000012444,ENSOARG00000010067,ENSOARG00000003103,ENSOARG00000008285,ENSOARG00000004646,ENSOARG00000013316,ENSOARG00000009701,ENSOARG00000008389,ENSOARG00000018468,ENSOARG00000007425,ENSOARG00000019169,ENSOARG00000000533
GO:0061135	endopeptidase regulator activity	molecular_function	1	14	ENSOARG00000005662,ENSOARG00000005552,ENSOARG00000005438,ENSOARG00000017284,ENSOARG00000014548,ENSOARG00000016430,ENSOARG00000001346,ENSOARG00000017257,ENSOARG00000018337,ENSOARG00000006310,ENSOARG00000014725,ENSOARG00000000412,ENSOARG00000012480,ENSOARG00000013025
GO:0009108	coenzyme biosynthetic process	biological_process	1	9	ENSOARG00000003065,ENSOARG00000018309,ENSOARG00000002033,ENSOARG00000013650,ENSOARG00000008883,ENSOARG00000000946,ENSOARG00000003337,ENSOARG00000001867,ENSOARG00000000480
GO:0000178	exosome (RNase complex)	cellular_component	1	1	ENSOARG00000003668
GO:0000213	tRNA-intron endonuclease activity	molecular_function	1	1	ENSOARG00000016087
GO:0000439	core TFIIH complex	cellular_component	1	1	ENSOARG00000003037
GO:0003906	DNA-(apurinic or apyrimidinic site) lyase activity	molecular_function	1	1	ENSOARG00000005263
GO:0005048	signal sequence binding	molecular_function	1	1	ENSOARG00000004118
GO:0005523	tropomyosin binding	molecular_function	1	1	ENSOARG00000000119
GO:0005758	mitochondrial intermembrane space	cellular_component	1	1	ENSOARG00000018309
GO:0008661	1-deoxy-D-xylulose-5-phosphate synthase activity	molecular_function	1	1	ENSOARG00000016713
GO:0009074	aromatic amino acid family catabolic process	biological_process	1	1	ENSOARG00000008188
GO:0009225	nucleotide-sugar metabolic process	biological_process	1	1	ENSOARG00000005321
GO:0009295	nucleoid	cellular_component	1	1	ENSOARG00000015616
GO:0016530	metallochaperone activity	molecular_function	1	1	ENSOARG00000018309
GO:0016531	copper chaperone activity	molecular_function	1	1	ENSOARG00000018309
GO:0016744	transferase activity, transferring aldehyde or ketonic groups	molecular_function	1	1	ENSOARG00000016713
GO:0016884	carbon-nitrogen ligase activity, with glutamine as amido-N-donor	molecular_function	1	1	ENSOARG00000004355
GO:0018195	peptidyl-arginine modification	biological_process	1	1	ENSOARG00000006902
GO:0019203	carbohydrate phosphatase activity	molecular_function	1	1	ENSOARG00000007858
GO:0031970	organelle envelope lumen	cellular_component	1	1	ENSOARG00000018309
GO:0042151	nematocyst	cellular_component	1	1	ENSOARG00000009354
GO:0042886	amide transport	biological_process	1	1	ENSOARG00000002339
GO:0045595	regulation of cell differentiation	biological_process	1	1	ENSOARG00000019169
GO:0046351	disaccharide biosynthetic process	biological_process	1	1	ENSOARG00000007858
GO:0046789	host cell surface receptor binding	molecular_function	1	1	ENSOARG00000012795
GO:0046812	host cell surface binding	molecular_function	1	1	ENSOARG00000012795
GO:0050308	sugar-phosphatase activity	molecular_function	1	1	ENSOARG00000007858
GO:0051694	pointed-end actin filament capping	biological_process	1	1	ENSOARG00000000119
GO:0030163	protein catabolic process	biological_process	1	16	ENSOARG00000004978,ENSOARG00000012910,ENSOARG00000000038,ENSOARG00000006724,ENSOARG00000006729,ENSOARG00000008074,ENSOARG00000015370,ENSOARG00000020579,ENSOARG00000007483,ENSOARG00000018761,ENSOARG00000013192,ENSOARG00000017617,ENSOARG00000005349,ENSOARG00000009973,ENSOARG00000005094,ENSOARG00000005954
GO:0008565	protein transporter activity	molecular_function	1	8	ENSOARG00000013678,ENSOARG00000006688,ENSOARG00000004186,ENSOARG00000013534,ENSOARG00000001941,ENSOARG00000015504,ENSOARG00000002475,ENSOARG00000002507
GO:0051213	dioxygenase activity	molecular_function	1	7	ENSOARG00000015136,ENSOARG00000002819,ENSOARG00000023332,ENSOARG00000018715,ENSOARG00000016334,ENSOARG00000008188,ENSOARG00000018782
GO:0030659	cytoplasmic vesicle membrane	cellular_component	1	6	ENSOARG00000015473,ENSOARG00000005539,ENSOARG00000016964,ENSOARG00000011770,ENSOARG00000008254,ENSOARG00000011682
GO:0004842	ubiquitin-protein transferase activity	molecular_function	1	26	ENSOARG00000017240,ENSOARG00000004646,ENSOARG00000003953,ENSOARG00000001138,ENSOARG00000007377,ENSOARG00000000110,ENSOARG00000013373,ENSOARG00000012951,ENSOARG00000004608,ENSOARG00000018674,ENSOARG00000013215,ENSOARG00000011683,ENSOARG00000000818,ENSOARG00000015671,ENSOARG00000007173,ENSOARG00000003318,ENSOARG00000007392,ENSOARG00000008941,ENSOARG00000005399,ENSOARG00000006987,ENSOARG00000003095,…
GO:0019787	ubiquitin-like protein transferase activity	molecular_function	1	26	ENSOARG00000008958,ENSOARG00000016549,ENSOARG00000007445,ENSOARG00000011435,ENSOARG00000008311,ENSOARG00000005399,ENSOARG00000006987,ENSOARG00000003095,ENSOARG00000003318,ENSOARG00000007173,ENSOARG00000008941,ENSOARG00000007392,ENSOARG00000018674,ENSOARG00000011683,ENSOARG00000013215,ENSOARG00000000818,ENSOARG00000015671,ENSOARG00000012951,ENSOARG00000013373,ENSOARG00000000110,ENSOARG00000004608,…
GO:0046907	intracellular transport	biological_process	1	82	ENSOARG00000007573,ENSOARG00000015164,ENSOARG00000004186,ENSOARG00000019436,ENSOARG00000004540,ENSOARG00000007671,ENSOARG00000015616,ENSOARG00000009973,ENSOARG00000004943,ENSOARG00000008254,ENSOARG00000014988,ENSOARG00000013405,ENSOARG00000010639,ENSOARG00000002475,ENSOARG00000016959,ENSOARG00000001560,ENSOARG00000007995,ENSOARG00000000413,ENSOARG00000014682,ENSOARG00000005286,ENSOARG00000025182,…
GO:0006879	cellular iron ion homeostasis	biological_process	1	5	ENSOARG00000013487,ENSOARG00000001340,ENSOARG00000004319,ENSOARG00000010701,ENSOARG00000004666
GO:0046916	cellular transition metal ion homeostasis	biological_process	1	5	ENSOARG00000004666,ENSOARG00000010701,ENSOARG00000013487,ENSOARG00000001340,ENSOARG00000004319
GO:0055072	iron ion homeostasis	biological_process	1	5	ENSOARG00000004666,ENSOARG00000010701,ENSOARG00000001340,ENSOARG00000013487,ENSOARG00000004319
GO:0006817	phosphate ion transport	biological_process	1	2	ENSOARG00000014307,ENSOARG00000015269
GO:0016049	cell growth	biological_process	1	2	ENSOARG00000004293,ENSOARG00000007393
GO:0016929	SUMO-specific protease activity	molecular_function	1	2	ENSOARG00000005706,ENSOARG00000005469
GO:0032183	SUMO binding	molecular_function	1	2	ENSOARG00000005706,ENSOARG00000005469
GO:0044380	protein localization to cytoskeleton	biological_process	1	2	ENSOARG00000004978,ENSOARG00000007471
GO:0070122	isopeptidase activity	molecular_function	1	2	ENSOARG00000005706,ENSOARG00000005469
GO:0070138	ubiquitin-like protein-specific isopeptidase activity	molecular_function	1	2	ENSOARG00000005469,ENSOARG00000005706
GO:0070140	SUMO-specific isopeptidase activity	molecular_function	1	2	ENSOARG00000005469,ENSOARG00000005706
GO:0071988	protein localization to spindle pole body	biological_process	1	2	ENSOARG00000004978,ENSOARG00000007471
GO:0072698	protein localization to microtubule cytoskeleton	biological_process	1	2	ENSOARG00000004978,ENSOARG00000007471
GO:0016776	phosphotransferase activity, phosphate group as acceptor	molecular_function	1	14	ENSOARG00000005318,ENSOARG00000005260,ENSOARG00000007742,ENSOARG00000005075,ENSOARG00000009486,ENSOARG00000011770,ENSOARG00000018436,ENSOARG00000014764,ENSOARG00000011683,ENSOARG00000001296,ENSOARG00000018244,ENSOARG00000015774,ENSOARG00000009071,ENSOARG00000003673
GO:0004519	endonuclease activity	molecular_function	1	17	ENSOARG00000005870,ENSOARG00000005263,ENSOARG00000008962,ENSOARG00000000443,ENSOARG00000003079,ENSOARG00000016790,ENSOARG00000016087,ENSOARG00000018241,ENSOARG00000010505,ENSOARG00000008188,ENSOARG00000002897,ENSOARG00000004807,ENSOARG00000000766,ENSOARG00000000844,ENSOARG00000002069,ENSOARG00000011473,ENSOARG00000004909
GO:0015630	microtubule cytoskeleton	cellular_component	1	22	ENSOARG00000010182,ENSOARG00000000363,ENSOARG00000003933,ENSOARG00000012910,ENSOARG00000013550,ENSOARG00000004978,ENSOARG00000014865,ENSOARG00000003064,ENSOARG00000002205,ENSOARG00000015028,ENSOARG00000025182,ENSOARG00000007611,ENSOARG00000004141,ENSOARG00000016755,ENSOARG00000012318,ENSOARG00000001607,ENSOARG00000007108,ENSOARG00000007259,ENSOARG00000001302,ENSOARG00000005161,ENSOARG00000015259,…
GO:0006779	porphyrin-containing compound biosynthetic process	biological_process	1	4	ENSOARG00000008705,ENSOARG00000005202,ENSOARG00000009939,ENSOARG00000008713
GO:0044770	cell cycle phase transition	biological_process	1	4	ENSOARG00000012910,ENSOARG00000009973,ENSOARG00000005349,ENSOARG00000017614
GO:0044772	mitotic cell cycle phase transition	biological_process	1	4	ENSOARG00000005349,ENSOARG00000012910,ENSOARG00000009973,ENSOARG00000017614
GO:1901987	regulation of cell cycle phase transition	biological_process	1	4	ENSOARG00000005349,ENSOARG00000012910,ENSOARG00000009973,ENSOARG00000017614
GO:1901990	regulation of mitotic cell cycle phase transition	biological_process	1	4	ENSOARG00000012910,ENSOARG00000005349,ENSOARG00000009973,ENSOARG00000017614
GO:0022843	voltage-gated cation channel activity	molecular_function	1	9	ENSOARG00000000067,ENSOARG00000001512,ENSOARG00000004430,ENSOARG00000018013,ENSOARG00000008397,ENSOARG00000014087,ENSOARG00000018790,ENSOARG00000012593,ENSOARG00000014172
GO:0030246	carbohydrate binding	molecular_function	1	9	ENSOARG00000005096,ENSOARG00000008375,ENSOARG00000002688,ENSOARG00000016334,ENSOARG00000013684,ENSOARG00000006228,ENSOARG00000012703,ENSOARG00000006194,ENSOARG00000003629
GO:0006605	protein targeting	biological_process	1	27	ENSOARG00000010529,ENSOARG00000013405,ENSOARG00000010834,ENSOARG00000009301,ENSOARG00000014872,ENSOARG00000010639,ENSOARG00000010739,ENSOARG00000013082,ENSOARG00000003337,ENSOARG00000013534,ENSOARG00000016959,ENSOARG00000006414,ENSOARG00000001846,ENSOARG00000003291,ENSOARG00000001560,ENSOARG00000011558,ENSOARG00000001140,ENSOARG00000018095,ENSOARG00000013447,ENSOARG00000007573,ENSOARG00000014682,…
GO:0001664	G-protein coupled receptor binding	molecular_function	1	7	ENSOARG00000014723,ENSOARG00000004055,ENSOARG00000005045,ENSOARG00000003210,ENSOARG00000021197,ENSOARG00000002773,ENSOARG00000002991
GO:0008146	sulfotransferase activity	molecular_function	1	7	ENSOARG00000011881,ENSOARG00000002580,ENSOARG00000007393,ENSOARG00000004452,ENSOARG00000009887,ENSOARG00000016450,ENSOARG00000007016
GO:0003690	double-stranded DNA binding	molecular_function	1	6	ENSOARG00000019074,ENSOARG00000001850,ENSOARG00000015791,ENSOARG00000016374,ENSOARG00000016550,ENSOARG00000014178
GO:0015931	nucleobase-containing compound transport	biological_process	1	6	ENSOARG00000014055,ENSOARG00000009301,ENSOARG00000000224,ENSOARG00000020474,ENSOARG00000002475,ENSOARG00000016304
GO:0019201	nucleotide kinase activity	molecular_function	1	14	ENSOARG00000005260,ENSOARG00000007742,ENSOARG00000005318,ENSOARG00000011770,ENSOARG00000005075,ENSOARG00000018436,ENSOARG00000011683,ENSOARG00000014764,ENSOARG00000018244,ENSOARG00000010252,ENSOARG00000001296,ENSOARG00000003673,ENSOARG00000009071,ENSOARG00000015774
GO:0001522	pseudouridine synthesis	biological_process	1	3	ENSOARG00000018629,ENSOARG00000013316,ENSOARG00000020235
GO:0003950	NAD+ ADP-ribosyltransferase activity	molecular_function	1	3	ENSOARG00000000811,ENSOARG00000000156,ENSOARG00000012408
[truncated: 1,063 more rows]

## Sheet: Gene references
Ensembl ID	Gene name
ENSOARG00000000038	FIBP
ENSOARG00000000042	CYP2E1
[truncated: 2,363 more rows]
