# Supplementary material for: Genome-Wide Methylation Profiling in the Thalamus of Scrapie Sheep
Source: Front Vet Sci. 2022 Feb 16;9:824677. doi: 10.3389/fvets.2022.824677 (PMC8888973; doi:10.3389/fvets.2022.824677)
Supplement: Supplementary file 5 [file Table_4.XLSX]

## Sheet: DMR Hyper KEGG ordenado
##Databases: KEGG PATHWAY
##Statistical test method: hypergeometric test / Fisher's exact test
##FDR correction method: Benjamini and Hochberg
#Term	Database	ID	Input number	Background number	P-Value	Corrected P-Value	Input	Hyperlink
Calcium signaling pathway	KEGG PATHWAY	oas04020	59	186	38953	0.00105173197046	ENSOARG00000010150|ENSOARG00000012997|ENSOARG00000013527|ENSOARG00000017889|ENSOARG00000013753|ENSOARG00000007374|ENSOARG00000007793|ENSOARG00000008926|ENSOARG00000006566|ENSOARG00000001979|ENSOARG00000001142|ENSOARG00000003798|ENSOARG00000016744|ENSOARG00000002141|ENSOARG00000014445|ENSOARG00000014614|ENSOARG00000018609|ENSOARG00000001573|ENSOARG00000020162|ENSOARG00000016562|ENSOARG00000000130|…	http://www.genome.jp/kegg-bin/show_pathway?oas04020/oas:101116246%09red/oas:101106079%09red/oas:443533%09red/oas:101118035%09red/oas:101113074%09red/oas:101119359%09red/oas:101102089%09red/oas:101104779%09red/oas:101117004%09red/oas:101116105%09red/oas:101116807%09red/oas:101113317%09red/oas:101108767%09red/oas:100217403%09red/oas:101118870%09red/oas:780479%09red/oas:101110074%09red/oas:780519%09…
ABC transporters	KEGG PATHWAY	oas02010	24	55	6.57679e+06	0.00887866034679	ENSOARG00000003073|ENSOARG00000001232|ENSOARG00000018133|ENSOARG00000016747|ENSOARG00000015616|ENSOARG00000001404|ENSOARG00000001021|ENSOARG00000016624|ENSOARG00000001553|ENSOARG00000025170|ENSOARG00000018095|ENSOARG00000018170|ENSOARG00000009916|ENSOARG00000001163|ENSOARG00000009522|ENSOARG00000001169|ENSOARG00000013972|ENSOARG00000001808|ENSOARG00000014704|ENSOARG00000001114|ENSOARG00000001030|…	http://www.genome.jp/kegg-bin/show_pathway?oas02010/oas:101106333%09red/oas:101115303%09red/oas:101107030%09red/oas:101114921%09red/oas:101115563%09red/oas:101106781%09red/oas:101115292%09red/oas:101115674%09red/oas:443347%09red/oas:101109370%09red/oas:101102120%09red/oas:101113989%09red/oas:101109105%09red/oas:101110991%09red/oas:101120522%09red/oas:101115808%09red/oas:443367%09red/oas:101104887…
Long-term depression	KEGG PATHWAY	oas04730	21	59	0.00155115265993	0.122146025097	ENSOARG00000010005|ENSOARG00000002141|ENSOARG00000010375|ENSOARG00000010180|ENSOARG00000020162|ENSOARG00000015686|ENSOARG00000005639|ENSOARG00000005704|ENSOARG00000015049|ENSOARG00000016562|ENSOARG00000014624|ENSOARG00000015529|ENSOARG00000011170|ENSOARG00000009425|ENSOARG00000020474|ENSOARG00000020466|ENSOARG00000004210|ENSOARG00000004437|ENSOARG00000006222|ENSOARG00000017631|ENSOARG00000007889	http://www.genome.jp/kegg-bin/show_pathway?oas04730/oas:101115485%09red/oas:101118410%09red/oas:443025%09red/oas:101112591%09red/oas:443101%09red/oas:101115302%09red/oas:443515%09red/oas:101111070%09red/oas:101113074%09red/oas:101104339%09red/oas:101113317%09red/oas:443533%09red/oas:101116105%09red/oas:443272%09red/oas:443271%09red/oas:101115640%09red/oas:101108511%09red/oas:101110074%09red/oas:1…
Adherens junction	KEGG PATHWAY	oas04520	24	73	0.00180957074218	0.122146025097	ENSOARG00000013753|ENSOARG00000013427|ENSOARG00000016530|ENSOARG00000008520|ENSOARG00000001576|ENSOARG00000009370|ENSOARG00000017460|ENSOARG00000018276|ENSOARG00000004731|ENSOARG00000010005|ENSOARG00000013765|ENSOARG00000008199|ENSOARG00000015529|ENSOARG00000011865|ENSOARG00000012352|ENSOARG00000000549|ENSOARG00000004988|ENSOARG00000016295|ENSOARG00000014726|ENSOARG00000002484|ENSOARG00000012699|…	http://www.genome.jp/kegg-bin/show_pathway?oas04520/oas:101102951%09red/oas:101116172%09red/oas:443515%09red/oas:443431%09red/oas:101114880%09red/oas:101112406%09red/oas:443340%09red/oas:101116372%09red/oas:780479%09red/oas:443200%09red/oas:780519%09red/oas:101102742%09red/oas:101123346%09red/oas:101118068%09red/oas:101111996%09red/oas:101121292%09red/oas:101101980%09red/oas:101115800%09red/oas:4…
Bile secretion	KEGG PATHWAY	oas04976	24	83	0.00693496177394	0.374487935793	ENSOARG00000013527|ENSOARG00000018133|ENSOARG00000018396|ENSOARG00000014702|ENSOARG00000001404|ENSOARG00000001021|ENSOARG00000015862|ENSOARG00000016562|ENSOARG00000001553|ENSOARG00000025170|ENSOARG00000008251|ENSOARG00000008896|ENSOARG00000007775|ENSOARG00000001163|ENSOARG00000005368|ENSOARG00000001169|ENSOARG00000001808|ENSOARG00000001114|ENSOARG00000001232|ENSOARG00000002078|ENSOARG00000001372|…	http://www.genome.jp/kegg-bin/show_pathway?oas04976/oas:443347%09red/oas:494437%09red/oas:101107030%09red/oas:101109370%09red/oas:101113325%09red/oas:101103751%09red/oas:442999%09red/oas:101102089%09red/oas:101117327%09red/oas:101114215%09red/oas:101109105%09red/oas:101120497%09red/oas:101116807%09red/oas:101115640%09red/oas:443367%09red/oas:101106781%09red/oas:101114965%09red/oas:101106534%09red…
NF-kappa B signaling pathway	KEGG PATHWAY	oas04064	24	89	0.0136564111255	0.603753027187	ENSOARG00000011894|ENSOARG00000004978|ENSOARG00000010988|ENSOARG00000018816|ENSOARG00000005691|ENSOARG00000005875|ENSOARG00000016314|ENSOARG00000001262|ENSOARG00000008994|ENSOARG00000010396|ENSOARG00000003246|ENSOARG00000012557|ENSOARG00000002717|ENSOARG00000001700|ENSOARG00000000569|ENSOARG00000007320|ENSOARG00000005525|ENSOARG00000006262|ENSOARG00000001031|ENSOARG00000008988|ENSOARG00000001544|…	http://www.genome.jp/kegg-bin/show_pathway?oas04064/oas:101105847%09red/oas:101113156%09red/oas:101104595%09red/oas:101111042%09red/oas:101111241%09red/oas:443061%09red/oas:101118490%09red/oas:101116274%09red/oas:101120322%09red/oas:100036758%09red/oas:101121405%09red/oas:678682%09red/oas:101119602%09red/oas:101116396%09red/oas:780484%09red/oas:101122873%09red/oas:101110186%09red/oas:101118799%09…
Insulin secretion	KEGG PATHWAY	oas04911	23	86	0.0167275121014	0.603753027187	ENSOARG00000015987|ENSOARG00000013527|ENSOARG00000007533|ENSOARG00000020162|ENSOARG00000016562|ENSOARG00000009163|ENSOARG00000008251|ENSOARG00000012120|ENSOARG00000015802|ENSOARG00000008896|ENSOARG00000015686|ENSOARG00000005639|ENSOARG00000003188|ENSOARG00000015725|ENSOARG00000008337|ENSOARG00000017449|ENSOARG00000017631|ENSOARG00000016391|ENSOARG00000003612|ENSOARG00000016200|ENSOARG00000014702|…	http://www.genome.jp/kegg-bin/show_pathway?oas04911/oas:101113074%09red/oas:101112696%09red/oas:101102089%09red/oas:101117327%09red/oas:101108884%09red/oas:101116105%09red/oas:101116807%09red/oas:101108767%09red/oas:101113882%09red/oas:101123291%09red/oas:101120522%09red/oas:101118410%09red/oas:100270685%09red/oas:443231%09red/oas:101110074%09red/oas:101115640%09red/oas:101112056%09red/oas:101103…
Gastric acid secretion	KEGG PATHWAY	oas04971	20	72	0.0180332919033	0.603753027187	ENSOARG00000002801|ENSOARG00000002794|ENSOARG00000001573|ENSOARG00000020162|ENSOARG00000015686|ENSOARG00000005639|ENSOARG00000004438|ENSOARG00000015725|ENSOARG00000018133|ENSOARG00000008251|ENSOARG00000003086|ENSOARG00000014702|ENSOARG00000016562|ENSOARG00000013527|ENSOARG00000008337|ENSOARG00000015706|ENSOARG00000008896|ENSOARG00000002495|ENSOARG00000017631|ENSOARG00000010180	http://www.genome.jp/kegg-bin/show_pathway?oas04971/oas:101110420%09red/oas:101118410%09red/oas:443347%09red/oas:101115640%09red/oas:101117327%09red/oas:101113325%09red/oas:101119596%09red/oas:101103751%09red/oas:101113074%09red/oas:101118870%09red/oas:101113784%09red/oas:101111897%09red/oas:101102089%09red/oas:101108884%09red/oas:101116105%09red/oas:101116807%09red/oas:101113317%09red/oas:101110…
Focal adhesion	KEGG PATHWAY	oas04510	46	210	0.0219246911025	0.603753027187	ENSOARG00000011850|ENSOARG00000013521|ENSOARG00000013753|ENSOARG00000015097|ENSOARG00000003372|ENSOARG00000007694|ENSOARG00000006526|ENSOARG00000002682|ENSOARG00000014799|ENSOARG00000008520|ENSOARG00000000603|ENSOARG00000020143|ENSOARG00000000498|ENSOARG00000018483|ENSOARG00000001573|ENSOARG00000016563|ENSOARG00000017460|ENSOARG00000006538|ENSOARG00000009960|ENSOARG00000008370|ENSOARG00000013616|…	http://www.genome.jp/kegg-bin/show_pathway?oas04510/oas:101111491%09red/oas:101117424%09red/oas:101113014%09red/oas:443515%09red/oas:101117247%09red/oas:101117205%09red/oas:101120460%09red/oas:101112406%09red/oas:443340%09red/oas:101119242%09red/oas:101109832%09red/oas:101116840%09red/oas:101120658%09red/oas:101110074%09red/oas:101105162%09red/oas:780519%09red/oas:101115719%09red/oas:101113784%09…
cAMP signaling pathway	KEGG PATHWAY	oas04024	47	216	0.0226678668732	0.603753027187	ENSOARG00000009425|ENSOARG00000013527|ENSOARG00000010363|ENSOARG00000018133|ENSOARG00000000970|ENSOARG00000007793|ENSOARG00000007533|ENSOARG00000001169|ENSOARG00000001811|ENSOARG00000016237|ENSOARG00000003798|ENSOARG00000006222|ENSOARG00000013779|ENSOARG00000001404|ENSOARG00000001021|ENSOARG00000016562|ENSOARG00000017460|ENSOARG00000001553|ENSOARG00000008251|ENSOARG00000001163|ENSOARG00000001225|…	http://www.genome.jp/kegg-bin/show_pathway?oas04024/oas:101116246%09red/oas:101106781%09red/oas:443231%09red/oas:443347%09red/oas:101109816%09red/oas:101102089%09red/oas:101108884%09red/oas:101112406%09red/oas:101116807%09red/oas:100500781%09red/oas:101108767%09red/oas:101108487%09red/oas:101123600%09red/oas:101108097%09red/oas:101113882%09red/oas:101111282%09red/oas:101121961%09red/oas:101119642…
Rap1 signaling pathway	KEGG PATHWAY	oas04015	46	212	0.024828860625	0.603753027187	ENSOARG00000013527|ENSOARG00000010669|ENSOARG00000013753|ENSOARG00000006526|ENSOARG00000003798|ENSOARG00000016562|ENSOARG00000017191|ENSOARG00000017486|ENSOARG00000005375|ENSOARG00000008520|ENSOARG00000000603|ENSOARG00000004028|ENSOARG00000020162|ENSOARG00000017460|ENSOARG00000003167|ENSOARG00000021199|ENSOARG00000006538|ENSOARG00000016314|ENSOARG00000008370|ENSOARG00000018761|ENSOARG00000006423|…	http://www.genome.jp/kegg-bin/show_pathway?oas04015/oas:101107715%09red/oas:443515%09red/oas:101104023%09red/oas:641296%09red/oas:101102089%09red/oas:101117327%09red/oas:101112448%09red/oas:101112406%09red/oas:443340%09red/oas:101119242%09red/oas:101101937%09red/oas:101102476%09red/oas:101105277%09red/oas:101115719%09red/oas:101121871%09red/oas:780479%09red/oas:101109993%09red/oas:101116199%09red…
Axon guidance	KEGG PATHWAY	oas04360	30	127	0.026833467875	0.603753027187	ENSOARG00000012066|ENSOARG00000003149|ENSOARG00000009784|ENSOARG00000004415|ENSOARG00000014361|ENSOARG00000008959|ENSOARG00000006427|ENSOARG00000020143|ENSOARG00000000605|ENSOARG00000017460|ENSOARG00000015821|ENSOARG00000009960|ENSOARG00000006822|ENSOARG00000018761|ENSOARG00000005014|ENSOARG00000019084|ENSOARG00000015397|ENSOARG00000012162|ENSOARG00000014239|ENSOARG00000015529|ENSOARG00000006382|…	http://www.genome.jp/kegg-bin/show_pathway?oas04360/oas:101117190%09red/oas:101118654%09red/oas:101120886%09red/oas:101112406%09red/oas:101112777%09red/oas:101116493%09red/oas:101119375%09red/oas:101114815%09red/oas:101115792%09red/oas:101119554%09red/oas:101113839%09red/oas:101111838%09red/oas:101122420%09red/oas:101102193%09red/oas:101119239%09red/oas:101120025%09red/oas:101112573%09red/oas:101…
Phototransduction	KEGG PATHWAY	oas04744	10	29	0.0291758806022	0.605960597122	ENSOARG00000000970|ENSOARG00000003203|ENSOARG00000007797|ENSOARG00000018382|ENSOARG00000018476|ENSOARG00000008450|ENSOARG00000005923|ENSOARG00000016949|ENSOARG00000011342|ENSOARG00000015372	http://www.genome.jp/kegg-bin/show_pathway?oas04744/oas:101109549%09red/oas:101108346%09red/oas:101122024%09red/oas:101120420%09red/oas:101112493%09red/oas:101117520%09red/oas:101108490%09red/oas:101120932%09red/oas:101108418%09red/oas:101121447%09red
Other glycan degradation	KEGG PATHWAY	oas00511	8	21	0.0324268123035	0.61472253541	ENSOARG00000010677|ENSOARG00000011137|ENSOARG00000012289|ENSOARG00000004449|ENSOARG00000005524|ENSOARG00000010586|ENSOARG00000010776|ENSOARG00000011020	http://www.genome.jp/kegg-bin/show_pathway?oas00511/oas:101116435%09red/oas:101117587%09red/oas:101107963%09red/oas:101117846%09red
Oxytocin signaling pathway	KEGG PATHWAY	oas04921	35	157	0.0341512519672	0.61472253541	ENSOARG00000001979|ENSOARG00000013527|ENSOARG00000005704|ENSOARG00000013753|ENSOARG00000015530|ENSOARG00000004430|ENSOARG00000017826|ENSOARG00000011109|ENSOARG00000008520|ENSOARG00000001573|ENSOARG00000020162|ENSOARG00000018353|ENSOARG00000020474|ENSOARG00000009120|ENSOARG00000019084|ENSOARG00000008896|ENSOARG00000014239|ENSOARG00000015706|ENSOARG00000015686|ENSOARG00000005639|ENSOARG00000015725|…	http://www.genome.jp/kegg-bin/show_pathway?oas04921/oas:101104069%09red/oas:443340%09red/oas:101113074%09red/oas:101102089%09red/oas:101117327%09red/oas:101108884%09red/oas:101116105%09red/oas:101116807%09red/oas:101113317%09red/oas:101108767%09red/oas:101115878%09red/oas:101105365%09red/oas:101113784%09red/oas:101110074%09red/oas:780479%09red/oas:101111897%09red/oas:101123388%09red/oas:101108097…
Vascular smooth muscle contraction	KEGG PATHWAY	oas04270	29	126	0.0373115064234	0.629631670894	ENSOARG00000013527|ENSOARG00000003452|ENSOARG00000004437|ENSOARG00000001573|ENSOARG00000020162|ENSOARG00000016562|ENSOARG00000009163|ENSOARG00000017486|ENSOARG00000020474|ENSOARG00000008896|ENSOARG00000000156|ENSOARG00000015686|ENSOARG00000005639|ENSOARG00000005069|ENSOARG00000015529|ENSOARG00000010375|ENSOARG00000017449|ENSOARG00000017361|ENSOARG00000015706|ENSOARG00000005544|ENSOARG00000002495|…	http://www.genome.jp/kegg-bin/show_pathway?oas04270/oas:101117190%09red/oas:101113074%09red/oas:101110786%09red/oas:101102089%09red/oas:101117327%09red/oas:101116105%09red/oas:101116807%09red/oas:101113317%09red/oas:101108767%09red/oas:101115878%09red/oas:101113784%09red/oas:101110074%09red/oas:101107639%09red/oas:101111897%09red/oas:101107715%09red/oas:101118410%09red/oas:100270685%09red/oas:101…
VEGF signaling pathway	KEGG PATHWAY	oas04370	16	61	0.0465105842113	0.700977854182	ENSOARG00000011850|ENSOARG00000014239|ENSOARG00000008334|ENSOARG00000006526|ENSOARG00000015686|ENSOARG00000017460|ENSOARG00000015529|ENSOARG00000007374|ENSOARG00000001700|ENSOARG00000020474|ENSOARG00000003418|ENSOARG00000001979|ENSOARG00000008564|ENSOARG00000017631|ENSOARG00000008988|ENSOARG00000020466	http://www.genome.jp/kegg-bin/show_pathway?oas04370/oas:101115485%09red/oas:101118410%09red/oas:101119239%09red/oas:443077%09red/oas:101116150%09red/oas:101103341%09red/oas:443103%09red/oas:101120842%09red/oas:101105263%09red/oas:101111491%09red/oas:101118996%09red/oas:101112406%09red/oas:101119242%09red/oas:101110074%09red/oas:101115878%09red/oas:101122126%09red
Glutamatergic synapse	KEGG PATHWAY	oas04724	26	113	0.0467318569455	0.700977854182	ENSOARG00000013527|ENSOARG00000010502|ENSOARG00000001052|ENSOARG00000000839|ENSOARG00000006222|ENSOARG00000002141|ENSOARG00000010180|ENSOARG00000020162|ENSOARG00000016562|ENSOARG00000020474|ENSOARG00000016272|ENSOARG00000008896|ENSOARG00000010284|ENSOARG00000015686|ENSOARG00000005639|ENSOARG00000017917|ENSOARG00000015529|ENSOARG00000009425|ENSOARG00000017631|ENSOARG00000011501|ENSOARG00000014121|…	http://www.genome.jp/kegg-bin/show_pathway?oas04724/oas:101113074%09red/oas:101102089%09red/oas:101117327%09red/oas:101110444%09red/oas:101116105%09red/oas:101116807%09red/oas:101113317%09red/oas:101115878%09red/oas:101106936%09red/oas:101105792%09red/oas:101118410%09red/oas:101102864%09red/oas:101122701%09red/oas:443271%09red/oas:101110074%09red/oas:101116150%09red/oas:101115485%09red/oas:101116…
MAPK signaling pathway	KEGG PATHWAY	oas04010	51	255	0.055984119289	0.742542477481	ENSOARG00000002525|ENSOARG00000010669|ENSOARG00000013753|ENSOARG00000013671|ENSOARG00000003372|ENSOARG00000005929|ENSOARG00000009537|ENSOARG00000008564|ENSOARG00000004437|ENSOARG00000017460|ENSOARG00000004895|ENSOARG00000005375|ENSOARG00000007576|ENSOARG00000001576|ENSOARG00000014614|ENSOARG00000018609|ENSOARG00000016563|ENSOARG00000018353|ENSOARG00000003080|ENSOARG00000006538|ENSOARG00000020474|…	http://www.genome.jp/kegg-bin/show_pathway?oas04010/oas:101110437%09red/oas:101117004%09red/oas:101120573%09red/oas:101104069%09red/oas:101104655%09red/oas:101104023%09red/oas:101112406%09red/oas:101116807%09red/oas:101108767%09red/oas:101118799%09red/oas:101115878%09red/oas:101108097%09red/oas:101116934%09red/oas:101105365%09red/oas:101101956%09red/oas:780479%09red/oas:101113014%09red/oas:101116…
Gap junction	KEGG PATHWAY	oas04540	21	89	0.0570489429096	0.742542477481	ENSOARG00000006538|ENSOARG00000017850|ENSOARG00000002141|ENSOARG00000010180|ENSOARG00000006153|ENSOARG00000015686|ENSOARG00000005639|ENSOARG00000013753|ENSOARG00000018353|ENSOARG00000015529|ENSOARG00000014702|ENSOARG00000016562|ENSOARG00000016681|ENSOARG00000010375|ENSOARG00000020162|ENSOARG00000001174|ENSOARG00000008896|ENSOARG00000004318|ENSOARG00000016530|ENSOARG00000017631|ENSOARG00000013527	http://www.genome.jp/kegg-bin/show_pathway?oas04540/oas:101115485%09red/oas:101113525%09red/oas:443200%09red/oas:101115640%09red/oas:101118410%09red/oas:443101%09red/oas:101104069%09red/oas:780479%09red/oas:101113074%09red/oas:101102089%09red/oas:101117327%09red/oas:101116199%09red/oas:101116105%09red/oas:101116807%09red/oas:101113317%09red/oas:101122734%09red/oas:101118307%09red/oas:101110074%09…
Ras signaling pathway	KEGG PATHWAY	oas04014	47	233	0.0582386876821	0.742542477481	ENSOARG00000010669|ENSOARG00000013753|ENSOARG00000016598|ENSOARG00000006340|ENSOARG00000003569|ENSOARG00000008722|ENSOARG00000003798|ENSOARG00000017460|ENSOARG00000001576|ENSOARG00000005375|ENSOARG00000000603|ENSOARG00000015860|ENSOARG00000014151|ENSOARG00000004074|ENSOARG00000016314|ENSOARG00000006538|ENSOARG00000009960|ENSOARG00000020474|ENSOARG00000018761|ENSOARG00000016272|ENSOARG00000008896|…	http://www.genome.jp/kegg-bin/show_pathway?oas04014/oas:101113014%09red/oas:443515%09red/oas:101104023%09red/oas:443431%09red/oas:443548%09red/oas:101112406%09red/oas:101116807%09red/oas:101119242%09red/oas:101115878%09red/oas:101109393%09red/oas:443061%09red/oas:101101956%09red/oas:101110179%09red/oas:780479%09red/oas:101116199%09red/oas:101122784%09red/oas:101117683%09red/oas:101120322%09red/oa…
Endocrine and other factor-regulated calcium reabsorption	KEGG PATHWAY	oas04961	12	44	0.0638624514367	0.742542477481	ENSOARG00000014213|ENSOARG00000020162|ENSOARG00000015686|ENSOARG00000005639|ENSOARG00000016562|ENSOARG00000008251|ENSOARG00000013514|ENSOARG00000006638|ENSOARG00000017183|ENSOARG00000008896|ENSOARG00000010855|ENSOARG00000017631	http://www.genome.jp/kegg-bin/show_pathway?oas04961/oas:101118410%09red/oas:101115640%09red/oas:100048991%09red/oas:101103751%09red/oas:101113074%09red/oas:101115027%09red/oas:101116105%09red/oas:101102017%09red/oas:101116807%09red/oas:101108595%09red/oas:101110074%09red/oas:101110249%09red
Arrhythmogenic right ventricular cardiomyopathy (ARVC)	KEGG PATHWAY	oas05412	17	70	0.0675765924006	0.742542477481	ENSOARG00000000498|ENSOARG00000018483|ENSOARG00000010594|ENSOARG00000013765|ENSOARG00000015530|ENSOARG00000016200|ENSOARG00000008370|ENSOARG00000012352|ENSOARG00000008520|ENSOARG00000001062|ENSOARG00000017449|ENSOARG00000003713|ENSOARG00000005057|ENSOARG00000009764|ENSOARG00000018404|ENSOARG00000004731|ENSOARG00000009120	http://www.genome.jp/kegg-bin/show_pathway?oas05412/oas:101109247%09red/oas:101115165%09red/oas:101105162%09red/oas:101101980%09red/oas:101115719%09red/oas:101104552%09red/oas:101105365%09red/oas:101116372%09red/oas:101123346%09red/oas:101106371%09red/oas:443340%09red/oas:101118068%09red/oas:101108767%09red/oas:101119919%09red/oas:101109832%09red/oas:101114682%09red
Phenylalanine metabolism	KEGG PATHWAY	oas00360	7	21	0.0708799200186	0.742542477481	ENSOARG00000017886|ENSOARG00000009599|ENSOARG00000011261|ENSOARG00000003052|ENSOARG00000004027|ENSOARG00000003870|ENSOARG00000014391	http://www.genome.jp/kegg-bin/show_pathway?oas00360/oas:101106765%09red/oas:101108502%09red/oas:101106783%09red/oas:101113086%09red/oas:101106401%09red/oas:101108419%09red/oas:101109831%09red
HIF-1 signaling pathway	KEGG PATHWAY	oas04066	24	109	0.07625484051	0.742542477481	ENSOARG00000001979|ENSOARG00000005886|ENSOARG00000013753|ENSOARG00000003252|ENSOARG00000007273|ENSOARG00000016744|ENSOARG00000017897|ENSOARG00000008337|ENSOARG00000008334|ENSOARG00000005491|ENSOARG00000010005|ENSOARG00000015686|ENSOARG00000015725|ENSOARG00000015529|ENSOARG00000001700|ENSOARG00000017631|ENSOARG00000001511|ENSOARG00000006262|ENSOARG00000006526|ENSOARG00000002484|ENSOARG00000013082|…	http://www.genome.jp/kegg-bin/show_pathway?oas04066/oas:101116538%09red/oas:101119209%09red/oas:100036759%09red/oas:443515%09red/oas:443431%09red/oas:101108884%09red/oas:101119242%09red/oas:101110626%09red/oas:780519%09red/oas:780479%09red/oas:101118410%09red/oas:101119602%09red/oas:100294659%09red/oas:101123600%09red/oas:101110074%09red/oas:101115485%09red/oas:443331%09red/oas:443077%09red/oas:4…
Ovarian steroidogenesis	KEGG PATHWAY	oas04913	14	56	0.0779890484871	0.742542477481	ENSOARG00000010005|ENSOARG00000020977|ENSOARG00000013527|ENSOARG00000009466|ENSOARG00000016562|ENSOARG00000003867|ENSOARG00000018396|ENSOARG00000014702|ENSOARG00000020474|ENSOARG00000020466|ENSOARG00000017264|ENSOARG00000008896|ENSOARG00000002819|ENSOARG00000000285	http://www.genome.jp/kegg-bin/show_pathway?oas04913/oas:101115654%09red/oas:100144423%09red/oas:443515%09red/oas:100913161%09red/oas:101115878%09red/oas:101117390%09red/oas:443431%09red/oas:100048994%09red/oas:101102089%09red/oas:101117327%09red/oas:101116807%09red/oas:101115640%09red/oas:443174%09red/oas:101116150%09red
Mucin type O-Glycan biosynthesis	KEGG PATHWAY	oas00512	9	31	0.0779998421305	0.742542477481	ENSOARG00000005098|ENSOARG00000009738|ENSOARG00000005627|ENSOARG00000011614|ENSOARG00000010050|ENSOARG00000011558|ENSOARG00000005371|ENSOARG00000021182|ENSOARG00000003115	http://www.genome.jp/kegg-bin/show_pathway?oas00512/oas:101117195%09red/oas:101102616%09red/oas:101122548%09red/oas:101121150%09red/oas:101114207%09red/oas:101109846%09red/oas:101122606%09red/oas:101117847%09red
Butirosin and neomycin biosynthesis	KEGG PATHWAY	oas00524	3	5	0.0795795397849	0.742542477481	ENSOARG00000015987|ENSOARG00000005491|ENSOARG00000003252	http://www.genome.jp/kegg-bin/show_pathway?oas00524/oas:100036759%09red/oas:101119209%09red/oas:101117412%09red
cGMP-PKG signaling pathway	KEGG PATHWAY	oas04022	35	171	0.0797545623961	0.742542477481	ENSOARG00000001979|ENSOARG00000013527|ENSOARG00000000970|ENSOARG00000002132|ENSOARG00000004437|ENSOARG00000011517|ENSOARG00000001573|ENSOARG00000020162|ENSOARG00000009163|ENSOARG00000008251|ENSOARG00000001225|ENSOARG00000011817|ENSOARG00000019084|ENSOARG00000021191|ENSOARG00000014239|ENSOARG00000007666|ENSOARG00000005639|ENSOARG00000003188|ENSOARG00000008900|ENSOARG00000015529|ENSOARG00000010375|…	http://www.genome.jp/kegg-bin/show_pathway?oas04022/oas:101116246%09red/oas:101116680%09red/oas:101113074%09red/oas:101102089%09red/oas:101109816%09red/oas:101116105%09red/oas:101119242%09red/oas:101113317%09red/oas:101108767%09red/oas:101108097%09red/oas:101113882%09red/oas:101114076%09red/oas:101113784%09red/oas:101111897%09red/oas:100270685%09red/oas:101121447%09red/oas:101111766%09red/oas:101…
Dilated cardiomyopathy	KEGG PATHWAY	oas05414	19	83	0.0825523533243	0.742971179918	ENSOARG00000000498|ENSOARG00000018483|ENSOARG00000013527|ENSOARG00000016562|ENSOARG00000010594|ENSOARG00000015530|ENSOARG00000016200|ENSOARG00000014702|ENSOARG00000017449|ENSOARG00000008370|ENSOARG00000001811|ENSOARG00000009120|ENSOARG00000001062|ENSOARG00000008896|ENSOARG00000006257|ENSOARG00000005057|ENSOARG00000009764|ENSOARG00000018404|ENSOARG00000008520	http://www.genome.jp/kegg-bin/show_pathway?oas05414/oas:101109247%09red/oas:101115165%09red/oas:101105162%09red/oas:443340%09red/oas:101115719%09red/oas:101104552%09red/oas:101102089%09red/oas:101117327%09red/oas:101121961%09red/oas:101119505%09red/oas:101106371%09red/oas:101116807%09red/oas:101115640%09red/oas:101108767%09red/oas:101119919%09red/oas:101109832%09red/oas:101114682%09red/oas:101105…
Pathways in cancer	KEGG PATHWAY	oas05200	63	336	0.089832251221	0.765042556934	ENSOARG00000013521|ENSOARG00000016494|ENSOARG00000010669|ENSOARG00000013753|ENSOARG00000007694|ENSOARG00000014867|ENSOARG00000006526|ENSOARG00000004978|ENSOARG00000002682|ENSOARG00000014555|ENSOARG00000016744|ENSOARG00000006538|ENSOARG00000005375|ENSOARG00000013616|ENSOARG00000001576|ENSOARG00000008653|ENSOARG00000015486|ENSOARG00000016563|ENSOARG00000017460|ENSOARG00000018276|ENSOARG00000004732|…	http://www.genome.jp/kegg-bin/show_pathway?oas05200/oas:101120096%09red/oas:100036758%09red/oas:443419%09red/oas:101118654%09red/oas:443515%09red/oas:101116667%09red/oas:101111048%09red/oas:101109815%09red/oas:101122656%09red/oas:101112406%09red/oas:101119242%09red/oas:443061%09red/oas:101101956%09red/oas:443103%09red/oas:101117424%09red/oas:780519%09red/oas:101115719%09red/oas:443115%09red/oas:7…
Salivary secretion	KEGG PATHWAY	oas04970	20	90	0.0929610994332	0.765042556934	ENSOARG00000002306|ENSOARG00000010180|ENSOARG00000020162|ENSOARG00000015686|ENSOARG00000005639|ENSOARG00000009163|ENSOARG00000016562|ENSOARG00000008900|ENSOARG00000008251|ENSOARG00000001285|ENSOARG00000014702|ENSOARG00000016910|ENSOARG00000008896|ENSOARG00000010375|ENSOARG00000011817|ENSOARG00000004210|ENSOARG00000002801|ENSOARG00000008940|ENSOARG00000017631|ENSOARG00000013527	http://www.genome.jp/kegg-bin/show_pathway?oas04970/oas:101116246%09red/oas:101118410%09red/oas:100270685%09red/oas:101113325%09red/oas:101103751%09red/oas:443149%09red/oas:101115640%09red/oas:101113074%09red/oas:101102089%09red/oas:101117327%09red/oas:100137068%09red/oas:443533%09red/oas:101116105%09red/oas:101116807%09red/oas:101113317%09red/oas:443004%09red/oas:101104339%09red/oas:101110074%09…
Circadian entrainment	KEGG PATHWAY	oas04713	21	96	0.0965039477075	0.765042556934	ENSOARG00000014614|ENSOARG00000009425|ENSOARG00000013527|ENSOARG00000020162|ENSOARG00000015686|ENSOARG00000005639|ENSOARG00000005704|ENSOARG00000015725|ENSOARG00000016200|ENSOARG00000015529|ENSOARG00000014702|ENSOARG00000007533|ENSOARG00000008337|ENSOARG00000010375|ENSOARG00000016562|ENSOARG00000004210|ENSOARG00000016272|ENSOARG00000008896|ENSOARG00000006222|ENSOARG00000017631|ENSOARG00000003739	http://www.genome.jp/kegg-bin/show_pathway?oas04713/oas:101115485%09red/oas:101118410%09red/oas:443533%09red/oas:443271%09red/oas:101102864%09red/oas:101104339%09red/oas:101115640%09red/oas:101113074%09red/oas:101118870%09red/oas:101102089%09red/oas:101117327%09red/oas:101117004%09red/oas:101116105%09red/oas:443272%09red/oas:101106371%09red/oas:101116807%09red/oas:101112591%09red/oas:101106646%09…
Tight junction	KEGG PATHWAY	oas04530	28	135	0.0968855783397	0.765042556934	ENSOARG00000014624|ENSOARG00000011188|ENSOARG00000008975|ENSOARG00000000456|ENSOARG00000005642|ENSOARG00000000363|ENSOARG00000016530|ENSOARG00000004028|ENSOARG00000008520|ENSOARG00000006444|ENSOARG00000015049|ENSOARG00000014939|ENSOARG00000005499|ENSOARG00000000156|ENSOARG00000015686|ENSOARG00000013801|ENSOARG00000004988|ENSOARG00000017631|ENSOARG00000004731|ENSOARG00000019316|ENSOARG00000017524|…	http://www.genome.jp/kegg-bin/show_pathway?oas04530/oas:442995%09red/oas:101121229%09red/oas:443340%09red/oas:101119242%09red/oas:443199%09red/oas:101115302%09red/oas:443200%09red/oas:101102476%09red/oas:101113252%09red/oas:101114409%09red/oas:101107639%09red/oas:101120426%09red/oas:101115985%09red/oas:101108511%09red/oas:101102148%09red/oas:101123346%09red/oas:101118410%09red/oas:101116372%09red…
Amoebiasis	KEGG PATHWAY	oas05146	24	113	0.0991721833062	0.765042556934	ENSOARG00000015430|ENSOARG00000013521|ENSOARG00000013527|ENSOARG00000007694|ENSOARG00000004688|ENSOARG00000012997|ENSOARG00000002682|ENSOARG00000016744|ENSOARG00000002311|ENSOARG00000013616|ENSOARG00000020162|ENSOARG00000016562|ENSOARG00000008896|ENSOARG00000004679|ENSOARG00000014039|ENSOARG00000015686|ENSOARG00000005639|ENSOARG00000001941|ENSOARG00000003418|ENSOARG00000006515|ENSOARG00000017631|…	http://www.genome.jp/kegg-bin/show_pathway?oas05146/oas:101117424%09red/oas:101113074%09red/oas:101117327%09red/oas:101116105%09red/oas:101116807%09red/oas:101118952%09red/oas:101115457%09red/oas:101116372%09red/oas:101118410%09red/oas:101120460%09red/oas:101121444%09red/oas:101121298%09red/oas:101105588%09red/oas:101115805%09red/oas:101110074%09red/oas:101110458%09red/oas:101110712%09red/oas:101…
Serotonergic synapse	KEGG PATHWAY	oas04726	23	109	0.109435226612	0.809675151291	ENSOARG00000003052|ENSOARG00000008480|ENSOARG00000000632|ENSOARG00000018252|ENSOARG00000010180|ENSOARG00000020162|ENSOARG00000016562|ENSOARG00000020474|ENSOARG00000009252|ENSOARG00000016272|ENSOARG00000008896|ENSOARG00000002819|ENSOARG00000015686|ENSOARG00000005639|ENSOARG00000013743|ENSOARG00000015529|ENSOARG00000017449|ENSOARG00000017631|ENSOARG00000014391|ENSOARG00000018715|ENSOARG00000016200|…	http://www.genome.jp/kegg-bin/show_pathway?oas04726/oas:101106765%09red/oas:101104796%09red/oas:101113074%09red/oas:101105929%09red/oas:101116105%09red/oas:101116807%09red/oas:101113317%09red/oas:101108767%09red/oas:101115878%09red/oas:101113251%09red/oas:101106401%09red/oas:101118410%09red/oas:101102864%09red/oas:101110536%09red/oas:101113685%09red/oas:101110074%09red/oas:101116150%09red/oas:101…
Glycosaminoglycan biosynthesis - heparan sulfate / heparin	KEGG PATHWAY	oas00534	7	24	0.110955483695	0.809675151291	ENSOARG00000007393|ENSOARG00000016450|ENSOARG00000010360|ENSOARG00000018604|ENSOARG00000009854|ENSOARG00000001644|ENSOARG00000016403	http://www.genome.jp/kegg-bin/show_pathway?oas00534/oas:101105173%09red/oas:101114877%09red/oas:101110867%09red/oas:101107112%09red/oas:101106592%09red/oas:101102810%09red
Type II diabetes mellitus	KEGG PATHWAY	oas04930	11	45	0.120805842816	0.816237883837	ENSOARG00000015987|ENSOARG00000018609|ENSOARG00000003612|ENSOARG00000003246|ENSOARG00000016200|ENSOARG00000015529|ENSOARG00000003739|ENSOARG00000000156|ENSOARG00000000285|ENSOARG00000003252|ENSOARG00000005491	http://www.genome.jp/kegg-bin/show_pathway?oas04930/oas:101115485%09red/oas:100036759%09red/oas:101117004%09red/oas:101119209%09red/oas:443431%09red/oas:101102503%09red/oas:101107639%09red/oas:780484%09red/oas:101106371%09red/oas:101120522%09red/oas:101117412%09red
Platelet activation	KEGG PATHWAY	oas04611	27	134	0.125640119991	0.816237883837	ENSOARG00000001979|ENSOARG00000013527|ENSOARG00000016486|ENSOARG00000008520|ENSOARG00000001573|ENSOARG00000020162|ENSOARG00000016562|ENSOARG00000003167|ENSOARG00000020044|ENSOARG00000020474|ENSOARG00000008370|ENSOARG00000008896|ENSOARG00000014039|ENSOARG00000014335|ENSOARG00000005639|ENSOARG00000015529|ENSOARG00000010375|ENSOARG00000008574|ENSOARG00000015706|ENSOARG00000002495|ENSOARG00000010180|…	http://www.genome.jp/kegg-bin/show_pathway?oas04611/oas:101117190%09red/oas:101116807%09red/oas:101113074%09red/oas:101102089%09red/oas:101117327%09red/oas:101116105%09red/oas:443340%09red/oas:101113317%09red/oas:101119242%09red/oas:101115878%09red/oas:101110258%09red/oas:101105277%09red/oas:101115719%09red/oas:101113784%09red/oas:101111897%09red/oas:101115457%09red/oas:101117354%09red/oas:101104…
Fructose and mannose metabolism	KEGG PATHWAY	oas00051	8	30	0.12656090687	0.816237883837	ENSOARG00000017897|ENSOARG00000002773|ENSOARG00000005886|ENSOARG00000003252|ENSOARG00000005321|ENSOARG00000010054|ENSOARG00000005491|ENSOARG00000013082	http://www.genome.jp/kegg-bin/show_pathway?oas00051/oas:100036759%09red/oas:101116538%09red/oas:101119209%09red/oas:101115280%09red/oas:101110626%09red/oas:101101931%09red/oas:101107621%09red/oas:101105711%09red
Long-term potentiation	KEGG PATHWAY	oas04720	15	67	0.127122644454	0.816237883837	ENSOARG00000009425|ENSOARG00000002141|ENSOARG00000013527|ENSOARG00000020162|ENSOARG00000015686|ENSOARG00000005639|ENSOARG00000002484|ENSOARG00000015725|ENSOARG00000015529|ENSOARG00000004895|ENSOARG00000008337|ENSOARG00000008896|ENSOARG00000006222|ENSOARG00000017631|ENSOARG00000010180	http://www.genome.jp/kegg-bin/show_pathway?oas04720/oas:101115485%09red/oas:101118410%09red/oas:443101%09red/oas:101113074%09red/oas:101118870%09red/oas:101117327%09red/oas:101114530%09red/oas:101108884%09red/oas:101116105%09red/oas:443272%09red/oas:443271%09red/oas:101116807%09red/oas:101113317%09red/oas:101123600%09red/oas:101110074%09red
Wnt signaling pathway	KEGG PATHWAY	oas04310	28	141	0.13426434202	0.816237883837	ENSOARG00000016494|ENSOARG00000016124|ENSOARG00000004977|ENSOARG00000008653|ENSOARG00000015486|ENSOARG00000020162|ENSOARG00000017460|ENSOARG00000018724|ENSOARG00000010874|ENSOARG00000019084|ENSOARG00000008896|ENSOARG00000010918|ENSOARG00000014239|ENSOARG00000015686|ENSOARG00000005639|ENSOARG00000013765|ENSOARG00000015725|ENSOARG00000011785|ENSOARG00000015354|ENSOARG00000012352|ENSOARG00000017631|…	http://www.genome.jp/kegg-bin/show_pathway?oas04310/oas:101120096%09red/oas:101112971%09red/oas:101113074%09red/oas:101116667%09red/oas:101111048%09red/oas:101109815%09red/oas:101108884%09red/oas:101116105%09red/oas:101112406%09red/oas:101116807%09red/oas:101108097%09red/oas:101110074%09red/oas:101118068%09red/oas:101113802%09red/oas:101118410%09red/oas:101101980%09red/oas:101117625%09red/oas:101…
Phosphatidylinositol signaling system	KEGG PATHWAY	oas04070	17	80	0.146161907131	0.816237883837	ENSOARG00000010180|ENSOARG00000020162|ENSOARG00000015686|ENSOARG00000005639|ENSOARG00000009749|ENSOARG00000013461|ENSOARG00000004304|ENSOARG00000006616|ENSOARG00000001700|ENSOARG00000016148|ENSOARG00000002639|ENSOARG00000007998|ENSOARG00000001142|ENSOARG00000003798|ENSOARG00000016663|ENSOARG00000017631|ENSOARG00000008988	http://www.genome.jp/kegg-bin/show_pathway?oas04070/oas:101105703%09red/oas:101118410%09red/oas:101118035%09red/oas:101115161%09red/oas:101110014%09red/oas:101113074%09red/oas:101113512%09red/oas:101108766%09red/oas:101116105%09red/oas:101117020%09red/oas:101113317%09red/oas:101102720%09red/oas:101119735%09red/oas:101110074%09red/oas:101103341%09red/oas:101122126%09red/oas:101109366%09red
Protein digestion and absorption	KEGG PATHWAY	oas04974	23	115	0.155007580942	0.816237883837	ENSOARG00000009820|ENSOARG00000010784|ENSOARG00000006110|ENSOARG00000011573|ENSOARG00000004606|ENSOARG00000019354|ENSOARG00000011265|ENSOARG00000015862|ENSOARG00000016443|ENSOARG00000016548|ENSOARG00000016790|ENSOARG00000002794|ENSOARG00000008251|ENSOARG00000021191|ENSOARG00000012043|ENSOARG00000014039|ENSOARG00000002478|ENSOARG00000005711|ENSOARG00000006515|ENSOARG00000011168|ENSOARG00000005244|…	http://www.genome.jp/kegg-bin/show_pathway?oas04974/oas:101120054%09red/oas:443536%09red/oas:443537%09red/oas:101102992%09red/oas:101104869%09red/oas:101105864%09red/oas:101112676%09red/oas:100302549%09red/oas:101115457%09red/oas:101105550%09red/oas:494437%09red/oas:101120758%09red/oas:101119596%09red/oas:101120753%09red/oas:101103020%09red/oas:101104283%09red/oas:101115805%09red/oas:443250%09red…
Thyroid hormone synthesis	KEGG PATHWAY	oas04918	15	70	0.158069803339	0.816237883837	ENSOARG00000005609|ENSOARG00000010180|ENSOARG00000020162|ENSOARG00000015686|ENSOARG00000005639|ENSOARG00000003188|ENSOARG00000016562|ENSOARG00000008251|ENSOARG00000018882|ENSOARG00000014702|ENSOARG00000000833|ENSOARG00000008896|ENSOARG00000002882|ENSOARG00000017631|ENSOARG00000013527	http://www.genome.jp/kegg-bin/show_pathway?oas04918/oas:101118410%09red/oas:101115640%09red/oas:100037677%09red/oas:101103751%09red/oas:101122868%09red/oas:101116464%09red/oas:101102089%09red/oas:101117327%09red/oas:101116105%09red/oas:101113074%09red/oas:101116807%09red/oas:101113317%09red/oas:101113882%09red/oas:443428%09red/oas:101110074%09red
Retrograde endocannabinoid signaling	KEGG PATHWAY	oas04723	21	104	0.158993242909	0.816237883837	ENSOARG00000005578|ENSOARG00000002141|ENSOARG00000010180|ENSOARG00000020162|ENSOARG00000009346|ENSOARG00000005639|ENSOARG00000013743|ENSOARG00000015686|ENSOARG00000016200|ENSOARG00000015529|ENSOARG00000014702|ENSOARG00000009425|ENSOARG00000013348|ENSOARG00000017449|ENSOARG00000015499|ENSOARG00000010594|ENSOARG00000016272|ENSOARG00000008896|ENSOARG00000006222|ENSOARG00000017631|ENSOARG00000013527	http://www.genome.jp/kegg-bin/show_pathway?oas04723/oas:101115485%09red/oas:101118410%09red/oas:101114312%09red/oas:443271%09red/oas:101117327%09red/oas:443101%09red/oas:101121265%09red/oas:101104552%09red/oas:101113074%09red/oas:101102089%09red/oas:101108521%09red/oas:101102864%09red/oas:100913155%09red/oas:101116105%09red/oas:443272%09red/oas:101106371%09red/oas:101116807%09red/oas:101113317%09…
GnRH signaling pathway	KEGG PATHWAY	oas04912	18	87	0.159630667885	0.816237883837	ENSOARG00000010180|ENSOARG00000020162|ENSOARG00000016562|ENSOARG00000005639|ENSOARG00000019414|ENSOARG00000013753|ENSOARG00000015725|ENSOARG00000016200|ENSOARG00000015529|ENSOARG00000014702|ENSOARG00000008337|ENSOARG00000020474|ENSOARG00000020466|ENSOARG00000017449|ENSOARG00000010594|ENSOARG00000008896|ENSOARG00000018035|ENSOARG00000013527	http://www.genome.jp/kegg-bin/show_pathway?oas04912/oas:101115485%09red/oas:780479%09red/oas:101104552%09red/oas:443116%09red/oas:101115640%09red/oas:101113074%09red/oas:443115%09red/oas:101102089%09red/oas:101117327%09red/oas:101108884%09red/oas:101116105%09red/oas:101106371%09red/oas:101116807%09red/oas:101113317%09red/oas:101108767%09red/oas:101118870%09red/oas:101115878%09red/oas:101116150%09…
Morphine addiction	KEGG PATHWAY	oas05032	19	93	0.162798817892	0.816237883837	ENSOARG00000007797|ENSOARG00000013527|ENSOARG00000009346|ENSOARG00000013382|ENSOARG00000013743|ENSOARG00000012952|ENSOARG00000015686|ENSOARG00000014702|ENSOARG00000016237|ENSOARG00000001225|ENSOARG00000014418|ENSOARG00000015499|ENSOARG00000016272|ENSOARG00000008896|ENSOARG00000016562|ENSOARG00000004847|ENSOARG00000017631|ENSOARG00000011342|ENSOARG00000002088	http://www.genome.jp/kegg-bin/show_pathway?oas05032/oas:101118410%09red/oas:101108521%09red/oas:101122439%09red/oas:101109816%09red/oas:101117505%09red/oas:101121265%09red/oas:101112493%09red/oas:101111282%09red/oas:101102089%09red/oas:101117327%09red/oas:101102864%09red/oas:100913155%09red/oas:101108418%09red/oas:101107151%09red/oas:101105363%09red/oas:101116807%09red/oas:101115640%09red/oas:101…
Lysine degradation	KEGG PATHWAY	oas00310	12	54	0.165128322527	0.816237883837	ENSOARG00000001447|ENSOARG00000015690|ENSOARG00000012777|ENSOARG00000004539|ENSOARG00000004987|ENSOARG00000016796|ENSOARG00000017960|ENSOARG00000014177|ENSOARG00000014862|ENSOARG00000006386|ENSOARG00000016092|ENSOARG00000005193	http://www.genome.jp/kegg-bin/show_pathway?oas00310/oas:101101916%09red/oas:101111306%09red/oas:101114107%09red/oas:101115617%09red/oas:101111975%09red/oas:101123545%09red/oas:101121261%09red/oas:101108046%09red/oas:101115360%09red/oas:101105467%09red/oas:101103648%09red/oas:101112880%09red
Antigen processing and presentation	KEGG PATHWAY	oas04612	17	82	0.166277937464	0.816237883837	ENSOARG00000016098|ENSOARG00000002102|ENSOARG00000016496|ENSOARG00000000861|ENSOARG00000009391|ENSOARG00000002418|ENSOARG00000013291|ENSOARG00000015002|ENSOARG00000013162|ENSOARG00000007229|ENSOARG00000016314|ENSOARG00000007834|ENSOARG00000002217|ENSOARG00000000142|ENSOARG00000002316|ENSOARG00000001181|ENSOARG00000008994	http://www.genome.jp/kegg-bin/show_pathway?oas04612/oas:101120871%09red/oas:100170652%09red/oas:101123656%09red/oas:100534647%09red/oas:678680%09red/oas:101102561%09red/oas:101109080%09red/oas:100144754%09red/oas:101117062%09red/oas:101112844%09red/oas:100171394%09red/oas:101104216%09red/oas:101120322%09red/oas:101104523%09red
Starch and sucrose metabolism	KEGG PATHWAY	oas00500	11	49	0.171516073668	0.816237883837	ENSOARG00000015987|ENSOARG00000007168|ENSOARG00000004502|ENSOARG00000008997|ENSOARG00000012463|ENSOARG00000009742|ENSOARG00000014980|ENSOARG00000010855|ENSOARG00000003252|ENSOARG00000005491|ENSOARG00000000442	http://www.genome.jp/kegg-bin/show_pathway?oas00500/oas:100036759%09red/oas:101119640%09red/oas:101119209%09red/oas:101102774%09red/oas:442998%09red/oas:101113672%09red/oas:101112413%09red/oas:101110249%09red/oas:554325%09red/oas:101117412%09red/oas:101108772%09red
Hypertrophic cardiomyopathy (HCM)	KEGG PATHWAY	oas05410	16	77	0.173294681341	0.816237883837	ENSOARG00000012958|ENSOARG00000000498|ENSOARG00000018483|ENSOARG00000010594|ENSOARG00000015530|ENSOARG00000016200|ENSOARG00000008370|ENSOARG00000001811|ENSOARG00000009120|ENSOARG00000001062|ENSOARG00000017449|ENSOARG00000006257|ENSOARG00000005057|ENSOARG00000009764|ENSOARG00000018404|ENSOARG00000008520	http://www.genome.jp/kegg-bin/show_pathway?oas05410/oas:101109247%09red/oas:101115165%09red/oas:101105162%09red/oas:101115719%09red/oas:101104552%09red/oas:101105365%09red/oas:101121961%09red/oas:101119505%09red/oas:101106371%09red/oas:443340%09red/oas:554335%09red/oas:101108767%09red/oas:101119919%09red/oas:101109832%09red/oas:101114682%09red
Inflammatory mediator regulation of TRP channels	KEGG PATHWAY	oas04750	20	100	0.17517364728	0.816237883837	ENSOARG00000014606|ENSOARG00000016942|ENSOARG00000010180|ENSOARG00000020162|ENSOARG00000015686|ENSOARG00000005639|ENSOARG00000015725|ENSOARG00000014702|ENSOARG00000008337|ENSOARG00000016562|ENSOARG00000008480|ENSOARG00000020474|ENSOARG00000020466|ENSOARG00000009252|ENSOARG00000008896|ENSOARG00000000156|ENSOARG00000001700|ENSOARG00000017631|ENSOARG00000008988|ENSOARG00000013527	http://www.genome.jp/kegg-bin/show_pathway?oas04750/oas:101121868%09red/oas:101118410%09red/oas:101115640%09red/oas:101113251%09red/oas:101108884%09red/oas:101103341%09red/oas:101107639%09red/oas:101113074%09red/oas:101113534%09red/oas:101102089%09red/oas:101117327%09red/oas:101118870%09red/oas:101116105%09red/oas:101122126%09red/oas:101116807%09red/oas:101113317%09red/oas:101110074%09red/oas:101…
mTOR signaling pathway	KEGG PATHWAY	oas04150	14	66	0.176312484664	0.816237883837	ENSOARG00000000488|ENSOARG00000008334|ENSOARG00000006526|ENSOARG00000003070|ENSOARG00000003246|ENSOARG00000015686|ENSOARG00000015529|ENSOARG00000013499|ENSOARG00000018633|ENSOARG00000012738|ENSOARG00000004895|ENSOARG00000017631|ENSOARG00000017283|ENSOARG00000011242	http://www.genome.jp/kegg-bin/show_pathway?oas04150/oas:101115485%09red/oas:101118410%09red/oas:101114114%09red/oas:101117701%09red/oas:443103%09red/oas:101117211%09red/oas:101117245%09red/oas:101119242%09red/oas:101114530%09red/oas:780484%09red/oas:101119510%09red/oas:101115088%09red/oas:101110074%09red/oas:101119321%09red
ECM-receptor interaction	KEGG PATHWAY	oas04512	18	89	0.179953397491	0.816237883837	ENSOARG00000002682|ENSOARG00000018483|ENSOARG00000000498|ENSOARG00000013521|ENSOARG00000014039|ENSOARG00000014335|ENSOARG00000000465|ENSOARG00000017490|ENSOARG00000016846|ENSOARG00000013897|ENSOARG00000007694|ENSOARG00000008370|ENSOARG00000010540|ENSOARG00000013143|ENSOARG00000006515|ENSOARG00000009764|ENSOARG00000005037|ENSOARG00000013616	http://www.genome.jp/kegg-bin/show_pathway?oas04512/oas:101120867%09red/oas:101117424%09red/oas:101109832%09red/oas:101115211%09red/oas:101105176%09red/oas:101110415%09red/oas:101121444%09red/oas:101115719%09red/oas:101120658%09red/oas:101105588%09red/oas:101120460%09red/oas:101115805%09red/oas:101115457%09red/oas:101112264%09red/oas:101119919%09red/oas:101116748%09red/oas:101116840%09red/oas:101…
Hippo signaling pathway	KEGG PATHWAY	oas04390	29	153	0.180143761147	0.816237883837	ENSOARG00000016494|ENSOARG00000010325|ENSOARG00000005642|ENSOARG00000000363|ENSOARG00000004028|ENSOARG00000008520|ENSOARG00000004487|ENSOARG00000008653|ENSOARG00000015486|ENSOARG00000003080|ENSOARG00000015049|ENSOARG00000018276|ENSOARG00000018039|ENSOARG00000010874|ENSOARG00000012126|ENSOARG00000019387|ENSOARG00000010390|ENSOARG00000013765|ENSOARG00000005563|ENSOARG00000004543|ENSOARG00000012352|…	http://www.genome.jp/kegg-bin/show_pathway?oas04390/oas:101120096%09red/oas:101116667%09red/oas:101111048%09red/oas:101109815%09red/oas:101122656%09red/oas:443340%09red/oas:101108925%09red/oas:101122474%09red/oas:443174%09red/oas:443175%09red/oas:101115302%09red/oas:101119260%09red/oas:101120426%09red/oas:101118974%09red/oas:101123346%09red/oas:101118068%09red/oas:101118991%09red/oas:101102148%09…
Inositol phosphate metabolism	KEGG PATHWAY	oas00562	13	61	0.183824961766	0.816237883837	ENSOARG00000020162|ENSOARG00000011840|ENSOARG00000005639|ENSOARG00000009749|ENSOARG00000013461|ENSOARG00000001700|ENSOARG00000016148|ENSOARG00000002639|ENSOARG00000004304|ENSOARG00000001142|ENSOARG00000003798|ENSOARG00000016663|ENSOARG00000008988	http://www.genome.jp/kegg-bin/show_pathway?oas00562/oas:101105703%09red/oas:101109704%09red/oas:101118035%09red/oas:101115161%09red/oas:101117020%09red/oas:101113074%09red/oas:101113512%09red/oas:101116105%09red/oas:101110014%09red/oas:101108766%09red/oas:101103341%09red/oas:101122126%09red/oas:101109366%09red
TGF-beta signaling pathway	KEGG PATHWAY	oas04350	16	78	0.184496989657	0.816237883837	ENSOARG00000014726|ENSOARG00000014930|ENSOARG00000002484|ENSOARG00000000651|ENSOARG00000005563|ENSOARG00000014624|ENSOARG00000015529|ENSOARG00000018276|ENSOARG00000018039|ENSOARG00000000110|ENSOARG00000002803|ENSOARG00000017264|ENSOARG00000018258|ENSOARG00000008441|ENSOARG00000015049|ENSOARG00000018724	http://www.genome.jp/kegg-bin/show_pathway?oas04350/oas:101115485%09red/oas:101115302%09red/oas:101112282%09red/oas:101106584%09red/oas:101103068%09red/oas:443175%09red/oas:101103370%09red/oas:443169%09red/oas:101106963%09red/oas:101108511%09red/oas:101108925%09red/oas:443172%09red/oas:101117516%09red/oas:443174%09red/oas:101123600%09red/oas:494191%09red
Aldosterone-regulated sodium reabsorption	KEGG PATHWAY	oas04960	9	39	0.184859250778	0.816237883837	ENSOARG00000002986|ENSOARG00000005399|ENSOARG00000015686|ENSOARG00000008251|ENSOARG00000015529|ENSOARG00000016768|ENSOARG00000018633|ENSOARG00000000285|ENSOARG00000017631	http://www.genome.jp/kegg-bin/show_pathway?oas04960/oas:101115485%09red/oas:101118410%09red/oas:100170325%09red/oas:101103751%09red/oas:443431%09red/oas:101117211%09red/oas:101122748%09red/oas:101110074%09red/oas:443530%09red
Melanogenesis	KEGG PATHWAY	oas04916	20	101	0.185025213816	0.816237883837	ENSOARG00000008653|ENSOARG00000013527|ENSOARG00000020162|ENSOARG00000015686|ENSOARG00000005639|ENSOARG00000013765|ENSOARG00000015725|ENSOARG00000002484|ENSOARG00000015529|ENSOARG00000014702|ENSOARG00000010874|ENSOARG00000008337|ENSOARG00000012352|ENSOARG00000012643|ENSOARG00000003188|ENSOARG00000008896|ENSOARG00000016562|ENSOARG00000017631|ENSOARG00000016494|ENSOARG00000009308	http://www.genome.jp/kegg-bin/show_pathway?oas04916/oas:101115485%09red/oas:101118410%09red/oas:101120096%09red/oas:101115640%09red/oas:101111988%09red/oas:101113882%09red/oas:101101980%09red/oas:101113074%09red/oas:101116667%09red/oas:101102089%09red/oas:101117327%09red/oas:101118870%09red/oas:101116105%09red/oas:101116807%09red/oas:101118068%09red/oas:101118991%09red/oas:101123600%09red/oas:101…
Amphetamine addiction	KEGG PATHWAY	oas05031	14	67	0.188571015437	0.816237883837	ENSOARG00000009425|ENSOARG00000018252|ENSOARG00000016562|ENSOARG00000015686|ENSOARG00000003052|ENSOARG00000015725|ENSOARG00000016200|ENSOARG00000008337|ENSOARG00000012120|ENSOARG00000003188|ENSOARG00000008896|ENSOARG00000006222|ENSOARG00000017631|ENSOARG00000014391	http://www.genome.jp/kegg-bin/show_pathway?oas05031/oas:443271%09red/oas:101118410%09red/oas:101115640%09red/oas:101104796%09red/oas:101106765%09red/oas:101118870%09red/oas:101112696%09red/oas:101108884%09red/oas:101113882%09red/oas:101106371%09red/oas:101116807%09red/oas:101106401%09red/oas:101110074%09red/oas:443272%09red
Tyrosine metabolism	KEGG PATHWAY	oas00350	8	34	0.191686906103	0.816237883837	ENSOARG00000002420|ENSOARG00000017886|ENSOARG00000009599|ENSOARG00000003052|ENSOARG00000000833|ENSOARG00000004027|ENSOARG00000003870|ENSOARG00000014391	http://www.genome.jp/kegg-bin/show_pathway?oas00350/oas:101106765%09red/oas:101108502%09red/oas:101113936%09red/oas:101113086%09red/oas:101116464%09red/oas:101106401%09red/oas:101106783%09red/oas:101109831%09red
Dopaminergic synapse	KEGG PATHWAY	oas04728	25	131	0.193067789885	0.816237883837	ENSOARG00000016200|ENSOARG00000000817|ENSOARG00000007793|ENSOARG00000005642|ENSOARG00000006222|ENSOARG00000018252|ENSOARG00000010180|ENSOARG00000020162|ENSOARG00000016562|ENSOARG00000015049|ENSOARG00000016272|ENSOARG00000008337|ENSOARG00000017850|ENSOARG00000015686|ENSOARG00000005639|ENSOARG00000003188|ENSOARG00000015725|ENSOARG00000003052|ENSOARG00000008896|ENSOARG00000017631|ENSOARG00000014391|…	http://www.genome.jp/kegg-bin/show_pathway?oas04728/oas:101106765%09red/oas:101104796%09red/oas:101113074%09red/oas:443262%09red/oas:101108884%09red/oas:101116105%09red/oas:101116807%09red/oas:101113317%09red/oas:101119242%09red/oas:101115302%09red/oas:101113882%09red/oas:101118913%09red/oas:101106401%09red/oas:101102148%09red/oas:101118410%09red/oas:101102864%09red/oas:101108511%09red/oas:443272…
Cholinergic synapse	KEGG PATHWAY	oas04725	22	114	0.198579318921	0.816237883837	ENSOARG00000013527|ENSOARG00000004430|ENSOARG00000011107|ENSOARG00000010180|ENSOARG00000020162|ENSOARG00000000130|ENSOARG00000002794|ENSOARG00000016272|ENSOARG00000008337|ENSOARG00000015686|ENSOARG00000005639|ENSOARG00000003188|ENSOARG00000015725|ENSOARG00000015529|ENSOARG00000008896|ENSOARG00000017449|ENSOARG00000017631|ENSOARG00000006262|ENSOARG00000006526|ENSOARG00000016200|ENSOARG00000014702|…	http://www.genome.jp/kegg-bin/show_pathway?oas04725/oas:101116807%09red/oas:101113074%09red/oas:101102089%09red/oas:101117327%09red/oas:101108884%09red/oas:101116105%09red/oas:101119242%09red/oas:101113317%09red/oas:101108767%09red/oas:101113882%09red/oas:101119596%09red/oas:101118410%09red/oas:101102864%09red/oas:101119602%09red/oas:101123388%09red/oas:101113104%09red/oas:101110074%09red/oas:101…
AMPK signaling pathway	KEGG PATHWAY	oas04152	24	126	0.201137000804	0.816237883837	ENSOARG00000005886|ENSOARG00000018133|ENSOARG00000012463|ENSOARG00000017826|ENSOARG00000005642|ENSOARG00000011109|ENSOARG00000009981|ENSOARG00000017897|ENSOARG00000003928|ENSOARG00000016505|ENSOARG00000015049|ENSOARG00000017283|ENSOARG00000010005|ENSOARG00000003188|ENSOARG00000000829|ENSOARG00000011242|ENSOARG00000000488|ENSOARG00000011142|ENSOARG00000006526|ENSOARG00000014624|ENSOARG00000018633|…	http://www.genome.jp/kegg-bin/show_pathway?oas04152/oas:101116538%09red/oas:443515%09red/oas:101117245%09red/oas:443347%09red/oas:443434%09red/oas:101119242%09red/oas:101115302%09red/oas:101113882%09red/oas:101110626%09red/oas:101111550%09red/oas:101103562%09red/oas:101108511%09red/oas:100534656%09red/oas:101102148%09red/oas:101117211%09red/oas:101108772%09red/oas:443431%09red/oas:101102117%09red…
Histidine metabolism	KEGG PATHWAY	oas00340	6	24	0.204785745173	0.816237883837	ENSOARG00000017886|ENSOARG00000008294|ENSOARG00000009599|ENSOARG00000003052|ENSOARG00000001799|ENSOARG00000014391	http://www.genome.jp/kegg-bin/show_pathway?oas00340/oas:101106765%09red/oas:101112561%09red/oas:101117624%09red/oas:101106401%09red/oas:101108502%09red/oas:101109831%09red
Cell adhesion molecules (CAMs)	KEGG PATHWAY	oas04514	29	156	0.204853055798	0.816237883837	ENSOARG00000013814|ENSOARG00000016496|ENSOARG00000004767|ENSOARG00000002748|ENSOARG00000015002|ENSOARG00000016062|ENSOARG00000006423|ENSOARG00000016809|ENSOARG00000000498|ENSOARG00000002978|ENSOARG00000009370|ENSOARG00000008047|ENSOARG00000003085|ENSOARG00000014939|ENSOARG00000016314|ENSOARG00000018641|ENSOARG00000009380|ENSOARG00000016098|ENSOARG00000001181|ENSOARG00000008994|ENSOARG00000001849|…	http://www.genome.jp/kegg-bin/show_pathway?oas04514/oas:101102951%09red/oas:101116577%09red/oas:641296%09red/oas:101112759%09red/oas:101109639%09red/oas:101121229%09red/oas:101117049%09red/oas:101109832%09red/oas:101116167%09red/oas:101122716%09red/oas:100144754%09red/oas:101115479%09red/oas:101109080%09red/oas:101109290%09red/oas:101111996%09red/oas:100171394%09red/oas:101106322%09red/oas:101123…
Transcriptional misregulation in cancer	KEGG PATHWAY	oas05202	31	168	0.205571022596	0.816237883837	ENSOARG00000015430|ENSOARG00000009911|ENSOARG00000011894|ENSOARG00000004815|ENSOARG00000015690|ENSOARG00000006297|ENSOARG00000009454|ENSOARG00000016384|ENSOARG00000003130|ENSOARG00000021159|ENSOARG00000015391|ENSOARG00000014177|ENSOARG00000016314|ENSOARG00000001262|ENSOARG00000013176|ENSOARG00000017147|ENSOARG00000010005|ENSOARG00000015428|ENSOARG00000006553|ENSOARG00000003418|ENSOARG00000004987|…	http://www.genome.jp/kegg-bin/show_pathway?oas05202/oas:101107539%09red/oas:443515%09red/oas:101105847%09red/oas:101121261%09red/oas:101118332%09red/oas:101117774%09red/oas:101108588%09red/oas:101110235%09red/oas:443061%09red/oas:101101916%09red/oas:101115050%09red/oas:101111287%09red/oas:101107923%09red/oas:101113279%09red/oas:101116199%09red/oas:100135448%09red/oas:101107197%09red/oas:101109265…
Notch signaling pathway	KEGG PATHWAY	oas04330	11	52	0.215244145856	0.842259701177	ENSOARG00000007699|ENSOARG00000018071|ENSOARG00000002484|ENSOARG00000006280|ENSOARG00000010523|ENSOARG00000003966|ENSOARG00000010918|ENSOARG00000000357|ENSOARG00000003111|ENSOARG00000011683|ENSOARG00000004992	http://www.genome.jp/kegg-bin/show_pathway?oas04330/oas:101116337%09red/oas:101123600%09red/oas:780486%09red/oas:101119558%09red/oas:101109123%09red/oas:101121042%09red/oas:101110361%09red/oas:101115416%09red/oas:101123554%09red/oas:101112372%09red/oas:101103410%09red
ErbB signaling pathway	KEGG PATHWAY	oas04012	17	87	0.22236684775	0.851144717216	ENSOARG00000020143|ENSOARG00000015725|ENSOARG00000000809|ENSOARG00000006526|ENSOARG00000016563|ENSOARG00000009960|ENSOARG00000013753|ENSOARG00000015686|ENSOARG00000016598|ENSOARG00000015529|ENSOARG00000008337|ENSOARG00000017394|ENSOARG00000003418|ENSOARG00000011865|ENSOARG00000001700|ENSOARG00000017631|ENSOARG00000008988	http://www.genome.jp/kegg-bin/show_pathway?oas04012/oas:101115485%09red/oas:101118410%09red/oas:443419%09red/oas:780519%09red/oas:101107882%09red/oas:101121110%09red/oas:101120842%09red/oas:780479%09red/oas:101118870%09red/oas:101117537%09red/oas:101108884%09red/oas:101119242%09red/oas:101121348%09red/oas:101110074%09red/oas:101103341%09red/oas:101122126%09red/oas:101112573%09red
Endocytosis	KEGG PATHWAY	oas04144	40	226	0.23507530037	0.851144717216	ENSOARG00000000653|ENSOARG00000013753|ENSOARG00000007797|ENSOARG00000015002|ENSOARG00000012323|ENSOARG00000008726|ENSOARG00000014418|ENSOARG00000015058|ENSOARG00000004028|ENSOARG00000005375|ENSOARG00000011342|ENSOARG00000002088|ENSOARG00000018352|ENSOARG00000005950|ENSOARG00000018258|ENSOARG00000018276|ENSOARG00000020458|ENSOARG00000000110|ENSOARG00000008450|ENSOARG00000004127|ENSOARG00000005399|…	http://www.genome.jp/kegg-bin/show_pathway?oas04144/oas:101109678%09red/oas:101117176%09red/oas:443515%09red/oas:101119060%09red/oas:101122439%09red/oas:101112505%09red/oas:101103177%09red/oas:780479%09red/oas:101102782%09red/oas:101112995%09red/oas:101123146%09red/oas:101113964%09red/oas:101109080%09red/oas:101108418%09red/oas:101103562%09red/oas:101103370%09red/oas:100171394%09red/oas:101107649…
Regulation of actin cytoskeleton	KEGG PATHWAY	oas04810	39	220	0.235706997327	0.851144717216	ENSOARG00000011850|ENSOARG00000007108|ENSOARG00000010669|ENSOARG00000013753|ENSOARG00000002442|ENSOARG00000004437|ENSOARG00000004438|ENSOARG00000005375|ENSOARG00000008520|ENSOARG00000001576|ENSOARG00000020143|ENSOARG00000000498|ENSOARG00000018483|ENSOARG00000006414|ENSOARG00000001573|ENSOARG00000016563|ENSOARG00000017460|ENSOARG00000014618|ENSOARG00000006538|ENSOARG00000009960|ENSOARG00000008370|…	http://www.genome.jp/kegg-bin/show_pathway?oas04810/oas:101110420%09red/oas:101117190%09red/oas:101111491%09red/oas:641296%09red/oas:101117205%09red/oas:101112406%09red/oas:443340%09red/oas:101116845%09red/oas:101109832%09red/oas:101105166%09red/oas:101111608%09red/oas:101105162%09red/oas:101101956%09red/oas:101115719%09red/oas:101105168%09red/oas:780479%09red/oas:101111897%09red/oas:101116199%09…
Renin-angiotensin system	KEGG PATHWAY	oas04614	5	20	0.235857800714	0.851144717216	ENSOARG00000012958|ENSOARG00000006075|ENSOARG00000003055|ENSOARG00000004679|ENSOARG00000004688	http://www.genome.jp/kegg-bin/show_pathway?oas04614/oas:554335%09red/oas:101123582%09red/oas:101119440%09red/oas:101121298%09red/oas:101121553%09red
Pancreatic secretion	KEGG PATHWAY	oas04972	19	100	0.237230876571	0.851144717216	ENSOARG00000002801|ENSOARG00000002794|ENSOARG00000010180|ENSOARG00000020162|ENSOARG00000015686|ENSOARG00000005639|ENSOARG00000018133|ENSOARG00000009163|ENSOARG00000000994|ENSOARG00000008900|ENSOARG00000008251|ENSOARG00000014702|ENSOARG00000009594|ENSOARG00000011817|ENSOARG00000017252|ENSOARG00000016562|ENSOARG00000017631|ENSOARG00000002132|ENSOARG00000013527	http://www.genome.jp/kegg-bin/show_pathway?oas04972/oas:101116246%09red/oas:101118410%09red/oas:443347%09red/oas:100270685%09red/oas:101115493%09red/oas:101113325%09red/oas:101119596%09red/oas:101111766%09red/oas:101103751%09red/oas:101120062%09red/oas:101113074%09red/oas:101102089%09red/oas:101117327%09red/oas:101113959%09red/oas:101115640%09red/oas:101113317%09red/oas:101116105%09red/oas:101110…
Epstein-Barr virus infection	KEGG PATHWAY	oas05169	35	196	0.237977654953	0.851144717216	ENSOARG00000016984|ENSOARG00000015554|ENSOARG00000004978|ENSOARG00000002149|ENSOARG00000006423|ENSOARG00000004487|ENSOARG00000005875|ENSOARG00000015002|ENSOARG00000006902|ENSOARG00000008896|ENSOARG00000010707|ENSOARG00000001181|ENSOARG00000005469|ENSOARG00000010396|ENSOARG00000003246|ENSOARG00000002717|ENSOARG00000001700|ENSOARG00000006553|ENSOARG00000000569|ENSOARG00000000357|ENSOARG00000003411|…	http://www.genome.jp/kegg-bin/show_pathway?oas05169/oas:101117248%09red/oas:101103692%09red/oas:101121105%09red/oas:101119756%09red/oas:641296%09red/oas:101113156%09red/oas:101116807%09red/oas:101119242%09red/oas:101118799%09red/oas:100302079%09red/oas:101111042%09red/oas:101109080%09red/oas:100171394%09red/oas:101113686%09red/oas:101121425%09red/oas:100036758%09red/oas:101112844%09red/oas:101119…
Thyroid hormone signaling pathway	KEGG PATHWAY	oas04919	22	118	0.239581475957	0.851144717216	ENSOARG00000010177|ENSOARG00000012736|ENSOARG00000003798|ENSOARG00000008520|ENSOARG00000020162|ENSOARG00000008251|ENSOARG00000003966|ENSOARG00000008896|ENSOARG00000009749|ENSOARG00000017147|ENSOARG00000015686|ENSOARG00000005639|ENSOARG00000015529|ENSOARG00000009839|ENSOARG00000001700|ENSOARG00000015582|ENSOARG00000017631|ENSOARG00000006526|ENSOARG00000002484|ENSOARG00000017283|ENSOARG00000018633|…	http://www.genome.jp/kegg-bin/show_pathway?oas04919/oas:101118035%09red/oas:101120338%09red/oas:101113074%09red/oas:101116105%09red/oas:101119242%09red/oas:101117774%09red/oas:101117211%09red/oas:101116807%09red/oas:101123554%09red/oas:443340%09red/oas:101118410%09red/oas:101105703%09red/oas:101106089%09red/oas:101115088%09red/oas:101123600%09red/oas:101110074%09red/oas:101115485%09red/oas:101123…
Non-small cell lung cancer	KEGG PATHWAY	oas05223	11	54	0.246693070984	0.865027651501	ENSOARG00000004373|ENSOARG00000006526|ENSOARG00000015686|ENSOARG00000013753|ENSOARG00000015529|ENSOARG00000018633|ENSOARG00000001700|ENSOARG00000011865|ENSOARG00000017631|ENSOARG00000008988|ENSOARG00000004730	http://www.genome.jp/kegg-bin/show_pathway?oas05223/oas:101115485%09red/oas:101118410%09red/oas:780519%09red/oas:101122663%09red/oas:780479%09red/oas:101117211%09red/oas:101119242%09red/oas:101110074%09red/oas:101103341%09red/oas:101122126%09red/oas:101110437%09red
Carbohydrate digestion and absorption	KEGG PATHWAY	oas04973	9	43	0.254399696304	0.87468032842	ENSOARG00000006526|ENSOARG00000016200|ENSOARG00000008251|ENSOARG00000003252|ENSOARG00000012381|ENSOARG00000014980|ENSOARG00000005491|ENSOARG00000014812|ENSOARG00000000442	http://www.genome.jp/kegg-bin/show_pathway?oas04973/oas:100036759%09red/oas:101102774%09red/oas:101119209%09red/oas:101105355%09red/oas:101103751%09red/oas:101114215%09red/oas:101113672%09red/oas:101106371%09red/oas:101119242%09red
Peroxisome	KEGG PATHWAY	oas04146	16	84	0.258483846272	0.87468032842	ENSOARG00000011989|ENSOARG00000000978|ENSOARG00000002728|ENSOARG00000004932|ENSOARG00000015735|ENSOARG00000001030|ENSOARG00000000800|ENSOARG00000004311|ENSOARG00000010337|ENSOARG00000000382|ENSOARG00000012053|ENSOARG00000013226|ENSOARG00000016744|ENSOARG00000012922|ENSOARG00000018309|ENSOARG00000012014	http://www.genome.jp/kegg-bin/show_pathway?oas04146/oas:101106333%09red/oas:101121460%09red/oas:101112845%09red/oas:101102843%09red/oas:101110625%09red/oas:101114102%09red/oas:101114292%09red/oas:101115907%09red/oas:101121271%09red/oas:101122599%09red/oas:443078%09red/oas:101102389%09red/oas:101109794%09red/oas:101119642%09red/oas:101110109%09red/oas:101115136%09red
Ether lipid metabolism	KEGG PATHWAY	oas00565	10	49	0.259279604828	0.87468032842	ENSOARG00000007378|ENSOARG00000019872|ENSOARG00000000994|ENSOARG00000009594|ENSOARG00000016205|ENSOARG00000018091|ENSOARG00000007720|ENSOARG00000020474|ENSOARG00000020466|ENSOARG00000015457	http://www.genome.jp/kegg-bin/show_pathway?oas00565/oas:101115312%09red/oas:101108718%09red/oas:101111661%09red/oas:101110515%09red/oas:101120062%09red/oas:101120171%09red/oas:101113959%09red/oas:101115816%09red/oas:101115878%09red/oas:101116150%09red
Maturity onset diabetes of the young	KEGG PATHWAY	oas04950	5	21	0.262404098526	0.87468032842	ENSOARG00000013764|ENSOARG00000016191|ENSOARG00000003928|ENSOARG00000015980|ENSOARG00000015987	http://www.genome.jp/kegg-bin/show_pathway?oas04950/oas:100653388%09red/oas:100534656%09red/oas:554264%09red/oas:443207%09red/oas:101117412%09red
Adrenergic signaling in cardiomyocytes	KEGG PATHWAY	oas04261	27	151	0.269892886381	0.88731875119	ENSOARG00000013527|ENSOARG00000014624|ENSOARG00000015530|ENSOARG00000005642|ENSOARG00000001811|ENSOARG00000020162|ENSOARG00000016562|ENSOARG00000015049|ENSOARG00000002794|ENSOARG00000008251|ENSOARG00000011817|ENSOARG00000009120|ENSOARG00000008337|ENSOARG00000005639|ENSOARG00000003188|ENSOARG00000015725|ENSOARG00000008900|ENSOARG00000015529|ENSOARG00000008896|ENSOARG00000017449|ENSOARG00000001062|…	http://www.genome.jp/kegg-bin/show_pathway?oas04261/oas:101116246%09red/oas:442995%09red/oas:101113074%09red/oas:101102089%09red/oas:101117327%09red/oas:101108884%09red/oas:101116105%09red/oas:101116807%09red/oas:101108767%09red/oas:101115302%09red/oas:101113882%09red/oas:101105365%09red/oas:101121961%09red/oas:101119596%09red/oas:101108511%09red/oas:101102148%09red/oas:101119602%09red/oas:101115…
Chagas disease (American trypanosomiasis)	KEGG PATHWAY	oas05142	21	115	0.272768356847	0.88731875119	ENSOARG00000012958|ENSOARG00000006526|ENSOARG00000012997|ENSOARG00000013527|ENSOARG00000020162|ENSOARG00000016562|ENSOARG00000003246|ENSOARG00000005875|ENSOARG00000014726|ENSOARG00000014624|ENSOARG00000018276|ENSOARG00000004055|ENSOARG00000015529|ENSOARG00000005639|ENSOARG00000005642|ENSOARG00000016314|ENSOARG00000001031|ENSOARG00000016744|ENSOARG00000005384|ENSOARG00000015049|ENSOARG00000008994	http://www.genome.jp/kegg-bin/show_pathway?oas05142/oas:101115485%09red/oas:101115302%09red/oas:101121405%09red/oas:678682%09red/oas:443078%09red/oas:101118952%09red/oas:101119242%09red/oas:101117327%09red/oas:101116105%09red/oas:101113074%09red/oas:443169%09red/oas:101108511%09red/oas:554335%09red/oas:780484%09red/oas:101108131%09red/oas:101115640%09red/oas:101102148%09red/oas:101111035%09red/oa…
Proteoglycans in cancer	KEGG PATHWAY	oas05205	37	214	0.286858940195	0.917692751189	ENSOARG00000011850|ENSOARG00000016494|ENSOARG00000012216|ENSOARG00000002688|ENSOARG00000013753|ENSOARG00000003372|ENSOARG00000003798|ENSOARG00000012643|ENSOARG00000012184|ENSOARG00000004438|ENSOARG00000008520|ENSOARG00000001576|ENSOARG00000008653|ENSOARG00000010180|ENSOARG00000010874|ENSOARG00000004265|ENSOARG00000008334|ENSOARG00000018035|ENSOARG00000010005|ENSOARG00000015686|ENSOARG00000015725|…	http://www.genome.jp/kegg-bin/show_pathway?oas05205/oas:101110420%09red/oas:101120096%09red/oas:101117190%09red/oas:443515%09red/oas:101116667%09red/oas:101117891%09red/oas:101108884%09red/oas:443340%09red/oas:101116807%09red/oas:101113317%09red/oas:101119242%09red/oas:443325%09red/oas:780519%09red/oas:101119285%09red/oas:443115%09red/oas:780479%09red/oas:101118991%09red/oas:101118410%09red/oas:1…
Vitamin digestion and absorption	KEGG PATHWAY	oas04977	5	22	0.289583545362	0.917692751189	ENSOARG00000011965|ENSOARG00000009522|ENSOARG00000006635|ENSOARG00000018396|ENSOARG00000008392	http://www.genome.jp/kegg-bin/show_pathway?oas04977/oas:101115654%09red/oas:101110991%09red/oas:101108924%09red/oas:101107590%09red/oas:101112851%09red
Glioma	KEGG PATHWAY	oas05214	12	63	0.297896826644	0.917692751189	ENSOARG00000010005|ENSOARG00000006526|ENSOARG00000006153|ENSOARG00000015686|ENSOARG00000013753|ENSOARG00000015725|ENSOARG00000015529|ENSOARG00000006538|ENSOARG00000001700|ENSOARG00000008337|ENSOARG00000017631|ENSOARG00000008988	http://www.genome.jp/kegg-bin/show_pathway?oas05214/oas:101115485%09red/oas:101118410%09red/oas:101103341%09red/oas:443515%09red/oas:101118870%09red/oas:780479%09red/oas:101116199%09red/oas:101119242%09red/oas:101110074%09red/oas:101108884%09red/oas:101122126%09red/oas:101122783%09red
Prostate cancer	KEGG PATHWAY	oas05215	16	87	0.299099859647	0.917692751189	ENSOARG00000001576|ENSOARG00000010005|ENSOARG00000006262|ENSOARG00000006153|ENSOARG00000002484|ENSOARG00000003246|ENSOARG00000013765|ENSOARG00000013753|ENSOARG00000006526|ENSOARG00000015529|ENSOARG00000006538|ENSOARG00000018633|ENSOARG00000012352|ENSOARG00000003188|ENSOARG00000011865|ENSOARG00000005375	http://www.genome.jp/kegg-bin/show_pathway?oas05215/oas:101115485%09red/oas:101113882%09red/oas:780519%09red/oas:780507%09red/oas:101119242%09red/oas:101101980%09red/oas:443515%09red/oas:101117211%09red/oas:780479%09red/oas:101116199%09red/oas:780484%09red/oas:101119602%09red/oas:101118068%09red/oas:443548%09red/oas:101123600%09red/oas:101122783%09red
Fc gamma R-mediated phagocytosis	KEGG PATHWAY	oas04666	16	87	0.299099859647	0.917692751189	ENSOARG00000006526|ENSOARG00000012972|ENSOARG00000003028|ENSOARG00000016563|ENSOARG00000015686|ENSOARG00000006340|ENSOARG00000012699|ENSOARG00000014618|ENSOARG00000007374|ENSOARG00000015529|ENSOARG00000001700|ENSOARG00000009784|ENSOARG00000000156|ENSOARG00000017631|ENSOARG00000008988|ENSOARG00000007720	http://www.genome.jp/kegg-bin/show_pathway?oas04666/oas:101115485%09red/oas:101105166%09red/oas:101115312%09red/oas:101104011%09red/oas:101118410%09red/oas:101119242%09red/oas:101114815%09red/oas:101105263%09red/oas:101117537%09red/oas:101114880%09red/oas:101102178%09red/oas:101107639%09red/oas:101115743%09red/oas:101110074%09red/oas:101103341%09red/oas:101122126%09red
Small cell lung cancer	KEGG PATHWAY	oas05222	17	94	0.312269186744	0.938713471088	ENSOARG00000013521|ENSOARG00000004373|ENSOARG00000006262|ENSOARG00000006526|ENSOARG00000021159|ENSOARG00000003246|ENSOARG00000002682|ENSOARG00000007694|ENSOARG00000004978|ENSOARG00000003418|ENSOARG00000001262|ENSOARG00000013143|ENSOARG00000006515|ENSOARG00000016744|ENSOARG00000011779|ENSOARG00000008370|ENSOARG00000013616	http://www.genome.jp/kegg-bin/show_pathway?oas05222/oas:100036758%09red/oas:101117424%09red/oas:101120670%09red/oas:443061%09red/oas:101105176%09red/oas:101105588%09red/oas:101119602%09red/oas:101121444%09red/oas:101120842%09red/oas:101115719%09red/oas:101119242%09red/oas:101119408%09red/oas:101120460%09red/oas:780484%09red/oas:443078%09red/oas:101122663%09red/oas:101115805%09red
Endometrial cancer	KEGG PATHWAY	oas05213	10	52	0.312904490363	0.938713471088	ENSOARG00000015486|ENSOARG00000006526|ENSOARG00000013765|ENSOARG00000013753|ENSOARG00000015529|ENSOARG00000018633|ENSOARG00000012352|ENSOARG00000011865|ENSOARG00000011631|ENSOARG00000004731	http://www.genome.jp/kegg-bin/show_pathway?oas05213/oas:101115485%09red/oas:101101980%09red/oas:780519%09red/oas:780479%09red/oas:101109815%09red/oas:101122656%09red/oas:101123346%09red/oas:101117211%09red/oas:101118068%09red/oas:101119242%09red
alpha-Linolenic acid metabolism	KEGG PATHWAY	oas00592	6	29	0.323606769655	0.954458770774	ENSOARG00000000978|ENSOARG00000000994|ENSOARG00000009594|ENSOARG00000020474|ENSOARG00000020466|ENSOARG00000012922	http://www.genome.jp/kegg-bin/show_pathway?oas00592/oas:101110625%09red/oas:101120062%09red/oas:101113959%09red/oas:101115878%09red/oas:101119642%09red/oas:101116150%09red
Insulin signaling pathway	KEGG PATHWAY	oas04910	25	144	0.32522298856	0.954458770774	ENSOARG00000015987|ENSOARG00000010150|ENSOARG00000007168|ENSOARG00000010171|ENSOARG00000012463|ENSOARG00000013427|ENSOARG00000014551|ENSOARG00000016563|ENSOARG00000004706|ENSOARG00000008896|ENSOARG00000007478|ENSOARG00000008997|ENSOARG00000003246|ENSOARG00000015529|ENSOARG00000003252|ENSOARG00000000829|ENSOARG00000000488|ENSOARG00000006526|ENSOARG00000017283|ENSOARG00000017889|ENSOARG00000005491|…	http://www.genome.jp/kegg-bin/show_pathway?oas04910/oas:100217403%09red/oas:101108772%09red/oas:101108401%09red/oas:101111782%09red/oas:101117211%09red/oas:442998%09red/oas:443431%09red/oas:101116807%09red/oas:101119242%09red/oas:101119209%09red/oas:101117815%09red/oas:100216463%09red/oas:554325%09red/oas:100036759%09red/oas:101109323%09red/oas:780484%09red/oas:443186%09red/oas:101118209%09red/oa…
Arachidonic acid metabolism	KEGG PATHWAY	oas00590	14	77	0.3293739542	0.956246963807	ENSOARG00000001451|ENSOARG00000002100|ENSOARG00000000994|ENSOARG00000009594|ENSOARG00000003078|ENSOARG00000012715|ENSOARG00000001856|ENSOARG00000008480|ENSOARG00000020474|ENSOARG00000020466|ENSOARG00000009252|ENSOARG00000018715|ENSOARG00000002819|ENSOARG00000007316	http://www.genome.jp/kegg-bin/show_pathway?oas00590/oas:101119304%09red/oas:101116418%09red/oas:101117390%09red/oas:101120062%09red/oas:101118441%09red/oas:101105929%09red/oas:101113959%09red/oas:101113685%09red/oas:101121796%09red/oas:101113251%09red/oas:101115878%09red/oas:101122521%09red/oas:101116150%09red
DNA replication	KEGG PATHWAY	oas03030	7	36	0.35028248288	0.997041753038	ENSOARG00000014045|ENSOARG00000013693|ENSOARG00000006991|ENSOARG00000005654|ENSOARG00000017802|ENSOARG00000011565|ENSOARG00000008701	http://www.genome.jp/kegg-bin/show_pathway?oas03030/oas:101117012%09red/oas:101108015%09red/oas:101104173%09red/oas:101107399%09red/oas:101116097%09red/oas:101106040%09red/oas:101105832%09red
Glycine, serine and threonine metabolism	KEGG PATHWAY	oas00260	8	42	0.35081098718	0.997041753038	ENSOARG00000018548|ENSOARG00000005674|ENSOARG00000003052|ENSOARG00000015923|ENSOARG00000004027|ENSOARG00000013633|ENSOARG00000003870|ENSOARG00000004327	http://www.genome.jp/kegg-bin/show_pathway?oas00260/oas:101111134%09red/oas:101106783%09red/oas:101113086%09red/oas:101123502%09red/oas:443544%09red/oas:101106401%09red/oas:101106116%09red/oas:101115684%09red
Leukocyte transendothelial migration	KEGG PATHWAY	oas04670	21	123	0.36985704572	1.0	ENSOARG00000011850|ENSOARG00000010829|ENSOARG00000015686|ENSOARG00000008988|ENSOARG00000010670|ENSOARG00000014703|ENSOARG00000001700|ENSOARG00000003418|ENSOARG00000014939|ENSOARG00000004988|ENSOARG00000006423|ENSOARG00000014779|ENSOARG00000008520|ENSOARG00000006610|ENSOARG00000004438|ENSOARG00000003713|ENSOARG00000017191|ENSOARG00000017631|ENSOARG00000018035|ENSOARG00000001849|ENSOARG00000004731	http://www.genome.jp/kegg-bin/show_pathway?oas04670/oas:101110420%09red/oas:101118410%09red/oas:101117354%09red/oas:101116372%09red/oas:101107462%09red/oas:100303608%09red/oas:101121229%09red/oas:101120842%09red/oas:641296%09red/oas:443115%09red/oas:101115800%09red/oas:101108435%09red/oas:101118074%09red/oas:101123346%09red/oas:443340%09red/oas:101111491%09red/oas:101117693%09red/oas:101110074%09…
Cocaine addiction	KEGG PATHWAY	oas05030	9	49	0.370554804472	1.0	ENSOARG00000017850|ENSOARG00000018252|ENSOARG00000016562|ENSOARG00000003052|ENSOARG00000003188|ENSOARG00000008896|ENSOARG00000006222|ENSOARG00000014391|ENSOARG00000015372	http://www.genome.jp/kegg-bin/show_pathway?oas05030/oas:101109549%09red/oas:101106765%09red/oas:101104796%09red/oas:101113882%09red/oas:101113525%09red/oas:443272%09red/oas:101116807%09red/oas:101106401%09red/oas:101115640%09red
Porphyrin and chlorophyll metabolism	KEGG PATHWAY	oas00860	7	37	0.373302561194	1.0	ENSOARG00000017122|ENSOARG00000005674|ENSOARG00000005331|ENSOARG00000014942|ENSOARG00000011550|ENSOARG00000016428|ENSOARG00000009742	http://www.genome.jp/kegg-bin/show_pathway?oas00860/oas:101117387%09red/oas:101114057%09red/oas:101115684%09red/oas:101105425%09red/oas:101113655%09red/oas:101105869%09red/oas:101119640%09red
Bacterial invasion of epithelial cells	KEGG PATHWAY	oas05100	14	80	0.37594170919	1.0	ENSOARG00000011850|ENSOARG00000016563|ENSOARG00000017493|ENSOARG00000014705|ENSOARG00000014618|ENSOARG00000013080|ENSOARG00000003418|ENSOARG00000006205|ENSOARG00000008520|ENSOARG00000006610|ENSOARG00000017183|ENSOARG00000000456|ENSOARG00000007284|ENSOARG00000004731	http://www.genome.jp/kegg-bin/show_pathway?oas05100/oas:101102074%09red/oas:101111491%09red/oas:101105166%09red/oas:101117205%09red/oas:101120842%09red/oas:101117549%09red/oas:101115027%09red/oas:101117537%09red/oas:101123346%09red/oas:443340%09red/oas:101117693%09red/oas:101107633%09red/oas:101122277%09red/oas:101106774%09red
Natural killer cell mediated cytotoxicity	KEGG PATHWAY	oas04650	18	105	0.378681059315	1.0	ENSOARG00000002964|ENSOARG00000015430|ENSOARG00000002941|ENSOARG00000014197|ENSOARG00000015686|ENSOARG00000003167|ENSOARG00000002135|ENSOARG00000017460|ENSOARG00000015529|ENSOARG00000000767|ENSOARG00000001304|ENSOARG00000014239|ENSOARG00000004815|ENSOARG00000001700|ENSOARG00000017631|ENSOARG00000008988|ENSOARG00000004215|ENSOARG00000006423	http://www.genome.jp/kegg-bin/show_pathway?oas04650/oas:101115485%09red/oas:101118410%09red/oas:101119239%09red/oas:101105730%09red/oas:101105277%09red/oas:101113279%09red/oas:641296%09red/oas:443400%09red/oas:101123571%09red/oas:101112406%09red/oas:101105258%09red/oas:101110074%09red/oas:101103341%09red/oas:101111174%09red/oas:101122126%09red/oas:101108097%09red
Vitamin B6 metabolism	KEGG PATHWAY	oas00750	2	8	0.394618412201	1.0	ENSOARG00000007695|ENSOARG00000016901	http://www.genome.jp/kegg-bin/show_pathway?oas00750/oas:101117174%09red/oas:443049%09red
B cell receptor signaling pathway	KEGG PATHWAY	oas04662	12	69	0.398825622008	1.0	ENSOARG00000014239|ENSOARG00000003182|ENSOARG00000006526|ENSOARG00000017460|ENSOARG00000003246|ENSOARG00000015529|ENSOARG00000005525|ENSOARG00000004215|ENSOARG00000014015|ENSOARG00000007320|ENSOARG00000004356|ENSOARG00000008988	http://www.genome.jp/kegg-bin/show_pathway?oas04662/oas:101115485%09red/oas:101111241%09red/oas:101110813%09red/oas:101116274%09red/oas:100147790%09red/oas:780484%09red/oas:101112406%09red/oas:101104586%09red/oas:101119242%09red/oas:101119239%09red/oas:101122126%09red/oas:101108097%09red
Galactose metabolism	KEGG PATHWAY	oas00052	6	32	0.399057241629	1.0	ENSOARG00000015987|ENSOARG00000003252|ENSOARG00000014980|ENSOARG00000001647|ENSOARG00000005491|ENSOARG00000000442	http://www.genome.jp/kegg-bin/show_pathway?oas00052/oas:100036759%09red/oas:101119209%09red/oas:101102774%09red/oas:101113672%09red/oas:101106236%09red/oas:101117412%09red
beta-Alanine metabolism	KEGG PATHWAY	oas00410	6	32	0.399057241629	1.0	ENSOARG00000017886|ENSOARG00000009599|ENSOARG00000003870|ENSOARG00000004027|ENSOARG00000005228|ENSOARG00000014074	http://www.genome.jp/kegg-bin/show_pathway?oas00410/oas:101106783%09red/oas:101113086%09red/oas:101108502%09red/oas:101119507%09red/oas:101109831%09red/oas:101105462%09red
Autoimmune thyroid disease	KEGG PATHWAY	oas05320	11	63	0.402608824113	1.0	ENSOARG00000002964|ENSOARG00000016496|ENSOARG00000005609|ENSOARG00000015002|ENSOARG00000002882|ENSOARG00000016314|ENSOARG00000000833|ENSOARG00000004815|ENSOARG00000016098|ENSOARG00000001181|ENSOARG00000008994	http://www.genome.jp/kegg-bin/show_pathway?oas05320/oas:101120871%09red/oas:101105730%09red/oas:101113279%09red/oas:101116464%09red/oas:101109080%09red/oas:101122868%09red/oas:100144754%09red/oas:443428%09red/oas:100171394%09red/oas:101120322%09red
GABAergic synapse	KEGG PATHWAY	oas04727	15	88	0.40346833319	1.0	ENSOARG00000013527|ENSOARG00000013743|ENSOARG00000009346|ENSOARG00000010594|ENSOARG00000015686|ENSOARG00000016200|ENSOARG00000014702|ENSOARG00000017449|ENSOARG00000015499|ENSOARG00000005228|ENSOARG00000016272|ENSOARG00000008896|ENSOARG00000010284|ENSOARG00000017631|ENSOARG00000012516	http://www.genome.jp/kegg-bin/show_pathway?oas04727/oas:101118410%09red/oas:101116182%09red/oas:101121462%09red/oas:101108521%09red/oas:101121265%09red/oas:101104552%09red/oas:101102089%09red/oas:101117327%09red/oas:101102864%09red/oas:100913155%09red/oas:101106371%09red/oas:101116807%09red/oas:101108767%09red/oas:101110074%09red/oas:101105462%09red
Colorectal cancer	KEGG PATHWAY	oas05210	12	70	0.415992218406	1.0	ENSOARG00000014726|ENSOARG00000015486|ENSOARG00000006526|ENSOARG00000017460|ENSOARG00000013765|ENSOARG00000015529|ENSOARG00000018276|ENSOARG00000012352|ENSOARG00000011631|ENSOARG00000014867|ENSOARG00000004732|ENSOARG00000006262	http://www.genome.jp/kegg-bin/show_pathway?oas05210/oas:101115485%09red/oas:101112406%09red/oas:101118654%09red/oas:101101980%09red/oas:101121679%09red/oas:101109815%09red/oas:101122656%09red/oas:443169%09red/oas:101119602%09red/oas:101118068%09red/oas:101119242%09red/oas:494191%09red
Pancreatic cancer	KEGG PATHWAY	oas05212	11	64	0.420606198678	1.0	ENSOARG00000014726|ENSOARG00000006526|ENSOARG00000017460|ENSOARG00000003246|ENSOARG00000013753|ENSOARG00000015529|ENSOARG00000018276|ENSOARG00000001262|ENSOARG00000011865|ENSOARG00000008334|ENSOARG00000001511	http://www.genome.jp/kegg-bin/show_pathway?oas05212/oas:101115485%09red/oas:443061%09red/oas:101112406%09red/oas:443103%09red/oas:780519%09red/oas:100294659%09red/oas:780479%09red/oas:780484%09red/oas:443169%09red/oas:101119242%09red/oas:494191%09red
Estrogen signaling pathway	KEGG PATHWAY	oas04915	17	102	0.424485014981	1.0	ENSOARG00000006526|ENSOARG00000001979|ENSOARG00000010180|ENSOARG00000020162|ENSOARG00000016562|ENSOARG00000005639|ENSOARG00000003188|ENSOARG00000013753|ENSOARG00000015529|ENSOARG00000014702|ENSOARG00000021148|ENSOARG00000008896|ENSOARG00000000156|ENSOARG00000000142|ENSOARG00000002141|ENSOARG00000018035|ENSOARG00000013527	http://www.genome.jp/kegg-bin/show_pathway?oas04915/oas:101115485%09red/oas:101113882%09red/oas:443066%09red/oas:443077%09red/oas:443101%09red/oas:780479%09red/oas:101107639%09red/oas:101113074%09red/oas:443115%09red/oas:101102089%09red/oas:101117327%09red/oas:101119242%09red/oas:101116105%09red/oas:101116807%09red/oas:101113317%09red/oas:101112844%09red/oas:101115640%09red
Acute myeloid leukemia	KEGG PATHWAY	oas05221	10	58	0.425499492427	1.0	ENSOARG00000000809|ENSOARG00000006526|ENSOARG00000003246|ENSOARG00000013765|ENSOARG00000015529|ENSOARG00000011785|ENSOARG00000006553|ENSOARG00000012352|ENSOARG00000009084|ENSOARG00000001511	http://www.genome.jp/kegg-bin/show_pathway?oas05221/oas:101115485%09red/oas:443419%09red/oas:101113340%09red/oas:101101980%09red/oas:101117625%09red/oas:101119756%09red/oas:100294659%09red/oas:780484%09red/oas:101118068%09red/oas:101119242%09red
Glycosphingolipid biosynthesis - globo series	KEGG PATHWAY	oas00603	3	15	0.439621983767	1.0	ENSOARG00000005371|ENSOARG00000001647|ENSOARG00000005098	http://www.genome.jp/kegg-bin/show_pathway?oas00603/oas:101122606%09red/oas:101106236%09red/oas:101114207%09red
Type I diabetes mellitus	KEGG PATHWAY	oas04940	10	59	0.444422535598	1.0	ENSOARG00000002964|ENSOARG00000016496|ENSOARG00000007536|ENSOARG00000015002|ENSOARG00000016098|ENSOARG00000016314|ENSOARG00000004815|ENSOARG00000007643|ENSOARG00000001181|ENSOARG00000008994	http://www.genome.jp/kegg-bin/show_pathway?oas04940/oas:101120871%09red/oas:101105730%09red/oas:101113279%09red/oas:101118440%09red/oas:101109080%09red/oas:100144754%09red/oas:100171394%09red/oas:101120322%09red
Malaria	KEGG PATHWAY	oas05144	9	53	0.45073108296	1.0	ENSOARG00000003182|ENSOARG00000001031|ENSOARG00000017490|ENSOARG00000010944|ENSOARG00000016314|ENSOARG00000014779|ENSOARG00000005037|ENSOARG00000006423|ENSOARG00000008994	http://www.genome.jp/kegg-bin/show_pathway?oas05144/oas:101115211%09red/oas:100303608%09red/oas:678682%09red/oas:100147790%09red/oas:101108797%09red/oas:641296%09red/oas:101116840%09red/oas:101120322%09red
Neurotrophin signaling pathway	KEGG PATHWAY	oas04722	20	123	0.451145758402	1.0	ENSOARG00000012591|ENSOARG00000018064|ENSOARG00000006262|ENSOARG00000016563|ENSOARG00000018353|ENSOARG00000003246|ENSOARG00000010833|ENSOARG00000015725|ENSOARG00000015833|ENSOARG00000015529|ENSOARG00000018633|ENSOARG00000001700|ENSOARG00000014551|ENSOARG00000010871|ENSOARG00000008337|ENSOARG00000000156|ENSOARG00000004895|ENSOARG00000008988|ENSOARG00000005875|ENSOARG00000006526	http://www.genome.jp/kegg-bin/show_pathway?oas04722/oas:101115485%09red/oas:101107639%09red/oas:101105283%09red/oas:101121405%09red/oas:101104069%09red/oas:101119602%09red/oas:101117815%09red/oas:101118870%09red/oas:101117537%09red/oas:101118974%09red/oas:101108884%09red/oas:780484%09red/oas:101114530%09red/oas:101117211%09red/oas:101121631%09red/oas:101119242%09red/oas:101103341%09red/oas:101104…
Fc epsilon RI signaling pathway	KEGG PATHWAY	oas04664	11	66	0.456542677056	1.0	ENSOARG00000015430|ENSOARG00000006526|ENSOARG00000017460|ENSOARG00000003167|ENSOARG00000006340|ENSOARG00000015529|ENSOARG00000018633|ENSOARG00000001700|ENSOARG00000020474|ENSOARG00000020466|ENSOARG00000008988	http://www.genome.jp/kegg-bin/show_pathway?oas04664/oas:101115485%09red/oas:101105277%09red/oas:101103341%09red/oas:101119242%09red/oas:443400%09red/oas:101116150%09red/oas:101112406%09red/oas:101117211%09red/oas:101115743%09red/oas:101115878%09red/oas:101122126%09red
Butanoate metabolism	KEGG PATHWAY	oas00650	5	28	0.456852520133	1.0	ENSOARG00000004539|ENSOARG00000011586|ENSOARG00000017489|ENSOARG00000006546|ENSOARG00000005228	http://www.genome.jp/kegg-bin/show_pathway?oas00650/oas:101105462%09red/oas:101114977%09red/oas:101111975%09red/oas:101107828%09red/oas:101106011%09red
Propanoate metabolism	KEGG PATHWAY	oas00640	5	28	0.456852520133	1.0	ENSOARG00000004539|ENSOARG00000004442|ENSOARG00000006624|ENSOARG00000005228|ENSOARG00000000829	http://www.genome.jp/kegg-bin/show_pathway?oas00640/oas:101105462%09red/oas:101112991%09red/oas:101111975%09red/oas:780456%09red/oas:443186%09red
Vasopressin-regulated water reabsorption	KEGG PATHWAY	oas04962	8	47	0.457637978993	1.0	ENSOARG00000003064|ENSOARG00000016562|ENSOARG00000003188|ENSOARG00000003665|ENSOARG00000008896|ENSOARG00000003801|ENSOARG00000002604|ENSOARG00000017281	http://www.genome.jp/kegg-bin/show_pathway?oas04962/oas:101113882%09red/oas:101116807%09red/oas:101102427%09red/oas:101103562%09red/oas:101105464%09red/oas:101115640%09red/oas:101118215%09red
Proximal tubule bicarbonate reclamation	KEGG PATHWAY	oas04964	4	22	0.465691273029	1.0	ENSOARG00000007775|ENSOARG00000010284|ENSOARG00000015862|ENSOARG00000008251	http://www.genome.jp/kegg-bin/show_pathway?oas04964/oas:494437%09red/oas:101103751%09red/oas:442999%09red/oas:101116182%09red
Glycosaminoglycan degradation	KEGG PATHWAY	oas00531	4	22	0.465691273029	1.0	ENSOARG00000012216|ENSOARG00000009444|ENSOARG00000009614|ENSOARG00000002360	http://www.genome.jp/kegg-bin/show_pathway?oas00531/oas:101117891%09red/oas:443154%09red/oas:101118612%09red/oas:101116540%09red
African trypanosomiasis	KEGG PATHWAY	oas05143	6	35	0.473995055962	1.0	ENSOARG00000020162|ENSOARG00000001031|ENSOARG00000015686|ENSOARG00000005639|ENSOARG00000010944|ENSOARG00000017631	http://www.genome.jp/kegg-bin/show_pathway?oas05143/oas:101118410%09red/oas:678682%09red/oas:101113074%09red/oas:101108797%09red/oas:101116105%09red/oas:101110074%09red
Pentose and glucuronate interconversions	KEGG PATHWAY	oas00040	5	29	0.484096543225	1.0	ENSOARG00000009742|ENSOARG00000013937|ENSOARG00000010054|ENSOARG00000001300|ENSOARG00000010855	http://www.genome.jp/kegg-bin/show_pathway?oas00040/oas:101119640%09red/oas:101118708%09red/oas:101115280%09red/oas:101116261%09red/oas:101110249%09red
MicroRNAs in cancer	KEGG PATHWAY	oas05206	29	184	0.488806638583	1.0	ENSOARG00000011894|ENSOARG00000013753|ENSOARG00000014432|ENSOARG00000004438|ENSOARG00000015355|ENSOARG00000016563|ENSOARG00000010874|ENSOARG00000025170|ENSOARG00000006538|ENSOARG00000003966|ENSOARG00000008334|ENSOARG00000012028|ENSOARG00000004690|ENSOARG00000015686|ENSOARG00000003246|ENSOARG00000001700|ENSOARG00000009522|ENSOARG00000017631|ENSOARG00000001511|ENSOARG00000000488|ENSOARG00000006262|…	http://www.genome.jp/kegg-bin/show_pathway?oas05206/oas:101110420%09red/oas:101120096%09red/oas:443452%09red/oas:101105847%09red/oas:443367%09red/oas:101110074%09red/oas:101115050%09red/oas:780519%09red/oas:780479%09red/oas:101116199%09red/oas:101123554%09red/oas:101122783%09red/oas:101118410%09red/oas:101102794%09red/oas:101112682%09red/oas:101119602%09red/oas:100294659%09red/oas:780484%09red/oa…
Base excision repair	KEGG PATHWAY	oas03410	6	36	0.498424543171	1.0	ENSOARG00000013693|ENSOARG00000008197|ENSOARG00000000811|ENSOARG00000011565|ENSOARG00000006615|ENSOARG00000017208	http://www.genome.jp/kegg-bin/show_pathway?oas03410/oas:101117012%09red/oas:101104173%09red/oas:101113866%09red/oas:100135697%09red/oas:101115070%09red/oas:101113646%09red
Bladder cancer	KEGG PATHWAY	oas05219	6	36	0.498424543171	1.0	ENSOARG00000013753|ENSOARG00000015529|ENSOARG00000011865|ENSOARG00000008334|ENSOARG00000018035|ENSOARG00000020760	http://www.genome.jp/kegg-bin/show_pathway?oas05219/oas:101115485%09red/oas:101123304%09red/oas:443103%09red/oas:780519%09red/oas:443115%09red/oas:780479%09red
Graft-versus-host disease	KEGG PATHWAY	oas05332	8	49	0.49969176821	1.0	ENSOARG00000002964|ENSOARG00000016496|ENSOARG00000015002|ENSOARG00000016314|ENSOARG00000004815|ENSOARG00000016098|ENSOARG00000001181|ENSOARG00000008994	http://www.genome.jp/kegg-bin/show_pathway?oas05332/oas:101120871%09red/oas:101105730%09red/oas:101113279%09red/oas:101109080%09red/oas:100144754%09red/oas:100171394%09red/oas:101120322%09red
Viral myocarditis	KEGG PATHWAY	oas05416	12	75	0.501336184376	1.0	ENSOARG00000019316|ENSOARG00000017460|ENSOARG00000006423|ENSOARG00000016496|ENSOARG00000016598|ENSOARG00000015002|ENSOARG00000016314|ENSOARG00000008520|ENSOARG00000018404|ENSOARG00000016098|ENSOARG00000001181|ENSOARG00000008994	http://www.genome.jp/kegg-bin/show_pathway?oas05416/oas:442995%09red/oas:101120871%09red/oas:101121110%09red/oas:100144754%09red/oas:641296%09red/oas:101109080%09red/oas:101114682%09red/oas:101112406%09red/oas:443340%09red/oas:100171394%09red/oas:101120322%09red
Glycerophospholipid metabolism	KEGG PATHWAY	oas00564	16	101	0.502476827163	1.0	ENSOARG00000014868|ENSOARG00000019872|ENSOARG00000000994|ENSOARG00000009594|ENSOARG00000016205|ENSOARG00000011283|ENSOARG00000003256|ENSOARG00000006616|ENSOARG00000002806|ENSOARG00000020474|ENSOARG00000020466|ENSOARG00000001684|ENSOARG00000007998|ENSOARG00000005028|ENSOARG00000018091|ENSOARG00000007720	http://www.genome.jp/kegg-bin/show_pathway?oas00564/oas:101115312%09red/oas:101108059%09red/oas:100302343%09red/oas:101111661%09red/oas:101110515%09red/oas:101113448%09red/oas:101120062%09red/oas:101116767%09red/oas:101115816%09red/oas:101113959%09red/oas:101112913%09red/oas:101107304%09red/oas:101102720%09red/oas:101119735%09red/oas:101115878%09red/oas:101116150%09red
T cell receptor signaling pathway	KEGG PATHWAY	oas04660	17	108	0.509747668893	1.0	ENSOARG00000020143|ENSOARG00000015430|ENSOARG00000006526|ENSOARG00000010396|ENSOARG00000009960|ENSOARG00000003167|ENSOARG00000020044|ENSOARG00000005525|ENSOARG00000014239|ENSOARG00000015529|ENSOARG00000018633|ENSOARG00000003246|ENSOARG00000016314|ENSOARG00000001700|ENSOARG00000004356|ENSOARG00000004215|ENSOARG00000008994	http://www.genome.jp/kegg-bin/show_pathway?oas04660/oas:101115485%09red/oas:101118799%09red/oas:101107882%09red/oas:101116274%09red/oas:101105277%09red/oas:101119242%09red/oas:101108097%09red/oas:780484%09red/oas:101105504%09red/oas:101110813%09red/oas:101117211%09red/oas:443400%09red/oas:101119239%09red/oas:101103341%09red/oas:101120322%09red/oas:101112573%09red
Toxoplasmosis	KEGG PATHWAY	oas05145	21	134	0.509891309723	1.0	ENSOARG00000006526|ENSOARG00000016098|ENSOARG00000013521|ENSOARG00000006262|ENSOARG00000001031|ENSOARG00000016496|ENSOARG00000003246|ENSOARG00000005875|ENSOARG00000016744|ENSOARG00000007694|ENSOARG00000015529|ENSOARG00000018633|ENSOARG00000009853|ENSOARG00000002682|ENSOARG00000001262|ENSOARG00000013143|ENSOARG00000002819|ENSOARG00000000142|ENSOARG00000001511|ENSOARG00000013616|ENSOARG00000016012	http://www.genome.jp/kegg-bin/show_pathway?oas05145/oas:101115485%09red/oas:101117248%09red/oas:101120460%09red/oas:101112844%09red/oas:101105176%09red/oas:101121405%09red/oas:678682%09red/oas:101119602%09red/oas:101121444%09red/oas:101117390%09red/oas:100294659%09red/oas:101117424%09red/oas:101105588%09red/oas:443061%09red/oas:780484%09red/oas:101117211%09red/oas:101119242%09red/oas:443078%09red…
Basal cell carcinoma	KEGG PATHWAY	oas05217	9	56	0.509928664305	1.0	ENSOARG00000008653|ENSOARG00000015486|ENSOARG00000013765|ENSOARG00000010874|ENSOARG00000012643|ENSOARG00000012352|ENSOARG00000011631|ENSOARG00000001414|ENSOARG00000016494	http://www.genome.jp/kegg-bin/show_pathway?oas05217/oas:101120096%09red/oas:101101980%09red/oas:101116667%09red/oas:101111048%09red/oas:101109815%09red/oas:101122656%09red/oas:101114993%09red/oas:101118068%09red/oas:101118991%09red
Mineral absorption	KEGG PATHWAY	oas04978	8	50	0.520353682408	1.0	ENSOARG00000015862|ENSOARG00000016443|ENSOARG00000014339|ENSOARG00000008251|ENSOARG00000005331|ENSOARG00000004798|ENSOARG00000016910|ENSOARG00000014812	http://www.genome.jp/kegg-bin/show_pathway?oas04978/oas:101111646%09red/oas:494437%09red/oas:101114215%09red/oas:101103751%09red/oas:101112676%09red/oas:100137068%09red/oas:443355%09red/oas:101113655%09red
Tryptophan metabolism	KEGG PATHWAY	oas00380	7	44	0.532211444795	1.0	ENSOARG00000001799|ENSOARG00000008008|ENSOARG00000004539|ENSOARG00000003052|ENSOARG00000007783|ENSOARG00000014862|ENSOARG00000014391	http://www.genome.jp/kegg-bin/show_pathway?oas00380/oas:101106765%09red/oas:101112561%09red/oas:101111975%09red/oas:101114754%09red/oas:101106401%09red/oas:101115360%09red
Salmonella infection	KEGG PATHWAY	oas05132	14	90	0.532795491641	1.0	ENSOARG00000015430|ENSOARG00000005558|ENSOARG00000003064|ENSOARG00000001031|ENSOARG00000003372|ENSOARG00000015529|ENSOARG00000014618|ENSOARG00000004055|ENSOARG00000016744|ENSOARG00000003665|ENSOARG00000016530|ENSOARG00000018816|ENSOARG00000008520|ENSOARG00000005991	http://www.genome.jp/kegg-bin/show_pathway?oas05132/oas:101115485%09red/oas:101105166%09red/oas:443200%09red/oas:678682%09red/oas:443078%09red/oas:443340%09red/oas:101118101%09red/oas:101102677%09red/oas:443400%09red/oas:101111035%09red/oas:101104595%09red/oas:101102427%09red/oas:101104655%09red/oas:101118215%09red
Synthesis and degradation of ketone bodies	KEGG PATHWAY	oas00072	2	11	0.534829260382	1.0	ENSOARG00000004539|ENSOARG00000011586	http://www.genome.jp/kegg-bin/show_pathway?oas00072/oas:101111975%09red/oas:101106011%09red
Arginine and proline metabolism	KEGG PATHWAY	oas00330	10	64	0.537204453038	1.0	ENSOARG00000002230|ENSOARG00000001799|ENSOARG00000003052|ENSOARG00000016744|ENSOARG00000001979|ENSOARG00000003421|ENSOARG00000004210|ENSOARG00000015394|ENSOARG00000009785|ENSOARG00000010934	http://www.genome.jp/kegg-bin/show_pathway?oas00330/oas:101112841%09red/oas:101112561%09red/oas:443533%09red/oas:443077%09red/oas:443078%09red/oas:101105181%09red/oas:101120750%09red/oas:101114573%09red/oas:101106401%09red/oas:101123553%09red
Fat digestion and absorption	KEGG PATHWAY	oas04975	8	51	0.540709657623	1.0	ENSOARG00000015117|ENSOARG00000001623|ENSOARG00000000994|ENSOARG00000009594|ENSOARG00000018396|ENSOARG00000007720|ENSOARG00000012124|ENSOARG00000006635	http://www.genome.jp/kegg-bin/show_pathway?oas04975/oas:101120816%09red/oas:101115312%09red/oas:101107590%09red/oas:101120062%09red/oas:101115654%09red/oas:101113959%09red/oas:101110266%09red/oas:101121996%09red
Drug metabolism - other enzymes	KEGG PATHWAY	oas00983	6	38	0.545996793467	1.0	ENSOARG00000014074|ENSOARG00000016081|ENSOARG00000005673|ENSOARG00000001918|ENSOARG00000009742|ENSOARG00000002061	http://www.genome.jp/kegg-bin/show_pathway?oas00983/oas:101119507%09red/oas:101114036%09red/oas:101103665%09red/oas:101119640%09red/oas:101107953%09red
Nitrogen metabolism	KEGG PATHWAY	oas00910	3	18	0.546376382784	1.0	ENSOARG00000013577|ENSOARG00000012206|ENSOARG00000016001	http://www.genome.jp/kegg-bin/show_pathway?oas00910/oas:101113860%09red/oas:101110343%09red/oas:101106195%09red
Pantothenate and CoA biosynthesis	KEGG PATHWAY	oas00770	3	18	0.546376382784	1.0	ENSOARG00000002726|ENSOARG00000018112|ENSOARG00000014074	http://www.genome.jp/kegg-bin/show_pathway?oas00770/oas:101107138%09red/oas:101103660%09red/oas:101119507%09red
HTLV-I infection	KEGG PATHWAY	oas05166	42	275	0.550895841323	1.0	ENSOARG00000017655|ENSOARG00000015430|ENSOARG00000013693|ENSOARG00000013527|ENSOARG00000016496|ENSOARG00000011894|ENSOARG00000004573|ENSOARG00000015002|ENSOARG00000000347|ENSOARG00000006423|ENSOARG00000016494|ENSOARG00000008653|ENSOARG00000010396|ENSOARG00000012943|ENSOARG00000018276|ENSOARG00000006538|ENSOARG00000010874|ENSOARG00000016314|ENSOARG00000001262|ENSOARG00000019084|ENSOARG00000008896|…	http://www.genome.jp/kegg-bin/show_pathway?oas05166/oas:101120096%09red/oas:443419%09red/oas:101114132%09red/oas:101119756%09red/oas:101116667%09red/oas:101102089%09red/oas:101117327%09red/oas:101116829%09red/oas:101109495%09red/oas:101116807%09red/oas:101119242%09red/oas:101118799%09red/oas:100144754%09red/oas:101108097%09red/oas:101120871%09red/oas:100302079%09red/oas:443061%09red/oas:100037692…
Dorso-ventral axis formation	KEGG PATHWAY	oas04320	4	25	0.555128487951	1.0	ENSOARG00000003966|ENSOARG00000003172|ENSOARG00000015529|ENSOARG00000013753	http://www.genome.jp/kegg-bin/show_pathway?oas04320/oas:101115485%09red/oas:780479%09red/oas:101123554%09red/oas:101113126%09red
Lysosome	KEGG PATHWAY	oas04142	18	119	0.570053932204	1.0	ENSOARG00000004679|ENSOARG00000018629|ENSOARG00000014450|ENSOARG00000004449|ENSOARG00000015185|ENSOARG00000004688|ENSOARG00000013162|ENSOARG00000012289|ENSOARG00000001729|ENSOARG00000002996|ENSOARG00000001647|ENSOARG00000004068|ENSOARG00000014664|ENSOARG00000013787|ENSOARG00000009444|ENSOARG00000010469|ENSOARG00000019274|ENSOARG00000000090	http://www.genome.jp/kegg-bin/show_pathway?oas04142/oas:101109286%09red/oas:101108427%09red/oas:678680%09red/oas:101119310%09red/oas:101105605%09red/oas:101116540%09red/oas:101113504%09red/oas:101121298%09red/oas:101116435%09red/oas:101108509%09red/oas:101121852%09red/oas:101106236%09red/oas:101107963%09red/oas:101121713%09red/oas:101121553%09red/oas:101116140%09red/oas:100307047%09red/oas:101104…
One carbon pool by folate	KEGG PATHWAY	oas00670	3	19	0.579222586096	1.0	ENSOARG00000014803|ENSOARG00000018548|ENSOARG00000006377	http://www.genome.jp/kegg-bin/show_pathway?oas00670/oas:100913154%09red/oas:101121421%09red/oas:443544%09red
Prion diseases	KEGG PATHWAY	oas05020	5	33	0.587267770193	1.0	ENSOARG00000004311|ENSOARG00000008896|ENSOARG00000002682|ENSOARG00000015529|ENSOARG00000016809	http://www.genome.jp/kegg-bin/show_pathway?oas05020/oas:101115485%09red/oas:101112759%09red/oas:101116807%09red/oas:101105588%09red/oas:101115136%09red
Signaling pathways regulating pluripotency of stem cells	KEGG PATHWAY	oas04550	21	141	0.595867444296	1.0	ENSOARG00000001576|ENSOARG00000010005|ENSOARG00000008653|ENSOARG00000014930|ENSOARG00000015486|ENSOARG00000016494|ENSOARG00000013764|ENSOARG00000000651|ENSOARG00000002133|ENSOARG00000018276|ENSOARG00000015529|ENSOARG00000006526|ENSOARG00000010874|ENSOARG00000012643|ENSOARG00000003669|ENSOARG00000011631|ENSOARG00000005375|ENSOARG00000016191|ENSOARG00000009763|ENSOARG00000001511|ENSOARG00000002954	http://www.genome.jp/kegg-bin/show_pathway?oas04550/oas:101115485%09red/oas:101120096%09red/oas:443207%09red/oas:780507%09red/oas:101119242%09red/oas:443515%09red/oas:101121826%09red/oas:100294659%09red/oas:101116667%09red/oas:101109022%09red/oas:101111048%09red/oas:101109815%09red/oas:101122656%09red/oas:443169%09red/oas:101118991%09red/oas:101114208%09red/oas:443548%09red/oas:443172%09red/oas:5…
Allograft rejection	KEGG PATHWAY	oas05330	8	54	0.599540449909	1.0	ENSOARG00000002964|ENSOARG00000016496|ENSOARG00000015002|ENSOARG00000016314|ENSOARG00000004815|ENSOARG00000016098|ENSOARG00000001181|ENSOARG00000008994	http://www.genome.jp/kegg-bin/show_pathway?oas05330/oas:101120871%09red/oas:101105730%09red/oas:101113279%09red/oas:101109080%09red/oas:100144754%09red/oas:100171394%09red/oas:101120322%09red
Apoptosis	KEGG PATHWAY	oas04210	13	88	0.603012434537	1.0	ENSOARG00000010396|ENSOARG00000006526|ENSOARG00000006262|ENSOARG00000001031|ENSOARG00000003246|ENSOARG00000005875|ENSOARG00000001544|ENSOARG00000002717|ENSOARG00000011894|ENSOARG00000001262|ENSOARG00000001215|ENSOARG00000015097|ENSOARG00000008896	http://www.genome.jp/kegg-bin/show_pathway?oas04210/oas:443061%09red/oas:101119602%09red/oas:101121405%09red/oas:678682%09red/oas:100216463%09red/oas:101111042%09red/oas:101105847%09red/oas:101119242%09red/oas:101110186%09red/oas:780484%09red/oas:101116807%09red/oas:100127211%09red/oas:101118799%09red
Glyoxylate and dicarboxylate metabolism	KEGG PATHWAY	oas00630	4	27	0.610046448191	1.0	ENSOARG00000004539|ENSOARG00000004442|ENSOARG00000010934|ENSOARG00000018548	http://www.genome.jp/kegg-bin/show_pathway?oas00630/oas:101114573%09red/oas:101111975%09red/oas:443544%09red/oas:101112991%09red
Chronic myeloid leukemia	KEGG PATHWAY	oas05220	11	75	0.610815793943	1.0	ENSOARG00000014726|ENSOARG00000000809|ENSOARG00000006526|ENSOARG00000016563|ENSOARG00000003246|ENSOARG00000015529|ENSOARG00000001262|ENSOARG00000014555|ENSOARG00000004855|ENSOARG00000006340|ENSOARG00000010918	http://www.genome.jp/kegg-bin/show_pathway?oas05220/oas:101115485%09red/oas:443419%09red/oas:443061%09red/oas:101117537%09red/oas:780484%09red/oas:101119242%09red/oas:101115416%09red/oas:101115743%09red/oas:101113436%09red/oas:494191%09red
Pyruvate metabolism	KEGG PATHWAY	oas00620	6	41	0.613243556484	1.0	ENSOARG00000008789|ENSOARG00000004257|ENSOARG00000004539|ENSOARG00000006394|ENSOARG00000006624|ENSOARG00000000829	http://www.genome.jp/kegg-bin/show_pathway?oas00620/oas:101111975%09red/oas:101102434%09red/oas:101107484%09red/oas:780456%09red/oas:443186%09red/oas:101115643%09red
Carbon metabolism	KEGG PATHWAY	oas01200	16	109	0.614319575571	1.0	ENSOARG00000015987|ENSOARG00000008789|ENSOARG00000010798|ENSOARG00000018548|ENSOARG00000004502|ENSOARG00000004257|ENSOARG00000004539|ENSOARG00000008756|ENSOARG00000003252|ENSOARG00000014862|ENSOARG00000004442|ENSOARG00000013633|ENSOARG00000006624|ENSOARG00000005491|ENSOARG00000005493|ENSOARG00000012014	http://www.genome.jp/kegg-bin/show_pathway?oas01200/oas:100036759%09red/oas:101111975%09red/oas:101119209%09red/oas:101102843%09red/oas:101102434%09red/oas:101114124%09red/oas:101107484%09red/oas:101105094%09red/oas:101109516%09red/oas:101123502%09red/oas:101112413%09red/oas:780456%09red/oas:101115360%09red/oas:101112991%09red/oas:101117412%09red/oas:443544%09red
Fatty acid biosynthesis	KEGG PATHWAY	oas00061	2	13	0.615100651159	1.0	ENSOARG00000015735|ENSOARG00000000829	http://www.genome.jp/kegg-bin/show_pathway?oas00061/oas:101102389%09red/oas:443186%09red
Nicotine addiction	KEGG PATHWAY	oas05033	6	42	0.634377017287	1.0	ENSOARG00000009346|ENSOARG00000000130|ENSOARG00000009425|ENSOARG00000015499|ENSOARG00000013743|ENSOARG00000006222	http://www.genome.jp/kegg-bin/show_pathway?oas05033/oas:100913155%09red/oas:101113104%09red/oas:101108521%09red/oas:443272%09red/oas:443271%09red/oas:101121265%09red
Linoleic acid metabolism	KEGG PATHWAY	oas00591	5	35	0.634389001789	1.0	ENSOARG00000009594|ENSOARG00000020474|ENSOARG00000020466|ENSOARG00000018283|ENSOARG00000000994	http://www.genome.jp/kegg-bin/show_pathway?oas00591/oas:101115878%09red/oas:100170111%09red/oas:101113959%09red/oas:101120062%09red/oas:101116150%09red
PPAR signaling pathway	KEGG PATHWAY	oas03320	10	70	0.640137473083	1.0	ENSOARG00000018086|ENSOARG00000000978|ENSOARG00000016505|ENSOARG00000015735|ENSOARG00000016498|ENSOARG00000018633|ENSOARG00000011785|ENSOARG00000013268|ENSOARG00000012922|ENSOARG00000012053	http://www.genome.jp/kegg-bin/show_pathway?oas03320/oas:101121460%09red/oas:101110625%09red/oas:101117625%09red/oas:101119642%09red/oas:101118587%09red/oas:443434%09red/oas:101117211%09red/oas:101116051%09red/oas:101102389%09red/oas:101114609%09red
Cardiac muscle contraction	KEGG PATHWAY	oas04260	12	84	0.644295385723	1.0	ENSOARG00000019316|ENSOARG00000010594|ENSOARG00000001452|ENSOARG00000015530|ENSOARG00000016200|ENSOARG00000008251|ENSOARG00000001811|ENSOARG00000009120|ENSOARG00000001062|ENSOARG00000017449|ENSOARG00000009432|ENSOARG00000016718	http://www.genome.jp/kegg-bin/show_pathway?oas04260/oas:442995%09red/oas:101105365%09red/oas:101115165%09red/oas:101121036%09red/oas:101103751%09red/oas:101110095%09red/oas:101121961%09red/oas:101106371%09red/oas:101108767%09red/oas:101104552%09red/oas:101106131%09red
Folate biosynthesis	KEGG PATHWAY	oas00790	2	14	0.651060230259	1.0	ENSOARG00000021078|ENSOARG00000014803	http://www.genome.jp/kegg-bin/show_pathway?oas00790/oas:101121421%09red/oas:101112987%09red
Fatty acid degradation	KEGG PATHWAY	oas00071	6	43	0.654812989474	1.0	ENSOARG00000000978|ENSOARG00000016505|ENSOARG00000015735|ENSOARG00000004539|ENSOARG00000012922|ENSOARG00000018036	http://www.genome.jp/kegg-bin/show_pathway?oas00071/oas:101115592%09red/oas:101111975%09red/oas:101110625%09red/oas:443434%09red/oas:101102389%09red/oas:101119642%09red
Taste transduction	KEGG PATHWAY	oas04742	5	36	0.65666593871	1.0	ENSOARG00000008896|ENSOARG00000016562|ENSOARG00000012593|ENSOARG00000016768|ENSOARG00000002880	http://www.genome.jp/kegg-bin/show_pathway?oas04742/oas:101115640%09red/oas:100170325%09red/oas:101121535%09red/oas:101119861%09red/oas:101116807%09red
Pyrimidine metabolism	KEGG PATHWAY	oas00240	14	99	0.662088222665	1.0	ENSOARG00000017885|ENSOARG00000005654|ENSOARG00000013693|ENSOARG00000013874|ENSOARG00000014074|ENSOARG00000003222|ENSOARG00000014045|ENSOARG00000015554|ENSOARG00000005673|ENSOARG00000001918|ENSOARG00000016984|ENSOARG00000016081|ENSOARG00000002061|ENSOARG00000003760	http://www.genome.jp/kegg-bin/show_pathway?oas00240/oas:101117012%09red/oas:101121885%09red/oas:101106040%09red/oas:101103692%09red/oas:101103665%09red/oas:101102664%09red/oas:101107399%09red/oas:101122609%09red/oas:100144762%09red/oas:101119507%09red/oas:100216315%09red/oas:101107953%09red/oas:101114036%09red
Mismatch repair	KEGG PATHWAY	oas03430	3	22	0.66828253896	1.0	ENSOARG00000011565|ENSOARG00000013693|ENSOARG00000014867	http://www.genome.jp/kegg-bin/show_pathway?oas03430/oas:101104173%09red/oas:101117012%09red/oas:101121679%09red
Staphylococcus aureus infection	KEGG PATHWAY	oas05150	9	65	0.671322311186	1.0	ENSOARG00000002951|ENSOARG00000011005|ENSOARG00000016496|ENSOARG00000016314|ENSOARG00000005384|ENSOARG00000008550|ENSOARG00000016098|ENSOARG00000006423|ENSOARG00000008994	http://www.genome.jp/kegg-bin/show_pathway?oas05150/oas:101120871%09red/oas:101118296%09red/oas:100144754%09red/oas:641296%09red/oas:101120322%09red/oas:101115724%09red/oas:101108131%09red/oas:101115072%09red
Amyotrophic lateral sclerosis (ALS)	KEGG PATHWAY	oas05014	8	58	0.671592089508	1.0	ENSOARG00000007385|ENSOARG00000006262|ENSOARG00000006222|ENSOARG00000004311|ENSOARG00000009425|ENSOARG00000004210|ENSOARG00000009405|ENSOARG00000001262	http://www.genome.jp/kegg-bin/show_pathway?oas05014/oas:443533%09red/oas:101119602%09red/oas:101111570%09red/oas:100846985%09red/oas:443061%09red/oas:443272%09red/oas:443271%09red/oas:101115136%09red
Fanconi anemia pathway	KEGG PATHWAY	oas03460	7	51	0.67255407152	1.0	ENSOARG00000018448|ENSOARG00000015456|ENSOARG00000015764|ENSOARG00000012875|ENSOARG00000001873|ENSOARG00000000255|ENSOARG00000016093	http://www.genome.jp/kegg-bin/show_pathway?oas03460/oas:101110882%09red/oas:101117282%09red/oas:101109236%09red/oas:101102646%09red/oas:101109108%09red/oas:101118223%09red/oas:101107310%09red
Pentose phosphate pathway	KEGG PATHWAY	oas00030	4	30	0.684102913743	1.0	ENSOARG00000008756|ENSOARG00000010798|ENSOARG00000005493|ENSOARG00000004502	http://www.genome.jp/kegg-bin/show_pathway?oas00030/oas:101109516%09red/oas:101114124%09red/oas:101112413%09red/oas:101105094%09red
Glycosaminoglycan biosynthesis - keratan sulfate	KEGG PATHWAY	oas00533	2	15	0.684287918328	1.0	ENSOARG00000005371|ENSOARG00000005098	http://www.genome.jp/kegg-bin/show_pathway?oas00533/oas:101122606%09red/oas:101114207%09red
Complement and coagulation cascades	KEGG PATHWAY	oas04610	10	73	0.686625298884	1.0	ENSOARG00000002951|ENSOARG00000010035|ENSOARG00000011005|ENSOARG00000007822|ENSOARG00000018445|ENSOARG00000017909|ENSOARG00000005384|ENSOARG00000014081|ENSOARG00000008550|ENSOARG00000003130	http://www.genome.jp/kegg-bin/show_pathway?oas04610/oas:101117258%09red/oas:101118296%09red/oas:101102670%09red/oas:101121454%09red/oas:101108612%09red/oas:101118624%09red/oas:101118332%09red/oas:101115724%09red/oas:101108131%09red/oas:101115072%09red
Steroid hormone biosynthesis	KEGG PATHWAY	oas00140	9	66	0.6871649928	1.0	ENSOARG00000002986|ENSOARG00000020977|ENSOARG00000018283|ENSOARG00000009466|ENSOARG00000003867|ENSOARG00000000173|ENSOARG00000009742|ENSOARG00000007316|ENSOARG00000000150	http://www.genome.jp/kegg-bin/show_pathway?oas00140/oas:443530%09red/oas:767576%09red/oas:100170111%09red/oas:101102377%09red/oas:100144423%09red/oas:100048994%09red/oas:101121796%09red/oas:100913161%09red/oas:101119640%09red
Glycerolipid metabolism	KEGG PATHWAY	oas00561	8	59	0.688312221737	1.0	ENSOARG00000018086|ENSOARG00000005578|ENSOARG00000006616|ENSOARG00000007720|ENSOARG00000007998|ENSOARG00000015117|ENSOARG00000020856|ENSOARG00000001647	http://www.genome.jp/kegg-bin/show_pathway?oas00561/oas:101115312%09red/oas:101106236%09red/oas:101116992%09red/oas:101118587%09red/oas:101114312%09red/oas:101102720%09red/oas:101119735%09red/oas:101121996%09red
Neuroactive ligand-receptor interaction	KEGG PATHWAY	oas04080	41	286	0.695970713989	1.0	ENSOARG00000002505|ENSOARG00000004369|ENSOARG00000010363|ENSOARG00000010502|ENSOARG00000013743|ENSOARG00000004688|ENSOARG00000007533|ENSOARG00000015499|ENSOARG00000006222|ENSOARG00000001225|ENSOARG00000008523|ENSOARG00000003502|ENSOARG00000002141|ENSOARG00000000130|ENSOARG00000017486|ENSOARG00000011170|ENSOARG00000006638|ENSOARG00000008141|ENSOARG00000007889|ENSOARG00000009123|ENSOARG00000005069|…	http://www.genome.jp/kegg-bin/show_pathway?oas04080/oas:101118296%09red/oas:443511%09red/oas:101109816%09red/oas:101110444%09red/oas:101121265%09red/oas:100500781%09red/oas:100144753%09red/oas:101107224%09red/oas:443025%09red/oas:443231%09red/oas:101104779%09red/oas:443272%09red/oas:100913155%09red/oas:100127213%09red/oas:101107542%09red/oas:101107715%09red/oas:101118117%09red/oas:101114778%09red…
Synaptic vesicle cycle	KEGG PATHWAY	oas04721	9	67	0.70252729538	1.0	ENSOARG00000018252|ENSOARG00000016472|ENSOARG00000013514|ENSOARG00000015807|ENSOARG00000012120|ENSOARG00000002996|ENSOARG00000017183|ENSOARG00000013787|ENSOARG00000010469	http://www.genome.jp/kegg-bin/show_pathway?oas04721/oas:101104796%09red/oas:101113504%09red/oas:101112696%09red/oas:101115027%09red/oas:101108509%09red/oas:101108595%09red/oas:101111194%09red/oas:101113588%09red/oas:101104057%09red
Other types of O-glycan biosynthesis	KEGG PATHWAY	oas00514	4	31	0.706458794379	1.0	ENSOARG00000009490|ENSOARG00000006412|ENSOARG00000004992|ENSOARG00000016092	http://www.genome.jp/kegg-bin/show_pathway?oas00514/oas:101112372%09red/oas:101115810%09red/oas:101104350%09red/oas:101114107%09red
PI3K-Akt signaling pathway	KEGG PATHWAY	oas04151	51	356	0.713518574575	1.0	ENSOARG00000013521|ENSOARG00000005558|ENSOARG00000010669|ENSOARG00000013753|ENSOARG00000007694|ENSOARG00000012463|ENSOARG00000006526|ENSOARG00000005642|ENSOARG00000002682|ENSOARG00000004487|ENSOARG00000001576|ENSOARG00000008523|ENSOARG00000013616|ENSOARG00000006168|ENSOARG00000000498|ENSOARG00000018483|ENSOARG00000015049|ENSOARG00000000603|ENSOARG00000006538|ENSOARG00000008370|ENSOARG00000018761|…	http://www.genome.jp/kegg-bin/show_pathway?oas04151/oas:101105176%09red/oas:101117424%09red/oas:443515%09red/oas:101117245%09red/oas:101117247%09red/oas:443431%09red/oas:101119242%09red/oas:101109832%09red/oas:101116840%09red/oas:101115302%09red/oas:101113882%09red/oas:443061%09red/oas:101105162%09red/oas:101101956%09red/oas:443103%09red/oas:101115719%09red/oas:101120658%09red/oas:101116199%09red…
Glycosphingolipid biosynthesis - ganglio series	KEGG PATHWAY	oas00604	2	16	0.714871160148	1.0	ENSOARG00000005371|ENSOARG00000005098	http://www.genome.jp/kegg-bin/show_pathway?oas00604/oas:101122606%09red/oas:101114207%09red
Inflammatory bowel disease (IBD)	KEGG PATHWAY	oas05321	10	75	0.715496460151	1.0	ENSOARG00000013918|ENSOARG00000008340|ENSOARG00000016496|ENSOARG00000018276|ENSOARG00000016098|ENSOARG00000004215|ENSOARG00000016314|ENSOARG00000018894|ENSOARG00000001511|ENSOARG00000008994	http://www.genome.jp/kegg-bin/show_pathway?oas05321/oas:101120871%09red/oas:101110054%09red/oas:100820753%09red/oas:100294659%09red/oas:100144754%09red/oas:443169%09red/oas:101118711%09red/oas:101120322%09red/oas:101108097%09red
FoxO signaling pathway	KEGG PATHWAY	oas04068	18	132	0.724637590064	1.0	ENSOARG00000010005|ENSOARG00000014726|ENSOARG00000005469|ENSOARG00000006526|ENSOARG00000002484|ENSOARG00000003246|ENSOARG00000013753|ENSOARG00000013671|ENSOARG00000018276|ENSOARG00000015529|ENSOARG00000018633|ENSOARG00000011894|ENSOARG00000009936|ENSOARG00000000285|ENSOARG00000002141|ENSOARG00000001511|ENSOARG00000004730|ENSOARG00000011242	http://www.genome.jp/kegg-bin/show_pathway?oas04068/oas:101115485%09red/oas:101110437%09red/oas:101120573%09red/oas:443101%09red/oas:443515%09red/oas:101117245%09red/oas:100294659%09red/oas:101105847%09red/oas:780479%09red/oas:101106936%09red/oas:780484%09red/oas:443169%09red/oas:101117211%09red/oas:101119242%09red/oas:101106735%09red/oas:443431%09red/oas:101123600%09red/oas:494191%09red
Hepatitis C	KEGG PATHWAY	oas05160	18	132	0.724637590064	1.0	ENSOARG00000002717|ENSOARG00000003182|ENSOARG00000006526|ENSOARG00000004978|ENSOARG00000003246|ENSOARG00000013753|ENSOARG00000001544|ENSOARG00000014624|ENSOARG00000015529|ENSOARG00000018396|ENSOARG00000014939|ENSOARG00000018633|ENSOARG00000000939|ENSOARG00000005642|ENSOARG00000015049|ENSOARG00000001511|ENSOARG00000005570|ENSOARG00000016012	http://www.genome.jp/kegg-bin/show_pathway?oas05160/oas:101115485%09red/oas:101117248%09red/oas:101111042%09red/oas:101119838%09red/oas:101116923%09red/oas:101110186%09red/oas:101121229%09red/oas:100294659%09red/oas:100147790%09red/oas:780479%09red/oas:780484%09red/oas:100036758%09red/oas:101117211%09red/oas:101108511%09red/oas:101119242%09red/oas:101115302%09red/oas:101102148%09red/oas:101115654…
Sphingolipid metabolism	KEGG PATHWAY	oas00600	6	47	0.729193548076	1.0	ENSOARG00000018629|ENSOARG00000004449|ENSOARG00000007374|ENSOARG00000007720|ENSOARG00000003587|ENSOARG00000001647	http://www.genome.jp/kegg-bin/show_pathway?oas00600/oas:101115312%09red/oas:101105263%09red/oas:101102559%09red/oas:101116435%09red/oas:101106236%09red/oas:100307047%09red
Valine, leucine and isoleucine degradation	KEGG PATHWAY	oas00280	6	47	0.729193548076	1.0	ENSOARG00000007187|ENSOARG00000007403|ENSOARG00000000978|ENSOARG00000004539|ENSOARG00000004442|ENSOARG00000005228	http://www.genome.jp/kegg-bin/show_pathway?oas00280/oas:101111975%09red/oas:101113939%09red/oas:101110625%09red/oas:101112991%09red/oas:100145857%09red/oas:101105462%09red
Melanoma	KEGG PATHWAY	oas05218	9	69	0.731777655786	1.0	ENSOARG00000001576|ENSOARG00000010005|ENSOARG00000006526|ENSOARG00000006153|ENSOARG00000010669|ENSOARG00000013753|ENSOARG00000015529|ENSOARG00000006538|ENSOARG00000003578	http://www.genome.jp/kegg-bin/show_pathway?oas05218/oas:101115485%09red/oas:780507%09red/oas:101101956%09red/oas:443515%09red/oas:780479%09red/oas:101116199%09red/oas:101119242%09red/oas:780460%09red/oas:101122783%09red
Cysteine and methionine metabolism	KEGG PATHWAY	oas00270	5	40	0.736711919802	1.0	ENSOARG00000004690|ENSOARG00000004375|ENSOARG00000015380|ENSOARG00000010176|ENSOARG00000009354	http://www.genome.jp/kegg-bin/show_pathway?oas00270/oas:443549%09red/oas:101112500%09red/oas:101114101%09red/oas:100500777%09red/oas:101107762%09red
Chemokine signaling pathway	KEGG PATHWAY	oas04062	25	182	0.738017141686	1.0	ENSOARG00000011850|ENSOARG00000003210|ENSOARG00000013527|ENSOARG00000007797|ENSOARG00000014418|ENSOARG00000010543|ENSOARG00000011342|ENSOARG00000002088|ENSOARG00000020162|ENSOARG00000005639|ENSOARG00000006610|ENSOARG00000016272|ENSOARG00000008896|ENSOARG00000006526|ENSOARG00000008450|ENSOARG00000003028|ENSOARG00000003246|ENSOARG00000015529|ENSOARG00000004055|ENSOARG00000008574|ENSOARG00000001511|…	http://www.genome.jp/kegg-bin/show_pathway?oas04062/oas:101111491%09red/oas:101113074%09red/oas:101102089%09red/oas:101117327%09red/oas:101116105%09red/oas:101116807%09red/oas:101119242%09red/oas:101122439%09red/oas:101108418%09red/oas:101120420%09red/oas:101104011%09red/oas:101102864%09red/oas:100294659%09red/oas:780484%09red/oas:101104023%09red/oas:101117693%09red/oas:101111035%09red/oas:101115…
Nicotinate and nicotinamide metabolism	KEGG PATHWAY	oas00760	3	25	0.742706695221	1.0	ENSOARG00000011323|ENSOARG00000000968|ENSOARG00000001571	http://www.genome.jp/kegg-bin/show_pathway?oas00760/oas:101114607%09red/oas:101121440%09red/oas:101102021%09red
Osteoclast differentiation	KEGG PATHWAY	oas04380	17	127	0.745338240251	1.0	ENSOARG00000014239|ENSOARG00000014726|ENSOARG00000006526|ENSOARG00000010396|ENSOARG00000004215|ENSOARG00000003167|ENSOARG00000006340|ENSOARG00000006358|ENSOARG00000006553|ENSOARG00000015529|ENSOARG00000007634|ENSOARG00000003246|ENSOARG00000007600|ENSOARG00000007320|ENSOARG00000007425|ENSOARG00000008988|ENSOARG00000016012	http://www.genome.jp/kegg-bin/show_pathway?oas04380/oas:101115485%09red/oas:101117248%09red/oas:101111241%09red/oas:101118799%09red/oas:101105677%09red/oas:101108097%09red/oas:101105277%09red/oas:101109969%09red/oas:101119756%09red/oas:101105937%09red/oas:780484%09red/oas:101119242%09red/oas:101115743%09red/oas:101119239%09red/oas:101122126%09red/oas:494191%09red
Fatty acid metabolism	KEGG PATHWAY	oas01212	6	48	0.745899564792	1.0	ENSOARG00000000978|ENSOARG00000016505|ENSOARG00000015735|ENSOARG00000004539|ENSOARG00000012922|ENSOARG00000000829	http://www.genome.jp/kegg-bin/show_pathway?oas01212/oas:101111975%09red/oas:101110625%09red/oas:443434%09red/oas:443186%09red/oas:101102389%09red/oas:101119642%09red
Amino sugar and nucleotide sugar metabolism	KEGG PATHWAY	oas00520	6	48	0.745899564792	1.0	ENSOARG00000015987|ENSOARG00000002773|ENSOARG00000004502|ENSOARG00000003252|ENSOARG00000005321|ENSOARG00000005491	http://www.genome.jp/kegg-bin/show_pathway?oas00520/oas:100036759%09red/oas:101119209%09red/oas:101112413%09red/oas:101101931%09red/oas:101105711%09red/oas:101117412%09red
Glycolysis / Gluconeogenesis	KEGG PATHWAY	oas00010	8	63	0.749651592868	1.0	ENSOARG00000015987|ENSOARG00000017886|ENSOARG00000009599|ENSOARG00000004502|ENSOARG00000003252|ENSOARG00000013633|ENSOARG00000006624|ENSOARG00000005491	http://www.genome.jp/kegg-bin/show_pathway?oas00010/oas:100036759%09red/oas:101119209%09red/oas:101108502%09red/oas:101123502%09red/oas:101112413%09red/oas:780456%09red/oas:101109831%09red/oas:101117412%09red
Ubiquinone and other terpenoid-quinone biosynthesis	KEGG PATHWAY	oas00130	1	9	0.762049321288	1.0	ENSOARG00000001753	http://www.genome.jp/kegg-bin/show_pathway?oas00130/oas:101121876%09red
Sulfur relay system	KEGG PATHWAY	oas04122	1	9	0.762049321288	1.0	ENSOARG00000013112	http://www.genome.jp/kegg-bin/show_pathway?oas04122/oas:101106960%09red
Homologous recombination	KEGG PATHWAY	oas03440	3	26	0.764350334521	1.0	ENSOARG00000012875|ENSOARG00000013693|ENSOARG00000007527	http://www.genome.jp/kegg-bin/show_pathway?oas03440/oas:101117012%09red/oas:101117517%09red/oas:101107310%09red
SNARE interactions in vesicular transport	KEGG PATHWAY	oas04130	4	34	0.766526246138	1.0	ENSOARG00000012244|ENSOARG00000002338|ENSOARG00000016484|ENSOARG00000012120	http://www.genome.jp/kegg-bin/show_pathway?oas04130/oas:101123563%09red/oas:101112696%09red/oas:101117280%09red/oas:101121988%09red
Oocyte meiosis	KEGG PATHWAY	oas04114	15	115	0.767488569219	1.0	ENSOARG00000010005|ENSOARG00000004487|ENSOARG00000013532|ENSOARG00000010180|ENSOARG00000015049|ENSOARG00000015725|ENSOARG00000014624|ENSOARG00000018724|ENSOARG00000015529|ENSOARG00000008337|ENSOARG00000004318|ENSOARG00000008896|ENSOARG00000004895|ENSOARG00000014702|ENSOARG00000013527	http://www.genome.jp/kegg-bin/show_pathway?oas04114/oas:101115485%09red/oas:101110165%09red/oas:101117327%09red/oas:443515%09red/oas:101106584%09red/oas:101118870%09red/oas:101102089%09red/oas:101113317%09red/oas:101114530%09red/oas:101116829%09red/oas:101116807%09red/oas:101108511%09red/oas:101115302%09red/oas:101108884%09red/oas:100216432%09red
Glycosaminoglycan biosynthesis - chondroitin sulfate / dermatan sulfate	KEGG PATHWAY	oas00532	2	18	0.768573021235	1.0	ENSOARG00000010360|ENSOARG00000003933	http://www.genome.jp/kegg-bin/show_pathway?oas00532/oas:101107112%09red/oas:101120469%09red
Intestinal immune network for IgA production	KEGG PATHWAY	oas04672	7	58	0.783316956294	1.0	ENSOARG00000003210|ENSOARG00000010396|ENSOARG00000016496|ENSOARG00000002304|ENSOARG00000016314|ENSOARG00000016098|ENSOARG00000008994	http://www.genome.jp/kegg-bin/show_pathway?oas04672/oas:101120871%09red/oas:678679%09red/oas:101120322%09red/oas:101122200%09red/oas:101118799%09red/oas:100144754%09red
Nucleotide excision repair	KEGG PATHWAY	oas03420	5	43	0.787149023093	1.0	ENSOARG00000002010|ENSOARG00000011565|ENSOARG00000013693|ENSOARG00000007896|ENSOARG00000011716	http://www.genome.jp/kegg-bin/show_pathway?oas03420/oas:101104173%09red/oas:101109650%09red/oas:101117012%09red/oas:101106122%09red/oas:101117559%09red
TNF signaling pathway	KEGG PATHWAY	oas04668	14	110	0.789321305957	1.0	ENSOARG00000015430|ENSOARG00000019414|ENSOARG00000006526|ENSOARG00000010396|ENSOARG00000003246|ENSOARG00000003188|ENSOARG00000001544|ENSOARG00000015529|ENSOARG00000002717|ENSOARG00000004978|ENSOARG00000000569|ENSOARG00000017524|ENSOARG00000011779|ENSOARG00000007576	http://www.genome.jp/kegg-bin/show_pathway?oas04668/oas:101115485%09red/oas:101113882%09red/oas:101111042%09red/oas:101102476%09red/oas:101110186%09red/oas:443116%09red/oas:101119408%09red/oas:101113156%09red/oas:780484%09red/oas:101117122%09red/oas:101119242%09red/oas:443400%09red/oas:101118799%09red/oas:100036758%09red
Purine metabolism	KEGG PATHWAY	oas00230	23	175	0.795482667244	1.0	ENSOARG00000014045|ENSOARG00000013693|ENSOARG00000013527|ENSOARG00000015554|ENSOARG00000016984|ENSOARG00000004847|ENSOARG00000005923|ENSOARG00000016237|ENSOARG00000005957|ENSOARG00000016949|ENSOARG00000010798|ENSOARG00000003222|ENSOARG00000013382|ENSOARG00000018382|ENSOARG00000010375|ENSOARG00000005654|ENSOARG00000000318|ENSOARG00000013874|ENSOARG00000012952|ENSOARG00000014702|ENSOARG00000018476|…	http://www.genome.jp/kegg-bin/show_pathway?oas00230/oas:101122024%09red/oas:101105094%09red/oas:101102089%09red/oas:101117327%09red/oas:101122962%09red/oas:101103503%09red/oas:101111282%09red/oas:101117520%09red/oas:101108490%09red/oas:101105363%09red/oas:101103692%09red/oas:101117505%09red/oas:101117012%09red/oas:101120932%09red/oas:100302085%09red/oas:101106040%09red/oas:101122609%09red/oas:100…
Phagosome	KEGG PATHWAY	oas04145	22	169	0.803858171337	1.0	ENSOARG00000002996|ENSOARG00000016496|ENSOARG00000018396|ENSOARG00000001174|ENSOARG00000002338|ENSOARG00000008520|ENSOARG00000015002|ENSOARG00000010469|ENSOARG00000005037|ENSOARG00000016098|ENSOARG00000001181|ENSOARG00000010169|ENSOARG00000003064|ENSOARG00000016681|ENSOARG00000010046|ENSOARG00000003665|ENSOARG00000017490|ENSOARG00000009301|ENSOARG00000012392|ENSOARG00000004210|ENSOARG00000005384|…	http://www.genome.jp/kegg-bin/show_pathway?oas04145/oas:443533%09red/oas:443340%09red/oas:101122734%09red/oas:101116840%09red/oas:101118307%09red/oas:100144754%09red/oas:101120871%09red/oas:101115654%09red/oas:101109080%09red/oas:101118215%09red/oas:101106651%09red/oas:100171394%09red/oas:101102949%09red/oas:101108131%09red/oas:443033%09red/oas:101115211%09red/oas:101113504%09red/oas:101108509%09…
Hepatitis B	KEGG PATHWAY	oas05161	19	148	0.807141381216	1.0	ENSOARG00000006526|ENSOARG00000014239|ENSOARG00000012557|ENSOARG00000000809|ENSOARG00000006262|ENSOARG00000001031|ENSOARG00000015686|ENSOARG00000003246|ENSOARG00000003188|ENSOARG00000005570|ENSOARG00000019084|ENSOARG00000015529|ENSOARG00000002484|ENSOARG00000000939|ENSOARG00000011716|ENSOARG00000004487|ENSOARG00000004215|ENSOARG00000017631|ENSOARG00000001511	http://www.genome.jp/kegg-bin/show_pathway?oas05161/oas:101115485%09red/oas:101118410%09red/oas:443419%09red/oas:101119239%09red/oas:101119838%09red/oas:101116923%09red/oas:101113882%09red/oas:678682%09red/oas:101110165%09red/oas:100294659%09red/oas:101118617%09red/oas:780484%09red/oas:101118490%09red/oas:101119602%09red/oas:101119242%09red/oas:101123600%09red/oas:101110074%09red/oas:101106122%09…
Renal cell carcinoma	KEGG PATHWAY	oas05211	8	68	0.813691100806	1.0	ENSOARG00000020143|ENSOARG00000006526|ENSOARG00000016563|ENSOARG00000002484|ENSOARG00000015529|ENSOARG00000009960|ENSOARG00000015391|ENSOARG00000008334	http://www.genome.jp/kegg-bin/show_pathway?oas05211/oas:101115485%09red/oas:101107882%09red/oas:443103%09red/oas:101117537%09red/oas:100135448%09red/oas:101119242%09red/oas:101123600%09red/oas:101112573%09red
Viral carcinogenesis	KEGG PATHWAY	oas05203	29	220	0.814026994663	1.0	ENSOARG00000011850|ENSOARG00000002996|ENSOARG00000004573|ENSOARG00000004978|ENSOARG00000014432|ENSOARG00000004487|ENSOARG00000002918|ENSOARG00000015002|ENSOARG00000006902|ENSOARG00000011812|ENSOARG00000008896|ENSOARG00000001181|ENSOARG00000005384|ENSOARG00000000809|ENSOARG00000005469|ENSOARG00000003188|ENSOARG00000015529|ENSOARG00000002717|ENSOARG00000004689|ENSOARG00000005349|ENSOARG00000001511|…	http://www.genome.jp/kegg-bin/show_pathway?oas05203/oas:443419%09red/oas:101111491%09red/oas:101116807%09red/oas:101111042%09red/oas:101108131%09red/oas:101113882%09red/oas:101103642%09red/oas:100568291%09red/oas:101114132%09red/oas:101109080%09red/oas:101116372%09red/oas:100171394%09red/oas:101113686%09red/oas:100036758%09red/oas:101110165%09red/oas:101109245%09red/oas:101113385%09red/oas:100294…
Herpes simplex infection	KEGG PATHWAY	oas05168	28	213	0.814395613773	1.0	ENSOARG00000016496|ENSOARG00000000939|ENSOARG00000001581|ENSOARG00000001580|ENSOARG00000018724|ENSOARG00000004978|ENSOARG00000014432|ENSOARG00000012402|ENSOARG00000011517|ENSOARG00000009370|ENSOARG00000007809|ENSOARG00000015002|ENSOARG00000005570|ENSOARG00000001181|ENSOARG00000005469|ENSOARG00000003246|ENSOARG00000007229|ENSOARG00000016295|ENSOARG00000016012|ENSOARG00000021094|ENSOARG00000013874|…	http://www.genome.jp/kegg-bin/show_pathway?oas05168/oas:101117248%09red/oas:101108031%09red/oas:443262%09red/oas:101112524%09red/oas:101116923%09red/oas:101108131%09red/oas:100144754%09red/oas:101120871%09red/oas:101114076%09red/oas:101109080%09red/oas:101111996%09red/oas:100171394%09red/oas:100036758%09red/oas:678682%09red/oas:101106584%09red/oas:780484%09red/oas:100144762%09red/oas:101116172%09…
Tuberculosis	KEGG PATHWAY	oas05152	25	193	0.822833107242	1.0	ENSOARG00000002996|ENSOARG00000016496|ENSOARG00000007374|ENSOARG00000016744|ENSOARG00000018816|ENSOARG00000015860|ENSOARG00000005875|ENSOARG00000008337|ENSOARG00000010469|ENSOARG00000016098|ENSOARG00000006526|ENSOARG00000012557|ENSOARG00000007229|ENSOARG00000015725|ENSOARG00000015529|ENSOARG00000002717|ENSOARG00000001285|ENSOARG00000017361|ENSOARG00000005525|ENSOARG00000006262|ENSOARG00000001031|…	http://www.genome.jp/kegg-bin/show_pathway?oas05152/oas:101102561%09red/oas:101117190%09red/oas:101108884%09red/oas:101104595%09red/oas:101119242%09red/oas:101111042%09red/oas:101123600%09red/oas:100144754%09red/oas:101120871%09red/oas:101118490%09red/oas:101121405%09red/oas:101112427%09red/oas:101117683%09red/oas:101104057%09red/oas:101116274%09red/oas:678682%09red/oas:101119602%09red/oas:101108…
Terpenoid backbone biosynthesis	KEGG PATHWAY	oas00900	2	21	0.832542187779	1.0	ENSOARG00000004539|ENSOARG00000016202	http://www.genome.jp/kegg-bin/show_pathway?oas00900/oas:101121954%09red/oas:101111975%09red
RNA polymerase	KEGG PATHWAY	oas03020	3	30	0.836476107076	1.0	ENSOARG00000015554|ENSOARG00000016984|ENSOARG00000013874	http://www.genome.jp/kegg-bin/show_pathway?oas03020/oas:100216315%09red/oas:100144762%09red/oas:101103692%09red
p53 signaling pathway	KEGG PATHWAY	oas04115	9	78	0.83881452698	1.0	ENSOARG00000017048|ENSOARG00000005691|ENSOARG00000001792|ENSOARG00000013671|ENSOARG00000002124|ENSOARG00000015833|ENSOARG00000011894|ENSOARG00000004318|ENSOARG00000017283	http://www.genome.jp/kegg-bin/show_pathway?oas04115/oas:101108932%09red/oas:101120573%09red/oas:101111121%09red/oas:101117595%09red/oas:101105847%09red/oas:101118974%09red/oas:101123426%09red/oas:100216432%09red/oas:101115088%09red
Metabolic pathways	KEGG PATHWAY	oas01100	180	1256	0.840387356689	1.0	ENSOARG00000002420|ENSOARG00000007168|ENSOARG00000019872|ENSOARG00000005627|ENSOARG00000015987|ENSOARG00000007374|ENSOARG00000001856|ENSOARG00000001918|ENSOARG00000008480|ENSOARG00000016148|ENSOARG00000013633|ENSOARG00000007998|ENSOARG00000003798|ENSOARG00000009432|ENSOARG00000020856|ENSOARG00000009444|ENSOARG00000000442|ENSOARG00000013937|ENSOARG00000001451|ENSOARG00000008008|ENSOARG00000001452|…	http://www.genome.jp/kegg-bin/show_pathway?oas01100/oas:101119304%09red/oas:101108059%09red/oas:101117174%09red/oas:101106592%09red/oas:101113074%09red/oas:443078%09red/oas:101105929%09red/oas:443533%09red/oas:101115816%09red/oas:101112913%09red/oas:101114124%09red/oas:101106116%09red/oas:101117387%09red/oas:101115360%09red/oas:101105425%09red/oas:101102559%09red/oas:101103665%09red/oas:100145857…
Asthma	KEGG PATHWAY	oas05310	4	39	0.844695586364	1.0	ENSOARG00000016314|ENSOARG00000016496|ENSOARG00000016098|ENSOARG00000008994	http://www.genome.jp/kegg-bin/show_pathway?oas05310/oas:101120871%09red/oas:100144754%09red/oas:101120322%09red
Thyroid cancer	KEGG PATHWAY	oas05216	3	31	0.851221899979	1.0	ENSOARG00000013765|ENSOARG00000012352|ENSOARG00000015529	http://www.genome.jp/kegg-bin/show_pathway?oas05216/oas:101115485%09red/oas:101101980%09red/oas:101118068%09red
Aminoacyl-tRNA biosynthesis	KEGG PATHWAY	oas00970	5	48	0.854059865263	1.0	ENSOARG00000004625|ENSOARG00000015911|ENSOARG00000017122|ENSOARG00000018718|ENSOARG00000001454	http://www.genome.jp/kegg-bin/show_pathway?oas00970/oas:101112134%09red/oas:101117387%09red/oas:101111697%09red/oas:101102849%09red/oas:101120705%09red
Circadian rhythm	KEGG PATHWAY	oas04710	3	32	0.864793441129	1.0	ENSOARG00000002386|ENSOARG00000018724|ENSOARG00000007809	http://www.genome.jp/kegg-bin/show_pathway?oas04710/oas:443262%09red/oas:100169934%09red/oas:101106584%09red
Regulation of autophagy	KEGG PATHWAY	oas04140	3	32	0.864793441129	1.0	ENSOARG00000003070|ENSOARG00000012790|ENSOARG00000013499	http://www.genome.jp/kegg-bin/show_pathway?oas04140/oas:101117701%09red/oas:101121977%09red/oas:101119510%09red
Cell cycle	KEGG PATHWAY	oas04110	16	134	0.865247099461	1.0	ENSOARG00000011884|ENSOARG00000004487|ENSOARG00000013532|ENSOARG00000002484|ENSOARG00000006991|ENSOARG00000013671|ENSOARG00000018724|ENSOARG00000018276|ENSOARG00000011894|ENSOARG00000008244|ENSOARG00000002803|ENSOARG00000004318|ENSOARG00000008441|ENSOARG00000017802|ENSOARG00000005349|ENSOARG00000012501	http://www.genome.jp/kegg-bin/show_pathway?oas04110/oas:101110165%09red/oas:101108015%09red/oas:101120573%09red/oas:101106963%09red/oas:101106584%09red/oas:101105847%09red/oas:101116097%09red/oas:101116829%09red/oas:101117072%09red/oas:443169%09red/oas:100216432%09red/oas:101111377%09red/oas:101123600%09red/oas:101117516%09red/oas:101108588%09red/oas:101113385%09red
Biosynthesis of unsaturated fatty acids	KEGG PATHWAY	oas01040	2	23	0.865829943282	1.0	ENSOARG00000012922|ENSOARG00000000978	http://www.genome.jp/kegg-bin/show_pathway?oas01040/oas:101119642%09red/oas:101110625%09red
Non-homologous end-joining	KEGG PATHWAY	oas03450	1	13	0.866027384437	1.0	ENSOARG00000011884	http://www.genome.jp/kegg-bin/show_pathway?oas03450/oas:101111377%09red
Ubiquitin mediated proteolysis	KEGG PATHWAY	oas04120	18	149	0.866361714537	1.0	ENSOARG00000004533|ENSOARG00000020152|ENSOARG00000011845|ENSOARG00000015640|ENSOARG00000015779|ENSOARG00000010988|ENSOARG00000004571|ENSOARG00000018724|ENSOARG00000012501|ENSOARG00000003625|ENSOARG00000000110|ENSOARG00000004516|ENSOARG00000007768|ENSOARG00000004788|ENSOARG00000005399|ENSOARG00000016335|ENSOARG00000020889|ENSOARG00000011716	http://www.genome.jp/kegg-bin/show_pathway?oas04120/oas:101122748%09red/oas:101122376%09red/oas:101111026%09red/oas:101115735%09red/oas:101123528%09red/oas:101123152%09red/oas:101112668%09red/oas:101113845%09red/oas:101123317%09red/oas:101106584%09red/oas:101113503%09red/oas:101106605%09red/oas:101116396%09red/oas:101103370%09red/oas:101119368%09red/oas:101117072%09red/oas:101106122%09red/oas:101…
Adipocytokine signaling pathway	KEGG PATHWAY	oas04920	8	74	0.873026454568	1.0	ENSOARG00000016505|ENSOARG00000006526|ENSOARG00000017826|ENSOARG00000003246|ENSOARG00000002717|ENSOARG00000015735|ENSOARG00000001511|ENSOARG00000011242	http://www.genome.jp/kegg-bin/show_pathway?oas04920/oas:101111042%09red/oas:101117245%09red/oas:100294659%09red/oas:780484%09red/oas:443434%09red/oas:101119242%09red/oas:101102389%09red/oas:101102157%09red
Cytosolic DNA-sensing pathway	KEGG PATHWAY	oas04623	6	58	0.873233172314	1.0	ENSOARG00000003246|ENSOARG00000015554|ENSOARG00000005570|ENSOARG00000001544|ENSOARG00000000939|ENSOARG00000017418	http://www.genome.jp/kegg-bin/show_pathway?oas04623/oas:101119838%09red/oas:101103692%09red/oas:101104169%09red/oas:780484%09red/oas:101110186%09red/oas:101116923%09red
Citrate cycle (TCA cycle)	KEGG PATHWAY	oas00020	3	33	0.877261907048	1.0	ENSOARG00000014862|ENSOARG00000008789|ENSOARG00000012014	http://www.genome.jp/kegg-bin/show_pathway?oas00020/oas:101115360%09red/oas:101107484%09red/oas:101102843%09red
RIG-I-like receptor signaling pathway	KEGG PATHWAY	oas04622	8	76	0.888982755213	1.0	ENSOARG00000013457|ENSOARG00000004978|ENSOARG00000003246|ENSOARG00000005570|ENSOARG00000001544|ENSOARG00000002717|ENSOARG00000000939|ENSOARG00000009079	http://www.genome.jp/kegg-bin/show_pathway?oas04622/oas:100036758%09red/oas:101119838%09red/oas:101110756%09red/oas:101110186%09red/oas:101116923%09red/oas:780484%09red/oas:101122873%09red/oas:101111042%09red
Rheumatoid arthritis	KEGG PATHWAY	oas05323	11	100	0.891413724924	1.0	ENSOARG00000015430|ENSOARG00000002996|ENSOARG00000016496|ENSOARG00000016314|ENSOARG00000004055|ENSOARG00000008334|ENSOARG00000013787|ENSOARG00000010469|ENSOARG00000016098|ENSOARG00000006423|ENSOARG00000008994	http://www.genome.jp/kegg-bin/show_pathway?oas05323/oas:101120871%09red/oas:101113504%09red/oas:641296%09red/oas:101108509%09red/oas:443400%09red/oas:100144754%09red/oas:101111035%09red/oas:443103%09red/oas:101120322%09red/oas:101104057%09red
Protein export	KEGG PATHWAY	oas03060	2	25	0.892936873074	1.0	ENSOARG00000008242|ENSOARG00000015999	http://www.genome.jp/kegg-bin/show_pathway?oas03060/oas:101119503%09red/oas:101106535%09red
NOD-like receptor signaling pathway	KEGG PATHWAY	oas04621	5	52	0.894063367795	1.0	ENSOARG00000003246|ENSOARG00000001650|ENSOARG00000000569|ENSOARG00000015529|ENSOARG00000002640	http://www.genome.jp/kegg-bin/show_pathway?oas04621/oas:101115485%09red/oas:101116939%09red/oas:101114035%09red/oas:101113156%09red/oas:780484%09red
Pertussis	KEGG PATHWAY	oas05133	8	77	0.896312016846	1.0	ENSOARG00000010169|ENSOARG00000010035|ENSOARG00000001031|ENSOARG00000005875|ENSOARG00000012557|ENSOARG00000015529|ENSOARG00000005384|ENSOARG00000016744	http://www.genome.jp/kegg-bin/show_pathway?oas05133/oas:101115485%09red/oas:101121405%09red/oas:678682%09red/oas:443078%09red/oas:101118490%09red/oas:101121454%09red/oas:101108131%09red/oas:443033%09red
Progesterone-mediated oocyte maturation	KEGG PATHWAY	oas04914	10	93	0.896824557909	1.0	ENSOARG00000010005|ENSOARG00000013527|ENSOARG00000006526|ENSOARG00000014702|ENSOARG00000015529|ENSOARG00000008896|ENSOARG00000004318|ENSOARG00000004895|ENSOARG00000005349|ENSOARG00000012501	http://www.genome.jp/kegg-bin/show_pathway?oas04914/oas:101115485%09red/oas:101113385%09red/oas:443515%09red/oas:101102089%09red/oas:101117327%09red/oas:101114530%09red/oas:101117072%09red/oas:101116807%09red/oas:101119242%09red/oas:100216432%09red
Basal transcription factors	KEGG PATHWAY	oas03022	4	44	0.899539673654	1.0	ENSOARG00000017052|ENSOARG00000011517|ENSOARG00000021094|ENSOARG00000002918	http://www.genome.jp/kegg-bin/show_pathway?oas03022/oas:100568291%09red/oas:101112524%09red/oas:101114076%09red/oas:101113500%09red
Hedgehog signaling pathway	KEGG PATHWAY	oas04340	5	53	0.90244461341	1.0	ENSOARG00000008896|ENSOARG00000010874|ENSOARG00000013036|ENSOARG00000012643|ENSOARG00000001414	http://www.genome.jp/kegg-bin/show_pathway?oas04340/oas:101120096%09red/oas:101111048%09red/oas:101114993%09red/oas:101120239%09red/oas:101116807%09red
Collecting duct acid secretion	KEGG PATHWAY	oas04966	2	27	0.914873981793	1.0	ENSOARG00000002996|ENSOARG00000010469	http://www.genome.jp/kegg-bin/show_pathway?oas04966/oas:101108509%09red/oas:101104057%09red
Toll-like receptor signaling pathway	KEGG PATHWAY	oas04620	11	104	0.915026587793	1.0	ENSOARG00000012557|ENSOARG00000006526|ENSOARG00000001031|ENSOARG00000003246|ENSOARG00000005875|ENSOARG00000001544|ENSOARG00000015529|ENSOARG00000018816|ENSOARG00000004978|ENSOARG00000004055|ENSOARG00000005570	http://www.genome.jp/kegg-bin/show_pathway?oas04620/oas:101115485%09red/oas:100036758%09red/oas:101121405%09red/oas:678682%09red/oas:101110186%09red/oas:101116923%09red/oas:780484%09red/oas:101118490%09red/oas:101119242%09red/oas:101104595%09red/oas:101111035%09red
2-Oxocarboxylic acid metabolism	KEGG PATHWAY	oas01210	1	17	0.924576345749	1.0	ENSOARG00000012014	http://www.genome.jp/kegg-bin/show_pathway?oas01210/oas:101102843%09red
Selenocompound metabolism	KEGG PATHWAY	oas00450	1	17	0.924576345749	1.0	ENSOARG00000017885	http://www.genome.jp/kegg-bin/show_pathway?oas00450/oas:101121885%09red
Protein processing in endoplasmic reticulum	KEGG PATHWAY	oas04141	20	176	0.925475212226	1.0	ENSOARG00000007184|ENSOARG00000007176|ENSOARG00000020152|ENSOARG00000006262|ENSOARG00000002962|ENSOARG00000008408|ENSOARG00000005443|ENSOARG00000004571|ENSOARG00000018724|ENSOARG00000018882|ENSOARG00000016856|ENSOARG00000018408|ENSOARG00000014398|ENSOARG00000004788|ENSOARG00000015097|ENSOARG00000009678|ENSOARG00000000142|ENSOARG00000001607|ENSOARG00000006459|ENSOARG00000017736	http://www.genome.jp/kegg-bin/show_pathway?oas04141/oas:101102746%09red/oas:101114845%09red/oas:101112844%09red/oas:101111026%09red/oas:101120579%09red/oas:101123528%09red/oas:101112978%09red/oas:100037692%09red/oas:101122104%09red/oas:100037677%09red/oas:101106584%09red/oas:101113503%09red/oas:101121446%09red/oas:101121793%09red/oas:101103326%09red/oas:101111605%09red/oas:101119602%09red/oas:101…
Prolactin signaling pathway	KEGG PATHWAY	oas04917	8	82	0.927114887064	1.0	ENSOARG00000015987|ENSOARG00000000809|ENSOARG00000021148|ENSOARG00000006526|ENSOARG00000015529|ENSOARG00000001511|ENSOARG00000018645|ENSOARG00000008523	http://www.genome.jp/kegg-bin/show_pathway?oas04917/oas:101115485%09red/oas:443419%09red/oas:443066%09red/oas:100294659%09red/oas:101104338%09red/oas:101119242%09red/oas:100127213%09red/oas:101117412%09red
N-Glycan biosynthesis	KEGG PATHWAY	oas00510	4	48	0.930306499385	1.0	ENSOARG00000009678|ENSOARG00000008408|ENSOARG00000006412|ENSOARG00000012575	http://www.genome.jp/kegg-bin/show_pathway?oas00510/oas:101112376%09red/oas:101106798%09red/oas:101115810%09red/oas:101103326%09red
Biosynthesis of amino acids	KEGG PATHWAY	oas01230	7	75	0.934283831595	1.0	ENSOARG00000010176|ENSOARG00000008789|ENSOARG00000010798|ENSOARG00000018548|ENSOARG00000013633|ENSOARG00000005493|ENSOARG00000012014	http://www.genome.jp/kegg-bin/show_pathway?oas01230/oas:101107762%09red/oas:101102843%09red/oas:101107484%09red/oas:101105094%09red/oas:101109516%09red/oas:101123502%09red/oas:443544%09red
Primary bile acid biosynthesis	KEGG PATHWAY	oas00120	1	18	0.934668205969	1.0	ENSOARG00000012053	http://www.genome.jp/kegg-bin/show_pathway?oas00120/oas:101121460%09red
Drug metabolism - cytochrome P450	KEGG PATHWAY	oas00982	5	60	0.946483542114	1.0	ENSOARG00000003052|ENSOARG00000012761|ENSOARG00000017886|ENSOARG00000009599|ENSOARG00000009742	http://www.genome.jp/kegg-bin/show_pathway?oas00982/oas:101109831%09red/oas:101106401%09red/oas:101119640%09red/oas:101108502%09red/oas:101105344%09red
Leishmaniasis	KEGG PATHWAY	oas05140	7	78	0.947989014257	1.0	ENSOARG00000001031|ENSOARG00000016496|ENSOARG00000005875|ENSOARG00000015529|ENSOARG00000005384|ENSOARG00000016744|ENSOARG00000016098	http://www.genome.jp/kegg-bin/show_pathway?oas05140/oas:101115485%09red/oas:101120871%09red/oas:101121405%09red/oas:678682%09red/oas:443078%09red/oas:101108131%09red/oas:100144754%09red
Retinol metabolism	KEGG PATHWAY	oas00830	5	61	0.951034843204	1.0	ENSOARG00000007916|ENSOARG00000009742|ENSOARG00000018283|ENSOARG00000007316|ENSOARG00000001328	http://www.genome.jp/kegg-bin/show_pathway?oas00830/oas:100170111%09red/oas:101119640%09red/oas:101121796%09red/oas:101115797%09red/oas:101104703%09red
Huntington's disease	KEGG PATHWAY	oas05016	23	208	0.952913763706	1.0	ENSOARG00000016984|ENSOARG00000014412|ENSOARG00000009432|ENSOARG00000006694|ENSOARG00000018528|ENSOARG00000020162|ENSOARG00000001452|ENSOARG00000012883|ENSOARG00000007666|ENSOARG00000005639|ENSOARG00000003188|ENSOARG00000013514|ENSOARG00000013705|ENSOARG00000016429|ENSOARG00000016718|ENSOARG00000014115|ENSOARG00000021094|ENSOARG00000013874|ENSOARG00000002484|ENSOARG00000013879|ENSOARG00000004311|…	http://www.genome.jp/kegg-bin/show_pathway?oas05016/oas:101104254%09red/oas:101112935%09red/oas:101113074%09red/oas:101116105%09red/oas:101111516%09red/oas:100147787%09red/oas:101106131%09red/oas:101115136%09red/oas:101113882%09red/oas:101113559%09red/oas:101123140%09red/oas:101121036%09red/oas:100216476%09red/oas:101110095%09red/oas:101108595%09red/oas:100144762%09red/oas:101123600%09red/oas:101…
Ribosome biogenesis in eukaryotes	KEGG PATHWAY	oas03008	7	80	0.955647654965	1.0	ENSOARG00000015789|ENSOARG00000012844|ENSOARG00000017059|ENSOARG00000004041|ENSOARG00000010707|ENSOARG00000012528|ENSOARG00000017222	http://www.genome.jp/kegg-bin/show_pathway?oas03008/oas:101117249%09red/oas:100302079%09red/oas:101103201%09red/oas:101102425%09red/oas:101112621%09red/oas:101106353%09red/oas:101109364%09red
Primary immunodeficiency	KEGG PATHWAY	oas05340	2	33	0.957972463455	1.0	ENSOARG00000002304|ENSOARG00000007320	http://www.genome.jp/kegg-bin/show_pathway?oas05340/oas:101122200%09red/oas:101111241%09red
Proteasome	KEGG PATHWAY	oas03050	3	44	0.960155599784	1.0	ENSOARG00000003243|ENSOARG00000007622|ENSOARG00000010476	http://www.genome.jp/kegg-bin/show_pathway?oas03050/oas:101121105%09red/oas:100174905%09red/oas:101116929%09red
Chemical carcinogenesis	KEGG PATHWAY	oas05204	6	73	0.962087147565	1.0	ENSOARG00000017886|ENSOARG00000018283|ENSOARG00000000130|ENSOARG00000009742|ENSOARG00000007316|ENSOARG00000009599	http://www.genome.jp/kegg-bin/show_pathway?oas05204/oas:100170111%09red/oas:101113104%09red/oas:101108502%09red/oas:101121796%09red/oas:101109831%09red/oas:101119640%09red
Steroid biosynthesis	KEGG PATHWAY	oas00100	1	22	0.963223604706	1.0	ENSOARG00000015114	http://www.genome.jp/kegg-bin/show_pathway?oas00100/oas:100170323%09red
Legionellosis	KEGG PATHWAY	oas05134	6	75	0.968111860487	1.0	ENSOARG00000003523|ENSOARG00000001031|ENSOARG00000007060|ENSOARG00000005384|ENSOARG00000000142|ENSOARG00000007762	http://www.genome.jp/kegg-bin/show_pathway?oas05134/oas:101104947%09red/oas:101112844%09red/oas:101102857%09red/oas:678682%09red/oas:101108131%09red/oas:101106471%09red
Ascorbate and aldarate metabolism	KEGG PATHWAY	oas00053	1	23	0.96814523313	1.0	ENSOARG00000009742	http://www.genome.jp/kegg-bin/show_pathway?oas00053/oas:101119640%09red
Measles	KEGG PATHWAY	oas05162	13	136	0.969424813693	1.0	ENSOARG00000000809|ENSOARG00000006526|ENSOARG00000001031|ENSOARG00000000939|ENSOARG00000005875|ENSOARG00000015833|ENSOARG00000016314|ENSOARG00000000569|ENSOARG00000000142|ENSOARG00000008994|ENSOARG00000001511|ENSOARG00000005570|ENSOARG00000016012	http://www.genome.jp/kegg-bin/show_pathway?oas05162/oas:101117248%09red/oas:443419%09red/oas:101119838%09red/oas:101121405%09red/oas:678682%09red/oas:100294659%09red/oas:101118974%09red/oas:101113156%09red/oas:101116923%09red/oas:101119242%09red/oas:101112844%09red/oas:101120322%09red
Alanine, aspartate and glutamate metabolism	KEGG PATHWAY	oas00250	2	36	0.970715585387	1.0	ENSOARG00000006546|ENSOARG00000005228	http://www.genome.jp/kegg-bin/show_pathway?oas00250/oas:101107828%09red/oas:101105462%09red
RNA degradation	KEGG PATHWAY	oas03018	6	76	0.970782494347	1.0	ENSOARG00000012785|ENSOARG00000003220|ENSOARG00000004578|ENSOARG00000012553|ENSOARG00000009501|ENSOARG00000014090	http://www.genome.jp/kegg-bin/show_pathway?oas03018/oas:101107378%09red/oas:101122807%09red/oas:101114475%09red/oas:101110507%09red/oas:101110083%09red/oas:101107134%09red
Glycosylphosphatidylinositol(GPI)-anchor biosynthesis	KEGG PATHWAY	oas00563	1	25	0.976101099096	1.0	ENSOARG00000017110	http://www.genome.jp/kegg-bin/show_pathway?oas00563/oas:101109018%09red
Glycosphingolipid biosynthesis - lacto and neolacto series	KEGG PATHWAY	oas00601	1	26	0.979299723174	1.0	ENSOARG00000004634	http://www.genome.jp/kegg-bin/show_pathway?oas00601/oas:101102267%09red
mRNA surveillance pathway	KEGG PATHWAY	oas03015	8	99	0.98051577991	1.0	ENSOARG00000004578|ENSOARG00000011726|ENSOARG00000015049|ENSOARG00000014624|ENSOARG00000012097|ENSOARG00000007848|ENSOARG00000005642|ENSOARG00000010739	http://www.genome.jp/kegg-bin/show_pathway?oas03015/oas:101115302%09red/oas:101107378%09red/oas:101115209%09red/oas:101107598%09red/oas:101112004%09red/oas:101102321%09red/oas:101108511%09red/oas:101102148%09red
Hematopoietic cell lineage	KEGG PATHWAY	oas04640	7	90	0.980723399592	1.0	ENSOARG00000015430|ENSOARG00000014335|ENSOARG00000006358|ENSOARG00000017909|ENSOARG00000000833|ENSOARG00000007541|ENSOARG00000008370	http://www.genome.jp/kegg-bin/show_pathway?oas04640/oas:101109969%09red/oas:101115719%09red/oas:101116464%09red/oas:101112264%09red/oas:101102670%09red/oas:443400%09red/oas:101115509%09red
Influenza A	KEGG PATHWAY	oas05164	17	180	0.985007894022	1.0	ENSOARG00000016098|ENSOARG00000006526|ENSOARG00000001031|ENSOARG00000016496|ENSOARG00000003246|ENSOARG00000005443|ENSOARG00000005570|ENSOARG00000002484|ENSOARG00000012778|ENSOARG00000015529|ENSOARG00000007366|ENSOARG00000000939|ENSOARG00000013705|ENSOARG00000009079|ENSOARG00000000142|ENSOARG00000008520|ENSOARG00000016012	http://www.genome.jp/kegg-bin/show_pathway?oas05164/oas:101115485%09red/oas:101117248%09red/oas:101119838%09red/oas:101122104%09red/oas:101120871%09red/oas:678682%09red/oas:101116923%09red/oas:780454%09red/oas:101113360%09red/oas:101112844%09red/oas:101119242%09red/oas:780484%09red/oas:100145866%09red/oas:443340%09red/oas:101122873%09red/oas:101123600%09red/oas:100144754%09red
Alzheimer's disease	KEGG PATHWAY	oas05010	18	192	0.988202653988	1.0	ENSOARG00000015097|ENSOARG00000010180|ENSOARG00000020162|ENSOARG00000001452|ENSOARG00000005639|ENSOARG00000014398|ENSOARG00000011303|ENSOARG00000016200|ENSOARG00000015529|ENSOARG00000002132|ENSOARG00000018427|ENSOARG00000004210|ENSOARG00000010594|ENSOARG00000009432|ENSOARG00000017449|ENSOARG00000014412|ENSOARG00000016718|ENSOARG00000006694	http://www.genome.jp/kegg-bin/show_pathway?oas05010/oas:101115485%09red/oas:101102746%09red/oas:443533%09red/oas:101121036%09red/oas:101108767%09red/oas:101112935%09red/oas:101111766%09red/oas:101113074%09red/oas:101110095%09red/oas:101121024%09red/oas:101116105%09red/oas:101106371%09red/oas:100127211%09red/oas:101113317%09red/oas:101109923%09red/oas:101104552%09red/oas:101106131%09red/oas:101118…
Cytokine-cytokine receptor interaction	KEGG PATHWAY	oas04060	23	235	0.989510618301	1.0	ENSOARG00000003210|ENSOARG00000015430|ENSOARG00000013753|ENSOARG00000000833|ENSOARG00000017371|ENSOARG00000008523|ENSOARG00000000603|ENSOARG00000013918|ENSOARG00000006538|ENSOARG00000018039|ENSOARG00000008334|ENSOARG00000013366|ENSOARG00000002304|ENSOARG00000004055|ENSOARG00000007541|ENSOARG00000006215|ENSOARG00000014726|ENSOARG00000015876|ENSOARG00000006153|ENSOARG00000014723|ENSOARG00000000651|…	http://www.genome.jp/kegg-bin/show_pathway?oas04060/oas:101116664%09red/oas:101117247%09red/oas:443175%09red/oas:443103%09red/oas:780479%09red/oas:101116199%09red/oas:101122200%09red/oas:100127213%09red/oas:101112282%09red/oas:101122783%09red/oas:101105858%09red/oas:101116464%09red/oas:443400%09red/oas:101111039%09red/oas:101108672%09red/oas:101111035%09red/oas:494191%09red/oas:101110054%09red/oa…
Parkinson's disease	KEGG PATHWAY	oas05012	14	166	0.993280755852	1.0	ENSOARG00000017850|ENSOARG00000018252|ENSOARG00000007666|ENSOARG00000001452|ENSOARG00000009853|ENSOARG00000000177|ENSOARG00000013705|ENSOARG00000006694|ENSOARG00000004788|ENSOARG00000009432|ENSOARG00000008896|ENSOARG00000014412|ENSOARG00000016718|ENSOARG00000001400	http://www.genome.jp/kegg-bin/show_pathway?oas05012/oas:101113525%09red/oas:101121036%09red/oas:101111543%09red/oas:101112935%09red/oas:101113503%09red/oas:100147787%09red/oas:101110095%09red/oas:101109923%09red/oas:100145866%09red/oas:101116807%09red/oas:101107437%09red/oas:101111516%09red/oas:101106131%09red/oas:101104796%09red
Oxidative phosphorylation	KEGG PATHWAY	oas00190	13	159	0.994145045542	1.0	ENSOARG00000005922|ENSOARG00000009432|ENSOARG00000001452|ENSOARG00000002996|ENSOARG00000016428|ENSOARG00000013787|ENSOARG00000014761|ENSOARG00000014412|ENSOARG00000016718|ENSOARG00000010469|ENSOARG00000005172|ENSOARG00000006694|ENSOARG00000010316	http://www.genome.jp/kegg-bin/show_pathway?oas00190/oas:101121036%09red/oas:101104360%09red/oas:101112935%09red/oas:101113504%09red/oas:101120253%09red/oas:101110095%09red/oas:101108509%09red/oas:101109923%09red/oas:101107153%09red/oas:101105425%09red/oas:101106131%09red/oas:101105799%09red/oas:101104057%09red
Spliceosome	KEGG PATHWAY	oas03040	12	151	0.994566211208	1.0	ENSOARG00000006426|ENSOARG00000014432|ENSOARG00000002384|ENSOARG00000002015|ENSOARG00000006849|ENSOARG00000012553|ENSOARG00000016600|ENSOARG00000013312|ENSOARG00000012402|ENSOARG00000000142|ENSOARG00000018876|ENSOARG00000018667	http://www.genome.jp/kegg-bin/show_pathway?oas03040/oas:101122353%09red/oas:101102794%09red/oas:101115164%09red/oas:101112844%09red/oas:101103479%09red/oas:101110044%09red/oas:101117160%09red/oas:101116489%09red/oas:101110507%09red/oas:101110452%09red/oas:101118221%09red
Metabolism of xenobiotics by cytochrome P450	KEGG PATHWAY	oas00980	3	62	0.994662929665	1.0	ENSOARG00000017886|ENSOARG00000009599|ENSOARG00000009742	http://www.genome.jp/kegg-bin/show_pathway?oas00980/oas:101109831%09red/oas:101108502%09red/oas:101119640%09red
Alcoholism	KEGG PATHWAY	oas05034	15	181	0.995759541989	1.0	ENSOARG00000001627|ENSOARG00000017850|ENSOARG00000018252|ENSOARG00000014677|ENSOARG00000016562|ENSOARG00000003052|ENSOARG00000016272|ENSOARG00000015529|ENSOARG00000017486|ENSOARG00000006902|ENSOARG00000017826|ENSOARG00000013359|ENSOARG00000011812|ENSOARG00000003188|ENSOARG00000014391	http://www.genome.jp/kegg-bin/show_pathway?oas05034/oas:101115485%09red/oas:101106765%09red/oas:101109245%09red/oas:101104796%09red/oas:101113525%09red/oas:101102864%09red/oas:101110455%09red/oas:101104574%09red/oas:101113882%09red/oas:101115640%09red/oas:101106401%09red/oas:101113686%09red/oas:101102157%09red/oas:101107715%09red
Glutathione metabolism	KEGG PATHWAY	oas00480	2	53	0.996485418218	1.0	ENSOARG00000003421|ENSOARG00000012014	http://www.genome.jp/kegg-bin/show_pathway?oas00480/oas:101120750%09red/oas:101102843%09red
Jak-STAT signaling pathway	KEGG PATHWAY	oas04630	13	167	0.996860727168	1.0	ENSOARG00000015430|ENSOARG00000000809|ENSOARG00000006526|ENSOARG00000013918|ENSOARG00000002484|ENSOARG00000001511|ENSOARG00000000833|ENSOARG00000007541|ENSOARG00000010988|ENSOARG00000018894|ENSOARG00000001262|ENSOARG00000008523|ENSOARG00000016012	http://www.genome.jp/kegg-bin/show_pathway?oas04630/oas:101117248%09red/oas:443419%09red/oas:443061%09red/oas:101110054%09red/oas:100820753%09red/oas:101116464%09red/oas:101116396%09red/oas:443400%09red/oas:100294659%09red/oas:101119242%09red/oas:101123600%09red/oas:100127213%09red/oas:101115509%09red
Systemic lupus erythematosus	KEGG PATHWAY	oas05322	10	145	0.998108178714	1.0	ENSOARG00000004679|ENSOARG00000014677|ENSOARG00000016496|ENSOARG00000003713|ENSOARG00000004688|ENSOARG00000016314|ENSOARG00000013359|ENSOARG00000005384|ENSOARG00000016098|ENSOARG00000008994	http://www.genome.jp/kegg-bin/show_pathway?oas05322/oas:101120871%09red/oas:101121298%09red/oas:101104574%09red/oas:100144754%09red/oas:101116372%09red/oas:101108131%09red/oas:101121553%09red/oas:101120322%09red
RNA transport	KEGG PATHWAY	oas03013	12	167	0.998529689568	1.0	ENSOARG00000015789|ENSOARG00000004468|ENSOARG00000004578|ENSOARG00000016600|ENSOARG00000001964|ENSOARG00000007060|ENSOARG00000001084|ENSOARG00000004041|ENSOARG00000005137|ENSOARG00000010739|ENSOARG00000010707|ENSOARG00000007762	http://www.genome.jp/kegg-bin/show_pathway?oas03013/oas:101107378%09red/oas:101102857%09red/oas:100302079%09red/oas:101111733%09red/oas:101103479%09red/oas:101110709%09red/oas:101103201%09red/oas:101112875%09red/oas:101107735%09red/oas:101107598%09red/oas:101106353%09red/oas:101106471%09red
Non-alcoholic fatty liver disease (NAFLD)	KEGG PATHWAY	oas04932	12	177	0.999377462819	1.0	ENSOARG00000002343|ENSOARG00000006526|ENSOARG00000002962|ENSOARG00000001452|ENSOARG00000003246|ENSOARG00000012375|ENSOARG00000014398|ENSOARG00000000285|ENSOARG00000009432|ENSOARG00000014412|ENSOARG00000016718|ENSOARG00000006694	http://www.genome.jp/kegg-bin/show_pathway?oas04932/oas:101102746%09red/oas:101121036%09red/oas:101119242%09red/oas:101112935%09red/oas:100037692%09red/oas:443431%09red/oas:101110095%09red/oas:101102914%09red/oas:101109923%09red/oas:101115503%09red/oas:780484%09red/oas:101106131%09red
Ribosome	KEGG PATHWAY	oas03010	15	240	0.999968199064	1.0	ENSOARG00000010592|ENSOARG00000019935|ENSOARG00000005542|ENSOARG00000010831|ENSOARG00000016248|ENSOARG00000016735|ENSOARG00000011786|ENSOARG00000009288|ENSOARG00000008145|ENSOARG00000008494|ENSOARG00000010814|ENSOARG00000010435|ENSOARG00000013169|ENSOARG00000000706|ENSOARG00000004976	http://www.genome.jp/kegg-bin/show_pathway?oas03010/oas:101109246%09red/oas:101115487%09red/oas:101118481%09red/oas:101117239%09red/oas:101109545%09red/oas:101104237%09red/oas:101109581%09red/oas:101102690%09red/oas:101103196%09red/oas:101110505%09red/oas:101102330%09red/oas:101121859%09red/oas:780463%09red/oas:101104725%09red/oas:100127215%09red
Olfactory transduction	KEGG PATHWAY	oas04740	24	832	1.0	1.0	ENSOARG00000000970|ENSOARG00000007043|ENSOARG00000008486|ENSOARG00000003134|ENSOARG00000017095|ENSOARG00000008662|ENSOARG00000010872|ENSOARG00000008337|ENSOARG00000001893|ENSOARG00000003203|ENSOARG00000015725|ENSOARG00000000867|ENSOARG00000017699|ENSOARG00000008896|ENSOARG00000004054|ENSOARG00000010216|ENSOARG00000000238|ENSOARG00000016763|ENSOARG00000017215|ENSOARG00000008018|ENSOARG00000017056|…	http://www.genome.jp/kegg-bin/show_pathway?oas04740/oas:101122678%09red/oas:101110938%09red/oas:101116807%09red/oas:101109012%09red/oas:101108884%09red/oas:101108585%09red/oas:101112797%09red/oas:101102366%09red/oas:101114305%09red/oas:101105765%09red/oas:101122303%09red/oas:101121810%09red/oas:101106711%09red/oas:101113109%09red/oas:101117748%09red/oas:101108346%09red/oas:101121447%09red/oas:101…
--------------------
#Term	Database	ID	Input number	Background number	P-Value	Corrected P-Value	Input	Hyperlink
--------------------
#Term	Database	ID	Input number	Background number	P-Value	Corrected P-Value	Input	Hyperlink
--------------------

## Sheet: Gene References
Ensembl ID	Gene name
ENSOARG00000000038	FIBP
ENSOARG00000000065	CDYL
ENSOARG00000000067
ENSOARG00000000080	CEP131
ENSOARG00000000089	GTF3C1
ENSOARG00000000090	AP1M1
ENSOARG00000000110	SMURF1
ENSOARG00000000119
ENSOARG00000000130	CHRNA7
ENSOARG00000000142	HSPA8
ENSOARG00000000148
ENSOARG00000000156	PRKCD
ENSOARG00000000163	WRN
ENSOARG00000000164	MYADML2
ENSOARG00000000177	SNCAIP
ENSOARG00000000185	DPF3
ENSOARG00000000197	VPS50
ENSOARG00000000202
ENSOARG00000000224	OTUD7A
ENSOARG00000000230
ENSOARG00000000239
ENSOARG00000000248	SLC6A6
ENSOARG00000000255	ATRIP
ENSOARG00000000264
ENSOARG00000000266	BCL11B
ENSOARG00000000269	RASGEF1B
ENSOARG00000000285	INSR
ENSOARG00000000318
ENSOARG00000000345	GRAMD1B
ENSOARG00000000347	TRRAP
ENSOARG00000000349	FUT10
ENSOARG00000000356	ZNF746
ENSOARG00000000357	NCOR2
ENSOARG00000000363	LLGL1
ENSOARG00000000375	SEZ6L
ENSOARG00000000382	PEX7
ENSOARG00000000393	COL20A1
ENSOARG00000000394	CCDC102A
ENSOARG00000000401	SETD3
ENSOARG00000000438	GRID1
ENSOARG00000000445
ENSOARG00000000449	SH2D7
ENSOARG00000000452	SNX31
ENSOARG00000000456	CTTN
ENSOARG00000000461	NEBL
ENSOARG00000000465	RELN
ENSOARG00000000488	RPTOR
ENSOARG00000000496	GLRA4
ENSOARG00000000498	ITGA9
ENSOARG00000000504	HEATR4
ENSOARG00000000511	LRFN2
ENSOARG00000000514	KRBA1
ENSOARG00000000517	ADGRG1
ENSOARG00000000519	PCDHGC3
ENSOARG00000000531
ENSOARG00000000535	CIB2
ENSOARG00000000537	ANK2
ENSOARG00000000545	PRR16
ENSOARG00000000549	PTPRM
ENSOARG00000000553	GPC5
ENSOARG00000000566	TMEM130
ENSOARG00000000569	TNFAIP3
ENSOARG00000000576	GSDMD
ENSOARG00000000580	FLII
ENSOARG00000000582	SLC25A53
ENSOARG00000000585	NPTX1
ENSOARG00000000603	FLT4
ENSOARG00000000605	PLXNB1
ENSOARG00000000611	LDB3
ENSOARG00000000614	ACOT6
ENSOARG00000000616	ADGRG3
ENSOARG00000000620	CCDC85C
ENSOARG00000000627	CIT
ENSOARG00000000632	HTR3A
ENSOARG00000000639	ZNF467
ENSOARG00000000651	BMPR1A
ENSOARG00000000653	PSD
ENSOARG00000000680	MIDEAS
ENSOARG00000000684	MMRN2
ENSOARG00000000689
ENSOARG00000000692	VILL
ENSOARG00000000695	ALKBH5
ENSOARG00000000697	TNNT3
ENSOARG00000000706
ENSOARG00000000714	SNCG
ENSOARG00000000729	ITIH4
ENSOARG00000000745	CSPP1
ENSOARG00000000767
ENSOARG00000000783	REM1
ENSOARG00000000790
ENSOARG00000000796	FAM161B
ENSOARG00000000800	PEX11G
ENSOARG00000000804	KATNB1
ENSOARG00000000808	ZC3H3
ENSOARG00000000809	STAT5A
ENSOARG00000000811	PARP1
ENSOARG00000000813	TECPR1
ENSOARG00000000817	CALY
ENSOARG00000000829	ACACA
ENSOARG00000000833
ENSOARG00000000839	SHANK2
ENSOARG00000000840	HPS4
ENSOARG00000000842	MYO15A
ENSOARG00000000848	ARHGEF15
ENSOARG00000000859	SLC22A23
ENSOARG00000000867
ENSOARG00000000869	LMTK2
ENSOARG00000000878	KIFC3
ENSOARG00000000889	TEX45
ENSOARG00000000902	GPRIN2
ENSOARG00000000910	HM13
ENSOARG00000000914
ENSOARG00000000932	ZNF862
ENSOARG00000000939	MAVS
ENSOARG00000000965	ZNF511
ENSOARG00000000967
ENSOARG00000000968	NMNAT2
ENSOARG00000000978	ACAA1
ENSOARG00000000982	MFSD13A
ENSOARG00000000994
ENSOARG00000001004
ENSOARG00000001010	EXOC6
ENSOARG00000001020	BCOR
ENSOARG00000001021
ENSOARG00000001026	SLC13A5
ENSOARG00000001030	ABCD4
ENSOARG00000001031	MYD88
ENSOARG00000001036	MYOG
ENSOARG00000001042	TEPP
ENSOARG00000001049	GOT1L1
ENSOARG00000001055	RARRES2
ENSOARG00000001057
ENSOARG00000001087	SRRD
ENSOARG00000001114
ENSOARG00000001116
ENSOARG00000001119
ENSOARG00000001142	ITPKB
ENSOARG00000001154	EML1
ENSOARG00000001159	MMP15
ENSOARG00000001163
ENSOARG00000001169
ENSOARG00000001170	LTBP2
ENSOARG00000001174	TUBB2B
ENSOARG00000001191	TMEM140
ENSOARG00000001197
ENSOARG00000001205
ENSOARG00000001213	MED31
ENSOARG00000001215	PRKAR1B
ENSOARG00000001219	TXLNB
ENSOARG00000001225	ADORA1
ENSOARG00000001226	GDF10
ENSOARG00000001232
ENSOARG00000001236	TFIP11
ENSOARG00000001239
ENSOARG00000001245
ENSOARG00000001262	BCL2L1
ENSOARG00000001281	ACCSL
ENSOARG00000001285
ENSOARG00000001295	DRC3
ENSOARG00000001300	XYLB
ENSOARG00000001302	TUBGCP2
ENSOARG00000001304
ENSOARG00000001309	LY6H
ENSOARG00000001313	CCDC113
ENSOARG00000001319	ZNF205
ENSOARG00000001326	ATP6AP2
ENSOARG00000001328	CYP26C1
ENSOARG00000001335	H1-2
ENSOARG00000001340	APCDD1
ENSOARG00000001356
ENSOARG00000001365
ENSOARG00000001372
ENSOARG00000001375	PSMG4
ENSOARG00000001400	GPR37
ENSOARG00000001404
ENSOARG00000001405	FRMPD2
ENSOARG00000001406
ENSOARG00000001414	SUFU
ENSOARG00000001430	PLPP5
ENSOARG00000001432	NDRG4
ENSOARG00000001439	TMEM266
ENSOARG00000001442	EVL
ENSOARG00000001447	NSD3
ENSOARG00000001451
ENSOARG00000001452	COX6B2
ENSOARG00000001460	DENND10
ENSOARG00000001462
ENSOARG00000001499	COQ8A
ENSOARG00000001509	ARHGAP4
ENSOARG00000001511	STAT3
ENSOARG00000001518	ACCS
ENSOARG00000001525	RPS6KL1
ENSOARG00000001533	ITIH1
ENSOARG00000001534	PIEZO2
ENSOARG00000001539	CADM1
ENSOARG00000001544	RIPK1
ENSOARG00000001553
ENSOARG00000001560	ARHGAP22
ENSOARG00000001571	NADSYN1
ENSOARG00000001573	MYLK2
ENSOARG00000001576	FGFR1
ENSOARG00000001580
ENSOARG00000001595	TACC1
ENSOARG00000001599	SFXN4
ENSOARG00000001601
ENSOARG00000001607	HSPBP1
ENSOARG00000001609
ENSOARG00000001623
ENSOARG00000001627	HDAC11
ENSOARG00000001644	EXT2
ENSOARG00000001646	CPA6
ENSOARG00000001647	GLA
ENSOARG00000001649	LYNX1
ENSOARG00000001650	PSTPIP1
ENSOARG00000001652
ENSOARG00000001654	PPP6R1
ENSOARG00000001659	WDFY4
ENSOARG00000001662	DTWD2
ENSOARG00000001683	KCNC1
ENSOARG00000001684	PEMT
ENSOARG00000001700	PLCG1
ENSOARG00000001714	LYPD2
ENSOARG00000001726	ALX4
ENSOARG00000001727	DISP3
ENSOARG00000001729
ENSOARG00000001733
ENSOARG00000001745	CDH8
ENSOARG00000001752	HTRA4
ENSOARG00000001753	NQO2
ENSOARG00000001775
ENSOARG00000001778
ENSOARG00000001781
ENSOARG00000001792	CD82
ENSOARG00000001796	JDP2
ENSOARG00000001799
ENSOARG00000001804
ENSOARG00000001806	THEM6
ENSOARG00000001808
ENSOARG00000001811	TNNI3
ENSOARG00000001823	TNNT1
ENSOARG00000001829	CDH11
ENSOARG00000001834
ENSOARG00000001836	CAVIN1
ENSOARG00000001839	RASGEF1C
ENSOARG00000001849	CDH5
ENSOARG00000001856
ENSOARG00000001860	BEAN1
ENSOARG00000001862	PITPNM3
ENSOARG00000001865	RIN2
ENSOARG00000001867
ENSOARG00000001873	WDR48
ENSOARG00000001902	FAM170B
ENSOARG00000001904
ENSOARG00000001907
ENSOARG00000001908	CSPG4
ENSOARG00000001918	TK2
ENSOARG00000001933	CCDC42
ENSOARG00000001941
ENSOARG00000001956	SNX33
ENSOARG00000001960	EPM2A
ENSOARG00000001964	NUP210
ENSOARG00000001979	NOS3
ENSOARG00000001990	DRGX
ENSOARG00000002008
ENSOARG00000002010	ERCC6
ENSOARG00000002015	XAB2
ENSOARG00000002018	WBP1L
ENSOARG00000002019
ENSOARG00000002043	PLD6
ENSOARG00000002044	PIMREG
ENSOARG00000002061
ENSOARG00000002062	CEP192
ENSOARG00000002066	PRDM11
ENSOARG00000002067	ZPR1
ENSOARG00000002076
ENSOARG00000002078
ENSOARG00000002079	SOX13
ENSOARG00000002088	GRK5
ENSOARG00000002100
ENSOARG00000002102
ENSOARG00000002106	TTC28
ENSOARG00000002116
ENSOARG00000002124	ADGRB1
ENSOARG00000002127	TTC21A
ENSOARG00000002132	ATP2A1
ENSOARG00000002133	ESRRB
ENSOARG00000002135
ENSOARG00000002141	GRM1
ENSOARG00000002142	WDR25
ENSOARG00000002143
ENSOARG00000002144	LDLRAD4
ENSOARG00000002149	SND1
ENSOARG00000002168	OTOG
ENSOARG00000002206
ENSOARG00000002217
ENSOARG00000002230
ENSOARG00000002246	ZNF711
ENSOARG00000002248	TBC1D9B
ENSOARG00000002256	TRAP1
ENSOARG00000002263	SRPX2
ENSOARG00000002270
ENSOARG00000002281	RNF44
ENSOARG00000002282	SETBP1
ENSOARG00000002287	NAP1L4
ENSOARG00000002300	VPS13B
ENSOARG00000002304	TNFRSF13B
ENSOARG00000002311	SERPINB1
ENSOARG00000002315	GRID2IP
ENSOARG00000002316
ENSOARG00000002333	TMEM63C
ENSOARG00000002338
ENSOARG00000002339	SLC14A2
ENSOARG00000002343	MLX
ENSOARG00000002351	NGB
ENSOARG00000002354	ZMAT4
ENSOARG00000002360	HPSE
ENSOARG00000002370	PCDH19
ENSOARG00000002384
ENSOARG00000002386	CRY2
ENSOARG00000002404	S100A13
ENSOARG00000002415	CCDC40
ENSOARG00000002418
ENSOARG00000002420	GSTZ1
ENSOARG00000002423	DHRS7B
ENSOARG00000002432	SIGLEC15
ENSOARG00000002442	DIAPH2
ENSOARG00000002483	NKX6-3
ENSOARG00000002484	CREBBP
ENSOARG00000002489	PREX2
ENSOARG00000002495
ENSOARG00000002505
ENSOARG00000002506
ENSOARG00000002512	COMMD4
ENSOARG00000002525	MAPK8IP1
ENSOARG00000002539	MYRIP
ENSOARG00000002540	PGC
ENSOARG00000002543	MRNIP
ENSOARG00000002554	SLC22A18
ENSOARG00000002560
ENSOARG00000002569
ENSOARG00000002570	CDHR2
ENSOARG00000002591	TRAV18
ENSOARG00000002597	CHD6
ENSOARG00000002603	MROH5
ENSOARG00000002606	DEUP1
ENSOARG00000002626	ZC3H12D
ENSOARG00000002636	CES3
ENSOARG00000002639	PIK3C2B
ENSOARG00000002640	NLRP1
ENSOARG00000002644
ENSOARG00000002653
ENSOARG00000002655	CES4A
ENSOARG00000002657	C11orf94
ENSOARG00000002682	NTN1
ENSOARG00000002688	ANK1
ENSOARG00000002689
ENSOARG00000002695	PTP4A3
ENSOARG00000002707
ENSOARG00000002711	ADCK1
ENSOARG00000002717	TRADD
ENSOARG00000002726	PPCDC
ENSOARG00000002728	PEX16
ENSOARG00000002748	NRXN3
ENSOARG00000002749
ENSOARG00000002756	NOL3
ENSOARG00000002760	MARCHF8
ENSOARG00000002773	GMDS
ENSOARG00000002775	RNF216
ENSOARG00000002784	EXOC3L1
ENSOARG00000002785	KIAA1217
ENSOARG00000002793	CYP4F22
ENSOARG00000002794
ENSOARG00000002801	SLC4A2
ENSOARG00000002803	E2F4
ENSOARG00000002806	MBOAT7
ENSOARG00000002813
ENSOARG00000002815	PACS1
ENSOARG00000002819	ALOX5
ENSOARG00000002821	ELMO3
ENSOARG00000002824
ENSOARG00000002872	MBTD1
ENSOARG00000002880
ENSOARG00000002882	TSHR
ENSOARG00000002887	SLC45A4
ENSOARG00000002900	PLEKHG4
ENSOARG00000002902
ENSOARG00000002918	GTF2A1
ENSOARG00000002926	TMEM72
ENSOARG00000002941
ENSOARG00000002945
ENSOARG00000002950
ENSOARG00000002951
ENSOARG00000002954	KAT6A
ENSOARG00000002962
ENSOARG00000002968
ENSOARG00000002978	NFASC
ENSOARG00000002986	HSD11B2
ENSOARG00000002993	ULK4
ENSOARG00000002996	ATP6V0D1
ENSOARG00000003013	PGLYRP2
ENSOARG00000003028	DOCK2
ENSOARG00000003029	BAG3
ENSOARG00000003037	FARP1
ENSOARG00000003040	C4orf45
ENSOARG00000003052	MAOA
ENSOARG00000003055	AGT
ENSOARG00000003064	DYNC1H1
ENSOARG00000003070	ULK3
ENSOARG00000003072
ENSOARG00000003073	ABCB10
ENSOARG00000003074	SRL
ENSOARG00000003078
ENSOARG00000003079	CARMIL2
ENSOARG00000003080	STK3
ENSOARG00000003085	CNTNAP1
ENSOARG00000003086	KCNK10
ENSOARG00000003096	FBXL18
ENSOARG00000003097	C8orf34
ENSOARG00000003099	RASAL3
ENSOARG00000003102	URB2
ENSOARG00000003103	FAT3
ENSOARG00000003111	MAML1
ENSOARG00000003114	DENND3
ENSOARG00000003115	GALNT2
ENSOARG00000003124	APOBR
ENSOARG00000003127	PGBD5
ENSOARG00000003130	PLAT
ENSOARG00000003134
ENSOARG00000003142	USH1C
ENSOARG00000003149	UNC5A
ENSOARG00000003163	PTPN21
ENSOARG00000003167	LCP2
ENSOARG00000003172
ENSOARG00000003176
ENSOARG00000003177	C6orf132
ENSOARG00000003179	TNRC18
ENSOARG00000003180	IL27
ENSOARG00000003182	CD81
ENSOARG00000003183
ENSOARG00000003187
ENSOARG00000003188	CREB3L1
ENSOARG00000003190	STK24
ENSOARG00000003201	KREMEN1
ENSOARG00000003203	GUCA1A
ENSOARG00000003204	LOXHD1
ENSOARG00000003209	AGAP3
ENSOARG00000003210	CCL25
ENSOARG00000003216	TRIM67
ENSOARG00000003220	EDC4
ENSOARG00000003222	CANT1
ENSOARG00000003239	SLC29A4
ENSOARG00000003242
ENSOARG00000003243	PSMB10
ENSOARG00000003246	IKBKB
ENSOARG00000003252	HK3
ENSOARG00000003256	LCAT
ENSOARG00000003262	WIZ
ENSOARG00000003268	NAALAD2
ENSOARG00000003275	WFIKKN2
ENSOARG00000003282	DPEP3
ENSOARG00000003291	DISC1
ENSOARG00000003300	DPEP2
ENSOARG00000003305
ENSOARG00000003308	ZNF667
ENSOARG00000003309	C11orf95
ENSOARG00000003315	ZNF583
ENSOARG00000003318	TRIM2
ENSOARG00000003327	SIPA1L2
ENSOARG00000003345	GBX1
ENSOARG00000003354	FNIP2
ENSOARG00000003366	PCNX2
ENSOARG00000003372	FLNC
ENSOARG00000003373
ENSOARG00000003379	EFCAB11
ENSOARG00000003385
ENSOARG00000003400	RALGAPA2
ENSOARG00000003410	TDP1
ENSOARG00000003411	AKAP8L
ENSOARG00000003415	SLC35F3
ENSOARG00000003418	PTK2
ENSOARG00000003421	LAP3
ENSOARG00000003428	FBN3
ENSOARG00000003452	RAMP2
ENSOARG00000003465	RADIL
ENSOARG00000003471	TMEM88B
ENSOARG00000003475	NRDE2
ENSOARG00000003483	KATNAL2
ENSOARG00000003490	IQCA1L
ENSOARG00000003491	CDIP1
ENSOARG00000003502	CHRNB3
ENSOARG00000003512	CSPG5
ENSOARG00000003519	TTC7B
ENSOARG00000003523	RAB1B
ENSOARG00000003524	ANKRD65
ENSOARG00000003532	C16orf96
ENSOARG00000003538	CYTH1
ENSOARG00000003541	CLK3
ENSOARG00000003542	HDHD2
ENSOARG00000003548	ENKUR
ENSOARG00000003549	CNIH2
ENSOARG00000003562	RILPL1
ENSOARG00000003568	AKAP8
ENSOARG00000003569	KSR2
ENSOARG00000003574	ARID3B
ENSOARG00000003578	FGF18
ENSOARG00000003583	WNK4
ENSOARG00000003586	IGF2
ENSOARG00000003587	CERS4
ENSOARG00000003595	GOLM2
ENSOARG00000003608	AMBRA1
ENSOARG00000003612	ABCC8
ENSOARG00000003620	KCP
ENSOARG00000003624	DOCK9
ENSOARG00000003625	WWP2
ENSOARG00000003630
ENSOARG00000003633	TLCD1
ENSOARG00000003643	ARFIP1
ENSOARG00000003644	RILPL2
ENSOARG00000003651	ZNF772
ENSOARG00000003652	FOXK1
ENSOARG00000003665	DYNC2H1
ENSOARG00000003669	ZFHX3
ENSOARG00000003681	ZBTB7C
ENSOARG00000003685	SLC4A11
ENSOARG00000003713	ACTN2
ENSOARG00000003717	TMCC2
ENSOARG00000003730	STK10
ENSOARG00000003739
ENSOARG00000003754	CTIF
ENSOARG00000003760	DHODH
ENSOARG00000003798	PLCE1
ENSOARG00000003801	RAB11B
ENSOARG00000003814	MATN2
ENSOARG00000003819	ZNF135
ENSOARG00000003822	IRF4
ENSOARG00000003823
ENSOARG00000003830	ADAMTS2
ENSOARG00000003831
ENSOARG00000003842	A1BG
ENSOARG00000003843	GDAP1L1
ENSOARG00000003855	KLHDC8A
ENSOARG00000003856
ENSOARG00000003861	SPATA20
ENSOARG00000003867	CYP11A1
ENSOARG00000003869	DUSP22
ENSOARG00000003870	AOC2
ENSOARG00000003878	DYM
ENSOARG00000003880	NOL4L
ENSOARG00000003881	SCAP
ENSOARG00000003898	SH3PXD2B
ENSOARG00000003916	SMARCD3
ENSOARG00000003919	NEURL1B
ENSOARG00000003923	TLE7
ENSOARG00000003928	HNF4A
ENSOARG00000003933	CSGALNACT1
ENSOARG00000003935	GASK1A
ENSOARG00000003951	CCDC33
ENSOARG00000003966	NOTCH3
ENSOARG00000003984	CHMP2A
ENSOARG00000003990	ERGIC1
ENSOARG00000003998	WDR20
ENSOARG00000004022
ENSOARG00000004027
ENSOARG00000004028	PARD6G
ENSOARG00000004040	TBX6
ENSOARG00000004041	POP4
ENSOARG00000004049	MFSD4A
ENSOARG00000004052	PLEKHF1
ENSOARG00000004053	PRAM1
ENSOARG00000004054	OR1D2
ENSOARG00000004068	AP1B1
ENSOARG00000004073	PSD3
ENSOARG00000004074	RIN1
ENSOARG00000004078	STRA6
ENSOARG00000004088	SLC25A13
ENSOARG00000004094	ANO10
ENSOARG00000004103	PTPN13
ENSOARG00000004106
ENSOARG00000004111	ZNF536
ENSOARG00000004118	SLC66A2
ENSOARG00000004123	KCNG2
ENSOARG00000004126	CALHM1
ENSOARG00000004135	CFAP53
ENSOARG00000004141	DNAH17
ENSOARG00000004145	TSPAN33
ENSOARG00000004163	CTDP1
ENSOARG00000004168	DPY19L3
ENSOARG00000004179	OTUB1
ENSOARG00000004192
ENSOARG00000004207	MYO1F
ENSOARG00000004210	NOS1
ENSOARG00000004212
ENSOARG00000004213	MYO3A
ENSOARG00000004215	NFATC1
ENSOARG00000004218	MBD1
ENSOARG00000004234	SLC45A3
ENSOARG00000004252	ILVBL
ENSOARG00000004257	ME3
ENSOARG00000004265	ANK3
ENSOARG00000004270
ENSOARG00000004292	ADAMTS10
ENSOARG00000004295	ATP9B
ENSOARG00000004300
ENSOARG00000004304	SYNJ2
ENSOARG00000004311
ENSOARG00000004318	CDK1
ENSOARG00000004323	KCTD11
ENSOARG00000004327	GNMT
ENSOARG00000004346	RABIF
ENSOARG00000004356	CARD11
ENSOARG00000004357	NEURL1
ENSOARG00000004368	LOXL1
ENSOARG00000004369	GALR1
ENSOARG00000004373	RARB
ENSOARG00000004375	AHCYL2
ENSOARG00000004415	SEMA3G
ENSOARG00000004424	SYTL3
ENSOARG00000004430
ENSOARG00000004433	ZNF236
ENSOARG00000004434	PEPD
ENSOARG00000004437	GNA12
ENSOARG00000004438
ENSOARG00000004442	PCCA
ENSOARG00000004449	NEU1
ENSOARG00000004454	DIPK2B
ENSOARG00000004463
ENSOARG00000004465
ENSOARG00000004466	MAPK4
ENSOARG00000004468	THOC5
ENSOARG00000004487	YWHAB
ENSOARG00000004493	FNDC1
ENSOARG00000004502	GPI
ENSOARG00000004504	AMZ1
ENSOARG00000004516	UBOX5
ENSOARG00000004533	UBA2
ENSOARG00000004539	ACAT2
ENSOARG00000004543
ENSOARG00000004548	FAM50A
ENSOARG00000004561	TMTC4
ENSOARG00000004571	UBE2E1
ENSOARG00000004573	VAC14
ENSOARG00000004576	CASZ1
ENSOARG00000004578	PABPC1L
ENSOARG00000004587	TOMM34
ENSOARG00000004594
ENSOARG00000004598	KIF9
ENSOARG00000004600	EEFSEC
ENSOARG00000004606	COL22A1
ENSOARG00000004625
ENSOARG00000004634	B3GNT4
ENSOARG00000004646	TRIM11
ENSOARG00000004647	ZNF385D
ENSOARG00000004660	GRAMD1A
ENSOARG00000004670	PHF7
ENSOARG00000004672
ENSOARG00000004679
ENSOARG00000004680	SH3PXD2A
ENSOARG00000004688
ENSOARG00000004689	HPN
ENSOARG00000004690	DNMT3B
ENSOARG00000004697	IQCE
ENSOARG00000004698	TECPR2
ENSOARG00000004699	CCDC83
ENSOARG00000004702	LRP4
ENSOARG00000004706	FLOT2
ENSOARG00000004723	CENPB
ENSOARG00000004730	STK4
ENSOARG00000004731	CTNNA3
ENSOARG00000004732	DCC
ENSOARG00000004733	RXFP1
ENSOARG00000004736	LSR
ENSOARG00000004737	CPQ
ENSOARG00000004739
ENSOARG00000004755
ENSOARG00000004764	IL34
ENSOARG00000004767	MAG
ENSOARG00000004788	PRKN
ENSOARG00000004798	SLC26A9
ENSOARG00000004800	EEPD1
ENSOARG00000004847	PDE10A
ENSOARG00000004860	DHRS13
ENSOARG00000004874	FAM160A1
ENSOARG00000004895	RPS6KA2
ENSOARG00000004897	CAMTA2
ENSOARG00000004909
ENSOARG00000004921	CEP43
ENSOARG00000004922	C16orf89
ENSOARG00000004932	PEX14
ENSOARG00000004938	COG4
ENSOARG00000004943	FAM135B
ENSOARG00000004956	UPK1A
ENSOARG00000004968	TMEM174
ENSOARG00000004976	RPL10
ENSOARG00000004977	RUVBL1
ENSOARG00000004978	TRAF3
ENSOARG00000004987	KMT2B
ENSOARG00000004988	AFDN
ENSOARG00000004992	LFNG
ENSOARG00000005001	GJD4
ENSOARG00000005014	ABLIM3
ENSOARG00000005021	C11orf49
ENSOARG00000005022	SMOC2
ENSOARG00000005028	PTDSS1
ENSOARG00000005037	THBS2
ENSOARG00000005042	PRKD1
ENSOARG00000005057	EMD
ENSOARG00000005060
ENSOARG00000005066
ENSOARG00000005069	AVPR1B
ENSOARG00000005098	ST3GAL2
ENSOARG00000005103	CDH7
ENSOARG00000005109	WDR7
ENSOARG00000005119	KIRREL2
ENSOARG00000005122	FAM120B
ENSOARG00000005126	ADGRE3
ENSOARG00000005137	EIF3B
ENSOARG00000005149	KCNIP4
ENSOARG00000005150	ONECUT2
ENSOARG00000005151	HMCN1
ENSOARG00000005161	DNAH1
ENSOARG00000005162	TRIP10
ENSOARG00000005169	CD93
ENSOARG00000005172
ENSOARG00000005193	KMT2C
ENSOARG00000005212	EFCAB8
ENSOARG00000005227	ZFAT
ENSOARG00000005228	ABAT
ENSOARG00000005240	SPAG7
ENSOARG00000005251	CABP7
ENSOARG00000005265	SNX8
ENSOARG00000005268	G2E3
ENSOARG00000005276	CELF4
ENSOARG00000005283	CDC42BPB
ENSOARG00000005301	HLF
ENSOARG00000005302	DBN1
ENSOARG00000005308	PDK2
ENSOARG00000005321	PMM2
ENSOARG00000005327	DPY19L2
ENSOARG00000005328	SEZ6
ENSOARG00000005331	HEPH
ENSOARG00000005343
ENSOARG00000005346	SCFD1
ENSOARG00000005349
ENSOARG00000005353
ENSOARG00000005365	FHOD3
ENSOARG00000005368	SLC10A2
ENSOARG00000005371	ST3GAL1
ENSOARG00000005375	FGFR2
ENSOARG00000005390	TMEM184A
ENSOARG00000005399	NEDD4L
ENSOARG00000005400
ENSOARG00000005405	RNFT2
ENSOARG00000005415
ENSOARG00000005426	BLCAP
ENSOARG00000005431	MOCOS
ENSOARG00000005436	RIPOR2
ENSOARG00000005438	OBSCN
ENSOARG00000005443
ENSOARG00000005454
ENSOARG00000005455	ELP2
ENSOARG00000005461	KBTBD12
ENSOARG00000005469	USP7
ENSOARG00000005472	TMEM239
ENSOARG00000005476	ALPK2
ENSOARG00000005491	HK1
ENSOARG00000005493	TKTL1
ENSOARG00000005499
ENSOARG00000005522	SIPA1L3
ENSOARG00000005524
ENSOARG00000005525	MALT1
ENSOARG00000005527	DLGAP2
ENSOARG00000005534	C20orf141
ENSOARG00000005542	RPLP2
ENSOARG00000005544	PPP1R14A
ENSOARG00000005558	PKN1
ENSOARG00000005563	GDF6
ENSOARG00000005569	ZNF532
ENSOARG00000005570	IKBKE
ENSOARG00000005572	DLX4
ENSOARG00000005576
ENSOARG00000005577	ASCC2
ENSOARG00000005578	MGLL
ENSOARG00000005588	CATSPERG
ENSOARG00000005599	DENND1C
ENSOARG00000005603	KHDRBS2
ENSOARG00000005609
ENSOARG00000005624	BPIFB2
ENSOARG00000005627	GALNT1
ENSOARG00000005639	PLCB3
ENSOARG00000005642	PPP2R2C
ENSOARG00000005650	ARHGEF10
ENSOARG00000005654	PRIM2
ENSOARG00000005665	PTK7
ENSOARG00000005673	TK1
ENSOARG00000005674	ALAS2
ENSOARG00000005676	INO80C
ENSOARG00000005678
ENSOARG00000005691
ENSOARG00000005702	FAM193B
ENSOARG00000005704	RYR1
ENSOARG00000005711	COL13A1
ENSOARG00000005718	CEP164
ENSOARG00000005736	GLG1
ENSOARG00000005741	FAM117A
ENSOARG00000005745	C1QTNF12
ENSOARG00000005748	MYOM2
ENSOARG00000005760	EIF3K
ENSOARG00000005777	CCBE1
ENSOARG00000005783	MAPRE2
ENSOARG00000005785	MYO16
ENSOARG00000005786	PPM1M
ENSOARG00000005808	CAPN12
ENSOARG00000005809	ZXDC
ENSOARG00000005814
ENSOARG00000005818
ENSOARG00000005819	SOX6
ENSOARG00000005826	ADAP1
ENSOARG00000005828	NOL4
ENSOARG00000005849	SOST
ENSOARG00000005854	ADGRL3
ENSOARG00000005862	LRBA
ENSOARG00000005864
ENSOARG00000005875	IRAK1
ENSOARG00000005881	KHSRP
ENSOARG00000005886	PFKFB1
ENSOARG00000005890	MTMR3
ENSOARG00000005894	CDH20
ENSOARG00000005916	CHRNE
ENSOARG00000005920	NUBP1
ENSOARG00000005922	PPA1
ENSOARG00000005923	PDE6A
ENSOARG00000005944	ADGRE5
ENSOARG00000005950	ARAP1
ENSOARG00000005954	CUL9
ENSOARG00000005962
ENSOARG00000005967	EBF4
ENSOARG00000005968	CSMD1
ENSOARG00000005969
ENSOARG00000005987	SUN1
ENSOARG00000005988	BPIFB4
ENSOARG00000005991
ENSOARG00000005992	NCCRP1
ENSOARG00000005997	TDP2
ENSOARG00000005998	MADD
ENSOARG00000006006	MYO18A
ENSOARG00000006008	KLHL14
ENSOARG00000006015	GAS2L2
ENSOARG00000006031
ENSOARG00000006043	LRRC20
ENSOARG00000006049	MCUB
ENSOARG00000006066	JAKMIP1
ENSOARG00000006069	TENM4
ENSOARG00000006075	NLN
ENSOARG00000006095	MINK1
ENSOARG00000006108	PALD1
ENSOARG00000006117	SLC41A3
ENSOARG00000006122	GAS7
ENSOARG00000006132	TECRL
ENSOARG00000006143
ENSOARG00000006151	ANKFN1
ENSOARG00000006153	PDGFA
ENSOARG00000006156	ADAMTS14
ENSOARG00000006168
ENSOARG00000006178	FAM20C
ENSOARG00000006181	DPP6
ENSOARG00000006201
ENSOARG00000006205	SEPTIN9
ENSOARG00000006215
ENSOARG00000006220	FA2H
ENSOARG00000006222	GRIA2
ENSOARG00000006247
ENSOARG00000006248	SYNDIG1
ENSOARG00000006257	MYBPC3
ENSOARG00000006262	BCL2
ENSOARG00000006266
ENSOARG00000006267
ENSOARG00000006280	DLL3
ENSOARG00000006283	PITPNM2
ENSOARG00000006297	MLLT1
ENSOARG00000006305
ENSOARG00000006318	XKR5
ENSOARG00000006328	MPP2
ENSOARG00000006333	PCBD1
ENSOARG00000006340	GAB2
ENSOARG00000006342	TTR
ENSOARG00000006352	POC1A
ENSOARG00000006358	CSF1R
ENSOARG00000006361	FGD1
ENSOARG00000006372	LRRC6
ENSOARG00000006374
ENSOARG00000006377	ALDH1L1
ENSOARG00000006382	UNC5B
ENSOARG00000006386	PHYKPL
ENSOARG00000006394	LDHD
ENSOARG00000006412	MGAT5B
ENSOARG00000006414	DIAPH3
ENSOARG00000006416
ENSOARG00000006418	HMGCLL1
ENSOARG00000006423	ITGAL
ENSOARG00000006426	CCDC12
ENSOARG00000006427	PLXNA4
ENSOARG00000006459	SEC24B
ENSOARG00000006461	ZFP1
ENSOARG00000006466
ENSOARG00000006468
ENSOARG00000006514	FRMD4A
ENSOARG00000006515	COL4A2
ENSOARG00000006526	AKT2
ENSOARG00000006537
ENSOARG00000006538	PDGFRB
ENSOARG00000006541	LONP1
ENSOARG00000006542	SHISAL2B
ENSOARG00000006546	ALDH5A1
ENSOARG00000006553	SPI1
ENSOARG00000006554	TNP2
ENSOARG00000006557	AKAP6
ENSOARG00000006566	TNNC2
ENSOARG00000006585
ENSOARG00000006595
ENSOARG00000006598	C19orf47
ENSOARG00000006608
ENSOARG00000006609	INSIG1
ENSOARG00000006610	BCAR1
ENSOARG00000006616	DGKE
ENSOARG00000006619	HIPK4
ENSOARG00000006621	RNF180
ENSOARG00000006624	ACSS1
ENSOARG00000006629	NPAS3
ENSOARG00000006638	PTH1R
ENSOARG00000006648	SLFN14
ENSOARG00000006658	WNK3
ENSOARG00000006661	CDH23
ENSOARG00000006666	MTMR14
ENSOARG00000006668	BPIFA3
ENSOARG00000006675	TDRD9
ENSOARG00000006688	EVC
ENSOARG00000006690	CDX1
ENSOARG00000006694
ENSOARG00000006703	SPTBN4
ENSOARG00000006707	TINAG
ENSOARG00000006722	EN2
ENSOARG00000006729	TACC2
ENSOARG00000006754	PALM3
ENSOARG00000006757	CHCHD3
ENSOARG00000006759	SLC6A7
ENSOARG00000006765	PHRF1
ENSOARG00000006773	ZNF689
ENSOARG00000006786	TTLL6
ENSOARG00000006792	MLIP
ENSOARG00000006797	CNMD
ENSOARG00000006807	RAB20
ENSOARG00000006815	LHFPL4
ENSOARG00000006819	RBM33
ENSOARG00000006822	PLXNB3
ENSOARG00000006827	RBM19
ENSOARG00000006833
ENSOARG00000006849	SF3A1
ENSOARG00000006880	SERPINB7
ENSOARG00000006883	VSIR
ENSOARG00000006895
ENSOARG00000006901	THSD7A
ENSOARG00000006902	HDAC5
ENSOARG00000006905	WBP4
ENSOARG00000006911
ENSOARG00000006922	FBRS
ENSOARG00000006941	C17orf67
ENSOARG00000006948
ENSOARG00000006954	PLD5
ENSOARG00000006969	TGM6
ENSOARG00000006975	CHST9
ENSOARG00000006987	RNF32
ENSOARG00000006991
ENSOARG00000006993	RASSF7
ENSOARG00000007003	IQCM
ENSOARG00000007007
ENSOARG00000007029	SPOCK2
ENSOARG00000007030	EVC2
ENSOARG00000007031	CCDC157
ENSOARG00000007055	RFX1
ENSOARG00000007058
ENSOARG00000007061	FXYD6
ENSOARG00000007071	WWC2
ENSOARG00000007102	PHF8
ENSOARG00000007108	ARHGEF7
ENSOARG00000007130	CLSTN1
ENSOARG00000007156
ENSOARG00000007167	VWA8
ENSOARG00000007168	PYGB
ENSOARG00000007176	DNAJB12
ENSOARG00000007184	BCAP31
ENSOARG00000007185	STK32B
ENSOARG00000007187	BCKDHB
ENSOARG00000007202	SPON1
ENSOARG00000007203	SKAP1
ENSOARG00000007223	TRIM7
ENSOARG00000007225	RAB3C
ENSOARG00000007229	CD74
ENSOARG00000007259	TUBGCP3
ENSOARG00000007281	SRGAP3
ENSOARG00000007284	ARHGAP10
ENSOARG00000007313	GMIP
ENSOARG00000007319
ENSOARG00000007320	BLNK
ENSOARG00000007330	B3GNT8
ENSOARG00000007345	FNDC8
ENSOARG00000007351
ENSOARG00000007366	TMPRSS13
ENSOARG00000007374	SPHK1
ENSOARG00000007378	ENPP6
ENSOARG00000007385	CCS
ENSOARG00000007391	ATP11A
ENSOARG00000007393	NDST1
ENSOARG00000007394	ARHGEF17
ENSOARG00000007403	BCKDHA
ENSOARG00000007409
ENSOARG00000007413
ENSOARG00000007421
ENSOARG00000007425
ENSOARG00000007441
ENSOARG00000007445	RAD18
ENSOARG00000007449	ENOX1
ENSOARG00000007462	DCAF15
ENSOARG00000007475	ADAMTS18
ENSOARG00000007476	SIGIRR
ENSOARG00000007478	PHKG2
ENSOARG00000007483	INF2
ENSOARG00000007506	NSG1
ENSOARG00000007513	SYNPO
ENSOARG00000007516	CDK5RAP3
ENSOARG00000007524	PLEKHN1
ENSOARG00000007525	AXL
ENSOARG00000007527	RAD51D
ENSOARG00000007533	ADCYAP1R1
ENSOARG00000007536
ENSOARG00000007541	CSF2RA
ENSOARG00000007542	SSUH2
ENSOARG00000007565	RBM14
ENSOARG00000007576	RPS6KA4
ENSOARG00000007600
ENSOARG00000007608
ENSOARG00000007612	SEC14L3
ENSOARG00000007622	PSMB8
ENSOARG00000007626	AKAP1
ENSOARG00000007634
ENSOARG00000007636	GHRHR
ENSOARG00000007640	PLEKHA6
ENSOARG00000007651	ANO9
ENSOARG00000007656	BGN
ENSOARG00000007662
ENSOARG00000007666	SLC25A4
ENSOARG00000007670	UBALD2
ENSOARG00000007681	ZNF335
ENSOARG00000007682	HAUS7
ENSOARG00000007694	LAMA3
ENSOARG00000007695	PNPO
ENSOARG00000007699	DTX1
ENSOARG00000007701	RALGAPA1
ENSOARG00000007704	ALS2CL
ENSOARG00000007705
ENSOARG00000007720	PLPP1
ENSOARG00000007735	KLHL17
ENSOARG00000007742
ENSOARG00000007750
ENSOARG00000007762
ENSOARG00000007768	HUWE1
ENSOARG00000007775	AQP1
ENSOARG00000007781	MEGF8
ENSOARG00000007783	ASMTL
ENSOARG00000007785	HTRA1
ENSOARG00000007791	VAT1L
ENSOARG00000007793	DRD5
ENSOARG00000007797	ARRB2
ENSOARG00000007809	ARNTL
ENSOARG00000007820	MEIG1
ENSOARG00000007822	F10
ENSOARG00000007831	SLC2A9
ENSOARG00000007834
ENSOARG00000007842	TMEM179
ENSOARG00000007848
ENSOARG00000007849	PLEKHB1
ENSOARG00000007858	RASAL1
ENSOARG00000007865	SLC22A11
ENSOARG00000007874	GATAD2A
ENSOARG00000007889	CRHR2
ENSOARG00000007895	FOXJ1
ENSOARG00000007914	GSDMC
ENSOARG00000007916	WWOX
ENSOARG00000007939	WDR1
ENSOARG00000007942	RUBCNL
ENSOARG00000007966	MYT1
ENSOARG00000007969	CNTN5
ENSOARG00000007982	SAFB2
ENSOARG00000007992
ENSOARG00000007995	NCAPG2
ENSOARG00000007998	DGKB
ENSOARG00000008008
ENSOARG00000008009	CDH17
ENSOARG00000008016	TNIP1
ENSOARG00000008018	OR2M4
ENSOARG00000008033	B4GALNT4
ENSOARG00000008047	NRXN2
ENSOARG00000008060	ZNF185
ENSOARG00000008065	SLC12A5
ENSOARG00000008095	CDYL2
ENSOARG00000008098	GDI2
ENSOARG00000008102	CUEDC1
ENSOARG00000008103	ZSWIM4
ENSOARG00000008126	FAM149A
ENSOARG00000008141	OPRL1
ENSOARG00000008143	SMPDL3A
ENSOARG00000008152	SUGP1
ENSOARG00000008154	CLNK
ENSOARG00000008156	GALR2
ENSOARG00000008178
ENSOARG00000008180	PTPRS
ENSOARG00000008184
ENSOARG00000008188	ANXA6
ENSOARG00000008192	FOXA1
ENSOARG00000008197	LIG3
ENSOARG00000008199	PTPRJ
ENSOARG00000008221
ENSOARG00000008229	IFITM5
ENSOARG00000008242	SRP68
ENSOARG00000008244	ZBTB17
ENSOARG00000008251
ENSOARG00000008258	RGS19
ENSOARG00000008284
ENSOARG00000008288	NECAB3
ENSOARG00000008290
ENSOARG00000008294
ENSOARG00000008310	TTC29
ENSOARG00000008321	EVPL
ENSOARG00000008322	TM9SF3
ENSOARG00000008326	TMEM201
ENSOARG00000008334	VEGFA
ENSOARG00000008337	CAMK2G
ENSOARG00000008340	TBX21
ENSOARG00000008370	GPATCH8
ENSOARG00000008375
ENSOARG00000008388	KDM4B
ENSOARG00000008392	TCN2
ENSOARG00000008395	DCUN1D2
ENSOARG00000008408	MAN1A1
ENSOARG00000008441
ENSOARG00000008449	BMERB1
ENSOARG00000008450
ENSOARG00000008460	BRF1
ENSOARG00000008477	SPEN
ENSOARG00000008480	ALOX15
ENSOARG00000008486	OR4C12
ENSOARG00000008497	TMEM255B
ENSOARG00000008504	LRRC72
ENSOARG00000008523
ENSOARG00000008530	UHRF1
ENSOARG00000008555	ODF3L2
ENSOARG00000008564	MAPKAPK3
ENSOARG00000008574	RASGRP2
ENSOARG00000008588	GAS6
ENSOARG00000008594	CEP85L
ENSOARG00000008595	MARF1
ENSOARG00000008604	OSBP2
ENSOARG00000008617	ARRDC5
ENSOARG00000008620	LTF
ENSOARG00000008639
ENSOARG00000008646	C13orf46
ENSOARG00000008653	FZD2
ENSOARG00000008656
ENSOARG00000008661	CFAP100
ENSOARG00000008662
ENSOARG00000008679	TEX22
ENSOARG00000008687	ZNF341
ENSOARG00000008701	RNASEH2B
ENSOARG00000008715	MTSS1
ENSOARG00000008726	IQSEC2
ENSOARG00000008731	DUSP13
ENSOARG00000008734	TPCN1
ENSOARG00000008742
ENSOARG00000008743	CNTN4
ENSOARG00000008756	H6PD
ENSOARG00000008759
ENSOARG00000008760	MXRA5
ENSOARG00000008789	PC
ENSOARG00000008797	CMIP
ENSOARG00000008811
ENSOARG00000008831	DPP9
ENSOARG00000008835	TSPYL2
ENSOARG00000008850	MMAA
ENSOARG00000008852	SERPINE3
ENSOARG00000008862
ENSOARG00000008871	PTPN14
ENSOARG00000008874	MTMR1
ENSOARG00000008881	RGS7
ENSOARG00000008882
ENSOARG00000008892	MRPL38
ENSOARG00000008896
ENSOARG00000008897	SMG9
ENSOARG00000008898	POLRMT
ENSOARG00000008900
ENSOARG00000008911
ENSOARG00000008924	NCAN
ENSOARG00000008934	TSPAN13
ENSOARG00000008940	LPO
ENSOARG00000008951	LYPD5
ENSOARG00000008952	PLCXD3
ENSOARG00000008958	TRIM72
ENSOARG00000008959	SLIT1
ENSOARG00000008960	LRFN5
ENSOARG00000008962
ENSOARG00000008965	DHRS12
ENSOARG00000008975	MYH11
ENSOARG00000008987	CC2D2A
ENSOARG00000008988	PLCG2
ENSOARG00000008994
ENSOARG00000008997	PYGM
ENSOARG00000009006	NSRP1
ENSOARG00000009016	XPNPEP1
ENSOARG00000009028	MKRN3
ENSOARG00000009051	TRIL
ENSOARG00000009064	IKZF5
ENSOARG00000009065
ENSOARG00000009079
ENSOARG00000009082	SLC13A3
ENSOARG00000009084	RUNX1T1
ENSOARG00000009120	CACNA2D2
ENSOARG00000009123	P2RX3
ENSOARG00000009131	MYDGF
ENSOARG00000009143
ENSOARG00000009157	NEK5
ENSOARG00000009163	KCNMA1
ENSOARG00000009166	SF1
ENSOARG00000009183	WBP2
ENSOARG00000009185	ARHGAP23
ENSOARG00000009194	ATP10A
ENSOARG00000009223	PALM
ENSOARG00000009250	ITGAD
ENSOARG00000009252	ALOX12
ENSOARG00000009276	EYA2
ENSOARG00000009293	CNTN3
ENSOARG00000009301	COLEC12
ENSOARG00000009308
ENSOARG00000009310
ENSOARG00000009315	NACC1
ENSOARG00000009322	ARAP2
ENSOARG00000009328	MISP
ENSOARG00000009333	PLIN5
ENSOARG00000009341	DKK3
ENSOARG00000009346	GABRG3
ENSOARG00000009354
ENSOARG00000009356
ENSOARG00000009370	NECTIN2
ENSOARG00000009380
ENSOARG00000009385	NT5DC1
ENSOARG00000009389	KIF18B
ENSOARG00000009391	TAPBP
ENSOARG00000009405	TOMM40
ENSOARG00000009412	FER1L6
ENSOARG00000009417	COL10A1
ENSOARG00000009419
ENSOARG00000009425	GRIA1
ENSOARG00000009430	RPH3A
ENSOARG00000009432	COX6A2
ENSOARG00000009434	NPRL2
ENSOARG00000009443	SRCIN1
ENSOARG00000009444
ENSOARG00000009454	LYL1
ENSOARG00000009463	SHROOM4
ENSOARG00000009466	HSD17B2
ENSOARG00000009469	CCN3
ENSOARG00000009476	DLG5
ENSOARG00000009482
ENSOARG00000009485	LRRK1
ENSOARG00000009490
ENSOARG00000009494	PUDP
ENSOARG00000009501
ENSOARG00000009522	ABCC1
ENSOARG00000009528	AFF2
ENSOARG00000009535	NFIX
ENSOARG00000009537	DUSP5
ENSOARG00000009559
ENSOARG00000009566	CDH13
ENSOARG00000009578	SLC25A42
ENSOARG00000009593
ENSOARG00000009594	PLA2G3
ENSOARG00000009595	CDKAL1
ENSOARG00000009599	ALDH1A3
ENSOARG00000009606	GPR26
ENSOARG00000009614	HYAL2
ENSOARG00000009616	CLASRP
ENSOARG00000009621
ENSOARG00000009630	MLLT6
ENSOARG00000009632	SLC5A2
ENSOARG00000009633	ANGEL2
ENSOARG00000009634	PPP1R37
ENSOARG00000009637	KIFC1
ENSOARG00000009649	TRAPPC6A
ENSOARG00000009654	TGM5
ENSOARG00000009667	ARMC6
ENSOARG00000009672	NWD2
ENSOARG00000009678	TUSC3
ENSOARG00000009681	RRP12
ENSOARG00000009715	TGM7
ENSOARG00000009723	ESYT2
ENSOARG00000009735	SLC43A1
ENSOARG00000009736	PHF1
ENSOARG00000009738	GALNT10
ENSOARG00000009742
ENSOARG00000009749	PLCD3
ENSOARG00000009753	ANOS1
ENSOARG00000009763	PCGF2
ENSOARG00000009764	ITGB4
ENSOARG00000009766	ADAMTS17
ENSOARG00000009777	TPD52L2
ENSOARG00000009784	LIMK2
ENSOARG00000009785	CKM
ENSOARG00000009792	OSGIN1
ENSOARG00000009813	SLC6A20
ENSOARG00000009814	ZMIZ1
ENSOARG00000009827	VASH2
ENSOARG00000009839	MED16
ENSOARG00000009853	PPIF
ENSOARG00000009854	EXT1
ENSOARG00000009876	ANXA13
ENSOARG00000009878	MEF2A
ENSOARG00000009888	ZCCHC24
ENSOARG00000009893	LARP1
ENSOARG00000009901
ENSOARG00000009902	LAMP5
ENSOARG00000009911	PROM1
ENSOARG00000009914	FRMD4B
ENSOARG00000009916	ABCC6
ENSOARG00000009917	NECAB2
ENSOARG00000009924	ANXA11
ENSOARG00000009936
ENSOARG00000009948	ZBTB46
ENSOARG00000009960	PAK5
ENSOARG00000009970	PIK3IP1
ENSOARG00000009973	EMILIN2
ENSOARG00000009981	TBC1D1
ENSOARG00000010005	IGF1R
ENSOARG00000010010	MFHAS1
ENSOARG00000010014	SAP30BP
ENSOARG00000010032	SLC38A8
ENSOARG00000010035	SERPING1
ENSOARG00000010039	AKAP4
ENSOARG00000010043	CWF19L2
ENSOARG00000010046
ENSOARG00000010050	GALNT18
ENSOARG00000010061	PATZ1
ENSOARG00000010065	LASP1
ENSOARG00000010080	SULF2
ENSOARG00000010121	SHROOM2
ENSOARG00000010124	MYO1D
ENSOARG00000010130	ARID3A
ENSOARG00000010133	RECQL5
ENSOARG00000010147	TP53BP1
ENSOARG00000010150	PHKG1
ENSOARG00000010169	SFTPA1
ENSOARG00000010170	SMIM5
ENSOARG00000010171	PPP1R3F
ENSOARG00000010176	MAT1A
ENSOARG00000010177	MED30
ENSOARG00000010180	ITPR3
ENSOARG00000010182	TAPT1
ENSOARG00000010187	WDR70
ENSOARG00000010194	DYNC2I1
ENSOARG00000010201	ZDHHC5
ENSOARG00000010208	RBM20
ENSOARG00000010209
ENSOARG00000010213	MYOM1
ENSOARG00000010215	RGMA
ENSOARG00000010216	OR8D2
ENSOARG00000010222	FSD1
ENSOARG00000010254	CLCN4
ENSOARG00000010284	SLC38A3
ENSOARG00000010285	MYO15B
ENSOARG00000010303
ENSOARG00000010312	TSPAN14
ENSOARG00000010316	LHPP
ENSOARG00000010321	CCHCR1
ENSOARG00000010325	LLGL2
ENSOARG00000010337
ENSOARG00000010356	IP6K3
ENSOARG00000010360	XYLT1
ENSOARG00000010361	TSEN54
ENSOARG00000010363	VIPR2
ENSOARG00000010368
ENSOARG00000010375	GUCY1A2
ENSOARG00000010381	PPIP5K1
ENSOARG00000010390	LIMD1
ENSOARG00000010391	FAM53B
ENSOARG00000010393	MYPOP
ENSOARG00000010396	MAP3K14
ENSOARG00000010401	MCF2
ENSOARG00000010408	TAFA4
ENSOARG00000010422	COPE
ENSOARG00000010427	IRF2BP1
ENSOARG00000010435	MRPL22
ENSOARG00000010437	DLGAP1
ENSOARG00000010443	CCDC61
ENSOARG00000010466	CLIC5
ENSOARG00000010469	ATP6V0A4
ENSOARG00000010476	PSMD11
ENSOARG00000010502	GRM4
ENSOARG00000010505	CDHR1
ENSOARG00000010522	RPRML
ENSOARG00000010523	JAG1
ENSOARG00000010528	SLCO3A1
ENSOARG00000010540	SV2B
ENSOARG00000010543	PREX1
ENSOARG00000010549	LRIG1
ENSOARG00000010551	PLEKHM1
ENSOARG00000010558	SHOC2
ENSOARG00000010561	HMGA1
ENSOARG00000010586
ENSOARG00000010594	CACNA1F
ENSOARG00000010610	EIF4ENIF1
ENSOARG00000010619	RHBDF1
ENSOARG00000010628	PACC1
ENSOARG00000010633	STAC2
ENSOARG00000010656	SLC25A26
ENSOARG00000010666	AKAP13
ENSOARG00000010670	ESAM
ENSOARG00000010677
ENSOARG00000010701	CAMTA1
ENSOARG00000010703	ATP2C2
ENSOARG00000010713	XRRA1
ENSOARG00000010714	USH2A
ENSOARG00000010730	STRN4
ENSOARG00000010739	UPF1
ENSOARG00000010742	AGBL1
ENSOARG00000010749	NPRL3
ENSOARG00000010760	ATG2A
ENSOARG00000010775	SSH3
ENSOARG00000010776
ENSOARG00000010784	SLC1A5
ENSOARG00000010800	PRDX2
ENSOARG00000010801	PRICKLE3
ENSOARG00000010816	CASTOR2
ENSOARG00000010822	SEPTIN4
ENSOARG00000010829	ARHGAP35
ENSOARG00000010831
ENSOARG00000010833
ENSOARG00000010842	ZC3HAV1L
ENSOARG00000010848	NR2E1
ENSOARG00000010855	KL
ENSOARG00000010857	ZBTB7A
ENSOARG00000010872	OR10W1
ENSOARG00000010874	WNT3
ENSOARG00000010881	ANKRD2
ENSOARG00000010885	PHLDB1
ENSOARG00000010905	RCC1L
ENSOARG00000010906	TDRD6
ENSOARG00000010918
ENSOARG00000010933	RHBDL3
ENSOARG00000010934	HOGA1
ENSOARG00000010944
ENSOARG00000010959	SCML4
ENSOARG00000010967	HOOK2
ENSOARG00000010988	PIAS4
ENSOARG00000010989	SOBP
ENSOARG00000011000	DNAJC11
ENSOARG00000011005	C5AR1
ENSOARG00000011020
ENSOARG00000011021	HEPACAM
ENSOARG00000011032	PRAF2
ENSOARG00000011051	CRISPLD2
ENSOARG00000011056	IRX5
ENSOARG00000011086	ABR
ENSOARG00000011089	ANKS1A
ENSOARG00000011091
ENSOARG00000011107	KCNQ2
ENSOARG00000011109	EEF2
ENSOARG00000011122	CLEC3B
ENSOARG00000011137
ENSOARG00000011142	CRTC1
ENSOARG00000011168	SLC8A2
ENSOARG00000011170	CRHR1
ENSOARG00000011188	MYH7B
ENSOARG00000011206	SPIDR
ENSOARG00000011221	NXN
ENSOARG00000011230	THAP3
ENSOARG00000011242	STK11
ENSOARG00000011248	AMPD3
ENSOARG00000011260	MFGE8
ENSOARG00000011267	CSMD3
ENSOARG00000011283	PISD
ENSOARG00000011296	ZNF541
ENSOARG00000011301	GCN1
ENSOARG00000011303	MAPT
ENSOARG00000011304	EGFL6
ENSOARG00000011316	TBC1D14
ENSOARG00000011323	NMRK2
ENSOARG00000011327	GSE1
ENSOARG00000011332	CBARP
ENSOARG00000011335	ESRRG
ENSOARG00000011342	ARRB1
ENSOARG00000011347
ENSOARG00000011352	MST1R
ENSOARG00000011355	BICRA
ENSOARG00000011364	ZDHHC3
ENSOARG00000011373	MIDN
ENSOARG00000011380	ADGRF5
ENSOARG00000011381	PKNOX2
ENSOARG00000011391	EHD2
ENSOARG00000011395	ARL2
ENSOARG00000011408	FRY
ENSOARG00000011424	FHL1
ENSOARG00000011426	ZBTB48
ENSOARG00000011432	GINS2
ENSOARG00000011433	CRLF1
ENSOARG00000011437	TBC1D10C
ENSOARG00000011464	SYT17
ENSOARG00000011475	CNBD1
ENSOARG00000011478	STARD3
ENSOARG00000011479	CRTAC1
ENSOARG00000011484	POLG
ENSOARG00000011497
ENSOARG00000011501	GRIK2
ENSOARG00000011517	GTF2IRD1
ENSOARG00000011519	RHCG
ENSOARG00000011525	SPATA17
ENSOARG00000011529	ZFR2
ENSOARG00000011530	HID1
ENSOARG00000011542	KLB
ENSOARG00000011550	UROS
ENSOARG00000011551	PWWP3A
ENSOARG00000011555
ENSOARG00000011558
ENSOARG00000011559	GRPEL1
ENSOARG00000011565	LIG1
ENSOARG00000011573	COL9A1
ENSOARG00000011575	TCAP
ENSOARG00000011586	BDH2
ENSOARG00000011608	ZNF76
ENSOARG00000011614
ENSOARG00000011620
ENSOARG00000011627	ASCC3
ENSOARG00000011631	AXIN1
ENSOARG00000011633	TTC23L
ENSOARG00000011637
ENSOARG00000011652
ENSOARG00000011661	SORCS2
ENSOARG00000011676	KIF7
ENSOARG00000011677
ENSOARG00000011679	RD3
ENSOARG00000011683	DTX4
ENSOARG00000011689	DEF6
ENSOARG00000011692	LOXL4
ENSOARG00000011702	CLIP2
ENSOARG00000011703	VPS53
ENSOARG00000011716	DDB1
ENSOARG00000011717	TNPO2
ENSOARG00000011726	DAZAP1
ENSOARG00000011731	CCDC88C
ENSOARG00000011734	FBXO31
ENSOARG00000011739	SIM1
ENSOARG00000011743	MPEG1
ENSOARG00000011760	GDPD5
ENSOARG00000011761	NAALADL1
ENSOARG00000011779	TRAF5
ENSOARG00000011782	SLC17A9
ENSOARG00000011783
ENSOARG00000011785	PPARD
ENSOARG00000011786	MRPL28
ENSOARG00000011802	OTOP2
ENSOARG00000011812	HDAC6
ENSOARG00000011817	ATP2B2
ENSOARG00000011828	UPK2
ENSOARG00000011834	USH1G
ENSOARG00000011840	ISYNA1
ENSOARG00000011845	TRIM37
ENSOARG00000011849
ENSOARG00000011850	PXN
ENSOARG00000011865	ERBB2
ENSOARG00000011866	PGAP6
ENSOARG00000011868	EIF4H
ENSOARG00000011884	PRKDC
ENSOARG00000011894	ATM
ENSOARG00000011895	MOSPD2
ENSOARG00000011909	FAM83E
ENSOARG00000011924
ENSOARG00000011927	EFCAB3
ENSOARG00000011933	ADAP2
ENSOARG00000011941	TJP3
ENSOARG00000011943	SLC9C2
ENSOARG00000011947	AFAP1
ENSOARG00000011949	CFAP20DC
ENSOARG00000011954	FDXR
ENSOARG00000011959	ZNF710
ENSOARG00000011965	LMBRD1
ENSOARG00000011968	RPH3AL
ENSOARG00000011972	SLC9B1
ENSOARG00000011983	PTPRCAP
ENSOARG00000011989	DECR2
ENSOARG00000011999	JPH3
ENSOARG00000012013	MMP24
ENSOARG00000012014	IDH2
ENSOARG00000012025	FAM3D
ENSOARG00000012028
ENSOARG00000012032	MAMSTR
ENSOARG00000012034	FAM107A
ENSOARG00000012043
ENSOARG00000012051	MTUS2
ENSOARG00000012053	ACOX2
ENSOARG00000012054	SSBP4
ENSOARG00000012066	SEMA4B
ENSOARG00000012080	DOC2B
ENSOARG00000012088	HPS1
ENSOARG00000012097	MSI1
ENSOARG00000012103	ADGRB3
ENSOARG00000012117	RAB11FIP3
ENSOARG00000012120	STX1A
ENSOARG00000012124
ENSOARG00000012126	TEAD3
ENSOARG00000012162	ABLIM2
ENSOARG00000012167	ZPBP2
ENSOARG00000012184	GPC3
ENSOARG00000012206	CA5A
ENSOARG00000012213	WDR13
ENSOARG00000012216
ENSOARG00000012224
ENSOARG00000012227
ENSOARG00000012230	SLC6A11
ENSOARG00000012235	SLC9A3R1
ENSOARG00000012241	ADAM12
ENSOARG00000012242	FAM83C
ENSOARG00000012244	VTI1A
ENSOARG00000012252	CNNM1
ENSOARG00000012258	HSD17B14
ENSOARG00000012263	BCL7A
ENSOARG00000012269	UQCC1
ENSOARG00000012273
ENSOARG00000012289	MANBA
ENSOARG00000012292	GSDMB
ENSOARG00000012294	C11orf65
ENSOARG00000012307	LRRC25
ENSOARG00000012313	RAB37
ENSOARG00000012323	ACAP1
ENSOARG00000012330	BANP
ENSOARG00000012342	KNOP1
ENSOARG00000012352	TCF7L2
ENSOARG00000012361	BACH2
ENSOARG00000012366	MFSD12
ENSOARG00000012375	MLXIPL
ENSOARG00000012381	SLC37A4
ENSOARG00000012389	GPRC5B
ENSOARG00000012392	MRC2
ENSOARG00000012396
ENSOARG00000012398
ENSOARG00000012402	SRSF9
ENSOARG00000012422
ENSOARG00000012448
ENSOARG00000012463	GYS1
ENSOARG00000012470	SH3TC1
ENSOARG00000012473	RAP2C
ENSOARG00000012480	EP400
ENSOARG00000012499
ENSOARG00000012501
ENSOARG00000012509
ENSOARG00000012511	RAB40C
ENSOARG00000012516	SLC6A1
ENSOARG00000012528	MDN1
ENSOARG00000012535	TNS3
ENSOARG00000012551	GTF3A
ENSOARG00000012553
ENSOARG00000012555	NTSR1
ENSOARG00000012557	TIRAP
ENSOARG00000012575	MAN2A2
ENSOARG00000012585
ENSOARG00000012589
ENSOARG00000012593	KCNB1
ENSOARG00000012625	PITPNM1
ENSOARG00000012641
ENSOARG00000012643	WNT11
ENSOARG00000012648	FES
ENSOARG00000012649	C10orf90
ENSOARG00000012655	ZNF7
ENSOARG00000012664	RNF10
ENSOARG00000012668	ANKRD6
ENSOARG00000012677	USP12
ENSOARG00000012682	HRC
ENSOARG00000012686	ZC3H18
ENSOARG00000012688	ATP8B3
ENSOARG00000012698	TFAP2D
ENSOARG00000012699	WASF3
ENSOARG00000012715	PTGIS
ENSOARG00000012736	MED24
ENSOARG00000012738	RRAGD
ENSOARG00000012744	NRAP
ENSOARG00000012745	RNF123
ENSOARG00000012757	CELF5
ENSOARG00000012761	FMO4
ENSOARG00000012762	KIF19
ENSOARG00000012767	CEP250
ENSOARG00000012777	SETD1B
ENSOARG00000012778	FURIN
ENSOARG00000012781	CUTC
ENSOARG00000012785	DCPS
ENSOARG00000012790	ATG7
ENSOARG00000012806	CDH12
ENSOARG00000012844	REXO1
ENSOARG00000012858	NSUN7
ENSOARG00000012868	NCLN
ENSOARG00000012874	CABP2
ENSOARG00000012875	BLM
ENSOARG00000012883	DNAI2
ENSOARG00000012898
ENSOARG00000012918	TRAF3IP3
ENSOARG00000012922	ACOX3
ENSOARG00000012936	CD83
ENSOARG00000012943	CRTC3
ENSOARG00000012947
ENSOARG00000012952
ENSOARG00000012958	ACE
ENSOARG00000012969	SLC24A4
ENSOARG00000012972	MYO10
ENSOARG00000012974
ENSOARG00000012997	GNA15
ENSOARG00000013009	ATP8A2
ENSOARG00000013025	SLC43A2
ENSOARG00000013028	KIRREL3
ENSOARG00000013036	CSNK1G2
ENSOARG00000013040	AMIGO3
ENSOARG00000013063	APBB2
ENSOARG00000013067
ENSOARG00000013073	RIN3
ENSOARG00000013080	DOCK1
ENSOARG00000013082	PFKFB3
ENSOARG00000013087	ALDH16A1
ENSOARG00000013108	CHCHD10
ENSOARG00000013112	CTU2
ENSOARG00000013120	BRPF3
ENSOARG00000013130	TRMT44
ENSOARG00000013136	PITRM1
ENSOARG00000013142	SLMAP
ENSOARG00000013143	LAMB3
ENSOARG00000013162	LGMN
ENSOARG00000013176	FLI1
ENSOARG00000013189	TXLNG
ENSOARG00000013194	RNF166
ENSOARG00000013206
ENSOARG00000013215	NOSIP
ENSOARG00000013216	PCDH15
ENSOARG00000013220	RABGAP1L
ENSOARG00000013226	MPV17L2
ENSOARG00000013232
ENSOARG00000013238	SLC39A8
ENSOARG00000013244	SPPL3
ENSOARG00000013248
ENSOARG00000013260	PRR12
ENSOARG00000013268	FABP6
ENSOARG00000013282	NCAPD3
ENSOARG00000013291	IFI30
ENSOARG00000013295	SDK2
ENSOARG00000013297	SCAF1
ENSOARG00000013306	ALPK3
ENSOARG00000013312	PRPF8
ENSOARG00000013314
ENSOARG00000013328	MIPEP
ENSOARG00000013341
ENSOARG00000013343	PIEZO1
ENSOARG00000013345
ENSOARG00000013347	CHGA
ENSOARG00000013348	DAGLA
ENSOARG00000013362	CEP162
ENSOARG00000013363	LRPAP1
ENSOARG00000013366	TNFRSF19
ENSOARG00000013371	CCNJL
ENSOARG00000013374	CAPN5
ENSOARG00000013375	C2CD2L
ENSOARG00000013382	PDE8A
ENSOARG00000013391
ENSOARG00000013403	C1QTNF2
ENSOARG00000013413	FBXL12
ENSOARG00000013425	CHD5
ENSOARG00000013427	PTPN1
ENSOARG00000013439	ERGIC3
ENSOARG00000013457	PIN1
ENSOARG00000013461	ITPK1
ENSOARG00000013483	VPS26B
ENSOARG00000013487	PLXNA2
ENSOARG00000013498	DNAH5
ENSOARG00000013499	ULK1
ENSOARG00000013502
ENSOARG00000013514	AP2A1
ENSOARG00000013521	LAMA5
ENSOARG00000013527	ADCY1
ENSOARG00000013532
ENSOARG00000013539	SGTA
ENSOARG00000013545	OLFM2
ENSOARG00000013548	BARX2
ENSOARG00000013553	DCUN1D3
ENSOARG00000013557
ENSOARG00000013567	THYN1
ENSOARG00000013577	CA13
ENSOARG00000013578	PURA
ENSOARG00000013596	COBL
ENSOARG00000013598	RGS12
ENSOARG00000013606	ATP10B
ENSOARG00000013610	MYO7A
ENSOARG00000013615	FSTL4
ENSOARG00000013616	LAMA2
ENSOARG00000013617	PLXND1
ENSOARG00000013622	C17orf80
ENSOARG00000013624	DBNL
ENSOARG00000013627
ENSOARG00000013633	PGAM2
ENSOARG00000013644	PTOV1
ENSOARG00000013653
ENSOARG00000013671	GADD45B
ENSOARG00000013674	RBM10
ENSOARG00000013691	ZBTB4
ENSOARG00000013693
ENSOARG00000013705	VDAC1
ENSOARG00000013723	CBFA2T3
ENSOARG00000013738	ADCK5
ENSOARG00000013743	GABRB2
ENSOARG00000013753	EGFR
ENSOARG00000013758
ENSOARG00000013763	CCDC182
ENSOARG00000013764	HNF1A
ENSOARG00000013765	TCF7
ENSOARG00000013767	IGSF9B
ENSOARG00000013770
ENSOARG00000013779	SOX9
ENSOARG00000013785	C11orf53
ENSOARG00000013786	TMPRSS9
ENSOARG00000013787	ATP6V1H
ENSOARG00000013791	CPNE5
ENSOARG00000013800	FSD2
ENSOARG00000013801	MYH14
ENSOARG00000013813	KIN
ENSOARG00000013814	CDH15
ENSOARG00000013819	GRB10
ENSOARG00000013820	BCAS4
ENSOARG00000013826	SAMD3
ENSOARG00000013835	PHACTR1
ENSOARG00000013859	CTNND2
ENSOARG00000013862	TLCD2
ENSOARG00000013863	KDM2B
ENSOARG00000013874	POLR2A
ENSOARG00000013879	DNAH3
ENSOARG00000013880	AIDA
ENSOARG00000013885	KCNAB2
ENSOARG00000013897	TNN
ENSOARG00000013899	MYH3
ENSOARG00000013918	IL12RB1
ENSOARG00000013919	NEK10
ENSOARG00000013920	WDR81
ENSOARG00000013924	ANKRD11
ENSOARG00000013928	MMP17
ENSOARG00000013937	CRYL1
ENSOARG00000013958
ENSOARG00000013964	MYBPC2
ENSOARG00000013968	RP2
ENSOARG00000013970	RAB11FIP4
ENSOARG00000013972	ABCA5
ENSOARG00000013976	GJA3
ENSOARG00000014011	FADS3
ENSOARG00000014015	CD79B
ENSOARG00000014019
ENSOARG00000014021	LINGO3
ENSOARG00000014024
ENSOARG00000014028	ZMYM2
ENSOARG00000014039	COL5A3
ENSOARG00000014045
ENSOARG00000014047	SYT3
ENSOARG00000014052	CELF2
ENSOARG00000014054	FAM181A
ENSOARG00000014074	UPB1
ENSOARG00000014081	SERPINF2
ENSOARG00000014090	BTG4
ENSOARG00000014095	ANO3
ENSOARG00000014097	CPNE7
ENSOARG00000014105
ENSOARG00000014107	ZNF438
ENSOARG00000014115	HTT
ENSOARG00000014121	SHANK1
ENSOARG00000014122	HOATZ
ENSOARG00000014123	PI16
ENSOARG00000014140	UNC93B1
ENSOARG00000014141	ANKRD13A
ENSOARG00000014151
ENSOARG00000014168	ASB2
ENSOARG00000014169	DISP1
ENSOARG00000014172	KCNN1
ENSOARG00000014177	DOT1L
ENSOARG00000014197
ENSOARG00000014213	KLK1
ENSOARG00000014221	TENM1
ENSOARG00000014235	ADARB2
ENSOARG00000014237	CCDC197
ENSOARG00000014239	NFATC2
ENSOARG00000014247
ENSOARG00000014284	GLB1L2
ENSOARG00000014294	HRH3
ENSOARG00000014297
ENSOARG00000014307
ENSOARG00000014309	SUSD4
ENSOARG00000014312	AJAP1
ENSOARG00000014317	DENND2B
ENSOARG00000014320	GPR151
ENSOARG00000014321	TOP2A
ENSOARG00000014327	OTUB2
ENSOARG00000014330
ENSOARG00000014331
ENSOARG00000014354	ZNF276
ENSOARG00000014361	SEMA5A
ENSOARG00000014369	SVIL
ENSOARG00000014372	EFHC1
ENSOARG00000014391	DDC
ENSOARG00000014398	ERN1
ENSOARG00000014412	NDUFS8
ENSOARG00000014418	GRK4
ENSOARG00000014428
ENSOARG00000014435	TBC1D22B
ENSOARG00000014438	LMF1
ENSOARG00000014445	ORAI2
ENSOARG00000014450	AP3D1
ENSOARG00000014470	IFT122
ENSOARG00000014474
ENSOARG00000014485	MTRR
ENSOARG00000014487	TEKT4
ENSOARG00000014492
ENSOARG00000014516	NOP14
ENSOARG00000014535	TRAM2
ENSOARG00000014547
ENSOARG00000014551
ENSOARG00000014555
ENSOARG00000014568	VWA2
ENSOARG00000014577	IZUMO4
ENSOARG00000014601
ENSOARG00000014606	TRPV4
ENSOARG00000014614
ENSOARG00000014618
ENSOARG00000014624	PPP2R1B
ENSOARG00000014629	CUX1
ENSOARG00000014644	CAPN8
ENSOARG00000014655	ZMIZ2
ENSOARG00000014664	CTSH
ENSOARG00000014677	MACROH2A1
ENSOARG00000014684	RBMS3
ENSOARG00000014694	RTN4RL1
ENSOARG00000014696	IGLON5
ENSOARG00000014702	ADCY2
ENSOARG00000014703	MYL10
ENSOARG00000014704
ENSOARG00000014705	SEPTIN8
ENSOARG00000014711	COL26A1
ENSOARG00000014721	DPH1
ENSOARG00000014723	CXCL14
ENSOARG00000014726	TGFBR2
ENSOARG00000014746	MAP3K15
ENSOARG00000014761	ATP12A
ENSOARG00000014762	AFAP1L2
ENSOARG00000014779	PECAM1
ENSOARG00000014797
ENSOARG00000014799	RASGRF1
ENSOARG00000014803
ENSOARG00000014809	ASRGL1
ENSOARG00000014820	ZFP64
ENSOARG00000014821	TCF25
ENSOARG00000014822	IKZF1
ENSOARG00000014829	SERPINA6
ENSOARG00000014837
ENSOARG00000014853	STK33
ENSOARG00000014862	OGDH
ENSOARG00000014863
ENSOARG00000014865	SCLT1
ENSOARG00000014867	MSH3
ENSOARG00000014868	CHKA
ENSOARG00000014878	SCGB1A1
ENSOARG00000014909	CEP104
ENSOARG00000014920	SPACA6
ENSOARG00000014924
ENSOARG00000014926	ADGRD1
ENSOARG00000014930	SMAD5
ENSOARG00000014932	EBF3
ENSOARG00000014939	CLDN15
ENSOARG00000014940
ENSOARG00000014942	MMAB
ENSOARG00000014954	XPNPEP2
ENSOARG00000014962	FAM155B
ENSOARG00000014967	AHI1
ENSOARG00000014970	FAM20A
ENSOARG00000014980	MGAM2
ENSOARG00000014993	LMO1
ENSOARG00000015006	SASH3
ENSOARG00000015028
ENSOARG00000015034
ENSOARG00000015041	DEF8
ENSOARG00000015049
ENSOARG00000015058	SH3KBP1
ENSOARG00000015063	MDGA1
ENSOARG00000015068	SLC10A5
ENSOARG00000015075	MAB21L2
ENSOARG00000015077	FAM193A
ENSOARG00000015096	SERPINA12
ENSOARG00000015097	CAPN2
[truncated: 570 more rows]
