# Supplementary material for: Genome-Wide Methylation Profiling in the Thalamus of Scrapie Sheep
Source: Front Vet Sci. 2022 Feb 16;9:824677. doi: 10.3389/fvets.2022.824677 (PMC8888973; doi:10.3389/fvets.2022.824677)
Supplement: Supplementary file 6 [file Table_5.XLSX]

## Sheet: DMR Hypo KEGG ordenado
##Databases: KEGG PATHWAY
##Statistical test method: hypergeometric test / Fisher's exact test
##FDR correction method: Benjamini and Hochberg
#Term	Database	ID	Input number	Background number	P-Value	Corrected P-Value	Input	Hyperlink
Calcium signaling pathway	KEGG PATHWAY	oas04020	57	186	0.00027541630986	0.0372302709976	ENSOARG00000010150|ENSOARG00000002178|ENSOARG00000013527|ENSOARG00000000873|ENSOARG00000017449|ENSOARG00000005663|ENSOARG00000000184|ENSOARG00000017199|ENSOARG00000007555|ENSOARG00000009536|ENSOARG00000001142|ENSOARG00000003798|ENSOARG00000017486|ENSOARG00000005678|ENSOARG00000014614|ENSOARG00000008151|ENSOARG00000018609|ENSOARG00000007096|ENSOARG00000001632|ENSOARG00000016118|ENSOARG00000019941|…	http://www.genome.jp/kegg-bin/show_pathway?oas04020/oas:101122401%09red/oas:101106079%09red/oas:101117004%09red/oas:101116750%09red/oas:101106989%09red/oas:101102089%09red/oas:101117327%09red/oas:443094%09red/oas:101113317%09red/oas:101108767%09red/oas:101111432%09red/oas:101102503%09red/oas:101116905%09red/oas:101104779%09red/oas:443069%09red/oas:101111289%09red/oas:100170316%09red/oas:101101873…
Circadian entrainment	KEGG PATHWAY	oas04713	35	96	0.000324607643728	0.0372302709976	ENSOARG00000013527|ENSOARG00000000873|ENSOARG00000001850|ENSOARG00000005663|ENSOARG00000018540|ENSOARG00000007533|ENSOARG00000017199|ENSOARG00000009536|ENSOARG00000006222|ENSOARG00000020950|ENSOARG00000003739|ENSOARG00000017377|ENSOARG00000013638|ENSOARG00000018911|ENSOARG00000014614|ENSOARG00000016562|ENSOARG00000019941|ENSOARG00000002932|ENSOARG00000008337|ENSOARG00000015686|ENSOARG00000015725|…	http://www.genome.jp/kegg-bin/show_pathway?oas04713/oas:101104166%09red/oas:101117004%09red/oas:101103693%09red/oas:101106989%09red/oas:101102089%09red/oas:101117327%09red/oas:101108884%09red/oas:443231%09red/oas:101111289%09red/oas:100174984%09red/oas:101120325%09red/oas:101103585%09red/oas:101118410%09red/oas:101106088%09red/oas:101122401%09red/oas:101106864%09red/oas:443259%09red/oas:101116423…
cAMP signaling pathway	KEGG PATHWAY	oas04024	63	216	0.000412143221376	0.0372302709976	ENSOARG00000007807|ENSOARG00000000935|ENSOARG00000013527|ENSOARG00000012718|ENSOARG00000013462|ENSOARG00000010363|ENSOARG00000017449|ENSOARG00000005663|ENSOARG00000010244|ENSOARG00000014702|ENSOARG00000000184|ENSOARG00000017199|ENSOARG00000007555|ENSOARG00000001811|ENSOARG00000006222|ENSOARG00000003798|ENSOARG00000002982|ENSOARG00000001225|ENSOARG00000017377|ENSOARG00000008819|ENSOARG00000001021|…	http://www.genome.jp/kegg-bin/show_pathway?oas04024/oas:101122401%09red/oas:101103751%09red/oas:101107354%09red/oas:101118462%09red/oas:101121455%09red/oas:101116750%09red/oas:101106989%09red/oas:101103693%09red/oas:100169699%09red/oas:101102089%09red/oas:101117327%09red/oas:101123635%09red/oas:442996%09red/oas:101108767%09red/oas:100500781%09red/oas:101119264%09red/oas:101111432%09red/oas:443361…
Cholinergic synapse	KEGG PATHWAY	oas04725	38	114	0.000761245897679	0.0515744095678	ENSOARG00000013527|ENSOARG00000000873|ENSOARG00000001850|ENSOARG00000017449|ENSOARG00000014702|ENSOARG00000004430|ENSOARG00000017199|ENSOARG00000009536|ENSOARG00000020950|ENSOARG00000017377|ENSOARG00000011107|ENSOARG00000001130|ENSOARG00000010180|ENSOARG00000007807|ENSOARG00000002118|ENSOARG00000005870|ENSOARG00000010722|ENSOARG00000010769|ENSOARG00000013638|ENSOARG00000013462|ENSOARG00000008337|…	http://www.genome.jp/kegg-bin/show_pathway?oas04725/oas:101104166%09red/oas:101118462%09red/oas:101121455%09red/oas:101103693%09red/oas:101102089%09red/oas:101117327%09red/oas:101123635%09red/oas:101108884%09red/oas:101113317%09red/oas:101108767%09red/oas:101117817%09red/oas:101117348%09red/oas:101123239%09red/oas:101123388%09red/oas:101120325%09red/oas:101103585%09red/oas:101118410%09red/oas:101…
Oxytocin signaling pathway	KEGG PATHWAY	oas04921	47	157	0.00133842599275	0.0590906272032	ENSOARG00000013527|ENSOARG00000000873|ENSOARG00000013462|ENSOARG00000001715|ENSOARG00000014702|ENSOARG00000004430|ENSOARG00000017199|ENSOARG00000011109|ENSOARG00000009536|ENSOARG00000016292|ENSOARG00000016562|ENSOARG00000017377|ENSOARG00000008819|ENSOARG00000017677|ENSOARG00000010180|ENSOARG00000011318|ENSOARG00000019941|ENSOARG00000005870|ENSOARG00000020474|ENSOARG00000002932|ENSOARG00000008337|…	http://www.genome.jp/kegg-bin/show_pathway?oas04921/oas:443094%09red/oas:101114596%09red/oas:101121455%09red/oas:101103693%09red/oas:101102089%09red/oas:101117327%09red/oas:101123635%09red/oas:101108884%09red/oas:101108767%09red/oas:101113317%09red/oas:101119264%09red/oas:101115878%09red/oas:101108097%09red/oas:101119239%09red/oas:101111472%09red/oas:101104069%09red/oas:101113784%09red/oas:101117…
Long-term depression	KEGG PATHWAY	oas04730	23	59	0.00160418755327	0.0590906272032	ENSOARG00000000873|ENSOARG00000009536|ENSOARG00000004437|ENSOARG00000006222|ENSOARG00000017377|ENSOARG00000010180|ENSOARG00000016562|ENSOARG00000020474|ENSOARG00000010005|ENSOARG00000015686|ENSOARG00000015529|ENSOARG00000010375|ENSOARG00000009425|ENSOARG00000008132|ENSOARG00000017631|ENSOARG00000008753|ENSOARG00000018241|ENSOARG00000009195|ENSOARG00000018185|ENSOARG00000014624|ENSOARG00000018540|…	http://www.genome.jp/kegg-bin/show_pathway?oas04730/oas:101103693%09red/oas:443515%09red/oas:101123635%09red/oas:101113317%09red/oas:101115878%09red/oas:101111472%09red/oas:101116150%09red/oas:101108511%09red/oas:101108864%09red/oas:101103585%09red/oas:101118410%09red/oas:101106088%09red/oas:101111070%09red/oas:101116423%09red/oas:443271%09red/oas:101119495%09red/oas:101110074%09red/oas:101117078…
Retrograde endocannabinoid signaling	KEGG PATHWAY	oas04723	34	104	0.00182055671866	0.0590906272032	ENSOARG00000008132|ENSOARG00000005578|ENSOARG00000013527|ENSOARG00000000873|ENSOARG00000001850|ENSOARG00000018540|ENSOARG00000017199|ENSOARG00000009536|ENSOARG00000006222|ENSOARG00000020950|ENSOARG00000009302|ENSOARG00000017377|ENSOARG00000013638|ENSOARG00000010180|ENSOARG00000015669|ENSOARG00000008296|ENSOARG00000002932|ENSOARG00000015686|ENSOARG00000013743|ENSOARG00000015529|ENSOARG00000013006|…	http://www.genome.jp/kegg-bin/show_pathway?oas04723/oas:101104166%09red/oas:101110852%09red/oas:101103693%09red/oas:101122358%09red/oas:101107363%09red/oas:101102089%09red/oas:101117327%09red/oas:101113317%09red/oas:101108767%09red/oas:101115159%09red/oas:443069%09red/oas:101106864%09red/oas:100194428%09red/oas:101120325%09red/oas:101103585%09red/oas:101118410%09red/oas:101122401%09red/oas:443274…
Inflammatory mediator regulation of TRP channels	KEGG PATHWAY	oas04750	33	100	0.00186054486822	0.0590906272032	ENSOARG00000013527|ENSOARG00000000873|ENSOARG00000013462|ENSOARG00000016942|ENSOARG00000017199|ENSOARG00000009536|ENSOARG00000021134|ENSOARG00000010180|ENSOARG00000011318|ENSOARG00000005870|ENSOARG00000020474|ENSOARG00000017383|ENSOARG00000008337|ENSOARG00000000156|ENSOARG00000002932|ENSOARG00000007664|ENSOARG00000015990|ENSOARG00000015686|ENSOARG00000015725|ENSOARG00000013006|ENSOARG00000006476|…	http://www.genome.jp/kegg-bin/show_pathway?oas04750/oas:443094%09red/oas:101121455%09red/oas:101102089%09red/oas:101117327%09red/oas:101108884%09red/oas:101113317%09red/oas:101119264%09red/oas:101115878%09red/oas:101107639%09red/oas:101111472%09red/oas:101113534%09red/oas:101105574%09red/oas:101117348%09red/oas:100194428%09red/oas:101108864%09red/oas:101103585%09red/oas:101118410%09red/oas:101117…
Glutamatergic synapse	KEGG PATHWAY	oas04724	36	113	0.00196241935361	0.0590906272032	ENSOARG00000013527|ENSOARG00000000873|ENSOARG00000001850|ENSOARG00000010502|ENSOARG00000005663|ENSOARG00000010244|ENSOARG00000018540|ENSOARG00000017199|ENSOARG00000001052|ENSOARG00000009536|ENSOARG00000017295|ENSOARG00000020950|ENSOARG00000017377|ENSOARG00000013638|ENSOARG00000010180|ENSOARG00000016562|ENSOARG00000015686|ENSOARG00000020474|ENSOARG00000003973|ENSOARG00000002932|ENSOARG00000010397|…	http://www.genome.jp/kegg-bin/show_pathway?oas04724/oas:101104166%09red/oas:443271%09red/oas:101103693%09red/oas:101106989%09red/oas:101102089%09red/oas:101117327%09red/oas:101113317%09red/oas:101115878%09red/oas:443063%09red/oas:101111472%09red/oas:443069%09red/oas:101120325%09red/oas:101103585%09red/oas:101118410%09red/oas:443520%09red/oas:101122401%09red/oas:101116743%09red/oas:101106864%09red…
Long-term potentiation	KEGG PATHWAY	oas04720	24	67	0.00315927429142	0.0835141163385	ENSOARG00000013527|ENSOARG00000000873|ENSOARG00000005663|ENSOARG00000000184|ENSOARG00000009536|ENSOARG00000006222|ENSOARG00000010180|ENSOARG00000011318|ENSOARG00000004895|ENSOARG00000008337|ENSOARG00000015686|ENSOARG00000015725|ENSOARG00000015529|ENSOARG00000009425|ENSOARG00000006476|ENSOARG00000017631|ENSOARG00000001699|ENSOARG00000008132|ENSOARG00000009195|ENSOARG00000002484|ENSOARG00000018185|…	http://www.genome.jp/kegg-bin/show_pathway?oas04720/oas:101106989%09red/oas:101117327%09red/oas:101123635%09red/oas:101108884%09red/oas:101113317%09red/oas:101119264%09red/oas:443069%09red/oas:101114530%09red/oas:101108864%09red/oas:101103585%09red/oas:101118410%09red/oas:101108308%09red/oas:101116423%09red/oas:443271%09red/oas:101123600%09red/oas:101110074%09red/oas:101115485%09red/oas:101106864…
Serotonergic synapse	KEGG PATHWAY	oas04726	34	109	0.0033898718809	0.0835141163385	ENSOARG00000000873|ENSOARG00000001850|ENSOARG00000009536|ENSOARG00000000632|ENSOARG00000020950|ENSOARG00000017377|ENSOARG00000013638|ENSOARG00000018252|ENSOARG00000010180|ENSOARG00000015669|ENSOARG00000016562|ENSOARG00000020474|ENSOARG00000017383|ENSOARG00000003052|ENSOARG00000002819|ENSOARG00000015686|ENSOARG00000013743|ENSOARG00000015529|ENSOARG00000006476|ENSOARG00000017631|ENSOARG00000014391|…	http://www.genome.jp/kegg-bin/show_pathway?oas04726/oas:101106765%09red/oas:101104166%09red/oas:443094%09red/oas:101104796%09red/oas:101103693%09red/oas:101122358%09red/oas:101105929%09red/oas:101112384%09red/oas:101113317%09red/oas:101108767%09red/oas:101115878%09red/oas:101111472%09red/oas:101116905%09red/oas:101104552%09red/oas:101106401%09red/oas:101120325%09red/oas:101103585%09red/oas:101118…
Gap junction	KEGG PATHWAY	oas04540	29	89	0.00392334637877	0.0886022390538	ENSOARG00000013527|ENSOARG00000000873|ENSOARG00000016829|ENSOARG00000017199|ENSOARG00000009536|ENSOARG00000001174|ENSOARG00000017377|ENSOARG00000010180|ENSOARG00000018353|ENSOARG00000006538|ENSOARG00000017383|ENSOARG00000002932|ENSOARG00000017850|ENSOARG00000015686|ENSOARG00000015529|ENSOARG00000010375|ENSOARG00000016681|ENSOARG00000006476|ENSOARG00000017631|ENSOARG00000002074|ENSOARG00000008753|…	http://www.genome.jp/kegg-bin/show_pathway?oas04540/oas:101104069%09red/oas:101102089%09red/oas:101117327%09red/oas:101123635%09red/oas:101116286%09red/oas:101113317%09red/oas:101122734%09red/oas:443069%09red/oas:101103693%09red/oas:100171396%09red/oas:101108864%09red/oas:101103585%09red/oas:101122783%09red/oas:101118410%09red/oas:101108550%09red/oas:101106088%09red/oas:101122401%09red/oas:101106…
Vascular smooth muscle contraction	KEGG PATHWAY	oas04270	37	126	0.00527233960737	0.102720912314	ENSOARG00000013678|ENSOARG00000013527|ENSOARG00000000873|ENSOARG00000004437|ENSOARG00000017199|ENSOARG00000009536|ENSOARG00000001715|ENSOARG00000008819|ENSOARG00000021134|ENSOARG00000010180|ENSOARG00000016562|ENSOARG00000008352|ENSOARG00000017486|ENSOARG00000020474|ENSOARG00000002932|ENSOARG00000000156|ENSOARG00000010763|ENSOARG00000015686|ENSOARG00000014207|ENSOARG00000015529|ENSOARG00000010375|…	http://www.genome.jp/kegg-bin/show_pathway?oas04270/oas:443094%09red/oas:101102089%09red/oas:101117327%09red/oas:101123635%09red/oas:101108767%09red/oas:101113317%09red/oas:101119264%09red/oas:101115878%09red/oas:101102086%09red/oas:101107639%09red/oas:101110074%09red/oas:101111472%09red/oas:100170316%09red/oas:101105574%09red/oas:101104552%09red/oas:101108864%09red/oas:101103585%09red/oas:101107…
cGMP-PKG signaling pathway	KEGG PATHWAY	oas04022	47	171	0.00530661539627	0.102720912314	ENSOARG00000007807|ENSOARG00000013527|ENSOARG00000013462|ENSOARG00000000970|ENSOARG00000002132|ENSOARG00000017199|ENSOARG00000007555|ENSOARG00000009536|ENSOARG00000004437|ENSOARG00000002982|ENSOARG00000011517|ENSOARG00000005870|ENSOARG00000017377|ENSOARG00000008819|ENSOARG00000010180|ENSOARG00000011318|ENSOARG00000016118|ENSOARG00000002178|ENSOARG00000008251|ENSOARG00000001225|ENSOARG00000010722|…	http://www.genome.jp/kegg-bin/show_pathway?oas04022/oas:101108097%09red/oas:101120781%09red/oas:101118462%09red/oas:101121455%09red/oas:101116750%09red/oas:101103693%09red/oas:101102089%09red/oas:101109816%09red/oas:101123635%09red/oas:101108767%09red/oas:101113317%09red/oas:101119264%09red/oas:101111432%09red/oas:101102086%09red/oas:100170316%09red/oas:101114076%09red/oas:101101873%09red/oas:101…
Morphine addiction	KEGG PATHWAY	oas05032	29	93	0.00646830379027	0.116860688478	ENSOARG00000013527|ENSOARG00000000873|ENSOARG00000001850|ENSOARG00000018540|ENSOARG00000017199|ENSOARG00000014418|ENSOARG00000020950|ENSOARG00000004847|ENSOARG00000017377|ENSOARG00000013638|ENSOARG00000002088|ENSOARG00000007096|ENSOARG00000015669|ENSOARG00000016562|ENSOARG00000016237|ENSOARG00000001225|ENSOARG00000002932|ENSOARG00000017022|ENSOARG00000015686|ENSOARG00000013382|ENSOARG00000013743|…	http://www.genome.jp/kegg-bin/show_pathway?oas05032/oas:101104166%09red/oas:101110852%09red/oas:101103693%09red/oas:101122358%09red/oas:101102089%09red/oas:101109816%09red/oas:101122439%09red/oas:101115159%09red/oas:101108418%09red/oas:101105363%09red/oas:101120325%09red/oas:101117505%09red/oas:101118410%09red/oas:101121508%09red/oas:101122401%09red/oas:101107151%09red/oas:101119495%09red/oas:101…
Platelet activation	KEGG PATHWAY	oas04611	38	134	0.00754411684274	0.120323511876	ENSOARG00000007807|ENSOARG00000013527|ENSOARG00000018466|ENSOARG00000017199|ENSOARG00000009536|ENSOARG00000000422|ENSOARG00000017377|ENSOARG00000008819|ENSOARG00000004871|ENSOARG00000010180|ENSOARG00000016562|ENSOARG00000001632|ENSOARG00000003167|ENSOARG00000008352|ENSOARG00000020803|ENSOARG00000005870|ENSOARG00000020474|ENSOARG00000008370|ENSOARG00000002932|ENSOARG00000013462|ENSOARG00000007664|…	http://www.genome.jp/kegg-bin/show_pathway?oas04611/oas:443094%09red/oas:101118462%09red/oas:101117348%09red/oas:101103693%09red/oas:101102089%09red/oas:101117327%09red/oas:101122295%09red/oas:101113317%09red/oas:101119264%09red/oas:101115878%09red/oas:101111472%09red/oas:101105277%09red/oas:101112735%09red/oas:101115719%09red/oas:101113784%09red/oas:101121455%09red/oas:100194428%09red/oas:101108…
Salivary secretion	KEGG PATHWAY	oas04970	28	90	0.00754796937967	0.120323511876	ENSOARG00000002178|ENSOARG00000013527|ENSOARG00000000873|ENSOARG00000017199|ENSOARG00000007555|ENSOARG00000009536|ENSOARG00000001450|ENSOARG00000016562|ENSOARG00000016118|ENSOARG00000019941|ENSOARG00000010180|ENSOARG00000008251|ENSOARG00000011817|ENSOARG00000002932|ENSOARG00000000543|ENSOARG00000002982|ENSOARG00000015686|ENSOARG00000010375|ENSOARG00000006476|ENSOARG00000000251|ENSOARG00000016910|…	http://www.genome.jp/kegg-bin/show_pathway?oas04970/oas:101103751%09red/oas:101116750%09red/oas:101102089%09red/oas:101117327%09red/oas:100137068%09red/oas:101113317%09red/oas:101111432%09red/oas:101111289%09red/oas:100170316%09red/oas:101101873%09red/oas:101104306%09red/oas:101108864%09red/oas:101103585%09red/oas:101118410%09red/oas:101106088%09red/oas:101122401%09red/oas:101117313%09red/oas:101…
Dopaminergic synapse	KEGG PATHWAY	oas04728	37	131	0.00872475082505	0.131355970755	ENSOARG00000002427|ENSOARG00000000873|ENSOARG00000016200|ENSOARG00000000817|ENSOARG00000005663|ENSOARG00000005642|ENSOARG00000009536|ENSOARG00000006222|ENSOARG00000020950|ENSOARG00000017377|ENSOARG00000013638|ENSOARG00000018252|ENSOARG00000010180|ENSOARG00000011318|ENSOARG00000007807|ENSOARG00000001613|ENSOARG00000010722|ENSOARG00000003052|ENSOARG00000008337|ENSOARG00000008052|ENSOARG00000017850|…	http://www.genome.jp/kegg-bin/show_pathway?oas04728/oas:101106765%09red/oas:101104166%09red/oas:101104796%09red/oas:101118462%09red/oas:101103693%09red/oas:101106989%09red/oas:101108884%09red/oas:101113317%09red/oas:101119264%09red/oas:443272%09red/oas:101118913%09red/oas:100194428%09red/oas:101106401%09red/oas:101120325%09red/oas:101103585%09red/oas:101102148%09red/oas:101118410%09red/oas:100294…
Adrenergic signaling in cardiomyocytes	KEGG PATHWAY	oas04261	41	151	0.0102941676582	0.146827338704	ENSOARG00000007807|ENSOARG00000013527|ENSOARG00000002427|ENSOARG00000014624|ENSOARG00000017449|ENSOARG00000017199|ENSOARG00000007555|ENSOARG00000009536|ENSOARG00000002982|ENSOARG00000017377|ENSOARG00000020797|ENSOARG00000017677|ENSOARG00000011318|ENSOARG00000016118|ENSOARG00000002178|ENSOARG00000008251|ENSOARG00000005870|ENSOARG00000010722|ENSOARG00000002932|ENSOARG00000013462|ENSOARG00000008337|…	http://www.genome.jp/kegg-bin/show_pathway?oas04261/oas:443094%09red/oas:101118462%09red/oas:101117348%09red/oas:101116750%09red/oas:101103693%09red/oas:101102089%09red/oas:101117327%09red/oas:101108884%09red/oas:101108767%09red/oas:101119264%09red/oas:101111432%09red/oas:100294652%09red/oas:100170316%09red/oas:101101873%09red/oas:101121455%09red/oas:101121961%09red/oas:100194428%09red/oas:101104…
ABC transporters	KEGG PATHWAY	oas02010	19	55	0.0108607082026	0.147162596145	ENSOARG00000002511|ENSOARG00000014178|ENSOARG00000016624|ENSOARG00000007573|ENSOARG00000000935|ENSOARG00000001021|ENSOARG00000001553|ENSOARG00000003612|ENSOARG00000025170|ENSOARG00000001163|ENSOARG00000018095|ENSOARG00000003073|ENSOARG00000010639|ENSOARG00000007293|ENSOARG00000001282|ENSOARG00000001156|ENSOARG00000013972|ENSOARG00000015616|ENSOARG00000001808	http://www.genome.jp/kegg-bin/show_pathway?oas02010/oas:101115303%09red/oas:101107030%09red/oas:101112460%09red/oas:101115674%09red/oas:101108240%09red/oas:443367%09red/oas:101106781%09red/oas:101115292%09red/oas:101116568%09red/oas:101102120%09red/oas:101109105%09red/oas:101119252%09red/oas:101120522%09red/oas:101109370%09red/oas:101104887%09red/oas:101106534%09red/oas:101109491%09red
Focal adhesion	KEGG PATHWAY	oas04510	53	210	0.0128111890847	0.165325344855	ENSOARG00000014202|ENSOARG00000013521|ENSOARG00000000873|ENSOARG00000020803|ENSOARG00000001715|ENSOARG00000003372|ENSOARG00000002682|ENSOARG00000008389|ENSOARG00000014039|ENSOARG00000014559|ENSOARG00000000636|ENSOARG00000013616|ENSOARG00000008819|ENSOARG00000004871|ENSOARG00000000498|ENSOARG00000018483|ENSOARG00000016563|ENSOARG00000011318|ENSOARG00000006115|ENSOARG00000007807|ENSOARG00000006670|…	http://www.genome.jp/kegg-bin/show_pathway?oas04510/oas:101111737%09red/oas:101117435%09red/oas:101123626%09red/oas:101118462%09red/oas:101117424%09red/oas:101121455%09red/oas:443515%09red/oas:101117348%09red/oas:101115552%09red/oas:101117205%09red/oas:101123635%09red/oas:101104655%09red/oas:101114596%09red/oas:101119264%09red/oas:101109832%09red/oas:101116840%09red/oas:101114307%09red/oas:101113…
Amoebiasis	KEGG PATHWAY	oas05146	32	113	0.0135457336741	0.166858810259	ENSOARG00000013521|ENSOARG00000013527|ENSOARG00000012718|ENSOARG00000000873|ENSOARG00000006670|ENSOARG00000004002|ENSOARG00000001669|ENSOARG00000009536|ENSOARG00000014039|ENSOARG00000014559|ENSOARG00000006115|ENSOARG00000013616|ENSOARG00000002211|ENSOARG00000004871|ENSOARG00000005791|ENSOARG00000006292|ENSOARG00000001613|ENSOARG00000005870|ENSOARG00000013462|ENSOARG00000021179|ENSOARG00000007664|…	http://www.genome.jp/kegg-bin/show_pathway?oas05146/oas:101111737%09red/oas:100145880%09red/oas:101117424%09red/oas:101117348%09red/oas:101115552%09red/oas:101117327%09red/oas:443342%09red/oas:101110074%09red/oas:101122194%09red/oas:101105026%09red/oas:101121455%09red/oas:101109343%09red/oas:101115457%09red/oas:101103585%09red/oas:101102692%09red/oas:101118410%09red/oas:101106719%09red/oas:101121…
Phosphatidylinositol signaling system	KEGG PATHWAY	oas04070	24	80	0.0177225502186	0.200213764252	ENSOARG00000000873|ENSOARG00000013462|ENSOARG00000004577|ENSOARG00000011798|ENSOARG00000009536|ENSOARG00000016663|ENSOARG00000003798|ENSOARG00000010180|ENSOARG00000015686|ENSOARG00000005870|ENSOARG00000009840|ENSOARG00000004304|ENSOARG00000013461|ENSOARG00000007664|ENSOARG00000004372|ENSOARG00000011093|ENSOARG00000009403|ENSOARG00000002639|ENSOARG00000001142|ENSOARG00000017631|ENSOARG00000008132|…	http://www.genome.jp/kegg-bin/show_pathway?oas04070/oas:101121455%09red/oas:101117020%09red/oas:101108766%09red/oas:101113317%09red/oas:101105703%09red/oas:101113512%09red/oas:101117348%09red/oas:101108864%09red/oas:101103585%09red/oas:101115415%09red/oas:101109366%09red/oas:101118410%09red/oas:101112848%09red/oas:101116423%09red/oas:101114899%09red/oas:101110074%09red/oas:101120849%09red/oas:101…
Amphetamine addiction	KEGG PATHWAY	oas05031	21	67	0.0177311082732	0.200213764252	ENSOARG00000000873|ENSOARG00000009425|ENSOARG00000018252|ENSOARG00000016562|ENSOARG00000015686|ENSOARG00000003052|ENSOARG00000015725|ENSOARG00000016200|ENSOARG00000005663|ENSOARG00000010244|ENSOARG00000002844|ENSOARG00000000184|ENSOARG00000011318|ENSOARG00000010722|ENSOARG00000006476|ENSOARG00000006222|ENSOARG00000008337|ENSOARG00000018416|ENSOARG00000017631|ENSOARG00000014391|ENSOARG00000012035	http://www.genome.jp/kegg-bin/show_pathway?oas05031/oas:443271%09red/oas:101118410%09red/oas:443272%09red/oas:101115640%09red/oas:101108308%09red/oas:101106371%09red/oas:101106765%09red/oas:101113850%09red/oas:443094%09red/oas:101106989%09red/oas:101118870%09red/oas:101113586%09red/oas:101102915%09red/oas:443274%09red/oas:101116423%09red/oas:101112396%09red/oas:101106401%09red/oas:101119264%09red…
Gastric acid secretion	KEGG PATHWAY	oas04971	22	72	0.0192603397064	0.208782082417	ENSOARG00000013527|ENSOARG00000000873|ENSOARG00000017199|ENSOARG00000009536|ENSOARG00000017377|ENSOARG00000009573|ENSOARG00000010180|ENSOARG00000016562|ENSOARG00000008251|ENSOARG00000002932|ENSOARG00000008337|ENSOARG00000002759|ENSOARG00000015686|ENSOARG00000015725|ENSOARG00000006476|ENSOARG00000002495|ENSOARG00000017631|ENSOARG00000008132|ENSOARG00000009195|ENSOARG00000012954|ENSOARG00000014702|…	http://www.genome.jp/kegg-bin/show_pathway?oas04971/oas:101110420%09red/oas:101103751%09red/oas:101103693%09red/oas:101102089%09red/oas:101117327%09red/oas:101108884%09red/oas:101113317%09red/oas:101113767%09red/oas:101113784%09red/oas:101108864%09red/oas:101103585%09red/oas:101118410%09red/oas:101122401%09red/oas:101112667%09red/oas:101116423%09red/oas:101110074%09red/oas:101106864%09red/oas:101…
GnRH signaling pathway	KEGG PATHWAY	oas04912	25	87	0.0233946256136	0.243843982357	ENSOARG00000007392|ENSOARG00000013527|ENSOARG00000017449|ENSOARG00000017199|ENSOARG00000009536|ENSOARG00000010180|ENSOARG00000016562|ENSOARG00000020474|ENSOARG00000002932|ENSOARG00000008337|ENSOARG00000015725|ENSOARG00000015529|ENSOARG00000002988|ENSOARG00000013006|ENSOARG00000006476|ENSOARG00000008132|ENSOARG00000009195|ENSOARG00000017521|ENSOARG00000018185|ENSOARG00000016200|ENSOARG00000014702|…	http://www.genome.jp/kegg-bin/show_pathway?oas04912/oas:101112260%09red/oas:101117327%09red/oas:101123635%09red/oas:101108884%09red/oas:101113317%09red/oas:101108767%09red/oas:101115878%09red/oas:101111472%09red/oas:101118185%09red/oas:100194428%09red/oas:101108864%09red/oas:101103585%09red/oas:100302082%09red/oas:101122401%09red/oas:101106864%09red/oas:101116150%09red/oas:101115485%09red/oas:101…
mTOR signaling pathway	KEGG PATHWAY	oas04150	20	66	0.0264533966578	0.26551372201	ENSOARG00000006076|ENSOARG00000000488|ENSOARG00000007807|ENSOARG00000007664|ENSOARG00000013499|ENSOARG00000015686|ENSOARG00000003246|ENSOARG00000013462|ENSOARG00000013656|ENSOARG00000000873|ENSOARG00000015529|ENSOARG00000005870|ENSOARG00000018633|ENSOARG00000001124|ENSOARG00000003070|ENSOARG00000004895|ENSOARG00000017631|ENSOARG00000017283|ENSOARG00000008448|ENSOARG00000001699	http://www.genome.jp/kegg-bin/show_pathway?oas04150/oas:101115485%09red/oas:101118410%09red/oas:101111546%09red/oas:101121915%09red/oas:101118462%09red/oas:101121455%09red/oas:101117701%09red/oas:101117211%09red/oas:101114530%09red/oas:101111426%09red/oas:101117348%09red/oas:101115803%09red/oas:780484%09red/oas:101116423%09red/oas:101109114%09red/oas:101119510%09red/oas:101115088%09red/oas:101110…
Non-small cell lung cancer	KEGG PATHWAY	oas05223	17	54	0.0298231787542	0.2886457658	ENSOARG00000006076|ENSOARG00000007807|ENSOARG00000007664|ENSOARG00000010741|ENSOARG00000015686|ENSOARG00000009701|ENSOARG00000008548|ENSOARG00000005737|ENSOARG00000000873|ENSOARG00000015529|ENSOARG00000005870|ENSOARG00000018633|ENSOARG00000018185|ENSOARG00000013462|ENSOARG00000004373|ENSOARG00000017631|ENSOARG00000008988	http://www.genome.jp/kegg-bin/show_pathway?oas05223/oas:101115485%09red/oas:101118410%09red/oas:101111546%09red/oas:100294652%09red/oas:101118462%09red/oas:101110953%09red/oas:101121455%09red/oas:101117178%09red/oas:101122663%09red/oas:101117348%09red/oas:101123635%09red/oas:101116423%09red/oas:101117526%09red/oas:101117211%09red/oas:101110074%09red/oas:101122126%09red/oas:100913151%09red
Neurotrophin signaling pathway	KEGG PATHWAY	oas04722	32	123	0.0331438558912	0.300736146021	ENSOARG00000007392|ENSOARG00000012718|ENSOARG00000013462|ENSOARG00000012444|ENSOARG00000000184|ENSOARG00000004895|ENSOARG00000000337|ENSOARG00000010978|ENSOARG00000010741|ENSOARG00000016563|ENSOARG00000018353|ENSOARG00000010833|ENSOARG00000007807|ENSOARG00000005870|ENSOARG00000010871|ENSOARG00000008337|ENSOARG00000000156|ENSOARG00000018064|ENSOARG00000007664|ENSOARG00000003246|ENSOARG00000015725|…	http://www.genome.jp/kegg-bin/show_pathway?oas04722/oas:101118462%09red/oas:101121455%09red/oas:101112260%09red/oas:101123635%09red/oas:101108884%09red/oas:101112187%09red/oas:101104069%09red/oas:101112165%09red/oas:101107639%09red/oas:101117348%09red/oas:100194428%09red/oas:101121631%09red/oas:101108308%09red/oas:100294652%09red/oas:100302082%09red/oas:101122156%09red/oas:101121018%09red/oas:443…
Insulin secretion	KEGG PATHWAY	oas04911	24	86	0.0332918242827	0.300736146021	ENSOARG00000013527|ENSOARG00000000873|ENSOARG00000017449|ENSOARG00000007533|ENSOARG00000017199|ENSOARG00000009536|ENSOARG00000016562|ENSOARG00000014172|ENSOARG00000008251|ENSOARG00000010722|ENSOARG00000002932|ENSOARG00000008337|ENSOARG00000008947|ENSOARG00000015686|ENSOARG00000015725|ENSOARG00000006476|ENSOARG00000017631|ENSOARG00000016391|ENSOARG00000009195|ENSOARG00000003612|ENSOARG00000016200|…	http://www.genome.jp/kegg-bin/show_pathway?oas04911/oas:443094%09red/oas:101102089%09red/oas:101117327%09red/oas:101108884%09red/oas:101108767%09red/oas:101120522%09red/oas:101103585%09red/oas:101118410%09red/oas:101122401%09red/oas:101113586%09red/oas:101112667%09red/oas:101116423%09red/oas:101108597%09red/oas:443231%09red/oas:101110074%09red/oas:101106864%09red/oas:101113850%09red/oas:101112056…
Bile secretion	KEGG PATHWAY	oas04976	23	83	0.0387237600972	0.327941843323	ENSOARG00000004669|ENSOARG00000000935|ENSOARG00000013527|ENSOARG00000017199|ENSOARG00000001021|ENSOARG00000015862|ENSOARG00000016562|ENSOARG00000001553|ENSOARG00000025170|ENSOARG00000008251|ENSOARG00000003877|ENSOARG00000002932|ENSOARG00000007775|ENSOARG00000002511|ENSOARG00000001163|ENSOARG00000006476|ENSOARG00000001282|ENSOARG00000001808|ENSOARG00000000556|ENSOARG00000012954|ENSOARG00000014702|…	http://www.genome.jp/kegg-bin/show_pathway?oas04976/oas:101117544%09red/oas:101112667%09red/oas:101113341%09red/oas:101112460%09red/oas:443094%09red/oas:443367%09red/oas:101103751%09red/oas:442999%09red/oas:494437%09red/oas:101106781%09red/oas:101120689%09red/oas:101102089%09red/oas:101117327%09red/oas:101107030%09red/oas:101109105%09red/oas:101122401%09red/oas:101112740%09red/oas:101109370%09red…
Dilated cardiomyopathy	KEGG PATHWAY	oas05414	23	83	0.0387237600972	0.327941843323	ENSOARG00000013527|ENSOARG00000017199|ENSOARG00000001811|ENSOARG00000008389|ENSOARG00000020797|ENSOARG00000017677|ENSOARG00000000498|ENSOARG00000018483|ENSOARG00000016562|ENSOARG00000008370|ENSOARG00000002932|ENSOARG00000009764|ENSOARG00000018404|ENSOARG00000009120|ENSOARG00000006476|ENSOARG00000016292|ENSOARG00000006257|ENSOARG00000008285|ENSOARG00000016200|ENSOARG00000014702|ENSOARG00000010594|…	http://www.genome.jp/kegg-bin/show_pathway?oas05414/oas:101102089%09red/oas:101117327%09red/oas:101108767%09red/oas:101109832%09red/oas:101114682%09red/oas:101105162%09red/oas:101115719%09red/oas:101117689%09red/oas:101121961%09red/oas:101114307%09red/oas:101123550%09red/oas:101106371%09red/oas:101105970%09red/oas:101122401%09red/oas:101115165%09red/oas:101110347%09red/oas:101112667%09red/oas:443…
AMPK signaling pathway	KEGG PATHWAY	oas04152	32	126	0.0419949061314	0.344867259443	ENSOARG00000007023|ENSOARG00000002427|ENSOARG00000004505|ENSOARG00000013462|ENSOARG00000013656|ENSOARG00000005642|ENSOARG00000011109|ENSOARG00000000619|ENSOARG00000017897|ENSOARG00000010741|ENSOARG00000003168|ENSOARG00000007807|ENSOARG00000005870|ENSOARG00000010722|ENSOARG00000017283|ENSOARG00000013790|ENSOARG00000010005|ENSOARG00000007664|ENSOARG00000018126|ENSOARG00000007684|ENSOARG00000001124|…	http://www.genome.jp/kegg-bin/show_pathway?oas04152/oas:101118462%09red/oas:101121455%09red/oas:443515%09red/oas:100169699%09red/oas:443431%09red/oas:101109114%09red/oas:100307040%09red/oas:101122299%09red/oas:101110626%09red/oas:101117348%09red/oas:101104483%09red/oas:101108511%09red/oas:101102148%09red/oas:101114816%09red/oas:100294652%09red/oas:101113586%09red/oas:101115803%09red/oas:101108592…
MAPK signaling pathway	KEGG PATHWAY	oas04010	58	255	0.0453904428649	0.361788529893	ENSOARG00000002525|ENSOARG00000007392|ENSOARG00000012718|ENSOARG00000000873|ENSOARG00000010669|ENSOARG00000004437|ENSOARG00000003372|ENSOARG00000009537|ENSOARG00000016292|ENSOARG00000009168|ENSOARG00000006538|ENSOARG00000004215|ENSOARG00000007576|ENSOARG00000000337|ENSOARG00000017677|ENSOARG00000018609|ENSOARG00000016563|ENSOARG00000018353|ENSOARG00000003080|ENSOARG00000006432|ENSOARG00000007807|…	http://www.genome.jp/kegg-bin/show_pathway?oas04010/oas:101117004%09red/oas:101117122%09red/oas:101118462%09red/oas:101104069%09red/oas:101122519%09red/oas:101112260%09red/oas:100194428%09red/oas:101123635%09red/oas:101104655%09red/oas:101116844%09red/oas:101108767%09red/oas:101103535%09red/oas:101115878%09red/oas:101108097%09red/oas:101116934%09red/oas:101108228%09red/oas:101111472%09red/oas:101…
Cocaine addiction	KEGG PATHWAY	oas05030	15	49	0.0469663394413	0.363544633542	ENSOARG00000017850|ENSOARG00000018252|ENSOARG00000012718|ENSOARG00000010397|ENSOARG00000003052|ENSOARG00000016562|ENSOARG00000005663|ENSOARG00000010244|ENSOARG00000010722|ENSOARG00000006476|ENSOARG00000006222|ENSOARG00000017377|ENSOARG00000014391|ENSOARG00000012035|ENSOARG00000015372	http://www.genome.jp/kegg-bin/show_pathway?oas05030/oas:101109549%09red/oas:101113525%09red/oas:101115640%09red/oas:101104796%09red/oas:101106765%09red/oas:101103693%09red/oas:443094%09red/oas:101106989%09red/oas:101116743%09red/oas:101102915%09red/oas:443272%09red/oas:101112396%09red/oas:101106401%09red/oas:101108228%09red/oas:101113586%09red
Type II diabetes mellitus	KEGG PATHWAY	oas04930	14	45	0.0490238371034	0.363544633542	ENSOARG00000018609|ENSOARG00000007664|ENSOARG00000003612|ENSOARG00000003246|ENSOARG00000013462|ENSOARG00000016200|ENSOARG00000015529|ENSOARG00000005870|ENSOARG00000018126|ENSOARG00000003252|ENSOARG00000000156|ENSOARG00000000285|ENSOARG00000003739|ENSOARG00000005491	http://www.genome.jp/kegg-bin/show_pathway?oas04930/oas:101115485%09red/oas:100036759%09red/oas:101111546%09red/oas:101117004%09red/oas:101112456%09red/oas:101119209%09red/oas:101121455%09red/oas:443431%09red/oas:101102503%09red/oas:101107639%09red/oas:101117348%09red/oas:780484%09red/oas:101106371%09red/oas:101120522%09red
Glioma	KEGG PATHWAY	oas05214	18	63	0.0507720104885	0.363544633542	ENSOARG00000006538|ENSOARG00000010005|ENSOARG00000007807|ENSOARG00000007664|ENSOARG00000015686|ENSOARG00000018185|ENSOARG00000008548|ENSOARG00000015725|ENSOARG00000000873|ENSOARG00000015529|ENSOARG00000005870|ENSOARG00000006076|ENSOARG00000013462|ENSOARG00000008337|ENSOARG00000018416|ENSOARG00000013821|ENSOARG00000017631|ENSOARG00000008988	http://www.genome.jp/kegg-bin/show_pathway?oas05214/oas:101115485%09red/oas:101118410%09red/oas:101111546%09red/oas:100294652%09red/oas:101118462%09red/oas:101121455%09red/oas:443515%09red/oas:101117348%09red/oas:101118870%09red/oas:101113850%09red/oas:101123635%09red/oas:101108884%09red/oas:101116423%09red/oas:101117526%09red/oas:101110074%09red/oas:101103187%09red/oas:101122126%09red/oas:101122…
Pancreatic secretion	KEGG PATHWAY	oas04972	26	100	0.0509767382827	0.363544633542	ENSOARG00000013527|ENSOARG00000000873|ENSOARG00000008251|ENSOARG00000017199|ENSOARG00000007555|ENSOARG00000009536|ENSOARG00000000619|ENSOARG00000017252|ENSOARG00000010180|ENSOARG00000016562|ENSOARG00000007804|ENSOARG00000002178|ENSOARG00000002132|ENSOARG00000011817|ENSOARG00000002932|ENSOARG00000002982|ENSOARG00000015686|ENSOARG00000017976|ENSOARG00000005344|ENSOARG00000017631|ENSOARG00000008132|…	http://www.genome.jp/kegg-bin/show_pathway?oas04972/oas:101116750%09red/oas:101117326%09red/oas:101117327%09red/oas:101113317%09red/oas:101111432%09red/oas:101115493%09red/oas:101101873%09red/oas:101104306%09red/oas:101112329%09red/oas:101108864%09red/oas:101103585%09red/oas:101118410%09red/oas:101111766%09red/oas:101120062%09red/oas:101122401%09red/oas:101111207%09red/oas:101106864%09red/oas:101…
Melanogenesis	KEGG PATHWAY	oas04916	26	101	0.0553305500422	0.378856506156	ENSOARG00000013527|ENSOARG00000000873|ENSOARG00000018540|ENSOARG00000017199|ENSOARG00000000618|ENSOARG00000006544|ENSOARG00000017377|ENSOARG00000016562|ENSOARG00000010722|ENSOARG00000002932|ENSOARG00000008337|ENSOARG00000006590|ENSOARG00000015686|ENSOARG00000015725|ENSOARG00000015529|ENSOARG00000006476|ENSOARG00000018416|ENSOARG00000017631|ENSOARG00000010809|ENSOARG00000009195|ENSOARG00000001440|…	http://www.genome.jp/kegg-bin/show_pathway?oas04916/oas:101103693%09red/oas:101102089%09red/oas:101117327%09red/oas:101123635%09red/oas:101108884%09red/oas:101117599%09red/oas:101109917%09red/oas:101120506%09red/oas:101103585%09red/oas:101102060%09red/oas:101118410%09red/oas:101122401%09red/oas:101113586%09red/oas:101112667%09red/oas:101116423%09red/oas:101119495%09red/oas:100170232%09red/oas:101…
ErbB signaling pathway	KEGG PATHWAY	oas04012	23	87	0.0559197795064	0.378856506156	ENSOARG00000000873|ENSOARG00000013462|ENSOARG00000007664|ENSOARG00000010978|ENSOARG00000016563|ENSOARG00000007807|ENSOARG00000005870|ENSOARG00000009960|ENSOARG00000008337|ENSOARG00000000809|ENSOARG00000015686|ENSOARG00000015725|ENSOARG00000015529|ENSOARG00000002988|ENSOARG00000001124|ENSOARG00000017631|ENSOARG00000018964|ENSOARG00000006076|ENSOARG00000017521|ENSOARG00000018185|ENSOARG00000001330|…	http://www.genome.jp/kegg-bin/show_pathway?oas04012/oas:443419%09red/oas:101118462%09red/oas:101121455%09red/oas:101123635%09red/oas:101108884%09red/oas:101122961%09red/oas:101112165%09red/oas:101117348%09red/oas:101118185%09red/oas:101115657%09red/oas:101118410%09red/oas:100294652%09red/oas:100302082%09red/oas:101116423%09red/oas:101111426%09red/oas:101110074%09red/oas:101115485%09red/oas:101111…
GABAergic synapse	KEGG PATHWAY	oas04727	23	88	0.060952903528	0.388881928799	ENSOARG00000013527|ENSOARG00000000873|ENSOARG00000001850|ENSOARG00000014702|ENSOARG00000017199|ENSOARG00000020950|ENSOARG00000017377|ENSOARG00000013638|ENSOARG00000015669|ENSOARG00000002932|ENSOARG00000005228|ENSOARG00000015686|ENSOARG00000013743|ENSOARG00000006476|ENSOARG00000017631|ENSOARG00000012516|ENSOARG00000012795|ENSOARG00000008296|ENSOARG00000016200|ENSOARG00000018540|ENSOARG00000009302|…	http://www.genome.jp/kegg-bin/show_pathway?oas04727/oas:101104166%09red/oas:443094%09red/oas:101103693%09red/oas:101122358%09red/oas:101102089%09red/oas:101117327%09red/oas:101108767%09red/oas:101115159%09red/oas:101120325%09red/oas:101118410%09red/oas:101121462%09red/oas:101122401%09red/oas:101116423%09red/oas:101119495%09red/oas:101106267%09red/oas:101110074%09red/oas:101113305%09red/oas:101112…
Arrhythmogenic right ventricular cardiomyopathy (ARVC)	KEGG PATHWAY	oas05412	19	70	0.0647158231151	0.388881928799	ENSOARG00000017677|ENSOARG00000008285|ENSOARG00000018483|ENSOARG00000005791|ENSOARG00000006670|ENSOARG00000016292|ENSOARG00000015817|ENSOARG00000016200|ENSOARG00000000498|ENSOARG00000008370|ENSOARG00000017449|ENSOARG00000006907|ENSOARG00000010594|ENSOARG00000008389|ENSOARG00000021179|ENSOARG00000009764|ENSOARG00000018404|ENSOARG00000004731|ENSOARG00000009120	http://www.genome.jp/kegg-bin/show_pathway?oas05412/oas:101111737%09red/oas:101104552%09red/oas:101105162%09red/oas:101114682%09red/oas:101105970%09red/oas:101115719%09red/oas:101110347%09red/oas:101122194%09red/oas:101117689%09red/oas:101115917%09red/oas:101123550%09red/oas:101123346%09red/oas:101106371%09red/oas:101108767%09red/oas:101119919%09red/oas:101109832%09red/oas:101115165%09red/oas:101…
Fructose and mannose metabolism	KEGG PATHWAY	oas00051	10	30	0.0650995869631	0.388881928799	ENSOARG00000007023|ENSOARG00000002773|ENSOARG00000007414|ENSOARG00000017897|ENSOARG00000003252|ENSOARG00000005321|ENSOARG00000013082|ENSOARG00000005491|ENSOARG00000013790|ENSOARG00000005035	http://www.genome.jp/kegg-bin/show_pathway?oas00051/oas:100036759%09red/oas:101107621%09red/oas:101110626%09red/oas:101119209%09red/oas:101108592%09red/oas:101120824%09red/oas:101119324%09red/oas:101101931%09red/oas:101114636%09red/oas:101105711%09red
VEGF signaling pathway	KEGG PATHWAY	oas04370	17	61	0.0659634536989	0.388881928799	ENSOARG00000006076|ENSOARG00000014239|ENSOARG00000007807|ENSOARG00000007664|ENSOARG00000015686|ENSOARG00000009701|ENSOARG00000013462|ENSOARG00000000873|ENSOARG00000015529|ENSOARG00000005870|ENSOARG00000018185|ENSOARG00000020474|ENSOARG00000020466|ENSOARG00000013006|ENSOARG00000017631|ENSOARG00000008988|ENSOARG00000007935	http://www.genome.jp/kegg-bin/show_pathway?oas04370/oas:101115485%09red/oas:101118410%09red/oas:101111546%09red/oas:101119239%09red/oas:101118462%09red/oas:101111472%09red/oas:101110953%09red/oas:101121455%09red/oas:101116423%09red/oas:101117348%09red/oas:101123635%09red/oas:101122126%09red/oas:100294652%09red/oas:101110074%09red/oas:101115878%09red/oas:101116150%09red/oas:100194428%09red
Inositol phosphate metabolism	KEGG PATHWAY	oas00562	17	61	0.0659634536989	0.388881928799	ENSOARG00000007664|ENSOARG00000009195|ENSOARG00000011093|ENSOARG00000004577|ENSOARG00000011798|ENSOARG00000009403|ENSOARG00000009840|ENSOARG00000016148|ENSOARG00000009536|ENSOARG00000002639|ENSOARG00000004304|ENSOARG00000001142|ENSOARG00000003798|ENSOARG00000016663|ENSOARG00000008988|ENSOARG00000013461|ENSOARG00000004372	http://www.genome.jp/kegg-bin/show_pathway?oas00562/oas:101120849%09red/oas:101105703%09red/oas:101106864%09red/oas:101115161%09red/oas:101117348%09red/oas:101117020%09red/oas:101103674%09red/oas:101112848%09red/oas:101113512%09red/oas:101108766%09red/oas:101121707%09red/oas:101110014%09red/oas:101114899%09red/oas:101103585%09red/oas:101115415%09red/oas:101122126%09red/oas:101109366%09red
Rap1 signaling pathway	KEGG PATHWAY	oas04015	48	212	0.0668479506144	0.388881928799	ENSOARG00000007807|ENSOARG00000013527|ENSOARG00000013453|ENSOARG00000018466|ENSOARG00000005737|ENSOARG00000010669|ENSOARG00000005663|ENSOARG00000014702|ENSOARG00000017199|ENSOARG00000009536|ENSOARG00000003798|ENSOARG00000000422|ENSOARG00000006538|ENSOARG00000017377|ENSOARG00000017196|ENSOARG00000014207|ENSOARG00000004028|ENSOARG00000016563|ENSOARG00000016562|ENSOARG00000003167|ENSOARG00000000873|…	http://www.genome.jp/kegg-bin/show_pathway?oas04015/oas:101118462%09red/oas:101117178%09red/oas:101117348%09red/oas:443515%09red/oas:101106989%09red/oas:101103693%09red/oas:101102089%09red/oas:101117327%09red/oas:101123635%09red/oas:101122295%09red/oas:101116844%09red/oas:101105703%09red/oas:443245%09red/oas:101118390%09red/oas:101109993%09red/oas:101105277%09red/oas:101112735%09red/oas:101115719…
Glycosaminoglycan biosynthesis - chondroitin sulfate / dermatan sulfate	KEGG PATHWAY	oas00532	7	18	0.0677970691332	0.388881928799	ENSOARG00000004687|ENSOARG00000006000|ENSOARG00000003933|ENSOARG00000010360|ENSOARG00000007016|ENSOARG00000009887|ENSOARG00000009413	http://www.genome.jp/kegg-bin/show_pathway?oas00532/oas:101109305%09red/oas:100316848%09red/oas:101120469%09red/oas:101112877%09red/oas:101113976%09red/oas:101107112%09red
Aldosterone-regulated sodium reabsorption	KEGG PATHWAY	oas04960	12	39	0.0688794560234	0.388881928799	ENSOARG00000005399|ENSOARG00000007664|ENSOARG00000015686|ENSOARG00000013462|ENSOARG00000000873|ENSOARG00000008251|ENSOARG00000015529|ENSOARG00000016612|ENSOARG00000018633|ENSOARG00000005870|ENSOARG00000000285|ENSOARG00000017631	http://www.genome.jp/kegg-bin/show_pathway?oas04960/oas:101115485%09red/oas:101118410%09red/oas:100170326%09red/oas:101121455%09red/oas:101103751%09red/oas:101111546%09red/oas:443431%09red/oas:101117348%09red/oas:101116423%09red/oas:101117211%09red/oas:101122748%09red/oas:101110074%09red
HIF-1 signaling pathway	KEGG PATHWAY	oas04066	27	109	0.0709194060136	0.3922277353	ENSOARG00000007023|ENSOARG00000012718|ENSOARG00000000873|ENSOARG00000013462|ENSOARG00000007028|ENSOARG00000003252|ENSOARG00000016044|ENSOARG00000005870|ENSOARG00000017897|ENSOARG00000007807|ENSOARG00000014630|ENSOARG00000008337|ENSOARG00000005491|ENSOARG00000010005|ENSOARG00000007664|ENSOARG00000015686|ENSOARG00000015725|ENSOARG00000015529|ENSOARG00000001124|ENSOARG00000017631|ENSOARG00000006076|…	http://www.genome.jp/kegg-bin/show_pathway?oas04066/oas:101118462%09red/oas:100036759%09red/oas:101121455%09red/oas:443515%09red/oas:101122519%09red/oas:443431%09red/oas:101123635%09red/oas:101108884%09red/oas:443302%09red/oas:101110074%09red/oas:101110626%09red/oas:101119209%09red/oas:101117348%09red/oas:101118410%09red/oas:100294652%09red/oas:101116423%09red/oas:101111426%09red/oas:101123600%09…
Endocrine and other factor-regulated calcium reabsorption	KEGG PATHWAY	oas04961	13	44	0.0739608503901	0.400867809114	ENSOARG00000009195|ENSOARG00000015686|ENSOARG00000016562|ENSOARG00000000873|ENSOARG00000008251|ENSOARG00000013514|ENSOARG00000004540|ENSOARG00000009536|ENSOARG00000002932|ENSOARG00000017183|ENSOARG00000006476|ENSOARG00000017631|ENSOARG00000015990	http://www.genome.jp/kegg-bin/show_pathway?oas04961/oas:101118410%09red/oas:101106864%09red/oas:101103751%09red/oas:101121898%09red/oas:101122401%09red/oas:101120781%09red/oas:101115027%09red/oas:443094%09red/oas:101108595%09red/oas:101116423%09red/oas:101115640%09red/oas:101103585%09red/oas:101110074%09red
Hypertrophic cardiomyopathy (HCM)	KEGG PATHWAY	oas05410	20	77	0.0797211225609	0.423616161059	ENSOARG00000012958|ENSOARG00000004505|ENSOARG00000008285|ENSOARG00000018483|ENSOARG00000017677|ENSOARG00000016292|ENSOARG00000015817|ENSOARG00000016200|ENSOARG00000000498|ENSOARG00000020797|ENSOARG00000013090|ENSOARG00000008370|ENSOARG00000001811|ENSOARG00000009120|ENSOARG00000010594|ENSOARG00000008389|ENSOARG00000017449|ENSOARG00000006257|ENSOARG00000009764|ENSOARG00000018404	http://www.genome.jp/kegg-bin/show_pathway?oas05410/oas:101104552%09red/oas:100145865%09red/oas:101114682%09red/oas:101105970%09red/oas:101115719%09red/oas:101117689%09red/oas:101115165%09red/oas:101123550%09red/oas:101104483%09red/oas:101110347%09red/oas:101106371%09red/oas:101108767%09red/oas:554335%09red/oas:101121961%09red/oas:101119919%09red/oas:101109832%09red/oas:101105162%09red/oas:101114…
Fc gamma R-mediated phagocytosis	KEGG PATHWAY	oas04666	22	87	0.0829432641861	0.431618682577	ENSOARG00000000873|ENSOARG00000013462|ENSOARG00000004577|ENSOARG00000005510|ENSOARG00000016563|ENSOARG00000007807|ENSOARG00000005870|ENSOARG00000011910|ENSOARG00000000156|ENSOARG00000007664|ENSOARG00000003028|ENSOARG00000015686|ENSOARG00000007686|ENSOARG00000015529|ENSOARG00000004983|ENSOARG00000009784|ENSOARG00000018781|ENSOARG00000017631|ENSOARG00000006076|ENSOARG00000018185|ENSOARG00000018731|…	http://www.genome.jp/kegg-bin/show_pathway?oas04666/oas:101118462%09red/oas:101121455%09red/oas:101123635%09red/oas:101104011%09red/oas:101122198%09red/oas:101113558%09red/oas:101102020%09red/oas:101107639%09red/oas:101117348%09red/oas:101114815%09red/oas:101110900%09red/oas:101118410%09red/oas:100294652%09red/oas:101105166%09red/oas:101116423%09red/oas:101107354%09red/oas:101110074%09red/oas:101…
Wnt signaling pathway	KEGG PATHWAY	oas04310	33	141	0.0844125098767	0.431618682577	ENSOARG00000000873|ENSOARG00000011893|ENSOARG00000003350|ENSOARG00000009536|ENSOARG00000006544|ENSOARG00000016124|ENSOARG00000004977|ENSOARG00000015354|ENSOARG00000015486|ENSOARG00000005755|ENSOARG00000009866|ENSOARG00000006590|ENSOARG00000001260|ENSOARG00000008337|ENSOARG00000010918|ENSOARG00000014239|ENSOARG00000015686|ENSOARG00000005440|ENSOARG00000015725|ENSOARG00000011785|ENSOARG00000006476|…	http://www.genome.jp/kegg-bin/show_pathway?oas04310/oas:101109815%09red/oas:101108884%09red/oas:101123633%09red/oas:101117599%09red/oas:101122459%09red/oas:101108097%09red/oas:101110074%09red/oas:100147798%09red/oas:101109917%09red/oas:101120506%09red/oas:101115416%09red/oas:101103274%09red/oas:101103585%09red/oas:101102060%09red/oas:101106372%09red/oas:101118410%09red/oas:101117625%09red/oas:101…
Estrogen signaling pathway	KEGG PATHWAY	oas04915	25	102	0.0862968478678	0.433082329114	ENSOARG00000013527|ENSOARG00000013462|ENSOARG00000018540|ENSOARG00000017199|ENSOARG00000009536|ENSOARG00000017377|ENSOARG00000010180|ENSOARG00000016562|ENSOARG00000007807|ENSOARG00000005870|ENSOARG00000010722|ENSOARG00000002932|ENSOARG00000000156|ENSOARG00000007908|ENSOARG00000007664|ENSOARG00000015529|ENSOARG00000006476|ENSOARG00000008800|ENSOARG00000006076|ENSOARG00000008132|ENSOARG00000009195|…	http://www.genome.jp/kegg-bin/show_pathway?oas04915/oas:101118462%09red/oas:101121455%09red/oas:101103693%09red/oas:101102089%09red/oas:101117327%09red/oas:101123635%09red/oas:101113317%09red/oas:101107639%09red/oas:101117348%09red/oas:101118185%09red/oas:101108864%09red/oas:101103585%09red/oas:494436%09red/oas:101112844%09red/oas:100294652%09red/oas:101122401%09red/oas:101113586%09red/oas:101106…
Osteoclast differentiation	KEGG PATHWAY	oas04380	30	127	0.089141916924	0.439226536117	ENSOARG00000012718|ENSOARG00000013462|ENSOARG00000002513|ENSOARG00000000184|ENSOARG00000012901|ENSOARG00000002651|ENSOARG00000003167|ENSOARG00000007807|ENSOARG00000005870|ENSOARG00000007634|ENSOARG00000014239|ENSOARG00000007664|ENSOARG00000003246|ENSOARG00000015529|ENSOARG00000002988|ENSOARG00000013006|ENSOARG00000007320|ENSOARG00000000625|ENSOARG00000004058|ENSOARG00000016012|ENSOARG00000006076|…	http://www.genome.jp/kegg-bin/show_pathway?oas04380/oas:101117248%09red/oas:101106452%09red/oas:101118462%09red/oas:101117348%09red/oas:101122675%09red/oas:101123635%09red/oas:101108097%09red/oas:101111241%09red/oas:101119239%09red/oas:101105677%09red/oas:101105277%09red/oas:100820744%09red/oas:101121455%09red/oas:100194428%09red/oas:101105021%09red/oas:101108308%09red/oas:100294652%09red/oas:100…
Endometrial cancer	KEGG PATHWAY	oas05213	14	52	0.1064399584	0.509246281952	ENSOARG00000006076|ENSOARG00000007664|ENSOARG00000015486|ENSOARG00000010741|ENSOARG00000009701|ENSOARG00000013462|ENSOARG00000007807|ENSOARG00000015529|ENSOARG00000016550|ENSOARG00000005870|ENSOARG00000018633|ENSOARG00000018185|ENSOARG00000011893|ENSOARG00000004731	http://www.genome.jp/kegg-bin/show_pathway?oas05213/oas:101115485%09red/oas:101111546%09red/oas:101108344%09red/oas:100294652%09red/oas:101118462%09red/oas:101110953%09red/oas:101121455%09red/oas:101123635%09red/oas:101117348%09red/oas:101109815%09red/oas:101123346%09red/oas:101117211%09red/oas:101115458%09red/oas:100913151%09red
Chagas disease (American trypanosomiasis)	KEGG PATHWAY	oas05142	27	115	0.107110841591	0.509246281952	ENSOARG00000013527|ENSOARG00000012718|ENSOARG00000013462|ENSOARG00000005642|ENSOARG00000009536|ENSOARG00000017377|ENSOARG00000018468|ENSOARG00000016562|ENSOARG00000006292|ENSOARG00000007807|ENSOARG00000001613|ENSOARG00000018276|ENSOARG00000005870|ENSOARG00000013090|ENSOARG00000006076|ENSOARG00000007664|ENSOARG00000015990|ENSOARG00000003246|ENSOARG00000015529|ENSOARG00000013006|ENSOARG00000004055|…	http://www.genome.jp/kegg-bin/show_pathway?oas05142/oas:101107332%09red/oas:101118462%09red/oas:101121455%09red/oas:101103693%09red/oas:101117327%09red/oas:443342%09red/oas:101117348%09red/oas:100194428%09red/oas:101108511%09red/oas:101103585%09red/oas:101102148%09red/oas:100294652%09red/oas:780484%09red/oas:443169%09red/oas:101119495%09red/oas:101111035%09red/oas:101108228%09red/oas:101116783%09…
Carbohydrate digestion and absorption	KEGG PATHWAY	oas04973	12	43	0.109292311816	0.510658905207	ENSOARG00000006076|ENSOARG00000007664|ENSOARG00000013462|ENSOARG00000007807|ENSOARG00000016200|ENSOARG00000008251|ENSOARG00000002126|ENSOARG00000005870|ENSOARG00000014980|ENSOARG00000008942|ENSOARG00000003252|ENSOARG00000005491	http://www.genome.jp/kegg-bin/show_pathway?oas04973/oas:100036759%09red/oas:101111546%09red/oas:101119209%09red/oas:101118462%09red/oas:101121455%09red/oas:443507%09red/oas:101103751%09red/oas:101117348%09red/oas:101113672%09red/oas:101106371%09red/oas:100294652%09red
Acute myeloid leukemia	KEGG PATHWAY	oas05221	15	58	0.1198399089	0.550451106981	ENSOARG00000006076|ENSOARG00000007664|ENSOARG00000012718|ENSOARG00000003246|ENSOARG00000013462|ENSOARG00000018185|ENSOARG00000007807|ENSOARG00000015529|ENSOARG00000005870|ENSOARG00000011785|ENSOARG00000001124|ENSOARG00000000809|ENSOARG00000004132|ENSOARG00000004058|ENSOARG00000018964	http://www.genome.jp/kegg-bin/show_pathway?oas05221/oas:101115485%09red/oas:443419%09red/oas:100294652%09red/oas:101118462%09red/oas:101121455%09red/oas:101117625%09red/oas:101111546%09red/oas:101117348%09red/oas:101123635%09red/oas:780484%09red/oas:101107332%09red/oas:101116502%09red/oas:101111426%09red/oas:101108228%09red/oas:101122961%09red
Complement and coagulation cascades	KEGG PATHWAY	oas04610	18	73	0.125507279231	0.55124692818	ENSOARG00000002951|ENSOARG00000004924|ENSOARG00000008550|ENSOARG00000004038|ENSOARG00000015990|ENSOARG00000007804|ENSOARG00000018445|ENSOARG00000014022|ENSOARG00000003319|ENSOARG00000014055|ENSOARG00000007884|ENSOARG00000007822|ENSOARG00000009510|ENSOARG00000014081|ENSOARG00000010035|ENSOARG00000014882|ENSOARG00000003130|ENSOARG00000007405	http://www.genome.jp/kegg-bin/show_pathway?oas04610/oas:101105026%09red/oas:101117258%09red/oas:101120781%09red/oas:101118332%09red/oas:101105935%09red/oas:101121454%09red/oas:101106770%09red/oas:443316%09red/oas:101119740%09red/oas:101108612%09red/oas:101112329%09red/oas:101115724%09red/oas:100359363%09red/oas:101118624%09red/oas:101122294%09red/oas:100307041%09red/oas:443388%09red/oas:101115072…
Adherens junction	KEGG PATHWAY	oas04520	18	73	0.125507279231	0.55124692818	ENSOARG00000010005|ENSOARG00000014726|ENSOARG00000006055|ENSOARG00000005791|ENSOARG00000013030|ENSOARG00000002484|ENSOARG00000006670|ENSOARG00000018276|ENSOARG00000015529|ENSOARG00000016295|ENSOARG00000001260|ENSOARG00000004988|ENSOARG00000021179|ENSOARG00000000285|ENSOARG00000000258|ENSOARG00000017196|ENSOARG00000004731|ENSOARG00000000549	http://www.genome.jp/kegg-bin/show_pathway?oas04520/oas:101115485%09red/oas:101111737%09red/oas:101102951%09red/oas:101110782%09red/oas:101116172%09red/oas:100127220%09red/oas:101115917%09red/oas:101109895%09red/oas:443515%09red/oas:101122194%09red/oas:443431%09red/oas:101115800%09red/oas:101108178%09red/oas:101123346%09red/oas:443169%09red/oas:101123600%09red/oas:101122459%09red/oas:494191%09red
Regulation of actin cytoskeleton	KEGG PATHWAY	oas04810	47	220	0.126115533384	0.55124692818	ENSOARG00000018731|ENSOARG00000007108|ENSOARG00000013462|ENSOARG00000001715|ENSOARG00000011893|ENSOARG00000017568|ENSOARG00000002442|ENSOARG00000008389|ENSOARG00000007664|ENSOARG00000006538|ENSOARG00000000636|ENSOARG00000008819|ENSOARG00000000498|ENSOARG00000018483|ENSOARG00000006414|ENSOARG00000016563|ENSOARG00000011910|ENSOARG00000000258|ENSOARG00000008352|ENSOARG00000006670|ENSOARG00000005870|…	http://www.genome.jp/kegg-bin/show_pathway?oas04810/oas:101111737%09red/oas:101110420%09red/oas:101120781%09red/oas:101114596%09red/oas:101121455%09red/oas:101113784%09red/oas:101117205%09red/oas:100307041%09red/oas:101123635%09red/oas:101116845%09red/oas:101116844%09red/oas:101119264%09red/oas:101109832%09red/oas:101114307%09red/oas:101117537%09red/oas:101105162%09red/oas:101101956%09red/oas:101…
Small cell lung cancer	KEGG PATHWAY	oas05222	22	94	0.137622254104	0.591994140671	ENSOARG00000013520|ENSOARG00000013521|ENSOARG00000012718|ENSOARG00000013462|ENSOARG00000004978|ENSOARG00000002682|ENSOARG00000004373|ENSOARG00000014559|ENSOARG00000006115|ENSOARG00000013616|ENSOARG00000009701|ENSOARG00000008548|ENSOARG00000007807|ENSOARG00000005870|ENSOARG00000008370|ENSOARG00000007664|ENSOARG00000003246|ENSOARG00000006515|ENSOARG00000004058|ENSOARG00000006076|ENSOARG00000000327|…	http://www.genome.jp/kegg-bin/show_pathway?oas05222/oas:101118462%09red/oas:101110953%09red/oas:101117348%09red/oas:101109483%09red/oas:101115719%09red/oas:101115552%09red/oas:101121455%09red/oas:101117526%09red/oas:101102692%09red/oas:100036758%09red/oas:101117424%09red/oas:100294652%09red/oas:101106719%09red/oas:101121444%09red/oas:101122663%09red/oas:101105588%09red/oas:780484%09red/oas:101107…
Tight junction	KEGG PATHWAY	oas04530	30	135	0.142830998135	0.598322282527	ENSOARG00000000873|ENSOARG00000011188|ENSOARG00000010325|ENSOARG00000000456|ENSOARG00000005642|ENSOARG00000000363|ENSOARG00000000422|ENSOARG00000004028|ENSOARG00000017377|ENSOARG00000017196|ENSOARG00000021134|ENSOARG00000005791|ENSOARG00000001617|ENSOARG00000007807|ENSOARG00000006670|ENSOARG00000014939|ENSOARG00000001260|ENSOARG00000000156|ENSOARG00000015686|ENSOARG00000013801|ENSOARG00000021179|…	http://www.genome.jp/kegg-bin/show_pathway?oas04530/oas:101111737%09red/oas:101118462%09red/oas:101115917%09red/oas:101120930%09red/oas:101110782%09red/oas:101103693%09red/oas:101122295%09red/oas:443199%09red/oas:101122459%09red/oas:101107639%09red/oas:101118390%09red/oas:101122194%09red/oas:101105574%09red/oas:101120426%09red/oas:101123346%09red/oas:101118720%09red/oas:101108511%09red/oas:101102…
Thyroid hormone synthesis	KEGG PATHWAY	oas04918	17	70	0.144834569852	0.598322282527	ENSOARG00000010722|ENSOARG00000008132|ENSOARG00000009195|ENSOARG00000015686|ENSOARG00000013527|ENSOARG00000016562|ENSOARG00000000873|ENSOARG00000008251|ENSOARG00000014702|ENSOARG00000017199|ENSOARG00000000833|ENSOARG00000009536|ENSOARG00000002932|ENSOARG00000006476|ENSOARG00000017631|ENSOARG00000006025|ENSOARG00000010180	http://www.genome.jp/kegg-bin/show_pathway?oas04918/oas:101122401%09red/oas:101118410%09red/oas:101106864%09red/oas:443094%09red/oas:101103751%09red/oas:101116464%09red/oas:101102089%09red/oas:101117327%09red/oas:101112667%09red/oas:101116423%09red/oas:101104654%09red/oas:101115640%09red/oas:101113317%09red/oas:101108864%09red/oas:101103585%09red/oas:101110074%09red/oas:101113586%09red
Chronic myeloid leukemia	KEGG PATHWAY	oas05220	18	75	0.145716865855	0.598322282527	ENSOARG00000006076|ENSOARG00000014726|ENSOARG00000000809|ENSOARG00000012718|ENSOARG00000016563|ENSOARG00000003246|ENSOARG00000013462|ENSOARG00000007807|ENSOARG00000015529|ENSOARG00000005870|ENSOARG00000018185|ENSOARG00000004058|ENSOARG00000014555|ENSOARG00000007664|ENSOARG00000013821|ENSOARG00000008548|ENSOARG00000010918|ENSOARG00000018964	http://www.genome.jp/kegg-bin/show_pathway?oas05220/oas:101115485%09red/oas:443419%09red/oas:101117526%09red/oas:101118462%09red/oas:101121455%09red/oas:101113436%09red/oas:101111546%09red/oas:101117537%09red/oas:101117348%09red/oas:101123635%09red/oas:780484%09red/oas:100294652%09red/oas:101107332%09red/oas:101115416%09red/oas:101108228%09red/oas:101103187%09red/oas:101122961%09red/oas:494191%09…
Proteoglycans in cancer	KEGG PATHWAY	oas05205	45	214	0.152435663246	0.616568130442	ENSOARG00000008352|ENSOARG00000004241|ENSOARG00000012216|ENSOARG00000002688|ENSOARG00000003372|ENSOARG00000006544|ENSOARG00000001715|ENSOARG00000003798|ENSOARG00000008819|ENSOARG00000003120|ENSOARG00000010978|ENSOARG00000010180|ENSOARG00000011318|ENSOARG00000000873|ENSOARG00000005870|ENSOARG00000006590|ENSOARG00000013462|ENSOARG00000008337|ENSOARG00000007908|ENSOARG00000010005|ENSOARG00000002759|…	http://www.genome.jp/kegg-bin/show_pathway?oas05205/oas:101110420%09red/oas:443094%09red/oas:101118462%09red/oas:101121455%09red/oas:443515%09red/oas:101117891%09red/oas:101123635%09red/oas:101108884%09red/oas:780493%09red/oas:101122654%09red/oas:101104655%09red/oas:101113317%09red/oas:101119264%09red/oas:101109917%09red/oas:101107895%09red/oas:443325%09red/oas:101112165%09red/oas:101117348%09red…
Fc epsilon RI signaling pathway	KEGG PATHWAY	oas04664	16	66	0.155088763278	0.618074336005	ENSOARG00000006076|ENSOARG00000007664|ENSOARG00000003167|ENSOARG00000013462|ENSOARG00000007807|ENSOARG00000015529|ENSOARG00000002988|ENSOARG00000005870|ENSOARG00000018633|ENSOARG00000018185|ENSOARG00000020474|ENSOARG00000020466|ENSOARG00000004983|ENSOARG00000013006|ENSOARG00000008988|ENSOARG00000007935	http://www.genome.jp/kegg-bin/show_pathway?oas04664/oas:101115485%09red/oas:101111546%09red/oas:100294652%09red/oas:100302082%09red/oas:101118462%09red/oas:101111472%09red/oas:101105277%09red/oas:101117348%09red/oas:101121455%09red/oas:101123635%09red/oas:101122126%09red/oas:101107354%09red/oas:101117211%09red/oas:101115878%09red/oas:101116150%09red/oas:100194428%09red
Nicotine addiction	KEGG PATHWAY	oas05033	11	42	0.157825341221	0.619864745955	ENSOARG00000012795|ENSOARG00000008296|ENSOARG00000015669|ENSOARG00000013743|ENSOARG00000005663|ENSOARG00000010244|ENSOARG00000009302|ENSOARG00000009425|ENSOARG00000006222|ENSOARG00000002844|ENSOARG00000012035	http://www.genome.jp/kegg-bin/show_pathway?oas05033/oas:101122358%09red/oas:443271%09red/oas:101115159%09red/oas:101110852%09red/oas:101106989%09red/oas:100913155%09red/oas:101102915%09red/oas:443274%09red/oas:443272%09red/oas:101112396%09red/oas:101113305%09red
Glycosaminoglycan biosynthesis - heparan sulfate / heparin	KEGG PATHWAY	oas00534	7	24	0.169589091719	0.656552055084	ENSOARG00000004687|ENSOARG00000006000|ENSOARG00000016450|ENSOARG00000010360|ENSOARG00000018604|ENSOARG00000007393|ENSOARG00000002580	http://www.genome.jp/kegg-bin/show_pathway?oas00534/oas:101110949%09red/oas:101105173%09red/oas:100316848%09red/oas:101107112%09red/oas:101106592%09red/oas:101102810%09red
Phototransduction	KEGG PATHWAY	oas04744	8	29	0.177283706773	0.676674430078	ENSOARG00000001850|ENSOARG00000000970|ENSOARG00000018476|ENSOARG00000013072|ENSOARG00000018007|ENSOARG00000017233|ENSOARG00000011342|ENSOARG00000015372	http://www.genome.jp/kegg-bin/show_pathway?oas04744/oas:101109549%09red/oas:101104166%09red/oas:101109482%09red/oas:101121447%09red/oas:101108418%09red/oas:101121857%09red/oas:101120932%09red/oas:101115534%09red
Tyrosine metabolism	KEGG PATHWAY	oas00350	9	34	0.182676445831	0.687573844726	ENSOARG00000001859|ENSOARG00000007808|ENSOARG00000003052|ENSOARG00000015252|ENSOARG00000000833|ENSOARG00000000618|ENSOARG00000004027|ENSOARG00000014391|ENSOARG00000012426	http://www.genome.jp/kegg-bin/show_pathway?oas00350/oas:101106765%09red/oas:101118747%09red/oas:101113086%09red/oas:101116464%09red/oas:101106401%09red/oas:100170232%09red/oas:101103826%09red/oas:101109216%09red
Chemokine signaling pathway	KEGG PATHWAY	oas04062	38	182	0.185792508975	0.689722875783	ENSOARG00000003210|ENSOARG00000002991|ENSOARG00000013527|ENSOARG00000012718|ENSOARG00000001850|ENSOARG00000017199|ENSOARG00000014418|ENSOARG00000009536|ENSOARG00000010543|ENSOARG00000020950|ENSOARG00000017377|ENSOARG00000017196|ENSOARG00000011342|ENSOARG00000008819|ENSOARG00000010741|ENSOARG00000016563|ENSOARG00000007807|ENSOARG00000005870|ENSOARG00000013638|ENSOARG00000006610|ENSOARG00000013462|…	http://www.genome.jp/kegg-bin/show_pathway?oas04062/oas:101104166%09red/oas:443094%09red/oas:101107354%09red/oas:101118462%09red/oas:101121455%09red/oas:101110782%09red/oas:101103693%09red/oas:101102089%09red/oas:101117327%09red/oas:101123635%09red/oas:101122439%09red/oas:101122961%09red/oas:101121145%09red/oas:100294652%09red/oas:101117348%09red/oas:101108418%09red/oas:101120325%09red/oas:101103…
ECM-receptor interaction	KEGG PATHWAY	oas04512	20	89	0.189339181636	0.693390786802	ENSOARG00000014202|ENSOARG00000018483|ENSOARG00000008285|ENSOARG00000013521|ENSOARG00000014039|ENSOARG00000000327|ENSOARG00000006115|ENSOARG00000018187|ENSOARG00000002682|ENSOARG00000000498|ENSOARG00000001254|ENSOARG00000004871|ENSOARG00000008370|ENSOARG00000010540|ENSOARG00000008389|ENSOARG00000006515|ENSOARG00000014559|ENSOARG00000005037|ENSOARG00000009764|ENSOARG00000013616	http://www.genome.jp/kegg-bin/show_pathway?oas04512/oas:101120867%09red/oas:101117424%09red/oas:101117435%09red/oas:101105162%09red/oas:101105588%09red/oas:101106719%09red/oas:101121444%09red/oas:101115719%09red/oas:101112706%09red/oas:443483%09red/oas:101117689%09red/oas:100820740%09red/oas:101115805%09red/oas:101115457%09red/oas:101115552%09red/oas:101102692%09red/oas:101109832%09red/oas:101116…
B cell receptor signaling pathway	KEGG PATHWAY	oas04662	16	69	0.192295986792	0.694829498943	ENSOARG00000006076|ENSOARG00000014239|ENSOARG00000007664|ENSOARG00000012718|ENSOARG00000004215|ENSOARG00000003246|ENSOARG00000013462|ENSOARG00000004577|ENSOARG00000007807|ENSOARG00000015529|ENSOARG00000005870|ENSOARG00000018185|ENSOARG00000004983|ENSOARG00000007320|ENSOARG00000008988|ENSOARG00000004058	http://www.genome.jp/kegg-bin/show_pathway?oas04662/oas:101115485%09red/oas:101111241%09red/oas:101108228%09red/oas:100294652%09red/oas:101107354%09red/oas:101118462%09red/oas:101121455%09red/oas:101111546%09red/oas:101117348%09red/oas:101123635%09red/oas:780484%09red/oas:101121707%09red/oas:101107332%09red/oas:101119239%09red/oas:101122126%09red/oas:101108097%09red
Axon guidance	KEGG PATHWAY	oas04360	27	127	0.209263036855	0.746187934049	ENSOARG00000003149|ENSOARG00000005448|ENSOARG00000008959|ENSOARG00000006427|ENSOARG00000017377|ENSOARG00000008819|ENSOARG00000011910|ENSOARG00000015821|ENSOARG00000002790|ENSOARG00000009960|ENSOARG00000018761|ENSOARG00000005014|ENSOARG00000010649|ENSOARG00000012162|ENSOARG00000014239|ENSOARG00000015529|ENSOARG00000006382|ENSOARG00000009784|ENSOARG00000000586|ENSOARG00000009997|ENSOARG00000013487|…	http://www.genome.jp/kegg-bin/show_pathway?oas04360/oas:101107745%09red/oas:101103693%09red/oas:101120886%09red/oas:101112777%09red/oas:101119375%09red/oas:101122223%09red/oas:101121716%09red/oas:101104341%09red/oas:101115792%09red/oas:101119554%09red/oas:101102193%09red/oas:101109148%09red/oas:101120021%09red/oas:101119239%09red/oas:101115485%09red/oas:101107882%09red/oas:101115469%09red/oas:101…
Pathways in cancer	KEGG PATHWAY	oas05200	66	336	0.216183749888	0.75348046792	ENSOARG00000013520|ENSOARG00000013521|ENSOARG00000004241|ENSOARG00000013453|ENSOARG00000013462|ENSOARG00000007028|ENSOARG00000012444|ENSOARG00000011893|ENSOARG00000004978|ENSOARG00000002682|ENSOARG00000006544|ENSOARG00000014555|ENSOARG00000007664|ENSOARG00000014559|ENSOARG00000008548|ENSOARG00000013616|ENSOARG00000014525|ENSOARG00000015486|ENSOARG00000016563|ENSOARG00000009701|ENSOARG00000006115|…	http://www.genome.jp/kegg-bin/show_pathway?oas05200/oas:443419%09red/oas:443169%09red/oas:101118462%09red/oas:101110953%09red/oas:101121455%09red/oas:443515%09red/oas:101117348%09red/oas:101112706%09red/oas:101117599%09red/oas:101109815%09red/oas:780493%09red/oas:101116844%09red/oas:443245%09red/oas:101109917%09red/oas:100294652%09red/oas:101120517%09red/oas:101108228%09red/oas:443042%09red/oas:1…
Insulin signaling pathway	KEGG PATHWAY	oas04910	30	144	0.221743226283	0.75348046792	ENSOARG00000010150|ENSOARG00000007168|ENSOARG00000013462|ENSOARG00000004577|ENSOARG00000003252|ENSOARG00000000422|ENSOARG00000014630|ENSOARG00000016563|ENSOARG00000011318|ENSOARG00000007807|ENSOARG00000005870|ENSOARG00000017283|ENSOARG00000004505|ENSOARG00000007664|ENSOARG00000003246|ENSOARG00000018126|ENSOARG00000015529|ENSOARG00000007684|ENSOARG00000006476|ENSOARG00000001124|ENSOARG00000000829|…	http://www.genome.jp/kegg-bin/show_pathway?oas04910/oas:101118462%09red/oas:101121455%09red/oas:100216463%09red/oas:443186%09red/oas:101122519%09red/oas:100169699%09red/oas:443431%09red/oas:101123635%09red/oas:101122295%09red/oas:101119264%09red/oas:101119209%09red/oas:101117348%09red/oas:101104483%09red/oas:554325%09red/oas:101114816%09red/oas:100036759%09red/oas:100294652%09red/oas:101109323%09…
Leukocyte transendothelial migration	KEGG PATHWAY	oas04670	26	123	0.221964390411	0.75348046792	ENSOARG00000002991|ENSOARG00000000873|ENSOARG00000013462|ENSOARG00000017377|ENSOARG00000008819|ENSOARG00000012901|ENSOARG00000005791|ENSOARG00000010670|ENSOARG00000006670|ENSOARG00000014939|ENSOARG00000005870|ENSOARG00000006610|ENSOARG00000021179|ENSOARG00000007908|ENSOARG00000002759|ENSOARG00000001849|ENSOARG00000007664|ENSOARG00000015686|ENSOARG00000013006|ENSOARG00000004983|ENSOARG00000005737|…	http://www.genome.jp/kegg-bin/show_pathway?oas04670/oas:101111737%09red/oas:101110420%09red/oas:101106452%09red/oas:101117178%09red/oas:101121455%09red/oas:101103693%09red/oas:101108435%09red/oas:101121229%09red/oas:101121145%09red/oas:101122194%09red/oas:101117348%09red/oas:101123346%09red/oas:100194428%09red/oas:101118410%09red/oas:101117354%09red/oas:101107462%09red/oas:101115800%09red/oas:101…
Ovarian steroidogenesis	KEGG PATHWAY	oas04913	13	56	0.222429658427	0.75348046792	ENSOARG00000010005|ENSOARG00000013527|ENSOARG00000016562|ENSOARG00000017199|ENSOARG00000014702|ENSOARG00000020474|ENSOARG00000020466|ENSOARG00000006476|ENSOARG00000017264|ENSOARG00000002819|ENSOARG00000000285|ENSOARG00000007935|ENSOARG00000002932	http://www.genome.jp/kegg-bin/show_pathway?oas04913/oas:443431%09red/oas:101112667%09red/oas:101111472%09red/oas:101115878%09red/oas:443515%09red/oas:101122401%09red/oas:101102089%09red/oas:101117327%09red/oas:443094%09red/oas:101115640%09red/oas:443174%09red/oas:101116150%09red/oas:101117390%09red
Prostate cancer	KEGG PATHWAY	oas05215	19	87	0.227140310757	0.759938570558	ENSOARG00000006076|ENSOARG00000010005|ENSOARG00000014525|ENSOARG00000007664|ENSOARG00000012718|ENSOARG00000002484|ENSOARG00000003246|ENSOARG00000013462|ENSOARG00000018185|ENSOARG00000007807|ENSOARG00000015529|ENSOARG00000005870|ENSOARG00000018633|ENSOARG00000009701|ENSOARG00000010722|ENSOARG00000013821|ENSOARG00000006538|ENSOARG00000008548|ENSOARG00000004058	http://www.genome.jp/kegg-bin/show_pathway?oas05215/oas:101115485%09red/oas:101111546%09red/oas:101118462%09red/oas:443042%09red/oas:101110953%09red/oas:101121455%09red/oas:443515%09red/oas:101117211%09red/oas:101113586%09red/oas:101117348%09red/oas:101123635%09red/oas:780484%09red/oas:100294652%09red/oas:101107332%09red/oas:101117526%09red/oas:101123600%09red/oas:101108228%09red/oas:101103187%09…
Progesterone-mediated oocyte maturation	KEGG PATHWAY	oas04914	20	93	0.237452740217	0.782817403692	ENSOARG00000006076|ENSOARG00000010005|ENSOARG00000007664|ENSOARG00000013527|ENSOARG00000018185|ENSOARG00000013462|ENSOARG00000007807|ENSOARG00000015529|ENSOARG00000005870|ENSOARG00000017199|ENSOARG00000006476|ENSOARG00000002932|ENSOARG00000013006|ENSOARG00000004318|ENSOARG00000004895|ENSOARG00000017377|ENSOARG00000014702|ENSOARG00000005349|ENSOARG00000009933|ENSOARG00000001699	http://www.genome.jp/kegg-bin/show_pathway?oas04914/oas:101115485%09red/oas:101111546%09red/oas:101112667%09red/oas:101113385%09red/oas:101118462%09red/oas:101121455%09red/oas:443094%09red/oas:443515%09red/oas:101123635%09red/oas:101111128%09red/oas:101102089%09red/oas:101117327%09red/oas:101114530%09red/oas:101117348%09red/oas:100194428%09red/oas:100294652%09red/oas:100216432%09red/oas:101103693…
Endocytosis	KEGG PATHWAY	oas04144	45	226	0.239755883788	0.782817403692	ENSOARG00000018075|ENSOARG00000009395|ENSOARG00000004002|ENSOARG00000014418|ENSOARG00000000422|ENSOARG00000004028|ENSOARG00000010447|ENSOARG00000011342|ENSOARG00000002088|ENSOARG00000011406|ENSOARG00000018352|ENSOARG00000012860|ENSOARG00000006303|ENSOARG00000018276|ENSOARG00000017196|ENSOARG00000020458|ENSOARG00000000110|ENSOARG00000005399|ENSOARG00000010005|ENSOARG00000014300|ENSOARG00000008841|…	http://www.genome.jp/kegg-bin/show_pathway?oas04144/oas:100145880%09red/oas:101111833%09red/oas:101111216%09red/oas:101117176%09red/oas:101122144%09red/oas:443515%09red/oas:101119060%09red/oas:101110782%09red/oas:443435%09red/oas:101110159%09red/oas:101122295%09red/oas:101122439%09red/oas:101103111%09red/oas:101117262%09red/oas:101118911%09red/oas:101102782%09red/oas:101116491%09red/oas:101112995…
TNF signaling pathway	KEGG PATHWAY	oas04668	23	110	0.253163810585	0.804953753785	ENSOARG00000012718|ENSOARG00000013462|ENSOARG00000004978|ENSOARG00000007576|ENSOARG00000000337|ENSOARG00000018468|ENSOARG00000009239|ENSOARG00000007807|ENSOARG00000005870|ENSOARG00000010722|ENSOARG00000007908|ENSOARG00000010258|ENSOARG00000007664|ENSOARG00000003246|ENSOARG00000017205|ENSOARG00000002988|ENSOARG00000015529|ENSOARG00000013006|ENSOARG00000017441|ENSOARG00000004058|ENSOARG00000006076|…	http://www.genome.jp/kegg-bin/show_pathway?oas04668/oas:101107332%09red/oas:101118462%09red/oas:101117348%09red/oas:100240715%09red/oas:101123635%09red/oas:101121455%09red/oas:101115655%09red/oas:100194428%09red/oas:100036758%09red/oas:100294652%09red/oas:100302082%09red/oas:101111483%09red/oas:101121018%09red/oas:101113586%09red/oas:780484%09red/oas:101117122%09red/oas:101108228%09red/oas:101116…
Hedgehog signaling pathway	KEGG PATHWAY	oas04340	12	53	0.256971619855	0.804953753785	ENSOARG00000018738|ENSOARG00000001440|ENSOARG00000004241|ENSOARG00000005755|ENSOARG00000013036|ENSOARG00000016829|ENSOARG00000006476|ENSOARG00000006590|ENSOARG00000006544|ENSOARG00000006942|ENSOARG00000005440|ENSOARG00000010771	http://www.genome.jp/kegg-bin/show_pathway?oas04340/oas:101102060%09red/oas:443094%09red/oas:101115603%09red/oas:101109917%09red/oas:101117688%09red/oas:101123374%09red/oas:780493%09red/oas:101120506%09red/oas:100171396%09red/oas:101120241%09red/oas:101120239%09red/oas:101117666%09red
Hippo signaling pathway	KEGG PATHWAY	oas04390	31	153	0.25878262986	0.804953753785	ENSOARG00000013030|ENSOARG00000011893|ENSOARG00000010325|ENSOARG00000016829|ENSOARG00000005642|ENSOARG00000006544|ENSOARG00000000363|ENSOARG00000000422|ENSOARG00000004028|ENSOARG00000017196|ENSOARG00000008069|ENSOARG00000015486|ENSOARG00000011318|ENSOARG00000003080|ENSOARG00000018276|ENSOARG00000006590|ENSOARG00000010390|ENSOARG00000010397|ENSOARG00000005183|ENSOARG00000017264|ENSOARG00000014463|…	http://www.genome.jp/kegg-bin/show_pathway?oas04390/oas:100127220%09red/oas:101110782%09red/oas:101109815%09red/oas:101122295%09red/oas:101117599%09red/oas:101119264%09red/oas:443174%09red/oas:101109917%09red/oas:101104867%09red/oas:100147798%09red/oas:101117688%09red/oas:101119260%09red/oas:101120426%09red/oas:101123346%09red/oas:101120506%09red/oas:101118720%09red/oas:101108511%09red/oas:101115…
Propanoate metabolism	KEGG PATHWAY	oas00640	7	28	0.260510809454	0.804953753785	ENSOARG00000016430|ENSOARG00000009712|ENSOARG00000008171|ENSOARG00000004442|ENSOARG00000005228|ENSOARG00000006624|ENSOARG00000000829	http://www.genome.jp/kegg-bin/show_pathway?oas00640/oas:101113602%09red/oas:101112991%09red/oas:780456%09red/oas:443186%09red/oas:101122299%09red/oas:101105462%09red/oas:101114816%09red
Sulfur relay system	KEGG PATHWAY	oas04122	3	9	0.261387196801	0.804953753785	ENSOARG00000014079|ENSOARG00000000480|ENSOARG00000013112	http://www.genome.jp/kegg-bin/show_pathway?oas04122/oas:101106721%09red/oas:101106960%09red/oas:101123226%09red
Pancreatic cancer	KEGG PATHWAY	oas05212	14	64	0.268714588719	0.818220826324	ENSOARG00000006076|ENSOARG00000014726|ENSOARG00000007664|ENSOARG00000012718|ENSOARG00000003246|ENSOARG00000013462|ENSOARG00000018185|ENSOARG00000007807|ENSOARG00000018276|ENSOARG00000015529|ENSOARG00000009701|ENSOARG00000005870|ENSOARG00000008548|ENSOARG00000004058	http://www.genome.jp/kegg-bin/show_pathway?oas05212/oas:101115485%09red/oas:101111546%09red/oas:101107332%09red/oas:101118462%09red/oas:101110953%09red/oas:101121455%09red/oas:101117348%09red/oas:101123635%09red/oas:780484%09red/oas:100294652%09red/oas:443169%09red/oas:101117526%09red/oas:101108228%09red/oas:494191%09red
Butirosin and neomycin biosynthesis	KEGG PATHWAY	oas00524	2	5	0.281154981927	0.846588890024	ENSOARG00000005491|ENSOARG00000003252	http://www.genome.jp/kegg-bin/show_pathway?oas00524/oas:100036759%09red/oas:101119209%09red
Signaling pathways regulating pluripotency of stem cells	KEGG PATHWAY	oas04550	28	141	0.303693062703	0.904404615302	ENSOARG00000013462|ENSOARG00000011893|ENSOARG00000006249|ENSOARG00000006544|ENSOARG00000020928|ENSOARG00000014930|ENSOARG00000015486|ENSOARG00000000646|ENSOARG00000007807|ENSOARG00000018276|ENSOARG00000005870|ENSOARG00000006590|ENSOARG00000016191|ENSOARG00000010005|ENSOARG00000007664|ENSOARG00000007078|ENSOARG00000012666|ENSOARG00000007360|ENSOARG00000015529|ENSOARG00000007507|ENSOARG00000013006|…	http://www.genome.jp/kegg-bin/show_pathway?oas04550/oas:101118462%09red/oas:101121455%09red/oas:443515%09red/oas:101116477%09red/oas:101123635%09red/oas:101113174%09red/oas:101117599%09red/oas:443172%09red/oas:101109917%09red/oas:100294652%09red/oas:101117688%09red/oas:101117348%09red/oas:100194428%09red/oas:101120506%09red/oas:101115458%09red/oas:101102060%09red/oas:101113542%09red/oas:101111831…
Protein digestion and absorption	KEGG PATHWAY	oas04974	23	115	0.315795605511	0.920221603155	ENSOARG00000017257|ENSOARG00000006110|ENSOARG00000011573|ENSOARG00000004606|ENSOARG00000006115|ENSOARG00000019354|ENSOARG00000004871|ENSOARG00000015862|ENSOARG00000016443|ENSOARG00000016548|ENSOARG00000007804|ENSOARG00000016790|ENSOARG00000008251|ENSOARG00000012168|ENSOARG00000021191|ENSOARG00000012043|ENSOARG00000014039|ENSOARG00000005711|ENSOARG00000005344|ENSOARG00000006515|ENSOARG00000008947|…	http://www.genome.jp/kegg-bin/show_pathway?oas04974/oas:101120054%09red/oas:443536%09red/oas:101102992%09red/oas:101115552%09red/oas:101117326%09red/oas:101105864%09red/oas:101119261%09red/oas:101112676%09red/oas:101115457%09red/oas:101112329%09red/oas:101105550%09red/oas:101120183%09red/oas:494437%09red/oas:101120758%09red/oas:101120753%09red/oas:101103020%09red/oas:101115805%09red/oas:101108597…
Oocyte meiosis	KEGG PATHWAY	oas04114	23	115	0.315795605511	0.920221603155	ENSOARG00000013527|ENSOARG00000002427|ENSOARG00000014430|ENSOARG00000017199|ENSOARG00000014525|ENSOARG00000010180|ENSOARG00000011318|ENSOARG00000004895|ENSOARG00000002932|ENSOARG00000008337|ENSOARG00000010005|ENSOARG00000015725|ENSOARG00000015529|ENSOARG00000006476|ENSOARG00000008581|ENSOARG00000001699|ENSOARG00000008132|ENSOARG00000018185|ENSOARG00000014624|ENSOARG00000014702|ENSOARG00000018416|…	http://www.genome.jp/kegg-bin/show_pathway?oas04114/oas:101120550%09red/oas:443515%09red/oas:101102089%09red/oas:101117327%09red/oas:101123635%09red/oas:101108884%09red/oas:101113317%09red/oas:101119264%09red/oas:443042%09red/oas:101111128%09red/oas:101108511%09red/oas:101108864%09red/oas:101122401%09red/oas:100216432%09red/oas:101117093%09red/oas:101115485%09red/oas:101112667%09red/oas:101121915…
Mucin type O-Glycan biosynthesis	KEGG PATHWAY	oas00512	7	31	0.335899832487	0.95721549176	ENSOARG00000005098|ENSOARG00000009738|ENSOARG00000006736|ENSOARG00000011614|ENSOARG00000011558|ENSOARG00000005371|ENSOARG00000021182	http://www.genome.jp/kegg-bin/show_pathway?oas00512/oas:101117195%09red/oas:101116588%09red/oas:101121150%09red/oas:101114207%09red/oas:101122606%09red/oas:101117847%09red
Renal cell carcinoma	KEGG PATHWAY	oas05211	14	68	0.336056069595	0.95721549176	ENSOARG00000006076|ENSOARG00000002034|ENSOARG00000010978|ENSOARG00000016563|ENSOARG00000002484|ENSOARG00000018185|ENSOARG00000013462|ENSOARG00000007028|ENSOARG00000007807|ENSOARG00000015529|ENSOARG00000005870|ENSOARG00000009960|ENSOARG00000015391|ENSOARG00000007664	http://www.genome.jp/kegg-bin/show_pathway?oas05211/oas:101115485%09red/oas:101120517%09red/oas:101111546%09red/oas:101107882%09red/oas:100294652%09red/oas:101118462%09red/oas:101121455%09red/oas:101112165%09red/oas:101117537%09red/oas:101117348%09red/oas:101123635%09red/oas:101121947%09red/oas:100135448%09red/oas:101123600%09red
Phenylalanine metabolism	KEGG PATHWAY	oas00360	5	21	0.345090594254	0.95721549176	ENSOARG00000001859|ENSOARG00000003052|ENSOARG00000004027|ENSOARG00000014391|ENSOARG00000012426	http://www.genome.jp/kegg-bin/show_pathway?oas00360/oas:101106401%09red/oas:101106765%09red/oas:101118747%09red/oas:101113086%09red
Ras signaling pathway	KEGG PATHWAY	oas04014	44	233	0.350119338544	0.95721549176	ENSOARG00000007807|ENSOARG00000012718|ENSOARG00000013453|ENSOARG00000001850|ENSOARG00000010669|ENSOARG00000005663|ENSOARG00000003569|ENSOARG00000008722|ENSOARG00000003798|ENSOARG00000020950|ENSOARG00000006538|ENSOARG00000013638|ENSOARG00000015860|ENSOARG00000010978|ENSOARG00000000873|ENSOARG00000009312|ENSOARG00000005870|ENSOARG00000009960|ENSOARG00000020474|ENSOARG00000018761|ENSOARG00000013462|…	http://www.genome.jp/kegg-bin/show_pathway?oas04014/oas:101104166%09red/oas:101118462%09red/oas:101117178%09red/oas:101121455%09red/oas:443515%09red/oas:101106989%09red/oas:443431%09red/oas:101123635%09red/oas:101117118%09red/oas:101109393%09red/oas:101116844%09red/oas:101105703%09red/oas:443245%09red/oas:101115878%09red/oas:101108228%09red/oas:101111472%09red/oas:101101956%09red/oas:101112165%09…
Toxoplasmosis	KEGG PATHWAY	oas05145	26	134	0.350241393736	0.95721549176	ENSOARG00000013521|ENSOARG00000012718|ENSOARG00000013462|ENSOARG00000002682|ENSOARG00000014559|ENSOARG00000017377|ENSOARG00000013616|ENSOARG00000006292|ENSOARG00000007807|ENSOARG00000005870|ENSOARG00000016257|ENSOARG00000002819|ENSOARG00000007664|ENSOARG00000003246|ENSOARG00000015529|ENSOARG00000013006|ENSOARG00000008800|ENSOARG00000009701|ENSOARG00000004058|ENSOARG00000016012|ENSOARG00000006076|…	http://www.genome.jp/kegg-bin/show_pathway?oas05145/oas:101117248%09red/oas:101118462%09red/oas:101110953%09red/oas:101117348%09red/oas:101117211%09red/oas:101103693%09red/oas:101108962%09red/oas:443342%09red/oas:101121455%09red/oas:100194428%09red/oas:101102692%09red/oas:101117424%09red/oas:494436%09red/oas:101112844%09red/oas:100294652%09red/oas:101106719%09red/oas:101121444%09red/oas:101105588…
Melanoma	KEGG PATHWAY	oas05218	14	69	0.353465777762	0.95721549176	ENSOARG00000006076|ENSOARG00000010005|ENSOARG00000007664|ENSOARG00000013453|ENSOARG00000018185|ENSOARG00000008548|ENSOARG00000007807|ENSOARG00000010669|ENSOARG00000015529|ENSOARG00000005870|ENSOARG00000013462|ENSOARG00000013821|ENSOARG00000006538|ENSOARG00000003578	http://www.genome.jp/kegg-bin/show_pathway?oas05218/oas:101115485%09red/oas:101111546%09red/oas:100294652%09red/oas:101118462%09red/oas:101101956%09red/oas:101121455%09red/oas:443515%09red/oas:101117348%09red/oas:101123635%09red/oas:101117526%09red/oas:101116844%09red/oas:780460%09red/oas:101103187%09red/oas:101122783%09red
Thyroid hormone signaling pathway	KEGG PATHWAY	oas04919	23	118	0.35539504344	0.95721549176	ENSOARG00000000873|ENSOARG00000013462|ENSOARG00000009536|ENSOARG00000003798|ENSOARG00000012886|ENSOARG00000009701|ENSOARG00000007807|ENSOARG00000008251|ENSOARG00000005870|ENSOARG00000017283|ENSOARG00000007664|ENSOARG00000004444|ENSOARG00000015686|ENSOARG00000015529|ENSOARG00000006476|ENSOARG00000013821|ENSOARG00000017631|ENSOARG00000006076|ENSOARG00000009195|ENSOARG00000002484|ENSOARG00000018185|…	http://www.genome.jp/kegg-bin/show_pathway?oas04919/oas:443094%09red/oas:101118462%09red/oas:101110953%09red/oas:101121455%09red/oas:101123635%09red/oas:101105703%09red/oas:100294652%09red/oas:101117348%09red/oas:101103585%09red/oas:101118410%09red/oas:443445%09red/oas:443446%09red/oas:101116423%09red/oas:101117211%09red/oas:101123600%09red/oas:101110074%09red/oas:101115485%09red/oas:101111546%09…
Bacterial invasion of epithelial cells	KEGG PATHWAY	oas05100	16	80	0.356748209106	0.95721549176	ENSOARG00000003930|ENSOARG00000001379|ENSOARG00000016563|ENSOARG00000017493|ENSOARG00000013462|ENSOARG00000018731|ENSOARG00000005870|ENSOARG00000013080|ENSOARG00000006205|ENSOARG00000006610|ENSOARG00000017183|ENSOARG00000000456|ENSOARG00000010978|ENSOARG00000018781|ENSOARG00000007664|ENSOARG00000004731	http://www.genome.jp/kegg-bin/show_pathway?oas05100/oas:101102074%09red/oas:101111546%09red/oas:101103776%09red/oas:101105166%09red/oas:101121455%09red/oas:101113558%09red/oas:101112165%09red/oas:101117348%09red/oas:101117549%09red/oas:101115027%09red/oas:101117537%09red/oas:100126571%09red/oas:101123346%09red/oas:101117205%09red/oas:101117693%09red/oas:101106774%09red
beta-Alanine metabolism	KEGG PATHWAY	oas00410	7	32	0.361728719651	0.961063559073	ENSOARG00000001859|ENSOARG00000014074|ENSOARG00000009712|ENSOARG00000004653|ENSOARG00000004027|ENSOARG00000005228|ENSOARG00000010650	http://www.genome.jp/kegg-bin/show_pathway?oas00410/oas:101110987%09red/oas:101119507%09red/oas:101113086%09red/oas:101116511%09red/oas:101122299%09red/oas:101105462%09red
Colorectal cancer	KEGG PATHWAY	oas05210	14	70	0.371030091136	0.976205385416	ENSOARG00000006076|ENSOARG00000014726|ENSOARG00000007664|ENSOARG00000015486|ENSOARG00000016550|ENSOARG00000009701|ENSOARG00000013462|ENSOARG00000007807|ENSOARG00000018276|ENSOARG00000012444|ENSOARG00000015529|ENSOARG00000018185|ENSOARG00000011893|ENSOARG00000005870	http://www.genome.jp/kegg-bin/show_pathway?oas05210/oas:101115485%09red/oas:101111546%09red/oas:101108344%09red/oas:100294652%09red/oas:101118462%09red/oas:101110953%09red/oas:101121455%09red/oas:101123635%09red/oas:101109815%09red/oas:101117348%09red/oas:443059%09red/oas:443169%09red/oas:101115458%09red/oas:494191%09red
Glycosaminoglycan degradation	KEGG PATHWAY	oas00531	5	22	0.376702576775	0.981599983711	ENSOARG00000017167|ENSOARG00000001747|ENSOARG00000013587|ENSOARG00000003777|ENSOARG00000012216	http://www.genome.jp/kegg-bin/show_pathway?oas00531/oas:101117891%09red/oas:101107214%09red/oas:101102037%09red/oas:101121184%09red/oas:101108314%09red
Prion diseases	KEGG PATHWAY	oas05020	7	33	0.38770089377	1.0	ENSOARG00000002682|ENSOARG00000018185|ENSOARG00000015529|ENSOARG00000012444|ENSOARG00000006476|ENSOARG00000009510|ENSOARG00000016809	http://www.genome.jp/kegg-bin/show_pathway?oas05020/oas:101115485%09red/oas:101105588%09red/oas:443094%09red/oas:101123635%09red/oas:101105026%09red/oas:101112759%09red/oas:443059%09red
FoxO signaling pathway	KEGG PATHWAY	oas04068	25	132	0.395043889207	1.0	ENSOARG00000013520|ENSOARG00000010741|ENSOARG00000004505|ENSOARG00000013462|ENSOARG00000012965|ENSOARG00000006292|ENSOARG00000007807|ENSOARG00000018276|ENSOARG00000005870|ENSOARG00000010005|ENSOARG00000007664|ENSOARG00000005469|ENSOARG00000003246|ENSOARG00000018126|ENSOARG00000013381|ENSOARG00000015529|ENSOARG00000013006|ENSOARG00000013821|ENSOARG00000006076|ENSOARG00000014726|ENSOARG00000002484|…	http://www.genome.jp/kegg-bin/show_pathway?oas04068/oas:101118462%09red/oas:101121455%09red/oas:443515%09red/oas:443431%09red/oas:101123635%09red/oas:443342%09red/oas:443063%09red/oas:101109483%09red/oas:101117348%09red/oas:101104483%09red/oas:100194428%09red/oas:101106735%09red/oas:100294652%09red/oas:780484%09red/oas:443169%09red/oas:101117211%09red/oas:101123600%09red/oas:494191%09red/oas:1011…
Primary bile acid biosynthesis	KEGG PATHWAY	oas00120	4	18	0.420553362051	1.0	ENSOARG00000000933|ENSOARG00000003877|ENSOARG00000012053|ENSOARG00000014043	http://www.genome.jp/kegg-bin/show_pathway?oas00120/oas:101119853%09red/oas:101120689%09red/oas:101121460%09red/oas:101117622%09red
alpha-Linolenic acid metabolism	KEGG PATHWAY	oas00592	6	29	0.425786720413	1.0	ENSOARG00000000994|ENSOARG00000020474|ENSOARG00000020466|ENSOARG00000013845|ENSOARG00000012922|ENSOARG00000007935	http://www.genome.jp/kegg-bin/show_pathway?oas00592/oas:101111472%09red/oas:101120062%09red/oas:101108615%09red/oas:101115878%09red/oas:101119642%09red/oas:101116150%09red
Neuroactive ligand-receptor interaction	KEGG PATHWAY	oas04080	52	286	0.427879412976	1.0	ENSOARG00000014207|ENSOARG00000003378|ENSOARG00000002505|ENSOARG00000010363|ENSOARG00000010502|ENSOARG00000005663|ENSOARG00000010244|ENSOARG00000007533|ENSOARG00000016694|ENSOARG00000009302|ENSOARG00000012886|ENSOARG00000008172|ENSOARG00000017196|ENSOARG00000001130|ENSOARG00000015990|ENSOARG00000012965|ENSOARG00000015669|ENSOARG00000000438|ENSOARG00000018466|ENSOARG00000017486|ENSOARG00000001225|…	http://www.genome.jp/kegg-bin/show_pathway?oas04080/oas:101120781%09red/oas:443271%09red/oas:101118697%09red/oas:101110782%09red/oas:101106989%09red/oas:101118117%09red/oas:100500781%09red/oas:100307041%09red/oas:100144753%09red/oas:101107224%09red/oas:100500782%09red/oas:101116905%09red/oas:101107300%09red/oas:101104779%09red/oas:101108550%09red/oas:101109484%09red/oas:443069%09red/oas:443361%09…
African trypanosomiasis	KEGG PATHWAY	oas05143	7	35	0.439610837021	1.0	ENSOARG00000009195|ENSOARG00000000873|ENSOARG00000006292|ENSOARG00000015686|ENSOARG00000013488|ENSOARG00000009536|ENSOARG00000017631	http://www.genome.jp/kegg-bin/show_pathway?oas05143/oas:101118410%09red/oas:101106864%09red/oas:101119557%09red/oas:443342%09red/oas:101103585%09red/oas:101110074%09red/oas:101116423%09red
Histidine metabolism	KEGG PATHWAY	oas00340	5	24	0.439619153727	1.0	ENSOARG00000003052|ENSOARG00000010650|ENSOARG00000008294|ENSOARG00000014391|ENSOARG00000004653	http://www.genome.jp/kegg-bin/show_pathway?oas00340/oas:101106401%09red/oas:101106765%09red/oas:101117624%09red/oas:101116511%09red/oas:101110987%09red
Pentose phosphate pathway	KEGG PATHWAY	oas00030	6	30	0.453911194947	1.0	ENSOARG00000004502|ENSOARG00000006093|ENSOARG00000016713|ENSOARG00000004237|ENSOARG00000008756|ENSOARG00000013790	http://www.genome.jp/kegg-bin/show_pathway?oas00030/oas:443211%09red/oas:101114124%09red/oas:101108592%09red/oas:101112413%09red/oas:101107229%09red/oas:100135441%09red
MicroRNAs in cancer	KEGG PATHWAY	oas05206	33	184	0.481643159722	1.0	ENSOARG00000014202|ENSOARG00000002511|ENSOARG00000012718|ENSOARG00000000873|ENSOARG00000011893|ENSOARG00000006544|ENSOARG00000015495|ENSOARG00000008548|ENSOARG00000008819|ENSOARG00000020797|ENSOARG00000015355|ENSOARG00000014848|ENSOARG00000016563|ENSOARG00000025170|ENSOARG00000006538|ENSOARG00000007908|ENSOARG00000004690|ENSOARG00000002759|ENSOARG00000015686|ENSOARG00000003246|ENSOARG00000010067|…	http://www.genome.jp/kegg-bin/show_pathway?oas05206/oas:101110420%09red/oas:101117435%09red/oas:101116502%09red/oas:101123635%09red/oas:443367%09red/oas:101112440%09red/oas:443062%09red/oas:101110074%09red/oas:101112460%09red/oas:100820740%09red/oas:101117526%09red/oas:101119684%09red/oas:101115458%09red/oas:101122783%09red/oas:101118410%09red/oas:101112682%09red/oas:780484%09red/oas:101116423%09…
HTLV-I infection	KEGG PATHWAY	oas05166	49	275	0.482736692433	1.0	ENSOARG00000018075|ENSOARG00000007392|ENSOARG00000013693|ENSOARG00000013527|ENSOARG00000012718|ENSOARG00000013462|ENSOARG00000014069|ENSOARG00000004573|ENSOARG00000011893|ENSOARG00000017199|ENSOARG00000009395|ENSOARG00000000347|ENSOARG00000003547|ENSOARG00000006684|ENSOARG00000006538|ENSOARG00000008548|ENSOARG00000012860|ENSOARG00000007807|ENSOARG00000020803|ENSOARG00000018276|ENSOARG00000005870|…	http://www.genome.jp/kegg-bin/show_pathway?oas05166/oas:443419%09red/oas:100294652%09red/oas:101107332%09red/oas:101118462%09red/oas:101121455%09red/oas:101107519%09red/oas:101116477%09red/oas:101102089%09red/oas:101117327%09red/oas:101108962%09red/oas:443435%09red/oas:101117599%09red/oas:101109917%09red/oas:101108097%09red/oas:101108228%09red/oas:100147798%09red/oas:101114019%09red/oas:101112735…
Amino sugar and nucleotide sugar metabolism	KEGG PATHWAY	oas00520	9	48	0.483032247392	1.0	ENSOARG00000001558|ENSOARG00000002773|ENSOARG00000018076|ENSOARG00000004502|ENSOARG00000003252|ENSOARG00000005321|ENSOARG00000004854|ENSOARG00000005491|ENSOARG00000005035	http://www.genome.jp/kegg-bin/show_pathway?oas00520/oas:100036759%09red/oas:101107767%09red/oas:101119209%09red/oas:101106806%09red/oas:101112413%09red/oas:101101931%09red/oas:101109820%09red/oas:101114636%09red/oas:101105711%09red
Viral carcinogenesis	KEGG PATHWAY	oas05203	39	220	0.501790524977	1.0	ENSOARG00000018075|ENSOARG00000013520|ENSOARG00000009395|ENSOARG00000012718|ENSOARG00000013462|ENSOARG00000014069|ENSOARG00000004573|ENSOARG00000004978|ENSOARG00000002149|ENSOARG00000007664|ENSOARG00000005791|ENSOARG00000019201|ENSOARG00000006670|ENSOARG00000005870|ENSOARG00000006902|ENSOARG00000010722|ENSOARG00000009620|ENSOARG00000003302|ENSOARG00000021179|ENSOARG00000000809|ENSOARG00000005469|…	http://www.genome.jp/kegg-bin/show_pathway?oas05203/oas:101111737%09red/oas:443419%09red/oas:443094%09red/oas:101121455%09red/oas:100216432%09red/oas:101113174%09red/oas:101122961%09red/oas:443062%09red/oas:101103642%09red/oas:100147798%09red/oas:101119962%09red/oas:101114132%09red/oas:101122194%09red/oas:101117348%09red/oas:101105478%09red/oas:100171394%09red/oas:101113686%09red/oas:100036758%09…
Galactose metabolism	KEGG PATHWAY	oas00052	6	32	0.509037348656	1.0	ENSOARG00000007414|ENSOARG00000003252|ENSOARG00000002285|ENSOARG00000014980|ENSOARG00000005491|ENSOARG00000013790	http://www.genome.jp/kegg-bin/show_pathway?oas00052/oas:100036759%09red/oas:101119209%09red/oas:101121692%09red/oas:101113672%09red/oas:101108592%09red/oas:101120824%09red
Glycerophospholipid metabolism	KEGG PATHWAY	oas00564	18	101	0.514103764517	1.0	ENSOARG00000014868|ENSOARG00000000994|ENSOARG00000016205|ENSOARG00000011283|ENSOARG00000003375|ENSOARG00000005330|ENSOARG00000002118|ENSOARG00000001448|ENSOARG00000010081|ENSOARG00000004773|ENSOARG00000002806|ENSOARG00000020474|ENSOARG00000020466|ENSOARG00000005510|ENSOARG00000002204|ENSOARG00000014973|ENSOARG00000007935|ENSOARG00000002162	http://www.genome.jp/kegg-bin/show_pathway?oas00564/oas:101107456%09red/oas:101104692%09red/oas:101106450%09red/oas:101111472%09red/oas:101118294%09red/oas:101111661%09red/oas:101112654%09red/oas:101113448%09red/oas:101113511%09red/oas:101120062%09red/oas:101102020%09red/oas:101116767%09red/oas:101107304%09red/oas:101123258%09red/oas:101117817%09red/oas:101115878%09red/oas:101116150%09red/oas:101…
Glycosphingolipid biosynthesis - globo series	KEGG PATHWAY	oas00603	3	15	0.516491528211	1.0	ENSOARG00000005371|ENSOARG00000012022|ENSOARG00000005098	http://www.genome.jp/kegg-bin/show_pathway?oas00603/oas:101123063%09red/oas:101122606%09red/oas:101114207%09red
Salmonella infection	KEGG PATHWAY	oas05132	16	90	0.52152223454	1.0	ENSOARG00000018731|ENSOARG00000003064|ENSOARG00000012718|ENSOARG00000004002|ENSOARG00000003372|ENSOARG00000015529|ENSOARG00000013006|ENSOARG00000005991|ENSOARG00000004055|ENSOARG00000009796|ENSOARG00000001880|ENSOARG00000018868|ENSOARG00000018781|ENSOARG00000008819|ENSOARG00000012724|ENSOARG00000003296	http://www.genome.jp/kegg-bin/show_pathway?oas05132/oas:101115485%09red/oas:100145880%09red/oas:101105166%09red/oas:101113558%09red/oas:101123330%09red/oas:101102442%09red/oas:101102677%09red/oas:101103959%09red/oas:101116082%09red/oas:101102427%09red/oas:101104701%09red/oas:101104655%09red/oas:101104595%09red/oas:101111035%09red/oas:101108228%09red/oas:100194428%09red
Other glycan degradation	KEGG PATHWAY	oas00511	4	21	0.524384509829	1.0	ENSOARG00000005253|ENSOARG00000010892|ENSOARG00000002424|ENSOARG00000010586	http://www.genome.jp/kegg-bin/show_pathway?oas00511/oas:101112483%09red/oas:101118225%09red/oas:101117846%09red/oas:101107627%09red
Lysosome	KEGG PATHWAY	oas04142	21	119	0.525677269704	1.0	ENSOARG00000015185|ENSOARG00000013684|ENSOARG00000018629|ENSOARG00000000779|ENSOARG00000018487|ENSOARG00000016970|ENSOARG00000003375|ENSOARG00000014729|ENSOARG00000004839|ENSOARG00000003777|ENSOARG00000002285|ENSOARG00000017167|ENSOARG00000005938|ENSOARG00000002996|ENSOARG00000004632|ENSOARG00000004068|ENSOARG00000014581|ENSOARG00000001747|ENSOARG00000013587|ENSOARG00000008215|ENSOARG00000007293	http://www.genome.jp/kegg-bin/show_pathway?oas04142/oas:101108509%09red/oas:101104545%09red/oas:101112855%09red/oas:101113184%09red/oas:101118294%09red/oas:101110464%09red/oas:101116858%09red/oas:101102500%09red/oas:443500%09red/oas:101121184%09red/oas:101102037%09red/oas:101121692%09red/oas:101114944%09red/oas:101109286%09red/oas:101119252%09red/oas:101108314%09red/oas:101121713%09red/oas:101119…
Hepatitis B	KEGG PATHWAY	oas05161	26	148	0.529262166921	1.0	ENSOARG00000007392|ENSOARG00000012718|ENSOARG00000000873|ENSOARG00000013462|ENSOARG00000012444|ENSOARG00000007664|ENSOARG00000008548|ENSOARG00000018468|ENSOARG00000009701|ENSOARG00000007807|ENSOARG00000005870|ENSOARG00000010722|ENSOARG00000007908|ENSOARG00000014239|ENSOARG00000000809|ENSOARG00000015686|ENSOARG00000003246|ENSOARG00000015529|ENSOARG00000017631|ENSOARG00000004058|ENSOARG00000018964|…	http://www.genome.jp/kegg-bin/show_pathway?oas05161/oas:443419%09red/oas:101118462%09red/oas:101110953%09red/oas:101121455%09red/oas:101112260%09red/oas:101123635%09red/oas:101122961%09red/oas:101108097%09red/oas:101108228%09red/oas:101116783%09red/oas:101117348%09red/oas:101117526%09red/oas:101118410%09red/oas:100294652%09red/oas:101110074%09red/oas:101113586%09red/oas:443059%09red/oas:780484%09…
Basal cell carcinoma	KEGG PATHWAY	oas05217	10	56	0.531613467239	1.0	ENSOARG00000018738|ENSOARG00000015486|ENSOARG00000004241|ENSOARG00000011893|ENSOARG00000006590|ENSOARG00000006544|ENSOARG00000001440|ENSOARG00000010771|ENSOARG00000006942|ENSOARG00000010809	http://www.genome.jp/kegg-bin/show_pathway?oas05217/oas:101123374%09red/oas:101109917%09red/oas:101117688%09red/oas:101109815%09red/oas:780493%09red/oas:101120506%09red/oas:101117599%09red/oas:101115458%09red/oas:101102060%09red/oas:101117666%09red
T cell receptor signaling pathway	KEGG PATHWAY	oas04660	19	108	0.532972028838	1.0	ENSOARG00000006076|ENSOARG00000014239|ENSOARG00000007807|ENSOARG00000007664|ENSOARG00000012718|ENSOARG00000009960|ENSOARG00000003246|ENSOARG00000013462|ENSOARG00000018185|ENSOARG00000006292|ENSOARG00000015529|ENSOARG00000002988|ENSOARG00000005870|ENSOARG00000018633|ENSOARG00000003167|ENSOARG00000004983|ENSOARG00000013006|ENSOARG00000004215|ENSOARG00000004058	http://www.genome.jp/kegg-bin/show_pathway?oas04660/oas:101115485%09red/oas:101111546%09red/oas:101108228%09red/oas:101107882%09red/oas:101107354%09red/oas:101118462%09red/oas:100302082%09red/oas:101105277%09red/oas:100294652%09red/oas:101117348%09red/oas:101121455%09red/oas:101123635%09red/oas:101108097%09red/oas:780484%09red/oas:443342%09red/oas:101107332%09red/oas:101117211%09red/oas:101119239…
Ubiquitin mediated proteolysis	KEGG PATHWAY	oas04120	26	149	0.541852725608	1.0	ENSOARG00000013520|ENSOARG00000015779|ENSOARG00000004571|ENSOARG00000004533|ENSOARG00000010988|ENSOARG00000006223|ENSOARG00000003653|ENSOARG00000007377|ENSOARG00000007392|ENSOARG00000000110|ENSOARG00000004788|ENSOARG00000005399|ENSOARG00000016335|ENSOARG00000005170|ENSOARG00000007255|ENSOARG00000005094|ENSOARG00000013821|ENSOARG00000008672|ENSOARG00000004615|ENSOARG00000008074|ENSOARG00000012951|…	http://www.genome.jp/kegg-bin/show_pathway?oas04120/oas:101112931%09red/oas:101112260%09red/oas:101103032%09red/oas:101112440%09red/oas:101115735%09red/oas:101109483%09red/oas:101113845%09red/oas:101111128%09red/oas:101103370%09red/oas:101107962%09red/oas:101122748%09red/oas:101119145%09red/oas:101116396%09red/oas:101121218%09red/oas:101106122%09red/oas:101108081%09red/oas:101123528%09red/oas:101…
Fanconi anemia pathway	KEGG PATHWAY	oas03460	9	51	0.548355824725	1.0	ENSOARG00000015764|ENSOARG00000018545|ENSOARG00000009429|ENSOARG00000002069|ENSOARG00000016550|ENSOARG00000015456|ENSOARG00000000099|ENSOARG00000014579|ENSOARG00000011804	http://www.genome.jp/kegg-bin/show_pathway?oas03460/oas:101123086%09red/oas:101108344%09red/oas:101123188%09red/oas:101104415%09red/oas:101109236%09red/oas:101102646%09red/oas:101111995%09red/oas:101106113%09red/oas:101120422%09red
Epstein-Barr virus infection	KEGG PATHWAY	oas05169	34	196	0.551798530345	1.0	ENSOARG00000018075|ENSOARG00000013520|ENSOARG00000009395|ENSOARG00000012718|ENSOARG00000013462|ENSOARG00000014069|ENSOARG00000004978|ENSOARG00000002149|ENSOARG00000006292|ENSOARG00000007807|ENSOARG00000005870|ENSOARG00000006902|ENSOARG00000001260|ENSOARG00000015554|ENSOARG00000016991|ENSOARG00000007664|ENSOARG00000005469|ENSOARG00000003246|ENSOARG00000002988|ENSOARG00000013006|ENSOARG00000006476|…	http://www.genome.jp/kegg-bin/show_pathway?oas05169/oas:101117248%09red/oas:101118462%09red/oas:101121455%09red/oas:101103692%09red/oas:443342%09red/oas:101122459%09red/oas:101107895%09red/oas:101103642%09red/oas:101109483%09red/oas:101117348%09red/oas:100194428%09red/oas:100171394%09red/oas:101113686%09red/oas:100036758%09red/oas:494436%09red/oas:101112844%09red/oas:100294652%09red/oas:100302082…
Glycosphingolipid biosynthesis - ganglio series	KEGG PATHWAY	oas00604	3	16	0.554807554967	1.0	ENSOARG00000005371|ENSOARG00000003330|ENSOARG00000005098	http://www.genome.jp/kegg-bin/show_pathway?oas00604/oas:101122606%09red/oas:101114207%09red/oas:101110108%09red
Proximal tubule bicarbonate reclamation	KEGG PATHWAY	oas04964	4	22	0.55698340357	1.0	ENSOARG00000007775|ENSOARG00000015862|ENSOARG00000012954|ENSOARG00000008251	http://www.genome.jp/kegg-bin/show_pathway?oas04964/oas:494437%09red/oas:101103751%09red/oas:442999%09red/oas:101113341%09red
Cysteine and methionine metabolism	KEGG PATHWAY	oas00270	7	40	0.564485725298	1.0	ENSOARG00000004690|ENSOARG00000009354|ENSOARG00000013650|ENSOARG00000015380|ENSOARG00000008222|ENSOARG00000004734|ENSOARG00000012426	http://www.genome.jp/kegg-bin/show_pathway?oas00270/oas:101120663%09red/oas:101118747%09red/oas:443091%09red/oas:100500777%09red/oas:443549%09red/oas:101112500%09red/oas:101104463%09red
Notch signaling pathway	KEGG PATHWAY	oas04330	9	52	0.569413363682	1.0	ENSOARG00000007699|ENSOARG00000006843|ENSOARG00000010809|ENSOARG00000002484|ENSOARG00000005108|ENSOARG00000004992|ENSOARG00000000357|ENSOARG00000011683|ENSOARG00000010918	http://www.genome.jp/kegg-bin/show_pathway?oas04330/oas:101117599%09red/oas:101109123%09red/oas:101121042%09red/oas:101120009%09red/oas:101110361%09red/oas:101117853%09red/oas:101115416%09red/oas:101123600%09red/oas:101112372%09red
Prolactin signaling pathway	KEGG PATHWAY	oas04917	14	82	0.580731212944	1.0	ENSOARG00000006076|ENSOARG00000007664|ENSOARG00000010741|ENSOARG00000012718|ENSOARG00000018185|ENSOARG00000013462|ENSOARG00000007807|ENSOARG00000015529|ENSOARG00000005870|ENSOARG00000015078|ENSOARG00000013006|ENSOARG00000000809|ENSOARG00000008172|ENSOARG00000018964	http://www.genome.jp/kegg-bin/show_pathway?oas04917/oas:101115485%09red/oas:443419%09red/oas:101108228%09red/oas:100294652%09red/oas:101118462%09red/oas:101121455%09red/oas:443136%09red/oas:101111546%09red/oas:101117348%09red/oas:101123635%09red/oas:100194428%09red/oas:100127213%09red/oas:101122961%09red/oas:100913151%09red
Apoptosis	KEGG PATHWAY	oas04210	15	88	0.582830298636	1.0	ENSOARG00000006076|ENSOARG00000018468|ENSOARG00000007664|ENSOARG00000012718|ENSOARG00000003246|ENSOARG00000013462|ENSOARG00000007807|ENSOARG00000012444|ENSOARG00000005870|ENSOARG00000005091|ENSOARG00000006476|ENSOARG00000001215|ENSOARG00000009701|ENSOARG00000005842|ENSOARG00000004058	http://www.genome.jp/kegg-bin/show_pathway?oas04210/oas:101111546%09red/oas:101114715%09red/oas:100294652%09red/oas:101118462%09red/oas:101110953%09red/oas:101121455%09red/oas:100216463%09red/oas:443094%09red/oas:101117348%09red/oas:443059%09red/oas:101119820%09red/oas:780484%09red/oas:101107332%09red/oas:101108228%09red/oas:101116783%09red
Pyruvate metabolism	KEGG PATHWAY	oas00620	7	41	0.587958735833	1.0	ENSOARG00000016597|ENSOARG00000004257|ENSOARG00000013650|ENSOARG00000016430|ENSOARG00000006624|ENSOARG00000010650|ENSOARG00000000829	http://www.genome.jp/kegg-bin/show_pathway?oas00620/oas:101113118%09red/oas:101102434%09red/oas:101116511%09red/oas:443091%09red/oas:780456%09red/oas:443186%09red/oas:101114816%09red
Biosynthesis of unsaturated fatty acids	KEGG PATHWAY	oas01040	4	23	0.588336590839	1.0	ENSOARG00000013845|ENSOARG00000012922|ENSOARG00000004328|ENSOARG00000012566	http://www.genome.jp/kegg-bin/show_pathway?oas01040/oas:101121789%09red/oas:101118274%09red/oas:101119642%09red/oas:101108615%09red
Aminoacyl-tRNA biosynthesis	KEGG PATHWAY	oas00970	8	48	0.610247438453	1.0	ENSOARG00000018718|ENSOARG00000013003|ENSOARG00000005239|ENSOARG00000005286|ENSOARG00000010595|ENSOARG00000004355|ENSOARG00000010844|ENSOARG00000009761	http://www.genome.jp/kegg-bin/show_pathway?oas00970/oas:101120705%09red/oas:101106890%09red/oas:101114460%09red/oas:101112906%09red/oas:101119512%09red/oas:101114732%09red/oas:678684%09red/oas:101102338%09red
Taste transduction	KEGG PATHWAY	oas04742	6	36	0.61200312276	1.0	ENSOARG00000012593|ENSOARG00000016562|ENSOARG00000001850|ENSOARG00000016612|ENSOARG00000002880|ENSOARG00000006476	http://www.genome.jp/kegg-bin/show_pathway?oas04742/oas:100170326%09red/oas:101121535%09red/oas:101119861%09red/oas:443094%09red/oas:101104166%09red/oas:101115640%09red
Phenylalanine, tyrosine and tryptophan biosynthesis	KEGG PATHWAY	oas00400	1	5	0.620730477394	1.0	ENSOARG00000012426	http://www.genome.jp/kegg-bin/show_pathway?oas00400/oas:101118747%09red
Nitrogen metabolism	KEGG PATHWAY	oas00910	3	18	0.625686169528	1.0	ENSOARG00000009222|ENSOARG00000002341|ENSOARG00000012954	http://www.genome.jp/kegg-bin/show_pathway?oas00910/oas:101104929%09red/oas:101117861%09red/oas:101113341%09red
Ether lipid metabolism	KEGG PATHWAY	oas00565	8	49	0.631017265565	1.0	ENSOARG00000007378|ENSOARG00000000994|ENSOARG00000016205|ENSOARG00000020474|ENSOARG00000020466|ENSOARG00000005510|ENSOARG00000007926|ENSOARG00000007935	http://www.genome.jp/kegg-bin/show_pathway?oas00565/oas:101111472%09red/oas:101108718%09red/oas:101111661%09red/oas:101120062%09red/oas:101102020%09red/oas:101102006%09red/oas:101115878%09red/oas:101116150%09red
Nucleotide excision repair	KEGG PATHWAY	oas03420	7	43	0.632910612516	1.0	ENSOARG00000008074|ENSOARG00000000732|ENSOARG00000013693|ENSOARG00000008227|ENSOARG00000011716|ENSOARG00000009857|ENSOARG00000010629	http://www.genome.jp/kegg-bin/show_pathway?oas03420/oas:101117012%09red/oas:101119145%09red/oas:101109650%09red/oas:101116176%09red/oas:101116341%09red/oas:101106122%09red/oas:100302545%09red
Other types of O-glycan biosynthesis	KEGG PATHWAY	oas00514	5	31	0.640155372844	1.0	ENSOARG00000010336|ENSOARG00000011201|ENSOARG00000006412|ENSOARG00000004992|ENSOARG00000002382	http://www.genome.jp/kegg-bin/show_pathway?oas00514/oas:101117114%09red/oas:101115810%09red/oas:101112372%09red/oas:101110065%09red/oas:101102248%09red
Toll-like receptor signaling pathway	KEGG PATHWAY	oas04620	17	104	0.644767974297	1.0	ENSOARG00000006076|ENSOARG00000018468|ENSOARG00000007664|ENSOARG00000012718|ENSOARG00000004978|ENSOARG00000003246|ENSOARG00000003908|ENSOARG00000007807|ENSOARG00000015529|ENSOARG00000002988|ENSOARG00000005870|ENSOARG00000018185|ENSOARG00000004055|ENSOARG00000018868|ENSOARG00000013462|ENSOARG00000013006|ENSOARG00000004058	http://www.genome.jp/kegg-bin/show_pathway?oas04620/oas:101105408%09red/oas:101115485%09red/oas:101111546%09red/oas:100302082%09red/oas:100294652%09red/oas:101118462%09red/oas:101121455%09red/oas:101117348%09red/oas:101123635%09red/oas:780484%09red/oas:100194428%09red/oas:101107332%09red/oas:101104595%09red/oas:101111035%09red/oas:101108228%09red/oas:101116783%09red/oas:100036758%09red
Antigen processing and presentation	KEGG PATHWAY	oas04612	13	82	0.675804951116	1.0	ENSOARG00000018075|ENSOARG00000009552|ENSOARG00000009395|ENSOARG00000000844|ENSOARG00000014069|ENSOARG00000002418|ENSOARG00000013291|ENSOARG00000007834|ENSOARG00000008800|ENSOARG00000016257|ENSOARG00000002217|ENSOARG00000000142|ENSOARG00000007573	http://www.genome.jp/kegg-bin/show_pathway?oas04612/oas:494436%09red/oas:100534647%09red/oas:101109491%09red/oas:101108962%09red/oas:101123656%09red/oas:101112844%09red/oas:101123451%09red/oas:100171394%09red/oas:101105609%09red/oas:101104523%09red
Fatty acid biosynthesis	KEGG PATHWAY	oas00061	2	13	0.67840049152	1.0	ENSOARG00000016430|ENSOARG00000000829	http://www.genome.jp/kegg-bin/show_pathway?oas00061/oas:101114816%09red/oas:443186%09red
Amyotrophic lateral sclerosis (ALS)	KEGG PATHWAY	oas05014	9	58	0.685338015557	1.0	ENSOARG00000000337|ENSOARG00000017205|ENSOARG00000009701|ENSOARG00000005663|ENSOARG00000012444|ENSOARG00000013006|ENSOARG00000009425|ENSOARG00000006222|ENSOARG00000012035	http://www.genome.jp/kegg-bin/show_pathway?oas05014/oas:101110953%09red/oas:443059%09red/oas:100240715%09red/oas:101106989%09red/oas:101102915%09red/oas:100194428%09red/oas:443271%09red/oas:101121018%09red/oas:443272%09red
Renin-angiotensin system	KEGG PATHWAY	oas04614	3	20	0.688388056878	1.0	ENSOARG00000012958|ENSOARG00000013090|ENSOARG00000013488	http://www.genome.jp/kegg-bin/show_pathway?oas04614/oas:554335%09red/oas:101119557%09red
Citrate cycle (TCA cycle)	KEGG PATHWAY	oas00020	5	33	0.688531730753	1.0	ENSOARG00000008171|ENSOARG00000015619|ENSOARG00000013650|ENSOARG00000012014|ENSOARG00000017829	http://www.genome.jp/kegg-bin/show_pathway?oas00020/oas:654404%09red/oas:100036762%09red/oas:443091%09red/oas:101102843%09red/oas:101113602%09red
Collecting duct acid secretion	KEGG PATHWAY	oas04966	4	27	0.699733048055	1.0	ENSOARG00000002996|ENSOARG00000014581|ENSOARG00000007821|ENSOARG00000012954	http://www.genome.jp/kegg-bin/show_pathway?oas04966/oas:101114627%09red/oas:101108509%09red/oas:101113341%09red/oas:101113184%09red
Glycerolipid metabolism	KEGG PATHWAY	oas00561	9	59	0.70265839819	1.0	ENSOARG00000005578|ENSOARG00000007414|ENSOARG00000002355|ENSOARG00000004007|ENSOARG00000010650|ENSOARG00000004773|ENSOARG00000005510|ENSOARG00000002204|ENSOARG00000010081	http://www.genome.jp/kegg-bin/show_pathway?oas00561/oas:101111679%09red/oas:101106450%09red/oas:101112654%09red/oas:101116511%09red/oas:101102020%09red/oas:101122246%09red/oas:101120824%09red/oas:101114312%09red/oas:101123258%09red
Purine metabolism	KEGG PATHWAY	oas00230	28	175	0.703521517183	1.0	ENSOARG00000013693|ENSOARG00000003337|ENSOARG00000015554|ENSOARG00000003953|ENSOARG00000017199|ENSOARG00000017022|ENSOARG00000013072|ENSOARG00000004847|ENSOARG00000013527|ENSOARG00000011243|ENSOARG00000007096|ENSOARG00000009486|ENSOARG00000016237|ENSOARG00000005957|ENSOARG00000004166|ENSOARG00000002932|ENSOARG00000010629|ENSOARG00000003222|ENSOARG00000013382|ENSOARG00000010252|ENSOARG00000010375|…	http://www.genome.jp/kegg-bin/show_pathway?oas00230/oas:101112698%09red/oas:101103692%09red/oas:101102089%09red/oas:101117327%09red/oas:101119152%09red/oas:101122612%09red/oas:101109482%09red/oas:101105363%09red/oas:101120932%09red/oas:101117505%09red/oas:101117012%09red/oas:101121508%09red/oas:101103928%09red/oas:101106088%09red/oas:101122401%09red/oas:100302085%09red/oas:101106040%09red/oas:101…
TGF-beta signaling pathway	KEGG PATHWAY	oas04350	12	78	0.707806193469	1.0	ENSOARG00000018738|ENSOARG00000014726|ENSOARG00000014930|ENSOARG00000002484|ENSOARG00000014624|ENSOARG00000015529|ENSOARG00000018276|ENSOARG00000000110|ENSOARG00000008441|ENSOARG00000017264|ENSOARG00000008819|ENSOARG00000017723	http://www.genome.jp/kegg-bin/show_pathway?oas04350/oas:101115485%09red/oas:101111566%09red/oas:101102442%09red/oas:101117688%09red/oas:101103370%09red/oas:443169%09red/oas:101108511%09red/oas:443172%09red/oas:101117516%09red/oas:443174%09red/oas:101123600%09red/oas:494191%09red
Carbon metabolism	KEGG PATHWAY	oas01200	17	109	0.710867874301	1.0	ENSOARG00000008756|ENSOARG00000004502|ENSOARG00000004257|ENSOARG00000008171|ENSOARG00000006093|ENSOARG00000013650|ENSOARG00000013118|ENSOARG00000016713|ENSOARG00000015619|ENSOARG00000012014|ENSOARG00000003252|ENSOARG00000004442|ENSOARG00000006624|ENSOARG00000005491|ENSOARG00000013790|ENSOARG00000012426|ENSOARG00000004237	http://www.genome.jp/kegg-bin/show_pathway?oas01200/oas:443211%09red/oas:100036759%09red/oas:101118747%09red/oas:101119209%09red/oas:101102843%09red/oas:101113602%09red/oas:101102434%09red/oas:101114124%09red/oas:101119850%09red/oas:101108592%09red/oas:443091%09red/oas:101112991%09red/oas:100036762%09red/oas:101112413%09red/oas:780456%09red/oas:101107229%09red/oas:100135441%09red
Folate biosynthesis	KEGG PATHWAY	oas00790	2	14	0.713179555732	1.0	ENSOARG00000000480|ENSOARG00000010350	http://www.genome.jp/kegg-bin/show_pathway?oas00790/oas:101106721%09red/oas:101116833%09red
Sphingolipid metabolism	KEGG PATHWAY	oas00600	7	47	0.713805031101	1.0	ENSOARG00000018629|ENSOARG00000002797|ENSOARG00000018205|ENSOARG00000005096|ENSOARG00000003422|ENSOARG00000005510|ENSOARG00000010892	http://www.genome.jp/kegg-bin/show_pathway?oas00600/oas:101113069%09red/oas:101111726%09red/oas:101105047%09red/oas:101102020%09red/oas:101119496%09red/oas:101107627%09red/oas:100307047%09red
Terpenoid backbone biosynthesis	KEGG PATHWAY	oas00900	3	21	0.716633856723	1.0	ENSOARG00000013010|ENSOARG00000008536|ENSOARG00000011026	http://www.genome.jp/kegg-bin/show_pathway?oas00900/oas:101106706%09red/oas:101107239%09red/oas:101118959%09red
PI3K-Akt signaling pathway	KEGG PATHWAY	oas04151	58	356	0.719818493647	1.0	ENSOARG00000006538|ENSOARG00000014202|ENSOARG00000013521|ENSOARG00000002427|ENSOARG00000013453|ENSOARG00000001850|ENSOARG00000010669|ENSOARG00000005642|ENSOARG00000002682|ENSOARG00000016044|ENSOARG00000008389|ENSOARG00000020950|ENSOARG00000014559|ENSOARG00000006115|ENSOARG00000013638|ENSOARG00000004871|ENSOARG00000000498|ENSOARG00000018483|ENSOARG00000012718|ENSOARG00000012860|ENSOARG00000007807|…	http://www.genome.jp/kegg-bin/show_pathway?oas04151/oas:101104166%09red/oas:101117435%09red/oas:101118462%09red/oas:101110953%09red/oas:101121455%09red/oas:443515%09red/oas:443431%09red/oas:101123635%09red/oas:443435%09red/oas:101116844%09red/oas:443302%09red/oas:101109832%09red/oas:101116840%09red/oas:101114307%09red/oas:443245%09red/oas:101105162%09red/oas:100147798%09red/oas:100820740%09red/oa…
Butanoate metabolism	KEGG PATHWAY	oas00650	4	28	0.723896855949	1.0	ENSOARG00000017489|ENSOARG00000012794|ENSOARG00000005228|ENSOARG00000013118	http://www.genome.jp/kegg-bin/show_pathway?oas00650/oas:101105462%09red/oas:101119850%09red/oas:101120131%09red/oas:101114977%09red
Lysine degradation	KEGG PATHWAY	oas00310	8	54	0.725005224373	1.0	ENSOARG00000001447|ENSOARG00000015690|ENSOARG00000012777|ENSOARG00000014177|ENSOARG00000015084|ENSOARG00000005193|ENSOARG00000003417|ENSOARG00000010650	http://www.genome.jp/kegg-bin/show_pathway?oas00310/oas:101112880%09red/oas:101103648%09red/oas:101115739%09red/oas:101115617%09red/oas:101121261%09red/oas:101116511%09red/oas:101105467%09red/oas:101121812%09red
Fatty acid metabolism	KEGG PATHWAY	oas01212	7	48	0.732022285616	1.0	ENSOARG00000016430|ENSOARG00000000779|ENSOARG00000013118|ENSOARG00000013845|ENSOARG00000012922|ENSOARG00000004328|ENSOARG00000000829	http://www.genome.jp/kegg-bin/show_pathway?oas01212/oas:101112855%09red/oas:101119850%09red/oas:101108615%09red/oas:101118274%09red/oas:443186%09red/oas:101119642%09red/oas:101114816%09red
Linoleic acid metabolism	KEGG PATHWAY	oas00591	5	35	0.732279186965	1.0	ENSOARG00000000042|ENSOARG00000020474|ENSOARG00000020466|ENSOARG00000007935|ENSOARG00000000994	http://www.genome.jp/kegg-bin/show_pathway?oas00591/oas:101116150%09red/oas:101115878%09red/oas:101120062%09red/oas:101111472%09red/oas:100568285%09red
Natural killer cell mediated cytotoxicity	KEGG PATHWAY	oas04650	16	105	0.73731945789	1.0	ENSOARG00000014239|ENSOARG00000007664|ENSOARG00000002990|ENSOARG00000015686|ENSOARG00000003167|ENSOARG00000008988|ENSOARG00000000873|ENSOARG00000015529|ENSOARG00000005870|ENSOARG00000018185|ENSOARG00000004983|ENSOARG00000013462|ENSOARG00000004215|ENSOARG00000017631|ENSOARG00000000247|ENSOARG00000001674	http://www.genome.jp/kegg-bin/show_pathway?oas04650/oas:101115485%09red/oas:101118410%09red/oas:101111546%09red/oas:101119239%09red/oas:101105277%09red/oas:101117348%09red/oas:101121455%09red/oas:101123635%09red/oas:101108097%09red/oas:101108034%09red/oas:101107354%09red/oas:101105258%09red/oas:101110074%09red/oas:101122126%09red/oas:101116423%09red
Glycosaminoglycan biosynthesis - keratan sulfate	KEGG PATHWAY	oas00533	2	15	0.74474202869	1.0	ENSOARG00000005371|ENSOARG00000005098	http://www.genome.jp/kegg-bin/show_pathway?oas00533/oas:101122606%09red/oas:101114207%09red
Starch and sucrose metabolism	KEGG PATHWAY	oas00500	7	49	0.749418692354	1.0	ENSOARG00000007168|ENSOARG00000011262|ENSOARG00000004502|ENSOARG00000003252|ENSOARG00000002285|ENSOARG00000014980|ENSOARG00000005491	http://www.genome.jp/kegg-bin/show_pathway?oas00500/oas:100036759%09red/oas:101103668%09red/oas:101119209%09red/oas:101121692%09red/oas:101113672%09red/oas:101112413%09red/oas:554325%09red
Bladder cancer	KEGG PATHWAY	oas05219	5	36	0.752404677742	1.0	ENSOARG00000018185|ENSOARG00000013821|ENSOARG00000008548|ENSOARG00000015529|ENSOARG00000007908	http://www.genome.jp/kegg-bin/show_pathway?oas05219/oas:101115485%09red/oas:101123635%09red/oas:101103187%09red/oas:100192422%09red/oas:101117526%09red
Cell adhesion molecules (CAMs)	KEGG PATHWAY	oas04514	24	156	0.755397419561	1.0	ENSOARG00000018075|ENSOARG00000009395|ENSOARG00000014069|ENSOARG00000002748|ENSOARG00000014939|ENSOARG00000016062|ENSOARG00000008389|ENSOARG00000016809|ENSOARG00000000498|ENSOARG00000002978|ENSOARG00000008047|ENSOARG00000003085|ENSOARG00000006907|ENSOARG00000016257|ENSOARG00000001849|ENSOARG00000009380|ENSOARG00000010670|ENSOARG00000003261|ENSOARG00000000549|ENSOARG00000016295|ENSOARG00000009552|…	http://www.genome.jp/kegg-bin/show_pathway?oas04514/oas:101102951%09red/oas:101116577%09red/oas:101112759%09red/oas:101108962%09red/oas:101121229%09red/oas:101117049%09red/oas:101109832%09red/oas:101122716%09red/oas:101112529%09red/oas:101117689%09red/oas:100171394%09red/oas:101120588%09red/oas:101108435%09red/oas:101107462%09red/oas:101105609%09red/oas:101116172%09red/oas:101117889%09red/oas:100…
Vitamin B6 metabolism	KEGG PATHWAY	oas00750	1	8	0.766446388147	1.0	ENSOARG00000007695	http://www.genome.jp/kegg-bin/show_pathway?oas00750/oas:101117174%09red
Porphyrin and chlorophyll metabolism	KEGG PATHWAY	oas00860	5	37	0.771377860848	1.0	ENSOARG00000006209|ENSOARG00000011550|ENSOARG00000005202|ENSOARG00000016428|ENSOARG00000014942	http://www.genome.jp/kegg-bin/show_pathway?oas00860/oas:101114057%09red/oas:101105869%09red/oas:101112853%09red/oas:101105425%09red/oas:101115248%09red
Fatty acid elongation	KEGG PATHWAY	oas00062	3	24	0.789437667798	1.0	ENSOARG00000004328|ENSOARG00000000779|ENSOARG00000012566	http://www.genome.jp/kegg-bin/show_pathway?oas00062/oas:101121789%09red/oas:101112855%09red/oas:101118274%09red
NOD-like receptor signaling pathway	KEGG PATHWAY	oas04621	7	52	0.796712477484	1.0	ENSOARG00000001650|ENSOARG00000012718|ENSOARG00000003246|ENSOARG00000015529|ENSOARG00000013006|ENSOARG00000017441|ENSOARG00000004058	http://www.genome.jp/kegg-bin/show_pathway?oas04621/oas:101115485%09red/oas:780484%09red/oas:100194428%09red/oas:101107332%09red/oas:101116939%09red/oas:101108228%09red/oas:780465%09red
2-Oxocarboxylic acid metabolism	KEGG PATHWAY	oas01210	2	17	0.798975198459	1.0	ENSOARG00000012014|ENSOARG00000012426	http://www.genome.jp/kegg-bin/show_pathway?oas01210/oas:101118747%09red/oas:101102843%09red
Selenocompound metabolism	KEGG PATHWAY	oas00450	2	17	0.798975198459	1.0	ENSOARG00000017885|ENSOARG00000008041	http://www.genome.jp/kegg-bin/show_pathway?oas00450/oas:101121885%09red/oas:101117116%09red
Type I diabetes mellitus	KEGG PATHWAY	oas04940	8	59	0.801378585987	1.0	ENSOARG00000018075|ENSOARG00000009552|ENSOARG00000009395|ENSOARG00000002990|ENSOARG00000007536|ENSOARG00000014069|ENSOARG00000016153|ENSOARG00000016257	http://www.genome.jp/kegg-bin/show_pathway?oas04940/oas:101108034%09red/oas:101108962%09red/oas:101105609%09red/oas:101118440%09red/oas:443028%09red/oas:100171394%09red
Circadian rhythm	KEGG PATHWAY	oas04710	4	32	0.806053908815	1.0	ENSOARG00000018911|ENSOARG00000004505|ENSOARG00000000583|ENSOARG00000016829	http://www.genome.jp/kegg-bin/show_pathway?oas04710/oas:100171396%09red/oas:443259%09red/oas:101104483%09red/oas:100174984%09red
Regulation of autophagy	KEGG PATHWAY	oas04140	4	32	0.806053908815	1.0	ENSOARG00000003070|ENSOARG00000018450|ENSOARG00000006493|ENSOARG00000013499	http://www.genome.jp/kegg-bin/show_pathway?oas04140/oas:101117701%09red/oas:101113390%09red/oas:101103839%09red/oas:101119510%09red
Nicotinate and nicotinamide metabolism	KEGG PATHWAY	oas00760	3	25	0.809968605929	1.0	ENSOARG00000000968|ENSOARG00000002033|ENSOARG00000011243	http://www.genome.jp/kegg-bin/show_pathway?oas00760/oas:101121951%09red/oas:101121440%09red/oas:101104592%09red
Dorso-ventral axis formation	KEGG PATHWAY	oas04320	3	25	0.809968605929	1.0	ENSOARG00000018185|ENSOARG00000003172|ENSOARG00000015529	http://www.genome.jp/kegg-bin/show_pathway?oas04320/oas:101115485%09red/oas:101123635%09red/oas:101113126%09red
Pyrimidine metabolism	KEGG PATHWAY	oas00240	14	99	0.811275593597	1.0	ENSOARG00000017885|ENSOARG00000008041|ENSOARG00000013693|ENSOARG00000014074|ENSOARG00000003222|ENSOARG00000018215|ENSOARG00000015554|ENSOARG00000010252|ENSOARG00000009486|ENSOARG00000005654|ENSOARG00000005266|ENSOARG00000002061|ENSOARG00000010629|ENSOARG00000011243	http://www.genome.jp/kegg-bin/show_pathway?oas00240/oas:101119507%09red/oas:101117012%09red/oas:101121885%09red/oas:101103692%09red/oas:101115604%09red/oas:101121951%09red/oas:101107953%09red/oas:101106040%09red/oas:101116176%09red/oas:101122609%09red/oas:101107607%09red/oas:101119152%09red/oas:101117116%09red/oas:101122612%09red
Synaptic vesicle cycle	KEGG PATHWAY	oas04721	9	67	0.818573206853	1.0	ENSOARG00000008291|ENSOARG00000018252|ENSOARG00000011143|ENSOARG00000013514|ENSOARG00000004540|ENSOARG00000002996|ENSOARG00000014581|ENSOARG00000017183|ENSOARG00000011245	http://www.genome.jp/kegg-bin/show_pathway?oas04721/oas:443479%09red/oas:101104796%09red/oas:101113184%09red/oas:101119072%09red/oas:101107363%09red/oas:101121898%09red/oas:101115027%09red/oas:101108509%09red/oas:101108595%09red
Protein processing in endoplasmic reticulum	KEGG PATHWAY	oas04141	26	176	0.820107740056	1.0	ENSOARG00000010156|ENSOARG00000015194|ENSOARG00000004571|ENSOARG00000016964|ENSOARG00000012444|ENSOARG00000012344|ENSOARG00000000337|ENSOARG00000004615|ENSOARG00000009581|ENSOARG00000004788|ENSOARG00000018402|ENSOARG00000010067|ENSOARG00000002988|ENSOARG00000016856|ENSOARG00000011461|ENSOARG00000008800|ENSOARG00000017617|ENSOARG00000005237|ENSOARG00000012951|ENSOARG00000007189|ENSOARG00000001607|…	http://www.genome.jp/kegg-bin/show_pathway?oas04141/oas:497274%09red/oas:101111474%09red/oas:101112978%09red/oas:101120191%09red/oas:101121123%09red/oas:443062%09red/oas:101111799%09red/oas:101121446%09red/oas:101102415%09red/oas:101103353%09red/oas:101101912%09red/oas:494436%09red/oas:101112844%09red/oas:100302082%09red/oas:101121018%09red/oas:101108591%09red/oas:443059%09red/oas:101121218%09red…
Vasopressin-regulated water reabsorption	KEGG PATHWAY	oas04962	6	47	0.822291808382	1.0	ENSOARG00000003064|ENSOARG00000016562|ENSOARG00000010722|ENSOARG00000006476|ENSOARG00000002932|ENSOARG00000011544	http://www.genome.jp/kegg-bin/show_pathway?oas04962/oas:101122156%09red/oas:443094%09red/oas:101122401%09red/oas:101113586%09red/oas:101102427%09red/oas:101115640%09red
Valine, leucine and isoleucine degradation	KEGG PATHWAY	oas00280	6	47	0.822291808382	1.0	ENSOARG00000020216|ENSOARG00000004442|ENSOARG00000013118|ENSOARG00000005228|ENSOARG00000020219|ENSOARG00000010650	http://www.genome.jp/kegg-bin/show_pathway?oas00280/oas:101119850%09red/oas:101112991%09red/oas:101105462%09red/oas:101113856%09red/oas:101116511%09red
Primary immunodeficiency	KEGG PATHWAY	oas05340	4	33	0.823161770623	1.0	ENSOARG00000007573|ENSOARG00000004166|ENSOARG00000007320|ENSOARG00000004058	http://www.genome.jp/kegg-bin/show_pathway?oas05340/oas:101111241%09red/oas:101106352%09red/oas:101109491%09red/oas:101107332%09red
Allograft rejection	KEGG PATHWAY	oas05330	7	54	0.824265932654	1.0	ENSOARG00000018075|ENSOARG00000009552|ENSOARG00000009395|ENSOARG00000002990|ENSOARG00000006292|ENSOARG00000014069|ENSOARG00000016257	http://www.genome.jp/kegg-bin/show_pathway?oas05330/oas:100171394%09red/oas:101105609%09red/oas:443342%09red/oas:101108034%09red/oas:101108962%09red
One carbon pool by folate	KEGG PATHWAY	oas00670	2	19	0.842727170389	1.0	ENSOARG00000006377|ENSOARG00000003065	http://www.genome.jp/kegg-bin/show_pathway?oas00670/oas:100913154%09red/oas:101102245%09red
Graft-versus-host disease	KEGG PATHWAY	oas05332	6	49	0.84856657839	1.0	ENSOARG00000018075|ENSOARG00000009552|ENSOARG00000009395|ENSOARG00000002990|ENSOARG00000014069|ENSOARG00000016257	http://www.genome.jp/kegg-bin/show_pathway?oas05332/oas:100171394%09red/oas:101105609%09red/oas:101108962%09red/oas:101108034%09red
Autoimmune thyroid disease	KEGG PATHWAY	oas05320	8	63	0.850014310887	1.0	ENSOARG00000018075|ENSOARG00000009552|ENSOARG00000009395|ENSOARG00000002990|ENSOARG00000006292|ENSOARG00000014069|ENSOARG00000000833|ENSOARG00000016257	http://www.genome.jp/kegg-bin/show_pathway?oas05320/oas:101108034%09red/oas:101108962%09red/oas:101105609%09red/oas:101116464%09red/oas:100171394%09red/oas:443342%09red
PPAR signaling pathway	KEGG PATHWAY	oas03320	9	70	0.851880649548	1.0	ENSOARG00000018177|ENSOARG00000014043|ENSOARG00000006055|ENSOARG00000003877|ENSOARG00000018633|ENSOARG00000011785|ENSOARG00000013845|ENSOARG00000012922|ENSOARG00000012053	http://www.genome.jp/kegg-bin/show_pathway?oas03320/oas:101121460%09red/oas:101108178%09red/oas:101119853%09red/oas:101117625%09red/oas:101117211%09red/oas:101115230%09red/oas:101108615%09red/oas:101120689%09red/oas:101119642%09red
Cardiac muscle contraction	KEGG PATHWAY	oas04260	11	84	0.856772035027	1.0	ENSOARG00000020797|ENSOARG00000017677|ENSOARG00000016200|ENSOARG00000008251|ENSOARG00000001811|ENSOARG00000004138|ENSOARG00000010594|ENSOARG00000015817|ENSOARG00000017449|ENSOARG00000016292|ENSOARG00000009120	http://www.genome.jp/kegg-bin/show_pathway?oas04260/oas:101115165%09red/oas:101106371%09red/oas:101105970%09red/oas:101103751%09red/oas:101121961%09red/oas:101123550%09red/oas:100145865%09red/oas:101108767%09red/oas:101104552%09red/oas:101121811%09red/oas:101110347%09red
Mineral absorption	KEGG PATHWAY	oas04978	6	50	0.860464324714	1.0	ENSOARG00000015862|ENSOARG00000016443|ENSOARG00000009040|ENSOARG00000008251|ENSOARG00000004666|ENSOARG00000016910	http://www.genome.jp/kegg-bin/show_pathway?oas04978/oas:494437%09red/oas:101117015%09red/oas:443451%09red/oas:101103751%09red/oas:101112676%09red/oas:100137068%09red
p53 signaling pathway	KEGG PATHWAY	oas04115	10	78	0.863606863469	1.0	ENSOARG00000002104|ENSOARG00000001792|ENSOARG00000002124|ENSOARG00000012444|ENSOARG00000009701|ENSOARG00000002924|ENSOARG00000004318|ENSOARG00000013821|ENSOARG00000017283|ENSOARG00000000612	http://www.genome.jp/kegg-bin/show_pathway?oas04115/oas:101111121%09red/oas:101110583%09red/oas:100147798%09red/oas:101110953%09red/oas:443059%09red/oas:101117595%09red/oas:100216432%09red/oas:101115088%09red/oas:101103187%09red/oas:101113683%09red
Alanine, aspartate and glutamate metabolism	KEGG PATHWAY	oas00250	4	36	0.86711394541	1.0	ENSOARG00000007702|ENSOARG00000003953|ENSOARG00000005228|ENSOARG00000012426	http://www.genome.jp/kegg-bin/show_pathway?oas00250/oas:101118747%09red/oas:101109095%09red/oas:101105462%09red/oas:101103928%09red
DNA replication	KEGG PATHWAY	oas03030	4	36	0.86711394541	1.0	ENSOARG00000006991|ENSOARG00000013693|ENSOARG00000010629|ENSOARG00000005654	http://www.genome.jp/kegg-bin/show_pathway?oas03030/oas:101116097%09red/oas:101106040%09red/oas:101117012%09red/oas:101116176%09red
Base excision repair	KEGG PATHWAY	oas03410	4	36	0.86711394541	1.0	ENSOARG00000013693|ENSOARG00000008197|ENSOARG00000010629|ENSOARG00000000811	http://www.genome.jp/kegg-bin/show_pathway?oas03410/oas:100135697%09red/oas:101117012%09red/oas:101116176%09red/oas:101113866%09red
mRNA surveillance pathway	KEGG PATHWAY	oas03015	13	99	0.870543600131	1.0	ENSOARG00000004578|ENSOARG00000002427|ENSOARG00000013594|ENSOARG00000011318|ENSOARG00000014624|ENSOARG00000005642|ENSOARG00000007848|ENSOARG00000008616|ENSOARG00000018574|ENSOARG00000014798|ENSOARG00000010739|ENSOARG00000015076|ENSOARG00000002983	http://www.genome.jp/kegg-bin/show_pathway?oas03015/oas:101107378%09red/oas:101107598%09red/oas:101102321%09red/oas:101109079%09red/oas:101109622%09red/oas:101102015%09red/oas:101108511%09red/oas:101119264%09red/oas:101108319%09red/oas:101102148%09red/oas:101101925%09red/oas:101117944%09red/oas:101103254%09red
Hepatitis C	KEGG PATHWAY	oas05160	18	132	0.870716927145	1.0	ENSOARG00000006076|ENSOARG00000007664|ENSOARG00000012718|ENSOARG00000015078|ENSOARG00000003246|ENSOARG00000013462|ENSOARG00000007807|ENSOARG00000014624|ENSOARG00000015529|ENSOARG00000014939|ENSOARG00000005870|ENSOARG00000018633|ENSOARG00000019201|ENSOARG00000005642|ENSOARG00000004978|ENSOARG00000013006|ENSOARG00000004058|ENSOARG00000016012	http://www.genome.jp/kegg-bin/show_pathway?oas05160/oas:101115485%09red/oas:101117248%09red/oas:101111546%09red/oas:100294652%09red/oas:101118462%09red/oas:101121455%09red/oas:101121229%09red/oas:101117211%09red/oas:101117348%09red/oas:780484%09red/oas:100194428%09red/oas:101107332%09red/oas:101116656%09red/oas:101108511%09red/oas:101108228%09red/oas:101102148%09red/oas:443136%09red/oas:100036758…
Tryptophan metabolism	KEGG PATHWAY	oas00380	5	44	0.874292968566	1.0	ENSOARG00000003052|ENSOARG00000007161|ENSOARG00000010650|ENSOARG00000014391|ENSOARG00000008426	http://www.genome.jp/kegg-bin/show_pathway?oas00380/oas:101106401%09red/oas:101106765%09red/oas:101121026%09red/oas:101116511%09red/oas:101105012%09red
Maturity onset diabetes of the young	KEGG PATHWAY	oas04950	2	21	0.877649881365	1.0	ENSOARG00000020928|ENSOARG00000016191	http://www.genome.jp/kegg-bin/show_pathway?oas04950/oas:554264%09red/oas:101102397%09red
Riboflavin metabolism	KEGG PATHWAY	oas00740	1	12	0.87765070762	1.0	ENSOARG00000018673	http://www.genome.jp/kegg-bin/show_pathway?oas00740/oas:100820744%09red
Jak-STAT signaling pathway	KEGG PATHWAY	oas04630	23	167	0.886199703092	1.0	ENSOARG00000013462|ENSOARG00000000833|ENSOARG00000010988|ENSOARG00000016044|ENSOARG00000007664|ENSOARG00000007625|ENSOARG00000019201|ENSOARG00000007807|ENSOARG00000005870|ENSOARG00000007451|ENSOARG00000016012|ENSOARG00000000809|ENSOARG00000007507|ENSOARG00000011449|ENSOARG00000007541|ENSOARG00000018964|ENSOARG00000006076|ENSOARG00000002484|ENSOARG00000006292|ENSOARG00000008172|ENSOARG00000012860|…	http://www.genome.jp/kegg-bin/show_pathway?oas04630/oas:101117248%09red/oas:443419%09red/oas:101118462%09red/oas:101121455%09red/oas:101116502%09red/oas:443435%09red/oas:443342%09red/oas:101113174%09red/oas:443302%09red/oas:101122961%09red/oas:100147798%09red/oas:101117348%09red/oas:100127213%09red/oas:100294652%09red/oas:101116464%09red/oas:101116396%09red/oas:101116656%09red/oas:101123600%09red…
Mismatch repair	KEGG PATHWAY	oas03430	2	22	0.892287701787	1.0	ENSOARG00000016550|ENSOARG00000013693	http://www.genome.jp/kegg-bin/show_pathway?oas03430/oas:101117012%09red/oas:101108344%09red
Vitamin digestion and absorption	KEGG PATHWAY	oas04977	2	22	0.892287701787	1.0	ENSOARG00000009955|ENSOARG00000012295	http://www.genome.jp/kegg-bin/show_pathway?oas04977/oas:101110433%09red/oas:101111743%09red
Non-homologous end-joining	KEGG PATHWAY	oas03450	1	13	0.895912486387	1.0	ENSOARG00000011884	http://www.genome.jp/kegg-bin/show_pathway?oas03450/oas:101111377%09red
NF-kappa B signaling pathway	KEGG PATHWAY	oas04064	11	89	0.897099933392	1.0	ENSOARG00000002991|ENSOARG00000018868|ENSOARG00000012718|ENSOARG00000003246|ENSOARG00000004978|ENSOARG00000014831|ENSOARG00000010988|ENSOARG00000001260|ENSOARG00000008988|ENSOARG00000004058|ENSOARG00000007320	http://www.genome.jp/kegg-bin/show_pathway?oas04064/oas:100036758%09red/oas:101111241%09red/oas:101116396%09red/oas:780484%09red/oas:101121145%09red/oas:101107332%09red/oas:101104595%09red/oas:101108228%09red/oas:101112440%09red/oas:101122459%09red/oas:101122126%09red
Thyroid cancer	KEGG PATHWAY	oas05216	3	31	0.900525425348	1.0	ENSOARG00000018185|ENSOARG00000015529|ENSOARG00000003932	http://www.genome.jp/kegg-bin/show_pathway?oas05216/oas:101115485%09red/oas:101123635%09red/oas:101119787%09red
Peroxisome	KEGG PATHWAY	oas04146	10	84	0.910335369472	1.0	ENSOARG00000018365|ENSOARG00000004932|ENSOARG00000009712|ENSOARG00000001541|ENSOARG00000010337|ENSOARG00000012014|ENSOARG00000012922|ENSOARG00000018309|ENSOARG00000012053|ENSOARG00000004211	http://www.genome.jp/kegg-bin/show_pathway?oas04146/oas:101111594%09red/oas:101121460%09red/oas:101102843%09red/oas:101118110%09red/oas:101114102%09red/oas:101114292%09red/oas:101115907%09red/oas:101109295%09red/oas:101122299%09red/oas:101119642%09red
Pertussis	KEGG PATHWAY	oas05133	9	77	0.910770873939	1.0	ENSOARG00000010035|ENSOARG00000007405|ENSOARG00000012718|ENSOARG00000006292|ENSOARG00000015529|ENSOARG00000013006|ENSOARG00000015078|ENSOARG00000017377|ENSOARG00000011513	http://www.genome.jp/kegg-bin/show_pathway?oas05133/oas:101115485%09red/oas:101103693%09red/oas:101121454%09red/oas:443136%09red/oas:101119740%09red/oas:101105432%09red/oas:443342%09red/oas:101108228%09red/oas:100194428%09red
Arginine and proline metabolism	KEGG PATHWAY	oas00330	7	64	0.920624547926	1.0	ENSOARG00000002230|ENSOARG00000003052|ENSOARG00000005080|ENSOARG00000004653|ENSOARG00000012426|ENSOARG00000010650|ENSOARG00000000313	http://www.genome.jp/kegg-bin/show_pathway?oas00330/oas:101110987%09red/oas:101112841%09red/oas:101118747%09red/oas:101105181%09red/oas:101116511%09red/oas:101106401%09red
Protein export	KEGG PATHWAY	oas03060	2	25	0.926986913056	1.0	ENSOARG00000005237|ENSOARG00000015999	http://www.genome.jp/kegg-bin/show_pathway?oas03060/oas:101119503%09red/oas:101114060%09red
Phagosome	KEGG PATHWAY	oas04145	22	169	0.927045796955	1.0	ENSOARG00000018075|ENSOARG00000009395|ENSOARG00000014069|ENSOARG00000002996|ENSOARG00000001174|ENSOARG00000002338|ENSOARG00000007573|ENSOARG00000012901|ENSOARG00000014581|ENSOARG00000016257|ENSOARG00000005237|ENSOARG00000005037|ENSOARG00000008215|ENSOARG00000004002|ENSOARG00000003064|ENSOARG00000003604|ENSOARG00000016681|ENSOARG00000002074|ENSOARG00000018265|ENSOARG00000009552|ENSOARG00000009301|…	http://www.genome.jp/kegg-bin/show_pathway?oas04145/oas:101108509%09red/oas:100145880%09red/oas:101122734%09red/oas:101106452%09red/oas:101113184%09red/oas:101102427%09red/oas:101109491%09red/oas:101116491%09red/oas:101114326%09red/oas:101108962%09red/oas:101105609%09red/oas:101116286%09red/oas:101102949%09red/oas:100171394%09red/oas:101123563%09red/oas:101114060%09red/oas:101118307%09red/oas:101…
Glycine, serine and threonine metabolism	KEGG PATHWAY	oas00260	4	42	0.927507366925	1.0	ENSOARG00000006209|ENSOARG00000003052|ENSOARG00000004027|ENSOARG00000001859	http://www.genome.jp/kegg-bin/show_pathway?oas00260/oas:101106401%09red/oas:101112853%09red/oas:101113086%09red
SNARE interactions in vesicular transport	KEGG PATHWAY	oas04130	3	34	0.929263672199	1.0	ENSOARG00000002338|ENSOARG00000008291|ENSOARG00000021171	http://www.genome.jp/kegg-bin/show_pathway?oas04130/oas:101123563%09red/oas:443479%09red/oas:101114615%09red
Measles	KEGG PATHWAY	oas05162	17	136	0.929676973533	1.0	ENSOARG00000006076|ENSOARG00000007664|ENSOARG00000012718|ENSOARG00000019201|ENSOARG00000013462|ENSOARG00000007807|ENSOARG00000014022|ENSOARG00000014055|ENSOARG00000005870|ENSOARG00000012860|ENSOARG00000002924|ENSOARG00000008800|ENSOARG00000001260|ENSOARG00000000809|ENSOARG00000000142|ENSOARG00000018964|ENSOARG00000016012	http://www.genome.jp/kegg-bin/show_pathway?oas05162/oas:101117248%09red/oas:443419%09red/oas:494436%09red/oas:101112844%09red/oas:101118462%09red/oas:101105935%09red/oas:100147798%09red/oas:101121455%09red/oas:101111546%09red/oas:101122961%09red/oas:101117348%09red/oas:443435%09red/oas:101122294%09red/oas:101116656%09red/oas:101108228%09red/oas:101122459%09red/oas:100294652%09red
Homologous recombination	KEGG PATHWAY	oas03440	2	26	0.935988321296	1.0	ENSOARG00000013693|ENSOARG00000000099	http://www.genome.jp/kegg-bin/show_pathway?oas03440/oas:101117012%09red/oas:101120422%09red
Adipocytokine signaling pathway	KEGG PATHWAY	oas04920	8	74	0.936218089232	1.0	ENSOARG00000006076|ENSOARG00000004505|ENSOARG00000017205|ENSOARG00000012718|ENSOARG00000003246|ENSOARG00000018126|ENSOARG00000007807|ENSOARG00000004058	http://www.genome.jp/kegg-bin/show_pathway?oas04920/oas:101112456%09red/oas:101118462%09red/oas:100240715%09red/oas:780484%09red/oas:101107332%09red/oas:101104483%09red/oas:101108228%09red/oas:100294652%09red
Basal transcription factors	KEGG PATHWAY	oas03022	4	44	0.941293278838	1.0	ENSOARG00000017052|ENSOARG00000011517|ENSOARG00000015977|ENSOARG00000009857	http://www.genome.jp/kegg-bin/show_pathway?oas03022/oas:101112524%09red/oas:101116155%09red/oas:101114076%09red/oas:101116341%09red
Herpes simplex infection	KEGG PATHWAY	oas05168	28	213	0.94156008829	1.0	ENSOARG00000018075|ENSOARG00000013520|ENSOARG00000009395|ENSOARG00000012718|ENSOARG00000014069|ENSOARG00000004978|ENSOARG00000011517|ENSOARG00000007573|ENSOARG00000018911|ENSOARG00000005976|ENSOARG00000018468|ENSOARG00000011318|ENSOARG00000019201|ENSOARG00000016295|ENSOARG00000001260|ENSOARG00000016257|ENSOARG00000005469|ENSOARG00000003246|ENSOARG00000000583|ENSOARG00000004058|ENSOARG00000004858|…	http://www.genome.jp/kegg-bin/show_pathway?oas05168/oas:101117248%09red/oas:101107332%09red/oas:100216432%09red/oas:101108962%09red/oas:101112524%09red/oas:101119264%09red/oas:101122459%09red/oas:101109483%09red/oas:101119962%09red/oas:101114076%09red/oas:100174984%09red/oas:101107962%09red/oas:100171394%09red/oas:101103182%09red/oas:100036758%09red/oas:101105609%09red/oas:443259%09red/oas:101116…
Glyoxylate and dicarboxylate metabolism	KEGG PATHWAY	oas00630	2	27	0.943929732881	1.0	ENSOARG00000004442|ENSOARG00000013650	http://www.genome.jp/kegg-bin/show_pathway?oas00630/oas:443091%09red/oas:101112991%09red
Alcoholism	KEGG PATHWAY	oas05034	23	181	0.945612841589	1.0	ENSOARG00000014207|ENSOARG00000001850|ENSOARG00000005663|ENSOARG00000010244|ENSOARG00000000184|ENSOARG00000020950|ENSOARG00000017377|ENSOARG00000013638|ENSOARG00000018252|ENSOARG00000011318|ENSOARG00000017486|ENSOARG00000006902|ENSOARG00000010722|ENSOARG00000003052|ENSOARG00000017850|ENSOARG00000015529|ENSOARG00000010238|ENSOARG00000014391|ENSOARG00000001627|ENSOARG00000018185|ENSOARG00000016562|…	http://www.genome.jp/kegg-bin/show_pathway?oas05034/oas:101106765%09red/oas:101104166%09red/oas:101104796%09red/oas:101103693%09red/oas:101106989%09red/oas:101123635%09red/oas:101119264%09red/oas:101105478%09red/oas:101106401%09red/oas:101120325%09red/oas:101113686%09red/oas:101107715%09red/oas:101108308%09red/oas:101110455%09red/oas:101112926%09red/oas:101112396%09red/oas:101119495%09red/oas:101…
RIG-I-like receptor signaling pathway	KEGG PATHWAY	oas04622	8	76	0.946034345259	1.0	ENSOARG00000018468|ENSOARG00000012718|ENSOARG00000003246|ENSOARG00000018383|ENSOARG00000007392|ENSOARG00000013006|ENSOARG00000004978|ENSOARG00000004058	http://www.genome.jp/kegg-bin/show_pathway?oas04622/oas:100036758%09red/oas:101121528%09red/oas:101112260%09red/oas:780484%09red/oas:100194428%09red/oas:101107332%09red/oas:101108228%09red/oas:101116783%09red
Transcriptional misregulation in cancer	KEGG PATHWAY	oas05202	21	168	0.9472089866	1.0	ENSOARG00000010005|ENSOARG00000012718|ENSOARG00000014726|ENSOARG00000002990|ENSOARG00000005637|ENSOARG00000009911|ENSOARG00000016334|ENSOARG00000006358|ENSOARG00000015690|ENSOARG00000014177|ENSOARG00000012495|ENSOARG00000015391|ENSOARG00000004234|ENSOARG00000003642|ENSOARG00000016384|ENSOARG00000013821|ENSOARG00000006297|ENSOARG00000003130|ENSOARG00000007908|ENSOARG00000000890|ENSOARG00000010300	http://www.genome.jp/kegg-bin/show_pathway?oas05202/oas:101110235%09red/oas:101107197%09red/oas:101118332%09red/oas:101115050%09red/oas:101119082%09red/oas:101103648%09red/oas:101109969%09red/oas:443515%09red/oas:101102457%09red/oas:101116477%09red/oas:100192422%09red/oas:101121261%09red/oas:101108034%09red/oas:100135448%09red/oas:101121203%09red/oas:101109265%09red/oas:100101227%09red/oas:101108…
Arachidonic acid metabolism	KEGG PATHWAY	oas00590	8	77	0.950421378418	1.0	ENSOARG00000000994|ENSOARG00000018715|ENSOARG00000000042|ENSOARG00000020474|ENSOARG00000020466|ENSOARG00000002819|ENSOARG00000007935|ENSOARG00000017982	http://www.genome.jp/kegg-bin/show_pathway?oas00590/oas:101120767%09red/oas:101111472%09red/oas:101117390%09red/oas:101120062%09red/oas:100568285%09red/oas:101105929%09red/oas:101115878%09red/oas:101116150%09red
Pantothenate and CoA biosynthesis	KEGG PATHWAY	oas00770	1	18	0.953618454931	1.0	ENSOARG00000014074	http://www.genome.jp/kegg-bin/show_pathway?oas00770/oas:101119507%09red
Glycolysis / Gluconeogenesis	KEGG PATHWAY	oas00010	6	63	0.956281310824	1.0	ENSOARG00000004502|ENSOARG00000003252|ENSOARG00000010650|ENSOARG00000006624|ENSOARG00000005491|ENSOARG00000013790	http://www.genome.jp/kegg-bin/show_pathway?oas00010/oas:100036759%09red/oas:101119209%09red/oas:101108592%09red/oas:101112413%09red/oas:780456%09red/oas:101116511%09red
Pentose and glucuronate interconversions	KEGG PATHWAY	oas00040	2	29	0.957084983845	1.0	ENSOARG00000007414|ENSOARG00000010650	http://www.genome.jp/kegg-bin/show_pathway?oas00040/oas:101116511%09red/oas:101120824%09red
Tuberculosis	KEGG PATHWAY	oas05152	24	193	0.959613602206	1.0	ENSOARG00000002996|ENSOARG00000012718|ENSOARG00000004002|ENSOARG00000012444|ENSOARG00000015860|ENSOARG00000003604|ENSOARG00000006292|ENSOARG00000007807|ENSOARG00000014581|ENSOARG00000016257|ENSOARG00000008215|ENSOARG00000015725|ENSOARG00000018468|ENSOARG00000015529|ENSOARG00000008337|ENSOARG00000018868|ENSOARG00000009701|ENSOARG00000013006|ENSOARG00000017441|ENSOARG00000006076|ENSOARG00000002484|…	http://www.genome.jp/kegg-bin/show_pathway?oas05152/oas:100145880%09red/oas:101118462%09red/oas:101110953%09red/oas:101114326%09red/oas:101108962%09red/oas:101108884%09red/oas:443342%09red/oas:101104595%09red/oas:100194428%09red/oas:101117683%09red/oas:100294652%09red/oas:443059%09red/oas:101123600%09red/oas:101108228%09red/oas:101116783%09red/oas:101115485%09red/oas:101120946%09red/oas:101113184…
N-Glycan biosynthesis	KEGG PATHWAY	oas00510	4	48	0.961944113657	1.0	ENSOARG00000013988|ENSOARG00000012558|ENSOARG00000006412|ENSOARG00000018880	http://www.genome.jp/kegg-bin/show_pathway?oas00510/oas:101115810%09red/oas:101116572%09red/oas:101105106%09red/oas:101122969%09red
RNA polymerase	KEGG PATHWAY	oas03020	2	30	0.96249831484	1.0	ENSOARG00000015554|ENSOARG00000005266	http://www.genome.jp/kegg-bin/show_pathway?oas03020/oas:101103692%09red/oas:101119152%09red
Cytosolic DNA-sensing pathway	KEGG PATHWAY	oas04623	5	58	0.96788643062	1.0	ENSOARG00000003246|ENSOARG00000015554|ENSOARG00000019090|ENSOARG00000012718|ENSOARG00000004058	http://www.genome.jp/kegg-bin/show_pathway?oas04623/oas:101118877%09red/oas:101103692%09red/oas:101108228%09red/oas:780484%09red/oas:101107332%09red
Non-alcoholic fatty liver disease (NAFLD)	KEGG PATHWAY	oas04932	21	177	0.969420790217	1.0	ENSOARG00000000337|ENSOARG00000004505|ENSOARG00000007018|ENSOARG00000007664|ENSOARG00000007807|ENSOARG00000012718|ENSOARG00000003076|ENSOARG00000003246|ENSOARG00000012001|ENSOARG00000000042|ENSOARG00000012444|ENSOARG00000005870|ENSOARG00000007749|ENSOARG00000015619|ENSOARG00000004138|ENSOARG00000013462|ENSOARG00000008052|ENSOARG00000006076|ENSOARG00000000285|ENSOARG00000016243|ENSOARG00000012375	http://www.genome.jp/kegg-bin/show_pathway?oas04932/oas:101102753%09red/oas:101111546%09red/oas:101102760%09red/oas:101104823%09red/oas:101118462%09red/oas:101121455%09red/oas:101103257%09red/oas:101121018%09red/oas:100568285%09red/oas:443431%09red/oas:101117348%09red/oas:443059%09red/oas:100036762%09red/oas:780484%09red/oas:100294652%09red/oas:101115503%09red/oas:101108969%09red/oas:101104483%09…
Viral myocarditis	KEGG PATHWAY	oas05416	7	75	0.970285575773	1.0	ENSOARG00000018075|ENSOARG00000009552|ENSOARG00000009395|ENSOARG00000009701|ENSOARG00000014069|ENSOARG00000016257|ENSOARG00000018404	http://www.genome.jp/kegg-bin/show_pathway?oas05416/oas:100171394%09red/oas:101105609%09red/oas:101108962%09red/oas:101114682%09red/oas:101110953%09red
Legionellosis	KEGG PATHWAY	oas05134	7	75	0.970285575773	1.0	ENSOARG00000003523|ENSOARG00000012718|ENSOARG00000009701|ENSOARG00000008800|ENSOARG00000014798|ENSOARG00000000142|ENSOARG00000009283	http://www.genome.jp/kegg-bin/show_pathway?oas05134/oas:101117638%09red/oas:101104947%09red/oas:494436%09red/oas:101112844%09red/oas:101110953%09red/oas:101109622%09red/oas:101108228%09red
Fat digestion and absorption	KEGG PATHWAY	oas04975	4	51	0.972759448854	1.0	ENSOARG00000005510|ENSOARG00000002355|ENSOARG00000011929|ENSOARG00000000994	http://www.genome.jp/kegg-bin/show_pathway?oas04975/oas:101107135%09red/oas:101120062%09red/oas:101122246%09red/oas:101102020%09red
Influenza A	KEGG PATHWAY	oas05164	21	180	0.974723871523	1.0	ENSOARG00000006076|ENSOARG00000007664|ENSOARG00000012718|ENSOARG00000002484|ENSOARG00000003246|ENSOARG00000013462|ENSOARG00000018185|ENSOARG00000007807|ENSOARG00000015529|ENSOARG00000002988|ENSOARG00000005870|ENSOARG00000019201|ENSOARG00000013705|ENSOARG00000018574|ENSOARG00000008800|ENSOARG00000013006|ENSOARG00000009701|ENSOARG00000016257|ENSOARG00000000142|ENSOARG00000007366|ENSOARG00000016012	http://www.genome.jp/kegg-bin/show_pathway?oas05164/oas:101115485%09red/oas:101117248%09red/oas:101111546%09red/oas:494436%09red/oas:100302082%09red/oas:100294652%09red/oas:101118462%09red/oas:101110953%09red/oas:101121455%09red/oas:101109079%09red/oas:101123635%09red/oas:101113360%09red/oas:101117348%09red/oas:101108962%09red/oas:780484%09red/oas:100145866%09red/oas:101116656%09red/oas:101112844…
Steroid biosynthesis	KEGG PATHWAY	oas00100	1	22	0.975708444842	1.0	ENSOARG00000009975	http://www.genome.jp/kegg-bin/show_pathway?oas00100/oas:101112818%09red
Fatty acid degradation	KEGG PATHWAY	oas00071	3	43	0.975875806671	1.0	ENSOARG00000012922|ENSOARG00000010650|ENSOARG00000013118	http://www.genome.jp/kegg-bin/show_pathway?oas00071/oas:101119850%09red/oas:101119642%09red/oas:101116511%09red
Glutathione metabolism	KEGG PATHWAY	oas00480	4	53	0.978289089869	1.0	ENSOARG00000012968|ENSOARG00000004237|ENSOARG00000012014|ENSOARG00000007504	http://www.genome.jp/kegg-bin/show_pathway?oas00480/oas:443211%09red/oas:101115083%09red/oas:101120616%09red/oas:101102843%09red
Ascorbate and aldarate metabolism	KEGG PATHWAY	oas00053	1	23	0.97933543367	1.0	ENSOARG00000010650	http://www.genome.jp/kegg-bin/show_pathway?oas00053/oas:101116511%09red
Alzheimer's disease	KEGG PATHWAY	oas05010	22	192	0.981658590236	1.0	ENSOARG00000003076|ENSOARG00000005663|ENSOARG00000015619|ENSOARG00000009536|ENSOARG00000018468|ENSOARG00000010180|ENSOARG00000009701|ENSOARG00000002132|ENSOARG00000007018|ENSOARG00000019941|ENSOARG00000017976|ENSOARG00000018510|ENSOARG00000007749|ENSOARG00000015529|ENSOARG00000017449|ENSOARG00000005403|ENSOARG00000008132|ENSOARG00000009195|ENSOARG00000016200|ENSOARG00000004138|ENSOARG00000010594|…	http://www.genome.jp/kegg-bin/show_pathway?oas05010/oas:101110953%09red/oas:100294604%09red/oas:101106989%09red/oas:101111207%09red/oas:100036762%09red/oas:101113317%09red/oas:101108767%09red/oas:101108484%09red/oas:101104823%09red/oas:101108864%09red/oas:101103585%09red/oas:101103257%09red/oas:101119667%09red/oas:101111766%09red/oas:101116783%09red/oas:101115485%09red/oas:101106864%09red/oas:101…
Hematopoietic cell lineage	KEGG PATHWAY	oas04640	8	90	0.984609068896	1.0	ENSOARG00000001986|ENSOARG00000008285|ENSOARG00000012860|ENSOARG00000006358|ENSOARG00000000833|ENSOARG00000007541|ENSOARG00000016044|ENSOARG00000008370	http://www.genome.jp/kegg-bin/show_pathway?oas04640/oas:101109969%09red/oas:101115719%09red/oas:101116464%09red/oas:443435%09red/oas:443302%09red/oas:101115509%09red/oas:101114307%09red/oas:101107773%09red
Glycosylphosphatidylinositol(GPI)-anchor biosynthesis	KEGG PATHWAY	oas00563	1	25	0.985045896391	1.0	ENSOARG00000012399	http://www.genome.jp/kegg-bin/show_pathway?oas00563/oas:101102364%09red
Steroid hormone biosynthesis	KEGG PATHWAY	oas00140	5	66	0.986358374803	1.0	ENSOARG00000011881|ENSOARG00000002664|ENSOARG00000008818|ENSOARG00000000173|ENSOARG00000000042	http://www.genome.jp/kegg-bin/show_pathway?oas00140/oas:101122543%09red/oas:101112384%09red/oas:101102377%09red/oas:100568285%09red/oas:101116612%09red
Inflammatory bowel disease (IBD)	KEGG PATHWAY	oas05321	6	75	0.986842937115	1.0	ENSOARG00000012718|ENSOARG00000006292|ENSOARG00000018276|ENSOARG00000004215|ENSOARG00000016257|ENSOARG00000017441	http://www.genome.jp/kegg-bin/show_pathway?oas05321/oas:780465%09red/oas:101108962%09red/oas:443342%09red/oas:443169%09red/oas:101108228%09red/oas:101108097%09red
Glycosphingolipid biosynthesis - lacto and neolacto series	KEGG PATHWAY	oas00601	1	26	0.987278934212	1.0	ENSOARG00000012022	http://www.genome.jp/kegg-bin/show_pathway?oas00601/oas:101123063%09red
Drug metabolism - other enzymes	KEGG PATHWAY	oas00983	2	38	0.987535837713	1.0	ENSOARG00000002061|ENSOARG00000014074	http://www.genome.jp/kegg-bin/show_pathway?oas00983/oas:101107953%09red/oas:101119507%09red
Intestinal immune network for IgA production	KEGG PATHWAY	oas04672	4	58	0.987842548619	1.0	ENSOARG00000006292|ENSOARG00000016257|ENSOARG00000002991|ENSOARG00000003210	http://www.genome.jp/kegg-bin/show_pathway?oas04672/oas:101121145%09red/oas:101108962%09red/oas:443342%09red/oas:678679%09red
RNA degradation	KEGG PATHWAY	oas03018	6	76	0.988150097221	1.0	ENSOARG00000011298|ENSOARG00000014904|ENSOARG00000002981|ENSOARG00000002411|ENSOARG00000003668|ENSOARG00000004578	http://www.genome.jp/kegg-bin/show_pathway?oas03018/oas:101107378%09red/oas:101106461%09red/oas:101113610%09red/oas:101120279%09red/oas:101107815%09red/oas:101114145%09red
Asthma	KEGG PATHWAY	oas05310	2	39	0.989165550138	1.0	ENSOARG00000006292|ENSOARG00000016257	http://www.genome.jp/kegg-bin/show_pathway?oas05310/oas:101108962%09red/oas:443342%09red
Cell cycle	KEGG PATHWAY	oas04110	13	134	0.989831553696	1.0	ENSOARG00000013520|ENSOARG00000002484|ENSOARG00000006991|ENSOARG00000008548|ENSOARG00000011884|ENSOARG00000018276|ENSOARG00000002924|ENSOARG00000004318|ENSOARG00000008581|ENSOARG00000013821|ENSOARG00000005349|ENSOARG00000009933|ENSOARG00000008441	http://www.genome.jp/kegg-bin/show_pathway?oas04110/oas:101120550%09red/oas:101113385%09red/oas:101109483%09red/oas:100147798%09red/oas:101111128%09red/oas:101116097%09red/oas:443169%09red/oas:101117526%09red/oas:101111377%09red/oas:101123600%09red/oas:101103187%09red/oas:100216432%09red/oas:101117516%09red
Drug metabolism - cytochrome P450	KEGG PATHWAY	oas00982	4	60	0.990403902804	1.0	ENSOARG00000003052|ENSOARG00000000042|ENSOARG00000007504|ENSOARG00000012968	http://www.genome.jp/kegg-bin/show_pathway?oas00982/oas:101106401%09red/oas:101115083%09red/oas:101120616%09red/oas:100568285%09red
Leishmaniasis	KEGG PATHWAY	oas05140	6	78	0.990405863183	1.0	ENSOARG00000012901|ENSOARG00000012718|ENSOARG00000006292|ENSOARG00000015529|ENSOARG00000013006|ENSOARG00000016257	http://www.genome.jp/kegg-bin/show_pathway?oas05140/oas:101115485%09red/oas:101106452%09red/oas:101108962%09red/oas:443342%09red/oas:101108228%09red/oas:100194428%09red
Retinol metabolism	KEGG PATHWAY	oas00830	4	61	0.991482336554	1.0	ENSOARG00000007916|ENSOARG00000009603|ENSOARG00000001556|ENSOARG00000008558	http://www.genome.jp/kegg-bin/show_pathway?oas00830/oas:101121875%09red/oas:101115797%09red/oas:101103439%09red/oas:101117303%09red
Staphylococcus aureus infection	KEGG PATHWAY	oas05150	4	65	0.994743250208	1.0	ENSOARG00000002951|ENSOARG00000006292|ENSOARG00000008550|ENSOARG00000016257	http://www.genome.jp/kegg-bin/show_pathway?oas05150/oas:101115724%09red/oas:101108962%09red/oas:443342%09red/oas:101115072%09red
Biosynthesis of amino acids	KEGG PATHWAY	oas01230	5	75	0.995050229133	1.0	ENSOARG00000016713|ENSOARG00000006093|ENSOARG00000012014|ENSOARG00000012426|ENSOARG00000013790	http://www.genome.jp/kegg-bin/show_pathway?oas01230/oas:100135441%09red/oas:101118747%09red/oas:101108592%09red/oas:101102843%09red/oas:101107229%09red
Huntington's disease	KEGG PATHWAY	oas05016	21	208	0.996445726815	1.0	ENSOARG00000012883|ENSOARG00000007749|ENSOARG00000007018|ENSOARG00000015619|ENSOARG00000009195|ENSOARG00000003076|ENSOARG00000009701|ENSOARG00000002484|ENSOARG00000010397|ENSOARG00000010722|ENSOARG00000003973|ENSOARG00000012444|ENSOARG00000013514|ENSOARG00000004540|ENSOARG00000008132|ENSOARG00000013705|ENSOARG00000009536|ENSOARG00000004138|ENSOARG00000005266|ENSOARG00000005161|ENSOARG00000014115	http://www.genome.jp/kegg-bin/show_pathway?oas05016/oas:101113586%09red/oas:101106864%09red/oas:101121898%09red/oas:101104823%09red/oas:101110953%09red/oas:101103257%09red/oas:101112094%09red/oas:101119152%09red/oas:100216476%09red/oas:101116743%09red/oas:443059%09red/oas:100036762%09red/oas:101108595%09red/oas:100145866%09red/oas:101108864%09red/oas:443069%09red/oas:101103585%09red/oas:101113084…
Parkinson's disease	KEGG PATHWAY	oas05012	15	166	0.997457514446	1.0	ENSOARG00000017850|ENSOARG00000018252|ENSOARG00000014207|ENSOARG00000003076|ENSOARG00000009701|ENSOARG00000007018|ENSOARG00000001613|ENSOARG00000018510|ENSOARG00000007749|ENSOARG00000015619|ENSOARG00000006476|ENSOARG00000004138|ENSOARG00000004788|ENSOARG00000013705|ENSOARG00000017377	http://www.genome.jp/kegg-bin/show_pathway?oas05012/oas:101113525%09red/oas:101104796%09red/oas:101104823%09red/oas:101110953%09red/oas:100294604%09red/oas:101103257%09red/oas:443094%09red/oas:101113503%09red/oas:101103693%09red/oas:100036762%09red/oas:100145866%09red/oas:101108484%09red/oas:101121811%09red/oas:101112926%09red/oas:101105461%09red
Metabolism of xenobiotics by cytochrome P450	KEGG PATHWAY	oas00980	3	62	0.99791851158	1.0	ENSOARG00000000042|ENSOARG00000007504|ENSOARG00000012968	http://www.genome.jp/kegg-bin/show_pathway?oas00980/oas:101115083%09red/oas:101120616%09red/oas:100568285%09red
Malaria	KEGG PATHWAY	oas05144	2	53	0.998538464428	1.0	ENSOARG00000006292|ENSOARG00000005037	http://www.genome.jp/kegg-bin/show_pathway?oas05144/oas:101116840%09red/oas:443342%09red
Cytokine-cytokine receptor interaction	KEGG PATHWAY	oas04060	23	235	0.998568307594	1.0	ENSOARG00000003210|ENSOARG00000007675|ENSOARG00000002991|ENSOARG00000012860|ENSOARG00000014431|ENSOARG00000000833|ENSOARG00000016044|ENSOARG00000017371|ENSOARG00000017205|ENSOARG00000006292|ENSOARG00000006538|ENSOARG00000007451|ENSOARG00000005492|ENSOARG00000007507|ENSOARG00000011449|ENSOARG00000004055|ENSOARG00000007541|ENSOARG00000006215|ENSOARG00000014726|ENSOARG00000014723|ENSOARG00000006358|…	http://www.genome.jp/kegg-bin/show_pathway?oas04060/oas:101118670%09red/oas:100240715%09red/oas:443435%09red/oas:443342%09red/oas:101113174%09red/oas:443302%09red/oas:101121145%09red/oas:100127213%09red/oas:101104340%09red/oas:101122783%09red/oas:101116464%09red/oas:101111039%09red/oas:101108672%09red/oas:101111035%09red/oas:494191%09red/oas:443333%09red/oas:101120946%09red/oas:101113732%09red/oa…
Rheumatoid arthritis	KEGG PATHWAY	oas05323	6	100	0.999183966671	1.0	ENSOARG00000002996|ENSOARG00000002991|ENSOARG00000004055|ENSOARG00000014581|ENSOARG00000016257|ENSOARG00000018673	http://www.genome.jp/kegg-bin/show_pathway?oas05323/oas:101113184%09red/oas:100820744%09red/oas:101108962%09red/oas:101108509%09red/oas:101111035%09red/oas:101121145%09red
Proteasome	KEGG PATHWAY	oas03050	1	44	0.999308469876	1.0	ENSOARG00000006724	http://www.genome.jp/kegg-bin/show_pathway?oas03050/oas:101118048%09red
RNA transport	KEGG PATHWAY	oas03013	13	167	0.99948239099	1.0	ENSOARG00000010739|ENSOARG00000004578|ENSOARG00000002841|ENSOARG00000000774|ENSOARG00000011597|ENSOARG00000008616|ENSOARG00000018574|ENSOARG00000014831|ENSOARG00000001124|ENSOARG00000014476|ENSOARG00000007456|ENSOARG00000011768|ENSOARG00000009283	http://www.genome.jp/kegg-bin/show_pathway?oas03013/oas:101107378%09red/oas:101123306%09red/oas:101107598%09red/oas:101123643%09red/oas:101117638%09red/oas:101120784%09red/oas:101113147%09red/oas:101109079%09red/oas:100137071%09red/oas:101111426%09red/oas:101101925%09red/oas:101112440%09red/oas:101108947%09red
Chemical carcinogenesis	KEGG PATHWAY	oas05204	3	73	0.999531753343	1.0	ENSOARG00000000042|ENSOARG00000007504|ENSOARG00000012968	http://www.genome.jp/kegg-bin/show_pathway?oas05204/oas:101115083%09red/oas:101120616%09red/oas:100568285%09red
Ribosome biogenesis in eukaryotes	KEGG PATHWAY	oas03008	3	80	0.999822364298	1.0	ENSOARG00000018574|ENSOARG00000001260|ENSOARG00000017222	http://www.genome.jp/kegg-bin/show_pathway?oas03008/oas:101109079%09red/oas:101122459%09red/oas:101102425%09red
Metabolic pathways	KEGG PATHWAY	oas01100	167	1256	0.999837854932	1.0	ENSOARG00000001859|ENSOARG00000005098|ENSOARG00000007168|ENSOARG00000014043|ENSOARG00000007161|ENSOARG00000005096|ENSOARG00000016148|ENSOARG00000000618|ENSOARG00000002204|ENSOARG00000013988|ENSOARG00000013587|ENSOARG00000006000|ENSOARG00000002033|ENSOARG00000011283|ENSOARG00000018880|ENSOARG00000005957|ENSOARG00000004304|ENSOARG00000002819|ENSOARG00000005491|ENSOARG00000010629|ENSOARG00000012216|…	http://www.genome.jp/kegg-bin/show_pathway?oas01100/oas:101112698%09red/oas:101112855%09red/oas:101119507%09red/oas:101112853%09red/oas:101106450%09red/oas:101107456%09red/oas:101106592%09red/oas:101105929%09red/oas:100036762%09red/oas:101115248%09red/oas:101122299%09red/oas:101120131%09red/oas:101110987%09red/oas:101103668%09red/oas:101105047%09red/oas:101123063%09red/oas:101102020%09red/oas:101…
Spliceosome	KEGG PATHWAY	oas03040	9	151	0.999936260587	1.0	ENSOARG00000008776|ENSOARG00000018359|ENSOARG00000001091|ENSOARG00000008800|ENSOARG00000003961|ENSOARG00000014357|ENSOARG00000015204|ENSOARG00000000142|ENSOARG00000009620	http://www.genome.jp/kegg-bin/show_pathway?oas03040/oas:101104061%09red/oas:494436%09red/oas:101112844%09red/oas:101110044%09red/oas:101119962%09red/oas:101117445%09red/oas:101108070%09red/oas:101121598%09red/oas:101108538%09red
Systemic lupus erythematosus	KEGG PATHWAY	oas05322	8	145	0.999958657009	1.0	ENSOARG00000005791|ENSOARG00000006292|ENSOARG00000006670|ENSOARG00000005663|ENSOARG00000009510|ENSOARG00000010238|ENSOARG00000016257|ENSOARG00000021179	http://www.genome.jp/kegg-bin/show_pathway?oas05322/oas:101111737%09red/oas:101115917%09red/oas:101122194%09red/oas:101106989%09red/oas:101105026%09red/oas:101108962%09red/oas:443342%09red/oas:101105478%09red
Oxidative phosphorylation	KEGG PATHWAY	oas00190	9	159	0.999974530385	1.0	ENSOARG00000007018|ENSOARG00000003076|ENSOARG00000002996|ENSOARG00000007749|ENSOARG00000015619|ENSOARG00000014581|ENSOARG00000004138|ENSOARG00000016428|ENSOARG00000010316	http://www.genome.jp/kegg-bin/show_pathway?oas00190/oas:101113184%09red/oas:101104360%09red/oas:101104823%09red/oas:101121811%09red/oas:100036762%09red/oas:101105425%09red/oas:101108509%09red/oas:101103257%09red/oas:101108484%09red
Ribosome	KEGG PATHWAY	oas03010	16	240	0.999995322614	1.0	ENSOARG00000014457|ENSOARG00000004568|ENSOARG00000002798|ENSOARG00000020392|ENSOARG00000009703|ENSOARG00000011291|ENSOARG00000004667|ENSOARG00000016248|ENSOARG00000011540|ENSOARG00000003964|ENSOARG00000008365|ENSOARG00000002458|ENSOARG00000008429|ENSOARG00000015602|ENSOARG00000005925|ENSOARG00000014104	http://www.genome.jp/kegg-bin/show_pathway?oas03010/oas:101112566%09red/oas:100125628%09red/oas:101117239%09red/oas:101110998%09red/oas:101111291%09red/oas:101117023%09red/oas:101106101%09red/oas:101117060%09red/oas:101112311%09red/oas:780463%09red/oas:101117481%09red/oas:101112102%09red/oas:101104961%09red/oas:100135440%09red/oas:443296%09red
Olfactory transduction	KEGG PATHWAY	oas04740	24	832	1.0	1.0	ENSOARG00000019796|ENSOARG00000000970|ENSOARG00000004006|ENSOARG00000008622|ENSOARG00000011795|ENSOARG00000017756|ENSOARG00000001613|ENSOARG00000017164|ENSOARG00000010872|ENSOARG00000008337|ENSOARG00000007037|ENSOARG00000015725|ENSOARG00000010216|ENSOARG00000006476|ENSOARG00000015377|ENSOARG00000015371|ENSOARG00000018786|ENSOARG00000008763|ENSOARG00000017215|ENSOARG00000008018|ENSOARG00000016345|…	http://www.genome.jp/kegg-bin/show_pathway?oas04740/oas:101110938%09red/oas:101108884%09red/oas:101104630%09red/oas:101112161%09red/oas:101106283%09red/oas:101121810%09red/oas:101109479%09red/oas:101106561%09red/oas:101121447%09red/oas:101107133%09red/oas:101121172%09red/oas:101110265%09red/oas:101104189%09red/oas:101108911%09red/oas:101113850%09red/oas:443094%09red/oas:101118870%09red/oas:101121…
--------------------
#Term	Database	ID	Input number	Background number	P-Value	Corrected P-Value	Input	Hyperlink
--------------------
#Term	Database	ID	Input number	Background number	P-Value	Corrected P-Value	Input	Hyperlink
--------------------

## Sheet: Gene References
Ensembl ID	Gene name
ENSOARG00000000038	FIBP
ENSOARG00000000042	CYP2E1
ENSOARG00000000049
ENSOARG00000000065	CDYL
ENSOARG00000000067
ENSOARG00000000089	GTF3C1
ENSOARG00000000099	TOP3A
ENSOARG00000000110	SMURF1
ENSOARG00000000119
ENSOARG00000000142	HSPA8
ENSOARG00000000156	PRKCD
ENSOARG00000000163	WRN
ENSOARG00000000179
ENSOARG00000000184	CAMK4
ENSOARG00000000185	DPF3
ENSOARG00000000220	LIN9
ENSOARG00000000224	OTUD7A
ENSOARG00000000225
ENSOARG00000000227
ENSOARG00000000230
ENSOARG00000000237	DAAM2
ENSOARG00000000243	RGR
ENSOARG00000000247
ENSOARG00000000248	SLC6A6
ENSOARG00000000251	ADRA1D
ENSOARG00000000258	BAIAP2
ENSOARG00000000269	RASGEF1B
ENSOARG00000000270	ZFYVE1
ENSOARG00000000285	INSR
ENSOARG00000000299
ENSOARG00000000327	LAMA1
ENSOARG00000000333	ADAMTS7
ENSOARG00000000337	MAP3K5
ENSOARG00000000341	RNPEP
ENSOARG00000000343	DOK4
ENSOARG00000000345	GRAMD1B
ENSOARG00000000347	TRRAP
ENSOARG00000000357	NCOR2
ENSOARG00000000363	LLGL1
ENSOARG00000000375	SEZ6L
ENSOARG00000000399	TBC1D2B
ENSOARG00000000401	SETD3
ENSOARG00000000412	PAPLN
ENSOARG00000000413	CHMP6
ENSOARG00000000424
ENSOARG00000000438	GRID1
ENSOARG00000000456	CTTN
ENSOARG00000000480	MOCS1
ENSOARG00000000486	SRPX
ENSOARG00000000488	RPTOR
ENSOARG00000000498	ITGA9
ENSOARG00000000514	KRBA1
ENSOARG00000000531
ENSOARG00000000549	PTPRM
ENSOARG00000000553	GPC5
ENSOARG00000000556	SLC22A8
ENSOARG00000000580	FLII
ENSOARG00000000583
ENSOARG00000000586	UNC5D
ENSOARG00000000599
ENSOARG00000000609
ENSOARG00000000611	LDB3
ENSOARG00000000612	PERP
ENSOARG00000000618	DCT
ENSOARG00000000619	RAB8A
ENSOARG00000000620	CCDC85C
ENSOARG00000000632	HTR3A
ENSOARG00000000636	DIAPH1
ENSOARG00000000644	FAM83D
ENSOARG00000000646
ENSOARG00000000653	PSD
ENSOARG00000000662	KREMEN2
ENSOARG00000000684	MMRN2
ENSOARG00000000692	VILL
ENSOARG00000000695	ALKBH5
ENSOARG00000000697	TNNT3
ENSOARG00000000701	ERLIN2
ENSOARG00000000732	XPC
ENSOARG00000000766	ENDOV
ENSOARG00000000774	EIF3A
ENSOARG00000000779
ENSOARG00000000780	SLC2A4RG
ENSOARG00000000785
ENSOARG00000000803	MTCL1
ENSOARG00000000804	KATNB1
ENSOARG00000000808	ZC3H3
ENSOARG00000000809	STAT5A
ENSOARG00000000811	PARP1
ENSOARG00000000817	CALY
ENSOARG00000000818	TRIM68
ENSOARG00000000829	ACACA
ENSOARG00000000833
ENSOARG00000000840	HPS4
ENSOARG00000000842	MYO15A
ENSOARG00000000844
ENSOARG00000000845
ENSOARG00000000848	ARHGEF15
ENSOARG00000000851	ADGRA2
ENSOARG00000000859	SLC22A23
ENSOARG00000000873	PRKCG
ENSOARG00000000878	KIFC3
ENSOARG00000000890
ENSOARG00000000897	CUEDC2
ENSOARG00000000914
ENSOARG00000000933	CYP46A1
ENSOARG00000000935
ENSOARG00000000946	GTPBP6
ENSOARG00000000965	ZNF511
ENSOARG00000000966	LIN52
ENSOARG00000000968	NMNAT2
ENSOARG00000000972
ENSOARG00000000976	NLRP9
ENSOARG00000000992	VSX2
ENSOARG00000000994
ENSOARG00000001020	BCOR
ENSOARG00000001021
ENSOARG00000001026	SLC13A5
ENSOARG00000001057
ENSOARG00000001074
ENSOARG00000001091	U2AF2
ENSOARG00000001110	SBK1
ENSOARG00000001124	EIF4EBP1
ENSOARG00000001127
ENSOARG00000001130	CHRNA3
ENSOARG00000001138
ENSOARG00000001142	ITPKB
ENSOARG00000001156
ENSOARG00000001163
ENSOARG00000001170	LTBP2
ENSOARG00000001174	TUBB2B
ENSOARG00000001188	SBK3
ENSOARG00000001194	FBXO2
ENSOARG00000001207	SLC22A14
ENSOARG00000001212	ATPAF2
ENSOARG00000001215	PRKAR1B
ENSOARG00000001225	ADORA1
ENSOARG00000001226	GDF10
ENSOARG00000001227	CHCHD4
ENSOARG00000001239
ENSOARG00000001254	TNXB
ENSOARG00000001260	CSNK2A2
ENSOARG00000001282
ENSOARG00000001287	PTPN20
ENSOARG00000001295	DRC3
ENSOARG00000001296	ZNF696
ENSOARG00000001302	TUBGCP2
ENSOARG00000001308	PCDH1
ENSOARG00000001309	LY6H
ENSOARG00000001330	NRG4
ENSOARG00000001340	APCDD1
ENSOARG00000001346	CST6
ENSOARG00000001379	CAV2
ENSOARG00000001386	SPNS1
ENSOARG00000001432	NDRG4
ENSOARG00000001439	TMEM266
ENSOARG00000001440	WNT7A
ENSOARG00000001442	EVL
ENSOARG00000001443	FSTL5
ENSOARG00000001447	NSD3
ENSOARG00000001448	PNPLA6
ENSOARG00000001497	TES
ENSOARG00000001498	CATSPER1
ENSOARG00000001499	COQ8A
ENSOARG00000001510	KIAA0753
ENSOARG00000001512	SCN5A
ENSOARG00000001536	ADAT2
ENSOARG00000001541	PEX3
ENSOARG00000001543
ENSOARG00000001545	PGF
ENSOARG00000001546	NAA10
ENSOARG00000001553
ENSOARG00000001556	CYP26A1
ENSOARG00000001558	RENBP
ENSOARG00000001560	ARHGAP22
ENSOARG00000001564	BRSK1
ENSOARG00000001575
ENSOARG00000001607	HSPBP1
ENSOARG00000001613	GNAL
ENSOARG00000001617	MYH10
ENSOARG00000001627	HDAC11
ENSOARG00000001632	STIM1
ENSOARG00000001641	C20orf27
ENSOARG00000001649	LYNX1
ENSOARG00000001650	PSTPIP1
ENSOARG00000001658	RFLNA
ENSOARG00000001659	WDFY4
ENSOARG00000001669
ENSOARG00000001670	CRYBA4
ENSOARG00000001674
ENSOARG00000001687	ARMCX3
ENSOARG00000001699	RPS6KA6
ENSOARG00000001703	SLC38A7
ENSOARG00000001704	PLEKHA2
ENSOARG00000001713
ENSOARG00000001715
ENSOARG00000001726	ALX4
ENSOARG00000001727	DISP3
ENSOARG00000001728	OPTC
ENSOARG00000001735	HSPA12B
ENSOARG00000001747	SGSH
ENSOARG00000001771	CAMSAP3
ENSOARG00000001792	CD82
ENSOARG00000001794	PGAP2
ENSOARG00000001796	JDP2
ENSOARG00000001808
ENSOARG00000001811	TNNI3
ENSOARG00000001823	TNNT1
ENSOARG00000001827	SLC25A29
ENSOARG00000001836	CAVIN1
ENSOARG00000001838	C16orf90
ENSOARG00000001839	RASGEF1C
ENSOARG00000001846	CCDC92
ENSOARG00000001849	CDH5
ENSOARG00000001850	GNB1
ENSOARG00000001855	ODF3L1
ENSOARG00000001857
ENSOARG00000001862	PITPNM3
ENSOARG00000001865	RIN2
ENSOARG00000001867
ENSOARG00000001871
ENSOARG00000001886
ENSOARG00000001908	CSPG4
ENSOARG00000001941
ENSOARG00000001980	NLRC3
ENSOARG00000001986
ENSOARG00000001988	RDH13
ENSOARG00000001990	DRGX
ENSOARG00000002013
ENSOARG00000002018	WBP1L
ENSOARG00000002019
ENSOARG00000002024
ENSOARG00000002033	NADK
ENSOARG00000002034	FLCN
ENSOARG00000002039	CMTM3
ENSOARG00000002055	FOXP4
ENSOARG00000002061
ENSOARG00000002063	SRRM4
ENSOARG00000002068
ENSOARG00000002069	SLX4
ENSOARG00000002079	SOX13
ENSOARG00000002082	CMTM4
ENSOARG00000002088	GRK5
ENSOARG00000002093	DAGLB
ENSOARG00000002104
ENSOARG00000002106	TTC28
ENSOARG00000002118	CHAT
ENSOARG00000002124	ADGRB1
ENSOARG00000002126
ENSOARG00000002132	ATP2A1
ENSOARG00000002142	WDR25
ENSOARG00000002144	LDLRAD4
ENSOARG00000002149	SND1
ENSOARG00000002162	ETNK2
ENSOARG00000002163	ADAM18
ENSOARG00000002166
ENSOARG00000002168	OTOG
ENSOARG00000002182	GPRASP1
ENSOARG00000002204	LPIN3
ENSOARG00000002205	DNAH10
ENSOARG00000002206
ENSOARG00000002211	SERPINB9
ENSOARG00000002217
ENSOARG00000002226
ENSOARG00000002230
ENSOARG00000002235	LRRC74A
ENSOARG00000002239	MC5R
ENSOARG00000002243	SYT13
ENSOARG00000002260	MDFI
ENSOARG00000002274
ENSOARG00000002285	GAA
ENSOARG00000002286	CIPC
ENSOARG00000002299	SH2B1
ENSOARG00000002301
ENSOARG00000002307	DLK1
ENSOARG00000002315	GRID2IP
ENSOARG00000002338
ENSOARG00000002339	SLC14A2
ENSOARG00000002341	CA7
ENSOARG00000002352	SUDS3
ENSOARG00000002355
ENSOARG00000002378	SGCE
ENSOARG00000002381	TMEM131L
ENSOARG00000002382	POMT2
ENSOARG00000002383
ENSOARG00000002387	TRAPPC5
ENSOARG00000002406	S100A14
ENSOARG00000002411
ENSOARG00000002415	CCDC40
ENSOARG00000002418
ENSOARG00000002422
ENSOARG00000002424	MAN2C1
ENSOARG00000002427	PPP2R5C
ENSOARG00000002432	SIGLEC15
ENSOARG00000002442	DIAPH2
ENSOARG00000002446	GOLT1A
ENSOARG00000002475	PEG10
ENSOARG00000002484	CREBBP
ENSOARG00000002489	PREX2
ENSOARG00000002491
ENSOARG00000002495
ENSOARG00000002496
ENSOARG00000002505
ENSOARG00000002507	EMILIN3
ENSOARG00000002525	MAPK8IP1
ENSOARG00000002539	MYRIP
ENSOARG00000002543	MRNIP
ENSOARG00000002560
ENSOARG00000002561	CFAP61
ENSOARG00000002573
ENSOARG00000002574	FRS3
ENSOARG00000002580
ENSOARG00000002603	MROH5
ENSOARG00000002606	DEUP1
ENSOARG00000002607	LENG8
ENSOARG00000002632
ENSOARG00000002639	PIK3C2B
ENSOARG00000002645
ENSOARG00000002651
ENSOARG00000002655	CES4A
ENSOARG00000002658	C15orf39
ENSOARG00000002664
ENSOARG00000002679	PPP1R9A
ENSOARG00000002682	NTN1
ENSOARG00000002688	ANK1
ENSOARG00000002689
ENSOARG00000002744
ENSOARG00000002748	NRXN3
ENSOARG00000002759
ENSOARG00000002773	GMDS
ENSOARG00000002775	RNF216
ENSOARG00000002778
ENSOARG00000002785	KIAA1217
ENSOARG00000002790	SLIT3
ENSOARG00000002797	ENPP7
ENSOARG00000002806	MBOAT7
ENSOARG00000002813
ENSOARG00000002819	ALOX5
ENSOARG00000002824
ENSOARG00000002829
ENSOARG00000002839
ENSOARG00000002841	NUP43
ENSOARG00000002844	GRIA4
ENSOARG00000002845	PSTPIP2
ENSOARG00000002848	PLEKHH3
ENSOARG00000002852	GPR20
ENSOARG00000002866	RASSF4
ENSOARG00000002879
ENSOARG00000002880
ENSOARG00000002887	SLC45A4
ENSOARG00000002888	SPDL1
ENSOARG00000002889
ENSOARG00000002895	LRRC8E
ENSOARG00000002897	DHX30
ENSOARG00000002908	RBFOX3
ENSOARG00000002924	CCND3
ENSOARG00000002926	TMEM72
ENSOARG00000002932	ADCY9
ENSOARG00000002951
ENSOARG00000002959	FSCN1
ENSOARG00000002965	TPPP3
ENSOARG00000002978	NFASC
ENSOARG00000002981	CNOT3
ENSOARG00000002983	SSU72
ENSOARG00000002987
ENSOARG00000002988	MAP2K7
ENSOARG00000002990
ENSOARG00000002991	CXCL12
ENSOARG00000002993	ULK4
ENSOARG00000002996	ATP6V0D1
ENSOARG00000003023	TSPAN17
ENSOARG00000003027	RIPOR1
ENSOARG00000003028	DOCK2
ENSOARG00000003037	FARP1
ENSOARG00000003052	MAOA
ENSOARG00000003064	DYNC1H1
ENSOARG00000003065	MTHFD1L
ENSOARG00000003070	ULK3
ENSOARG00000003073	ABCB10
ENSOARG00000003076	NDUFA3
ENSOARG00000003079	CARMIL2
ENSOARG00000003080	STK3
ENSOARG00000003085	CNTNAP1
ENSOARG00000003095
ENSOARG00000003102	URB2
ENSOARG00000003103	FAT3
ENSOARG00000003116	INSYN2B
ENSOARG00000003120	TFAP4
ENSOARG00000003130	PLAT
ENSOARG00000003141	NT5DC2
ENSOARG00000003142	USH1C
ENSOARG00000003149	UNC5A
ENSOARG00000003163	PTPN21
ENSOARG00000003167	LCP2
ENSOARG00000003168	ELAVL1
ENSOARG00000003172
ENSOARG00000003179	TNRC18
ENSOARG00000003187
ENSOARG00000003190	STK24
ENSOARG00000003204	LOXHD1
ENSOARG00000003210	CCL25
ENSOARG00000003222	CANT1
ENSOARG00000003235	DHX33
ENSOARG00000003246	IKBKB
ENSOARG00000003250	SCGN
ENSOARG00000003252	HK3
ENSOARG00000003261	CNTN2
ENSOARG00000003291	DISC1
ENSOARG00000003296	KLC2
ENSOARG00000003301	EXOC2
ENSOARG00000003302	DNAJA3
ENSOARG00000003315	ZNF583
ENSOARG00000003318	TRIM2
ENSOARG00000003319	F8
ENSOARG00000003330	ST8SIA5
ENSOARG00000003337	NTPCR
ENSOARG00000003349
ENSOARG00000003350
ENSOARG00000003366	PCNX2
ENSOARG00000003369	WIPI2
ENSOARG00000003372	FLNC
ENSOARG00000003373
ENSOARG00000003375
ENSOARG00000003377	SPINDOC
ENSOARG00000003378	VIPR1
ENSOARG00000003383	ASB4
ENSOARG00000003385
ENSOARG00000003387
ENSOARG00000003393	USP36
ENSOARG00000003396	RAB34
ENSOARG00000003400	RALGAPA2
ENSOARG00000003410	TDP1
ENSOARG00000003417	EHMT2
ENSOARG00000003422	SMPD3
ENSOARG00000003426
ENSOARG00000003428	FBN3
ENSOARG00000003435	VWA1
ENSOARG00000003442	FUNDC2
ENSOARG00000003465	RADIL
ENSOARG00000003475	NRDE2
ENSOARG00000003491	CDIP1
ENSOARG00000003495	SLCO5A1
ENSOARG00000003519	TTC7B
ENSOARG00000003523	RAB1B
ENSOARG00000003538	CYTH1
ENSOARG00000003547	MYBL2
ENSOARG00000003557	EFHC2
ENSOARG00000003568	AKAP8
ENSOARG00000003569	KSR2
ENSOARG00000003578	FGF18
ENSOARG00000003583	WNK4
ENSOARG00000003586	IGF2
ENSOARG00000003604	CORO1A
ENSOARG00000003605	GPR137B
ENSOARG00000003612	ABCC8
ENSOARG00000003622	EDARADD
ENSOARG00000003624	DOCK9
ENSOARG00000003629	LGALS8
ENSOARG00000003642	EWSR1
ENSOARG00000003648	CCNL2
ENSOARG00000003652	FOXK1
ENSOARG00000003653	MGRN1
ENSOARG00000003668	EXOSC10
ENSOARG00000003673	ZNF550
ENSOARG00000003674	VBP1
ENSOARG00000003678
ENSOARG00000003681	ZBTB7C
ENSOARG00000003708	DEPP1
ENSOARG00000003709	KLHL40
ENSOARG00000003717	TMCC2
ENSOARG00000003730	STK10
ENSOARG00000003739
ENSOARG00000003754	CTIF
ENSOARG00000003756	ANKS3
ENSOARG00000003777	HGSNAT
ENSOARG00000003798	PLCE1
ENSOARG00000003804	SEMA7A
ENSOARG00000003810	ZNF606
ENSOARG00000003811	ZNF821
ENSOARG00000003813
ENSOARG00000003814	MATN2
ENSOARG00000003826	NUAK2
ENSOARG00000003830	ADAMTS2
ENSOARG00000003835	MARCHF2
ENSOARG00000003852	TNNI2
ENSOARG00000003856
ENSOARG00000003859	R3HDML
ENSOARG00000003860
ENSOARG00000003877	SLC27A5
ENSOARG00000003880	NOL4L
ENSOARG00000003881	SCAP
ENSOARG00000003898	SH3PXD2B
ENSOARG00000003908	IRF5
ENSOARG00000003913
ENSOARG00000003919	NEURL1B
ENSOARG00000003922	MXRA8
ENSOARG00000003930	SEPTIN12
ENSOARG00000003932	RET
ENSOARG00000003933	CSGALNACT1
ENSOARG00000003935	GASK1A
ENSOARG00000003953
ENSOARG00000003959	RASGEF1A
ENSOARG00000003961	HNRNPM
ENSOARG00000003964
ENSOARG00000003973
ENSOARG00000003974
ENSOARG00000003990	ERGIC1
ENSOARG00000003995	HNRNPF
ENSOARG00000003997	HYDIN
ENSOARG00000003998	WDR20
ENSOARG00000004002	RAB7A
ENSOARG00000004007	LIPG
ENSOARG00000004019	TTPAL
ENSOARG00000004022
ENSOARG00000004027
ENSOARG00000004028	PARD6G
ENSOARG00000004038	F2
ENSOARG00000004044	UBAC2
ENSOARG00000004047	RBFA
ENSOARG00000004058	IKBKG
ENSOARG00000004068	AP1B1
ENSOARG00000004070	CALHM2
ENSOARG00000004073	PSD3
ENSOARG00000004075	NISCH
ENSOARG00000004076	EPN3
ENSOARG00000004094	ANO10
ENSOARG00000004106
ENSOARG00000004111	ZNF536
ENSOARG00000004118	SLC66A2
ENSOARG00000004119	MYCBPAP
ENSOARG00000004132
ENSOARG00000004135	CFAP53
ENSOARG00000004137	OR3A2
ENSOARG00000004138	COX8A
ENSOARG00000004141	DNAH17
ENSOARG00000004148	TMEM135
ENSOARG00000004163	CTDP1
ENSOARG00000004166	ADA
ENSOARG00000004179	OTUB1
ENSOARG00000004186	FAM13C
ENSOARG00000004194	TIAM2
ENSOARG00000004205	MOK
ENSOARG00000004211	NUDT19
ENSOARG00000004215	NFATC1
ENSOARG00000004234	SLC45A3
ENSOARG00000004237	G6PD
ENSOARG00000004241	SMO
ENSOARG00000004257	ME3
ENSOARG00000004263	ZDHHC14
ENSOARG00000004266	LAGE3
ENSOARG00000004269	TOP2B
ENSOARG00000004277
ENSOARG00000004282
ENSOARG00000004292	ADAMTS10
ENSOARG00000004293	CCN5
ENSOARG00000004295	ATP9B
ENSOARG00000004299
ENSOARG00000004300
ENSOARG00000004304	SYNJ2
ENSOARG00000004308	KLHL18
ENSOARG00000004318	CDK1
ENSOARG00000004319	PLXNA3
ENSOARG00000004328	ELOVL6
ENSOARG00000004339	RHPN2
ENSOARG00000004355	GATB
ENSOARG00000004368	LOXL1
ENSOARG00000004372	PIK3C2A
ENSOARG00000004373	RARB
ENSOARG00000004374
ENSOARG00000004392	TMEM181
ENSOARG00000004394	FAM169A
ENSOARG00000004422
ENSOARG00000004428
ENSOARG00000004430
ENSOARG00000004434	PEPD
ENSOARG00000004437	GNA12
ENSOARG00000004442	PCCA
ENSOARG00000004444	THRB
ENSOARG00000004447	RIMS4
ENSOARG00000004452	CHST8
ENSOARG00000004461	RTKN2
ENSOARG00000004463
ENSOARG00000004493	FNDC1
ENSOARG00000004501	PCSK7
ENSOARG00000004502	GPI
ENSOARG00000004504	AMZ1
ENSOARG00000004505	PRKAG2
ENSOARG00000004510
ENSOARG00000004533	UBA2
ENSOARG00000004540	AP2A2
ENSOARG00000004548	FAM50A
ENSOARG00000004554	TCP1
ENSOARG00000004568	MRPL18
ENSOARG00000004571	UBE2E1
ENSOARG00000004573	VAC14
ENSOARG00000004576	CASZ1
ENSOARG00000004577	INPPL1
ENSOARG00000004578	PABPC1L
ENSOARG00000004594
ENSOARG00000004600	EEFSEC
ENSOARG00000004606	COL22A1
ENSOARG00000004615
ENSOARG00000004632	IGF2R
ENSOARG00000004646	TRIM11
ENSOARG00000004647	ZNF385D
ENSOARG00000004653	CNDP1
ENSOARG00000004655	KIF26B
ENSOARG00000004665	KIAA0895
ENSOARG00000004666
ENSOARG00000004667
ENSOARG00000004669	SLC22A1
ENSOARG00000004674	SLC29A2
ENSOARG00000004680	SH3PXD2A
ENSOARG00000004687	XYLT2
ENSOARG00000004690	DNMT3B
ENSOARG00000004691	RAB21
ENSOARG00000004697	IQCE
ENSOARG00000004698	TECPR2
ENSOARG00000004731	CTNNA3
ENSOARG00000004733	RXFP1
ENSOARG00000004736	LSR
ENSOARG00000004757	NPBWR2
ENSOARG00000004759	FBXO15
ENSOARG00000004764	IL34
ENSOARG00000004773	AGPAT4
ENSOARG00000004788	PRKN
ENSOARG00000004791	NETO1
ENSOARG00000004794
ENSOARG00000004800	EEPD1
ENSOARG00000004806
ENSOARG00000004807	ADGRE1
ENSOARG00000004808	MTMR8
ENSOARG00000004812	FERMT3
ENSOARG00000004839	NAGPA
ENSOARG00000004847	PDE10A
ENSOARG00000004857
ENSOARG00000004858
ENSOARG00000004871	COL1A1
ENSOARG00000004874	FAM160A1
ENSOARG00000004895	RPS6KA2
ENSOARG00000004909
ENSOARG00000004917	SH3TC2
ENSOARG00000004922	C16orf89
ENSOARG00000004924	F12
ENSOARG00000004932	PEX14
ENSOARG00000004938	COG4
ENSOARG00000004943	FAM135B
ENSOARG00000004951	PAX1
ENSOARG00000004956	UPK1A
ENSOARG00000004958	CD226
ENSOARG00000004962	UNC93A
ENSOARG00000004967	DOK6
ENSOARG00000004977	RUVBL1
ENSOARG00000004978	TRAF3
ENSOARG00000004983	VAV1
ENSOARG00000004988	AFDN
ENSOARG00000004992	LFNG
ENSOARG00000004998	KIF25
ENSOARG00000005000
ENSOARG00000005009	TMX3
ENSOARG00000005014	ABLIM3
ENSOARG00000005021	C11orf49
ENSOARG00000005022	SMOC2
ENSOARG00000005033	CCDC185
ENSOARG00000005035	FCSK
ENSOARG00000005037	THBS2
ENSOARG00000005045
ENSOARG00000005060
ENSOARG00000005062	ARHGAP33
ENSOARG00000005075	ZNF366
ENSOARG00000005080	PRODH2
ENSOARG00000005091	DFFA
ENSOARG00000005094
ENSOARG00000005098	ST3GAL2
ENSOARG00000005109	WDR7
ENSOARG00000005119	KIRREL2
ENSOARG00000005128	CDK2AP1
ENSOARG00000005135
ENSOARG00000005150	ONECUT2
ENSOARG00000005161	DNAH1
ENSOARG00000005170	FBXW8
ENSOARG00000005182	SYNE4
ENSOARG00000005183	DLG2
ENSOARG00000005193	KMT2C
ENSOARG00000005194
ENSOARG00000005202	FECH
ENSOARG00000005212	EFCAB8
ENSOARG00000005227	ZFAT
ENSOARG00000005228	ABAT
ENSOARG00000005231	WDR62
ENSOARG00000005237	SEC61A1
ENSOARG00000005239	NARS1
ENSOARG00000005253
ENSOARG00000005260	OVOL3
ENSOARG00000005263	PLEKHA7
ENSOARG00000005265	SNX8
ENSOARG00000005266	POLR2I
ENSOARG00000005271	TBCB
ENSOARG00000005283	CDC42BPB
ENSOARG00000005286	AARS1
ENSOARG00000005288	KIAA1328
ENSOARG00000005292	CPA5
ENSOARG00000005293	PACSIN3
ENSOARG00000005294	TPGS2
ENSOARG00000005318	ZNF382
ENSOARG00000005321	PMM2
ENSOARG00000005330	PGS1
ENSOARG00000005344	CPA1
ENSOARG00000005349
ENSOARG00000005362	CATSPERE
ENSOARG00000005365	FHOD3
ENSOARG00000005371	ST3GAL1
ENSOARG00000005380	PDLIM7
ENSOARG00000005391	ZNF527
ENSOARG00000005399	NEDD4L
ENSOARG00000005403	BACE1
ENSOARG00000005431	MOCOS
ENSOARG00000005438	OBSCN
ENSOARG00000005448	EFNB2
ENSOARG00000005461	KBTBD12
ENSOARG00000005468
ENSOARG00000005469	USP7
ENSOARG00000005484
ENSOARG00000005491	HK1
ENSOARG00000005492
ENSOARG00000005511
ENSOARG00000005522	SIPA1L3
ENSOARG00000005523
ENSOARG00000005527	DLGAP2
ENSOARG00000005539	MEST
ENSOARG00000005552	SPINT2
ENSOARG00000005568	DDX41
ENSOARG00000005569	ZNF532
ENSOARG00000005576
ENSOARG00000005577	ASCC2
ENSOARG00000005578	MGLL
ENSOARG00000005603	KHDRBS2
ENSOARG00000005624	BPIFB2
ENSOARG00000005637	ETV4
ENSOARG00000005642	PPP2R2C
ENSOARG00000005650	ARHGEF10
ENSOARG00000005654	PRIM2
ENSOARG00000005656	PDE2A
ENSOARG00000005665	PTK7
ENSOARG00000005667
ENSOARG00000005670	IL17RE
ENSOARG00000005678
ENSOARG00000005700	MARK3
ENSOARG00000005706	USP27X
ENSOARG00000005708
ENSOARG00000005711	COL13A1
ENSOARG00000005718	CEP164
ENSOARG00000005737
ENSOARG00000005744	DDX39A
ENSOARG00000005748	MYOM2
ENSOARG00000005755
ENSOARG00000005770	KIF1B
ENSOARG00000005777	CCBE1
ENSOARG00000005783	MAPRE2
ENSOARG00000005785	MYO16
ENSOARG00000005786	PPM1M
ENSOARG00000005791	ACTN4
ENSOARG00000005806	MECP2
ENSOARG00000005809	ZXDC
ENSOARG00000005826	ADAP1
ENSOARG00000005841	AIFM2
ENSOARG00000005842	CASP6
ENSOARG00000005850	TYSND1
ENSOARG00000005857	NBEAL2
ENSOARG00000005862	LRBA
ENSOARG00000005864
ENSOARG00000005870	PIK3R1
ENSOARG00000005872	ASXL3
ENSOARG00000005883	SIRT2
ENSOARG00000005896	COA8
ENSOARG00000005904	CCDC178
ENSOARG00000005917	EIF2D
ENSOARG00000005925
ENSOARG00000005949	TMC6
ENSOARG00000005954	CUL9
ENSOARG00000005967	EBF4
ENSOARG00000005968	CSMD1
ENSOARG00000005969
ENSOARG00000005975	TWF2
ENSOARG00000005976
ENSOARG00000005987	SUN1
ENSOARG00000005991
ENSOARG00000005998	MADD
ENSOARG00000006000	B4GALT7
ENSOARG00000006002	MAGEE2
ENSOARG00000006006	MYO18A
ENSOARG00000006025	SLC26A4
ENSOARG00000006049	MCUB
ENSOARG00000006055	SORBS1
ENSOARG00000006057	DNAAF5
ENSOARG00000006066	JAKMIP1
ENSOARG00000006069	TENM4
ENSOARG00000006076	AKT3
ENSOARG00000006093	TALDO1
ENSOARG00000006095	MINK1
ENSOARG00000006115	COL4A1
ENSOARG00000006117	SLC41A3
ENSOARG00000006121	N4BP3
ENSOARG00000006151	ANKFN1
ENSOARG00000006156	ADAMTS14
ENSOARG00000006174	SUPT5H
ENSOARG00000006177
ENSOARG00000006181	DPP6
ENSOARG00000006194	PRG4
ENSOARG00000006205	SEPTIN9
ENSOARG00000006209	ALAS1
ENSOARG00000006214	RASL10B
ENSOARG00000006215
ENSOARG00000006218	IBA57
ENSOARG00000006220	FA2H
ENSOARG00000006222	GRIA2
ENSOARG00000006226	GJC2
ENSOARG00000006228
ENSOARG00000006244	TDRD3
ENSOARG00000006248	SYNDIG1
ENSOARG00000006249	TBX3
ENSOARG00000006257	MYBPC3
ENSOARG00000006266
ENSOARG00000006283	PITPNM2
ENSOARG00000006285	DEAF1
ENSOARG00000006292	IL10
ENSOARG00000006297	MLLT1
ENSOARG00000006298	SEC14L1
ENSOARG00000006303	VPS4B
ENSOARG00000006310
ENSOARG00000006324	WDR59
ENSOARG00000006334	DYRK1B
ENSOARG00000006347	DNTTIP1
ENSOARG00000006350
ENSOARG00000006358	CSF1R
ENSOARG00000006360
ENSOARG00000006364
ENSOARG00000006373	CLEC16A
ENSOARG00000006377	ALDH1L1
ENSOARG00000006382	UNC5B
ENSOARG00000006385	ZNRF1
ENSOARG00000006409	CRMP1
ENSOARG00000006412	MGAT5B
ENSOARG00000006414	DIAPH3
ENSOARG00000006427	PLXNA4
ENSOARG00000006432	DUSP7
ENSOARG00000006446	CDHR5
ENSOARG00000006455	CPNE9
ENSOARG00000006474	GLRB
ENSOARG00000006476	PRKACA
ENSOARG00000006489	RFX2
ENSOARG00000006493	ATG16L2
ENSOARG00000006507
ENSOARG00000006514	FRMD4A
ENSOARG00000006515	COL4A2
ENSOARG00000006533	COL23A1
ENSOARG00000006536	ABHD14B
ENSOARG00000006538	PDGFRB
ENSOARG00000006541	LONP1
ENSOARG00000006544	WNT3A
ENSOARG00000006570	TBC1D10A
ENSOARG00000006574	HTR5A
ENSOARG00000006590	WNT9A
ENSOARG00000006595
ENSOARG00000006609	INSIG1
ENSOARG00000006610	BCAR1
ENSOARG00000006614	TBX5
ENSOARG00000006621	RNF180
ENSOARG00000006624	ACSS1
ENSOARG00000006661	CDH23
ENSOARG00000006666	MTMR14
ENSOARG00000006670	ACTN3
ENSOARG00000006675	TDRD9
ENSOARG00000006684	RANBP3
ENSOARG00000006688	EVC
ENSOARG00000006724
ENSOARG00000006729	TACC2
ENSOARG00000006736	ST6GALNAC1
ENSOARG00000006741	INTS4
ENSOARG00000006759	SLC6A7
ENSOARG00000006787	DCLK2
ENSOARG00000006792	MLIP
ENSOARG00000006803
ENSOARG00000006807	RAB20
ENSOARG00000006810	RAPSN
ENSOARG00000006819	RBM33
ENSOARG00000006826	LTBP4
ENSOARG00000006827	RBM19
ENSOARG00000006843	NUMBL
ENSOARG00000006847	TMEM231
ENSOARG00000006848
ENSOARG00000006873	SPATA25
ENSOARG00000006902	HDAC5
ENSOARG00000006907	CDH2
ENSOARG00000006915	IQCF6
ENSOARG00000006922	FBRS
ENSOARG00000006926	VSX1
ENSOARG00000006942
ENSOARG00000006954	PLD5
ENSOARG00000006962	BTNL9
ENSOARG00000006987	RNF32
ENSOARG00000006991
ENSOARG00000007003	IQCM
ENSOARG00000007010	ARL6IP4
ENSOARG00000007018
ENSOARG00000007023	PFKFB2
ENSOARG00000007028	EGLN2
ENSOARG00000007030	EVC2
ENSOARG00000007042	ESRP1
ENSOARG00000007055	RFX1
ENSOARG00000007075	OGFOD2
ENSOARG00000007078	LHX5
ENSOARG00000007079	TEX264
ENSOARG00000007080
ENSOARG00000007094	ASCC1
ENSOARG00000007096	PDE1C
ENSOARG00000007108	ARHGEF7
ENSOARG00000007130	CLSTN1
ENSOARG00000007156
ENSOARG00000007159
ENSOARG00000007161
ENSOARG00000007168	PYGB
ENSOARG00000007173	RNF215
ENSOARG00000007178	AQP11
ENSOARG00000007185	STK32B
ENSOARG00000007189	UBQLNL
ENSOARG00000007196
ENSOARG00000007202	SPON1
ENSOARG00000007225	RAB3C
ENSOARG00000007227	NLE1
ENSOARG00000007254	MCU
ENSOARG00000007255	UBA6
ENSOARG00000007256	CCDC88B
ENSOARG00000007259	TUBGCP3
ENSOARG00000007261	NOM1
ENSOARG00000007280
ENSOARG00000007281	SRGAP3
ENSOARG00000007293	ABCB9
ENSOARG00000007294	PNCK
ENSOARG00000007302	UBE3D
ENSOARG00000007320	BLNK
ENSOARG00000007360	DUSP9
ENSOARG00000007366	TMPRSS13
ENSOARG00000007377	UBE3C
ENSOARG00000007378	ENPP6
ENSOARG00000007388	MSX1
ENSOARG00000007391	ATP11A
ENSOARG00000007392	MAP3K1
ENSOARG00000007393	NDST1
ENSOARG00000007394	ARHGEF17
ENSOARG00000007396
ENSOARG00000007405	C4BPA
ENSOARG00000007408	PCIF1
ENSOARG00000007414
ENSOARG00000007425
ENSOARG00000007441
ENSOARG00000007445	RAD18
ENSOARG00000007451	CRLF2
ENSOARG00000007471	MRTFB
ENSOARG00000007473
ENSOARG00000007476	SIGIRR
ENSOARG00000007483	INF2
ENSOARG00000007490
ENSOARG00000007491	HSD11B1L
ENSOARG00000007501	PRIMPOL
ENSOARG00000007504
ENSOARG00000007506	NSG1
ENSOARG00000007507	IL6ST
ENSOARG00000007533	ADCYAP1R1
ENSOARG00000007536
ENSOARG00000007541	CSF2RA
ENSOARG00000007555	ATP2B3
ENSOARG00000007560	ARHGAP42
ENSOARG00000007561	SNAP91
ENSOARG00000007573
ENSOARG00000007576	RPS6KA4
ENSOARG00000007594	MCF2L
ENSOARG00000007625	IL10RA
ENSOARG00000007632	PBX4
ENSOARG00000007634
ENSOARG00000007640	PLEKHA6
ENSOARG00000007651	ANO9
ENSOARG00000007664	PIK3CD
ENSOARG00000007671	COG3
ENSOARG00000007675	RELT
ENSOARG00000007684	LIPE
ENSOARG00000007686	ASAP1
ENSOARG00000007695	PNPO
ENSOARG00000007699	DTX1
ENSOARG00000007701	RALGAPA1
ENSOARG00000007702	ADSS1
ENSOARG00000007704	ALS2CL
ENSOARG00000007705
ENSOARG00000007725	HIP1R
ENSOARG00000007736	CBY2
ENSOARG00000007742
ENSOARG00000007749
ENSOARG00000007753	CFAP58
ENSOARG00000007757	RBM15B
ENSOARG00000007760	EDEM1
ENSOARG00000007775	AQP1
ENSOARG00000007778	ANO5
ENSOARG00000007781	MEGF8
ENSOARG00000007791	VAT1L
ENSOARG00000007804	CPB2
ENSOARG00000007806	ANKRD37
ENSOARG00000007807
ENSOARG00000007808
ENSOARG00000007821	SLC4A1
ENSOARG00000007822	F10
ENSOARG00000007827	DHX29
ENSOARG00000007828	SNTA1
ENSOARG00000007831	SLC2A9
ENSOARG00000007834
ENSOARG00000007843	TMEM145
ENSOARG00000007848
ENSOARG00000007858	RASAL1
ENSOARG00000007861	TLL2
ENSOARG00000007865	SLC22A11
ENSOARG00000007884
ENSOARG00000007907	SEC14L6
ENSOARG00000007908	MMP9
ENSOARG00000007916	WWOX
ENSOARG00000007926	PAFAH1B3
ENSOARG00000007928
ENSOARG00000007935	PLA2G4A
ENSOARG00000007939	WDR1
ENSOARG00000007951
ENSOARG00000007957	CDC20B
ENSOARG00000007966	MYT1
ENSOARG00000007979
ENSOARG00000007992
ENSOARG00000007995	NCAPG2
ENSOARG00000008002	SLC6A5
ENSOARG00000008018	OR2M4
ENSOARG00000008033	B4GALNT4
ENSOARG00000008041	TXNRD3
ENSOARG00000008047	NRXN2
ENSOARG00000008052
ENSOARG00000008060	ZNF185
ENSOARG00000008062	DOCK3
ENSOARG00000008069	TEAD1
ENSOARG00000008072
ENSOARG00000008074	CUL4A
ENSOARG00000008089	CLDN12
ENSOARG00000008101	OSBPL7
ENSOARG00000008108	ZACN
ENSOARG00000008110
ENSOARG00000008115
ENSOARG00000008129	CFAP73
ENSOARG00000008132	ITPR1
ENSOARG00000008133	HTR2A
ENSOARG00000008138
ENSOARG00000008140	AHNAK2
ENSOARG00000008151	ORAI3
ENSOARG00000008152	SUGP1
ENSOARG00000008156	GALR2
ENSOARG00000008171	SUCLA2
ENSOARG00000008172	PRP2
ENSOARG00000008188	ANXA6
ENSOARG00000008197	LIG3
ENSOARG00000008214	PES1
ENSOARG00000008215	LAMP1
ENSOARG00000008220	CYREN
ENSOARG00000008222	MRI1
ENSOARG00000008227	CETN2
ENSOARG00000008251
ENSOARG00000008254
ENSOARG00000008258	RGS19
ENSOARG00000008262	SCN2B
ENSOARG00000008284
ENSOARG00000008285	ITGA1
ENSOARG00000008288	NECAB3
ENSOARG00000008291	STX1B
ENSOARG00000008294
ENSOARG00000008296	GABRQ
ENSOARG00000008303	CLEC14A
ENSOARG00000008311	MIB1
ENSOARG00000008330	WDR91
ENSOARG00000008337	CAMK2G
ENSOARG00000008338
ENSOARG00000008352	ARHGEF1
ENSOARG00000008361	ARSD
ENSOARG00000008365	RPS19
ENSOARG00000008370	GPATCH8
ENSOARG00000008375
ENSOARG00000008376	WASHC5
ENSOARG00000008388	KDM4B
ENSOARG00000008389	ITGA8
ENSOARG00000008397	THEG
ENSOARG00000008411	SLC10A7
ENSOARG00000008414	MAU2
ENSOARG00000008426	KMO
ENSOARG00000008429	MRPL14
ENSOARG00000008436	TCEA2
ENSOARG00000008441
ENSOARG00000008445
ENSOARG00000008447	ZNF26
ENSOARG00000008448	CAB39L
ENSOARG00000008460	BRF1
ENSOARG00000008476	FAM184A
ENSOARG00000008497	TMEM255B
ENSOARG00000008519	CDH22
ENSOARG00000008536	RCE1
ENSOARG00000008539	GREB1L
ENSOARG00000008548
ENSOARG00000008555	ODF3L2
ENSOARG00000008558	BCO1
ENSOARG00000008572	LYPD3
ENSOARG00000008581	SMC1A
ENSOARG00000008586	EBPL
ENSOARG00000008588	GAS6
ENSOARG00000008604	OSBP2
ENSOARG00000008607	BTBD6
ENSOARG00000008614	PHLDB3
ENSOARG00000008616	PNN
ENSOARG00000008632	TMEM63B
ENSOARG00000008672	CDC34
ENSOARG00000008678	ZNF268
ENSOARG00000008679	TEX22
ENSOARG00000008705	MICAL2
ENSOARG00000008713	FBF1
ENSOARG00000008715	MTSS1
ENSOARG00000008724	DUSP29
ENSOARG00000008734	TPCN1
ENSOARG00000008740	VMA21
ENSOARG00000008743	CNTN4
ENSOARG00000008756	H6PD
ENSOARG00000008763
ENSOARG00000008776	PRPF6
ENSOARG00000008784
ENSOARG00000008797	CMIP
ENSOARG00000008800
ENSOARG00000008810	MINDY3
ENSOARG00000008818	HSD17B8
ENSOARG00000008819	ROCK1
ENSOARG00000008821	SLC25A34
ENSOARG00000008829
ENSOARG00000008831	DPP9
ENSOARG00000008840	CEP57
ENSOARG00000008841	CHMP4B
ENSOARG00000008845	FAT2
ENSOARG00000008881	RGS7
ENSOARG00000008882
ENSOARG00000008909	TMEM132E
ENSOARG00000008922	ANHX
ENSOARG00000008941	TRIM65
ENSOARG00000008942	SLC2A5
ENSOARG00000008947	KCNN4
ENSOARG00000008952	PLCXD3
ENSOARG00000008956	OCSTAMP
ENSOARG00000008958	TRIM72
ENSOARG00000008959	SLIT1
ENSOARG00000008960	LRFN5
ENSOARG00000008961	DKK2
ENSOARG00000008962
ENSOARG00000008965	DHRS12
ENSOARG00000008988	PLCG2
ENSOARG00000009005	C2CD3
ENSOARG00000009006	NSRP1
ENSOARG00000009033	LRMDA
ENSOARG00000009044	ZNF235
ENSOARG00000009056	ATP7B
ENSOARG00000009068	RSU1
ENSOARG00000009071	ZNF180
ENSOARG00000009120	CACNA2D2
ENSOARG00000009123	P2RX3
ENSOARG00000009131	MYDGF
ENSOARG00000009139	FYCO1
ENSOARG00000009151	RHOD
ENSOARG00000009168	PTPN5
ENSOARG00000009185	ARHGAP23
ENSOARG00000009190
ENSOARG00000009195	PLCB1
ENSOARG00000009200	SLC2A10
ENSOARG00000009216
ENSOARG00000009222	CA6
ENSOARG00000009223	PALM
ENSOARG00000009239	BCL3
ENSOARG00000009267
ENSOARG00000009301	COLEC12
ENSOARG00000009302	GABRA5
ENSOARG00000009304	ADD3
ENSOARG00000009312	RGL2
ENSOARG00000009325	UNC13D
ENSOARG00000009333	PLIN5
ENSOARG00000009339	SLC43A3
ENSOARG00000009354
ENSOARG00000009380
ENSOARG00000009397	TRMT1
ENSOARG00000009398
ENSOARG00000009403	INPP5J
ENSOARG00000009413	CHSY1
ENSOARG00000009425	GRIA1
ENSOARG00000009429	FANCM
ENSOARG00000009440	MAP4K2
ENSOARG00000009443	SRCIN1
ENSOARG00000009460	TMEM161A
ENSOARG00000009463	SHROOM4
ENSOARG00000009476	DLG5
ENSOARG00000009484	ARMC5
ENSOARG00000009485	LRRK1
ENSOARG00000009486	NME7
ENSOARG00000009494	PUDP
ENSOARG00000009510	C9
ENSOARG00000009535	NFIX
ENSOARG00000009536	PLCB4
ENSOARG00000009537	DUSP5
ENSOARG00000009548	UNK
ENSOARG00000009566	CDH13
ENSOARG00000009573	SLC26A7
ENSOARG00000009578	SLC25A42
ENSOARG00000009581	UBXN6
ENSOARG00000009595	CDKAL1
ENSOARG00000009603	PNPLA4
ENSOARG00000009606	GPR26
ENSOARG00000009633	ANGEL2
ENSOARG00000009649	TRAPPC6A
ENSOARG00000009663	DGKK
ENSOARG00000009670	CPXM2
ENSOARG00000009672	NWD2
ENSOARG00000009685	PRTN3
ENSOARG00000009690	DCAF12L2
ENSOARG00000009698	GOLGA3
ENSOARG00000009701	CASP9
ENSOARG00000009704	CHAF1A
ENSOARG00000009711	CERS3
ENSOARG00000009712	MLYCD
ENSOARG00000009713	DNAJC5
ENSOARG00000009723	ESYT2
ENSOARG00000009738	GALNT10
ENSOARG00000009748	DLC1
ENSOARG00000009761	AARS2
ENSOARG00000009764	ITGB4
ENSOARG00000009766	ADAMTS17
ENSOARG00000009784	LIMK2
ENSOARG00000009796	KLC3
ENSOARG00000009798	SAMD12
ENSOARG00000009811	SUGP2
ENSOARG00000009813	SLC6A20
ENSOARG00000009814	ZMIZ1
ENSOARG00000009827	VASH2
ENSOARG00000009840	PIP4K2B
ENSOARG00000009857	ERCC2
ENSOARG00000009861	IFRD2
ENSOARG00000009866
ENSOARG00000009887	CHST15
ENSOARG00000009888	ZCCHC24
ENSOARG00000009897	UFM1
ENSOARG00000009902	LAMP5
ENSOARG00000009911	PROM1
ENSOARG00000009917	NECAB2
ENSOARG00000009933	ANAPC10
ENSOARG00000009939	SYNGAP1
ENSOARG00000009947	TCEAL1
ENSOARG00000009948	ZBTB46
ENSOARG00000009955	CUBN
ENSOARG00000009960	PAK5
ENSOARG00000009973	EMILIN2
ENSOARG00000009974	MPND
ENSOARG00000009975	FAXDC2
ENSOARG00000009988	ANKRD13D
ENSOARG00000009990
ENSOARG00000009997	SEMA3B
ENSOARG00000010005	IGF1R
ENSOARG00000010010	MFHAS1
ENSOARG00000010032	SLC38A8
ENSOARG00000010035	SERPING1
ENSOARG00000010039	AKAP4
ENSOARG00000010056	METTL24
ENSOARG00000010065	LASP1
ENSOARG00000010067	BAK1
ENSOARG00000010072	ERRFI1
ENSOARG00000010081	LPIN2
ENSOARG00000010082	EGFLAM
ENSOARG00000010084	ANKLE2
ENSOARG00000010120	BRINP3
ENSOARG00000010121	SHROOM2
ENSOARG00000010130	ARID3A
ENSOARG00000010133	RECQL5
ENSOARG00000010149
ENSOARG00000010150	PHKG1
ENSOARG00000010156	MBTPS1
ENSOARG00000010180	ITPR3
ENSOARG00000010182	TAPT1
ENSOARG00000010187	WDR70
ENSOARG00000010194	DYNC2I1
ENSOARG00000010215	RGMA
ENSOARG00000010216	OR8D2
ENSOARG00000010217	FHAD1
ENSOARG00000010220	ZDHHC16
ENSOARG00000010225	BHMG1
ENSOARG00000010238
ENSOARG00000010244	GRIN3B
ENSOARG00000010252	AK9
ENSOARG00000010254	CLCN4
ENSOARG00000010258	PGAM5
ENSOARG00000010267	LDB2
ENSOARG00000010272	DUSP4
ENSOARG00000010277	CDC42BPG
ENSOARG00000010281
ENSOARG00000010285	MYO15B
ENSOARG00000010296
ENSOARG00000010300	SUPT3H
ENSOARG00000010312	TSPAN14
ENSOARG00000010316	LHPP
ENSOARG00000010325	LLGL2
ENSOARG00000010327	UQCC2
ENSOARG00000010332	SH2D4B
ENSOARG00000010336	EOGT
ENSOARG00000010337
ENSOARG00000010350	QDPR
ENSOARG00000010360	XYLT1
ENSOARG00000010363	VIPR2
ENSOARG00000010371
ENSOARG00000010375	GUCY1A2
ENSOARG00000010377	ARL5C
ENSOARG00000010378	RFXAP
ENSOARG00000010390	LIMD1
ENSOARG00000010391	FAM53B
ENSOARG00000010392	TMEM51
ENSOARG00000010397	DLG4
ENSOARG00000010415	WWC3
ENSOARG00000010446	LEMD2
ENSOARG00000010447	EHD1
ENSOARG00000010463	MAST1
ENSOARG00000010470	MLN
ENSOARG00000010489	CNN2
ENSOARG00000010502	GRM4
ENSOARG00000010505	CDHR1
ENSOARG00000010509	FAM174B
ENSOARG00000010518	ST8SIA2
ENSOARG00000010522	RPRML
ENSOARG00000010528	SLCO3A1
ENSOARG00000010529	KAZN
ENSOARG00000010533
ENSOARG00000010540	SV2B
ENSOARG00000010543	PREX1
ENSOARG00000010546	MTMR4
ENSOARG00000010551	PLEKHM1
ENSOARG00000010562
ENSOARG00000010573	PPP5C
ENSOARG00000010574	WFDC1
ENSOARG00000010586
ENSOARG00000010588
ENSOARG00000010594	CACNA1F
ENSOARG00000010595	LARS2
ENSOARG00000010629	POLE
ENSOARG00000010639	ABCA7
ENSOARG00000010649	SEMA3F
ENSOARG00000010650
ENSOARG00000010656	SLC25A26
ENSOARG00000010665	TMEM186
ENSOARG00000010670	ESAM
ENSOARG00000010679	SLC25A19
ENSOARG00000010682	PACSIN1
ENSOARG00000010692
ENSOARG00000010701	CAMTA1
ENSOARG00000010703	ATP2C2
ENSOARG00000010710	CALN1
ENSOARG00000010712	KLHL25
ENSOARG00000010714	USH2A
ENSOARG00000010722	CREB3L3
ENSOARG00000010733	MAGI1
ENSOARG00000010739	UPF1
ENSOARG00000010741	FOXO3
ENSOARG00000010742	AGBL1
ENSOARG00000010749	NPRL3
ENSOARG00000010751	SPDEF
ENSOARG00000010760	ATG2A
ENSOARG00000010763	IRAG1
ENSOARG00000010766
ENSOARG00000010769	CHRM4
ENSOARG00000010770	STARD13
ENSOARG00000010771	WNT9B
ENSOARG00000010773	FAM83A
ENSOARG00000010809	DVL2
ENSOARG00000010816	CASTOR2
ENSOARG00000010829	ARHGAP35
ENSOARG00000010833
ENSOARG00000010834	ARHGAP45
ENSOARG00000010844	VARS2
ENSOARG00000010848	NR2E1
ENSOARG00000010857	ZBTB7A
ENSOARG00000010869	NPAS1
ENSOARG00000010872	OR10W1
ENSOARG00000010892	NEU3
ENSOARG00000010900
ENSOARG00000010918
ENSOARG00000010920	LRRC38
ENSOARG00000010938
ENSOARG00000010957	AEN
ENSOARG00000010970	KLHL36
ENSOARG00000010978	GAB1
ENSOARG00000010985	TRARG1
ENSOARG00000010988	PIAS4
ENSOARG00000011026	PDSS2
ENSOARG00000011036	TASP1
ENSOARG00000011066	KCNQ5
ENSOARG00000011085	CCDC120
ENSOARG00000011086	ABR
ENSOARG00000011089	ANKS1A
ENSOARG00000011093
ENSOARG00000011107	KCNQ2
ENSOARG00000011109	EEF2
ENSOARG00000011122	CLEC3B
ENSOARG00000011127	KIF13A
ENSOARG00000011142	CRTC1
ENSOARG00000011143
ENSOARG00000011181
ENSOARG00000011185	AVPI1
ENSOARG00000011188	MYH7B
ENSOARG00000011201	B3GAT2
ENSOARG00000011212	RAD9A
ENSOARG00000011216	KPTN
ENSOARG00000011225	ACAN
ENSOARG00000011232	KIAA0513
ENSOARG00000011238	KIAA0232
ENSOARG00000011243	NT5C
ENSOARG00000011245	NAPA
ENSOARG00000011262	TREH
ENSOARG00000011267	CSMD3
ENSOARG00000011268	ARMC7
ENSOARG00000011277	PRICKLE2
ENSOARG00000011283	PISD
ENSOARG00000011293	RGS11
ENSOARG00000011298	EXOSC7
ENSOARG00000011300	KLHL26
ENSOARG00000011301	GCN1
ENSOARG00000011305	SLC16A5
ENSOARG00000011316	TBC1D14
ENSOARG00000011318	PPP1CA
ENSOARG00000011342	ARRB1
ENSOARG00000011343	RLBP1
ENSOARG00000011347
ENSOARG00000011352	MST1R
ENSOARG00000011364	ZDHHC3
ENSOARG00000011381	PKNOX2
ENSOARG00000011406	ARFGAP1
ENSOARG00000011411	ATCAY
ENSOARG00000011415	PRR14L
ENSOARG00000011422	SCUBE3
ENSOARG00000011426	ZBTB48
ENSOARG00000011432	GINS2
ENSOARG00000011435	HACE1
ENSOARG00000011437	TBC1D10C
ENSOARG00000011445	CDR2L
ENSOARG00000011449	PRLR
ENSOARG00000011453	SELENOW
ENSOARG00000011461	SEL1L2
ENSOARG00000011469	FRMD5
ENSOARG00000011475	CNBD1
ENSOARG00000011478	STARD3
ENSOARG00000011513	IRF8
ENSOARG00000011517	GTF2IRD1
ENSOARG00000011529	ZFR2
ENSOARG00000011535
ENSOARG00000011540	UBA52
ENSOARG00000011544	ARHGDIG
ENSOARG00000011547	FOXF1
ENSOARG00000011550	UROS
ENSOARG00000011551	PWWP3A
ENSOARG00000011555
ENSOARG00000011558
ENSOARG00000011562	YBX2
ENSOARG00000011573	COL9A1
ENSOARG00000011577	PDIA2
ENSOARG00000011579	MTHFSD
ENSOARG00000011597	SEC13
ENSOARG00000011613
ENSOARG00000011614
ENSOARG00000011627	ASCC3
ENSOARG00000011650	TMC7
ENSOARG00000011669	OTOP3
ENSOARG00000011676	KIF7
ENSOARG00000011683	DTX4
ENSOARG00000011692	LOXL4
ENSOARG00000011702	CLIP2
ENSOARG00000011706	SYNGR4
ENSOARG00000011715
ENSOARG00000011716	DDB1
ENSOARG00000011718	INTS6L
ENSOARG00000011731	CCDC88C
ENSOARG00000011734	FBXO31
ENSOARG00000011742	HIPK2
ENSOARG00000011743	MPEG1
ENSOARG00000011748	ADGRF2
ENSOARG00000011758	GRWD1
ENSOARG00000011760	GDPD5
ENSOARG00000011761	NAALADL1
ENSOARG00000011768	CYFIP2
ENSOARG00000011769	PYROXD2
ENSOARG00000011770	FEZF2
ENSOARG00000011772	MRPL54
ENSOARG00000011782	SLC17A9
ENSOARG00000011785	PPARD
ENSOARG00000011798	INPP4B
ENSOARG00000011802	OTOP2
ENSOARG00000011804	FANCB
ENSOARG00000011817	ATP2B2
ENSOARG00000011823	APBA3
ENSOARG00000011830	OSBP
ENSOARG00000011842	LAT2
ENSOARG00000011849
ENSOARG00000011852	LMTK3
ENSOARG00000011856	ALOX5AP
ENSOARG00000011868	EIF4H
ENSOARG00000011881	SULT2B1
ENSOARG00000011884	PRKDC
ENSOARG00000011891	PLEKHG5
ENSOARG00000011893	APC2
ENSOARG00000011910	LIMK1
ENSOARG00000011914	ZCCHC14
ENSOARG00000011921	KCNV1
ENSOARG00000011924
ENSOARG00000011929
ENSOARG00000011933	ADAP2
ENSOARG00000011941	TJP3
ENSOARG00000011947	AFAP1
ENSOARG00000011949	CFAP20DC
ENSOARG00000011958
ENSOARG00000011968	RPH3AL
ENSOARG00000011978	MIEN1
ENSOARG00000011990	MMS22L
ENSOARG00000011993	ADAMTS12
ENSOARG00000011997	UBA7
ENSOARG00000011999	JPH3
ENSOARG00000012001	MLXIP
ENSOARG00000012014	IDH2
ENSOARG00000012022	FUT2
ENSOARG00000012035	GRIN2C
ENSOARG00000012043
ENSOARG00000012045	KLHL32
ENSOARG00000012053	ACOX2
ENSOARG00000012061	PTCHD4
ENSOARG00000012065	TCFL5
ENSOARG00000012074	RASIP1
ENSOARG00000012080	DOC2B
ENSOARG00000012088	HPS1
ENSOARG00000012090	TMEM104
ENSOARG00000012100	SLC46A3
ENSOARG00000012117	RAB11FIP3
ENSOARG00000012137	CENPQ
ENSOARG00000012144
ENSOARG00000012162	ABLIM2
ENSOARG00000012186	CATSPERB
ENSOARG00000012216
ENSOARG00000012224
ENSOARG00000012230	SLC6A11
ENSOARG00000012241	ADAM12
ENSOARG00000012242	FAM83C
ENSOARG00000012251	CAPN15
ENSOARG00000012295	CBLIF
ENSOARG00000012296	PLEKHA4
ENSOARG00000012308	TBC1D25
ENSOARG00000012318	HMG20B
ENSOARG00000012344	PPP1R15A
ENSOARG00000012359	MBD3
ENSOARG00000012365	INKA1
ENSOARG00000012374
ENSOARG00000012375	MLXIPL
ENSOARG00000012389	GPRC5B
ENSOARG00000012390
ENSOARG00000012392	MRC2
ENSOARG00000012398
ENSOARG00000012399
ENSOARG00000012408	PARP12
ENSOARG00000012411
ENSOARG00000012422
ENSOARG00000012426	GOT1
ENSOARG00000012444	BAX
ENSOARG00000012448
ENSOARG00000012453
ENSOARG00000012454	MYO1C
ENSOARG00000012456
ENSOARG00000012480	EP400
ENSOARG00000012487
ENSOARG00000012495	TCF3
ENSOARG00000012499
ENSOARG00000012500	ZNFX1
ENSOARG00000012509
ENSOARG00000012512
ENSOARG00000012516	SLC6A1
ENSOARG00000012535	TNS3
ENSOARG00000012544
ENSOARG00000012547
ENSOARG00000012551	GTF3A
ENSOARG00000012555	NTSR1
ENSOARG00000012558	MGAT4D
ENSOARG00000012565	YPEL2
ENSOARG00000012566	ACOT7
ENSOARG00000012568	RUVBL2
ENSOARG00000012577	DOHH
ENSOARG00000012585
ENSOARG00000012593	KCNB1
ENSOARG00000012625	PITPNM1
ENSOARG00000012631
ENSOARG00000012646	GPRC5C
ENSOARG00000012649	C10orf90
ENSOARG00000012666	JARID2
ENSOARG00000012676
ENSOARG00000012686	ZC3H18
ENSOARG00000012693	GPR153
ENSOARG00000012694	ARHGAP39
ENSOARG00000012718	NFKB1
ENSOARG00000012724	FLNB
ENSOARG00000012744	NRAP
ENSOARG00000012762	KIF19
ENSOARG00000012777	SETD1B
ENSOARG00000012784	HTRA3
ENSOARG00000012793
ENSOARG00000012794
ENSOARG00000012795	GABRR2
ENSOARG00000012798	TMEM41B
ENSOARG00000012804	TNK1
ENSOARG00000012806	CDH12
ENSOARG00000012814	ARHGAP36
ENSOARG00000012860	IL2RA
ENSOARG00000012867	VGLL4
ENSOARG00000012868	NCLN
ENSOARG00000012876	RBBP8NL
ENSOARG00000012883	DNAI2
ENSOARG00000012886	THRA
ENSOARG00000012898
ENSOARG00000012901	CYBA
ENSOARG00000012907	TRIM50
ENSOARG00000012910	RNF207
ENSOARG00000012915	CDH18
ENSOARG00000012922	ACOX3
ENSOARG00000012951	SYVN1
ENSOARG00000012954	CA2
ENSOARG00000012958	ACE
ENSOARG00000012965	S1PR4
ENSOARG00000012969	SLC24A4
ENSOARG00000012981	SCAMP4
ENSOARG00000012986	FOXH1
ENSOARG00000012989	CABLES2
ENSOARG00000013003	RARS2
ENSOARG00000013006	MAPK13
ENSOARG00000013009	ATP8A2
ENSOARG00000013010	MVD
ENSOARG00000013013	SYN1
ENSOARG00000013015
ENSOARG00000013025	SLC43A2
ENSOARG00000013028	KIRREL3
ENSOARG00000013030	SNAI2
ENSOARG00000013036	CSNK1G2
ENSOARG00000013043	TTYH2
ENSOARG00000013056
ENSOARG00000013073	RIN3
ENSOARG00000013080	DOCK1
ENSOARG00000013082	PFKFB3
ENSOARG00000013100	SCARF1
ENSOARG00000013110	PKHD1L1
ENSOARG00000013112	CTU2
ENSOARG00000013118	ACADS
ENSOARG00000013120	BRPF3
ENSOARG00000013121	KCNH6
ENSOARG00000013122	NLGN2
ENSOARG00000013130	TRMT44
ENSOARG00000013136	PITRM1
ENSOARG00000013150	TLE5
ENSOARG00000013172	WDR73
ENSOARG00000013183	SYT7
ENSOARG00000013192	CYHR1
ENSOARG00000013208	DENND2A
ENSOARG00000013212	NSUN6
ENSOARG00000013213	DUSP10
ENSOARG00000013215	NOSIP
ENSOARG00000013216	PCDH15
ENSOARG00000013247	ZNF592
ENSOARG00000013260	PRR12
ENSOARG00000013266	SPEM1
ENSOARG00000013277	TLE2
ENSOARG00000013279	TRIO
ENSOARG00000013291	IFI30
ENSOARG00000013295	SDK2
ENSOARG00000013297	SCAF1
ENSOARG00000013301	RBBP7
ENSOARG00000013314
ENSOARG00000013316	PUS1
ENSOARG00000013352	SLC28A1
ENSOARG00000013357	RAPGEFL1
ENSOARG00000013358	MORN3
ENSOARG00000013362	CEP162
ENSOARG00000013364	HHIPL2
ENSOARG00000013373	JMJD8
ENSOARG00000013374	CAPN5
ENSOARG00000013381
ENSOARG00000013382	PDE8A
ENSOARG00000013391
ENSOARG00000013405	ABCF1
ENSOARG00000013406	AFF4
ENSOARG00000013416
ENSOARG00000013425	CHD5
ENSOARG00000013436
ENSOARG00000013447	SYCE1
ENSOARG00000013448	POR
ENSOARG00000013453	FGF9
ENSOARG00000013460	RAB33B
ENSOARG00000013461	ITPK1
ENSOARG00000013462
ENSOARG00000013473	NHS
ENSOARG00000013482	MYRF
ENSOARG00000013487	PLXNA2
ENSOARG00000013488	THOP1
ENSOARG00000013499	ULK1
ENSOARG00000013514	AP2A1
ENSOARG00000013520
ENSOARG00000013521	LAMA5
ENSOARG00000013527	ADCY1
ENSOARG00000013534	MYOC
ENSOARG00000013550	PTPRK
ENSOARG00000013551	ARHGAP20
ENSOARG00000013559	TMEM120A
ENSOARG00000013564	BSN
ENSOARG00000013583	FBXL16
ENSOARG00000013587	GALNS
ENSOARG00000013590	LIMCH1
ENSOARG00000013594
ENSOARG00000013596	COBL
ENSOARG00000013598	RGS12
ENSOARG00000013610	MYO7A
ENSOARG00000013615	FSTL4
ENSOARG00000013616	LAMA2
ENSOARG00000013617	PLXND1
ENSOARG00000013624	DBNL
ENSOARG00000013631	RIPOR3
ENSOARG00000013638	GNG7
ENSOARG00000013644	PTOV1
ENSOARG00000013650	MDH2
ENSOARG00000013656	AKT1S1
ENSOARG00000013669	NPY1R
ENSOARG00000013678	RAMP3
ENSOARG00000013683	LMNB2
ENSOARG00000013684
ENSOARG00000013693
ENSOARG00000013705	VDAC1
ENSOARG00000013708	VRK3
ENSOARG00000013712
ENSOARG00000013717
ENSOARG00000013722	SRRM3
ENSOARG00000013723	CBFA2T3
ENSOARG00000013730	GGT5
ENSOARG00000013743	GABRB2
ENSOARG00000013767	IGSF9B
ENSOARG00000013770
ENSOARG00000013781	PARD6B
ENSOARG00000013790	PFKP
ENSOARG00000013791	CPNE5
ENSOARG00000013801	MYH14
ENSOARG00000013820	BCAS4
ENSOARG00000013821
ENSOARG00000013823	EEF1AKMT1
ENSOARG00000013838	TBRG4
ENSOARG00000013845	FADS2
ENSOARG00000013851	UNC79
ENSOARG00000013859	CTNND2
ENSOARG00000013862	TLCD2
ENSOARG00000013863	KDM2B
ENSOARG00000013873	RGS20
ENSOARG00000013885	KCNAB2
ENSOARG00000013902
ENSOARG00000013928	MMP17
ENSOARG00000013933	SPPL2B
ENSOARG00000013939	GLB1L3
ENSOARG00000013954	ANKRD33B
ENSOARG00000013970	RAB11FIP4
ENSOARG00000013972	ABCA5
ENSOARG00000013979	TMEM249
ENSOARG00000013987	ROPN1L
ENSOARG00000013988	DPM1
ENSOARG00000013990	SPATA19
ENSOARG00000014007	JADE2
ENSOARG00000014021	LINGO3
ENSOARG00000014022
ENSOARG00000014036	GUCD1
ENSOARG00000014039	COL5A3
ENSOARG00000014043	CYP8B1
ENSOARG00000014074	UPB1
ENSOARG00000014079	MOCS3
ENSOARG00000014081	SERPINF2
ENSOARG00000014087	SCN4A
ENSOARG00000014097	CPNE7
ENSOARG00000014098	ATAD1
ENSOARG00000014115	HTT
ENSOARG00000014121	SHANK1
ENSOARG00000014124	PTPRE
ENSOARG00000014144	CMBL
ENSOARG00000014155	H1-8
ENSOARG00000014169	DISP1
ENSOARG00000014172	KCNN1
ENSOARG00000014177	DOT1L
ENSOARG00000014178	ABCA10
ENSOARG00000014200
ENSOARG00000014201
ENSOARG00000014202	TNR
ENSOARG00000014207	ADORA2A
ENSOARG00000014216	MYO1G
ENSOARG00000014221	TENM1
ENSOARG00000014235	ADARB2
ENSOARG00000014239	NFATC2
ENSOARG00000014245	OSBPL2
ENSOARG00000014247
ENSOARG00000014248	LAYN
ENSOARG00000014255	BOP1
ENSOARG00000014284	GLB1L2
ENSOARG00000014300	SH3GL3
ENSOARG00000014307
ENSOARG00000014309	SUSD4
ENSOARG00000014312	AJAP1
ENSOARG00000014314	SFSWAP
ENSOARG00000014330
ENSOARG00000014331
ENSOARG00000014354	ZNF276
ENSOARG00000014357	SF3A2
ENSOARG00000014391	DDC
ENSOARG00000014418	GRK4
ENSOARG00000014430
ENSOARG00000014431	EDA2R
ENSOARG00000014435	TBC1D22B
ENSOARG00000014436	C4orf54
ENSOARG00000014438	LMF1
ENSOARG00000014460	SS18L1
ENSOARG00000014463	WWC1
ENSOARG00000014474
ENSOARG00000014476	EIF4A1
ENSOARG00000014525	AR
ENSOARG00000014526
ENSOARG00000014541	ATP8A1
ENSOARG00000014555
ENSOARG00000014559	LAMB2
ENSOARG00000014579	FANCA
ENSOARG00000014581	TCIRG1
ENSOARG00000014600	OPHN1
ENSOARG00000014606	TRPV4
ENSOARG00000014614
ENSOARG00000014624	PPP2R1B
ENSOARG00000014627	SNX16
ENSOARG00000014629	CUX1
ENSOARG00000014630	MKNK2
ENSOARG00000014644	CAPN8
ENSOARG00000014652	TNS4
ENSOARG00000014654	FRMD8
ENSOARG00000014684	RBMS3
ENSOARG00000014693	INCENP
ENSOARG00000014698	CMTR1
ENSOARG00000014702	ADCY2
ENSOARG00000014711	COL26A1
ENSOARG00000014723	CXCL14
ENSOARG00000014725	APLP2
ENSOARG00000014726	TGFBR2
ENSOARG00000014729	CD68
ENSOARG00000014735	GADL1
ENSOARG00000014762	AFAP1L2
ENSOARG00000014764	ZNF175
ENSOARG00000014772	ADD1
ENSOARG00000014788	SERPINA10
ENSOARG00000014797
ENSOARG00000014798
ENSOARG00000014806	SLC25A48
ENSOARG00000014822	IKZF1
ENSOARG00000014823
ENSOARG00000014831	UBE2I
ENSOARG00000014848	ST14
ENSOARG00000014851	EFCAB12
ENSOARG00000014865	SCLT1
ENSOARG00000014868	CHKA
ENSOARG00000014882	SERPINA1
ENSOARG00000014895	MAF1
ENSOARG00000014904	TENT4A
ENSOARG00000014909	CEP104
ENSOARG00000014924
ENSOARG00000014926	ADGRD1
ENSOARG00000014930	SMAD5
ENSOARG00000014932	EBF3
ENSOARG00000014939	CLDN15
ENSOARG00000014942	MMAB
ENSOARG00000014954	XPNPEP2
ENSOARG00000014962	FAM155B
ENSOARG00000014967	AHI1
ENSOARG00000014970	FAM20A
ENSOARG00000014973	GPD1L
ENSOARG00000014980	MGAM2
ENSOARG00000014988	AHNAK
ENSOARG00000014993	LMO1
ENSOARG00000015011	ROM1
ENSOARG00000015028
ENSOARG00000015034
ENSOARG00000015042	NSUN2
ENSOARG00000015051	BCAS1
ENSOARG00000015063	MDGA1
ENSOARG00000015076	SMG6
ENSOARG00000015077	FAM193A
ENSOARG00000015078	IRF1
ENSOARG00000015084	KMT5B
ENSOARG00000015091	ZDHHC9
ENSOARG00000015106
ENSOARG00000015131	CDH4
ENSOARG00000015134	CLCN7
ENSOARG00000015136	KLHL1
ENSOARG00000015139	ABLIM1
ENSOARG00000015151	ZFAND3
ENSOARG00000015152	TUB
ENSOARG00000015154	ZPBP
ENSOARG00000015164	CAND2
ENSOARG00000015166
ENSOARG00000015182	ASTN1
ENSOARG00000015185	ARSG
ENSOARG00000015189
ENSOARG00000015194	CRYAB
ENSOARG00000015213	SLC22A4
ENSOARG00000015227	LTBP3
ENSOARG00000015234	PARM1
ENSOARG00000015244	BCORL1
ENSOARG00000015252	FAH
ENSOARG00000015259	MAP7D2
ENSOARG00000015260
ENSOARG00000015267	MCAM
ENSOARG00000015269
ENSOARG00000015270	TRIM56
ENSOARG00000015274	DOK5
ENSOARG00000015303	VWA3A
ENSOARG00000015304
ENSOARG00000015326
ENSOARG00000015335	CBLN4
ENSOARG00000015339	ICE1
ENSOARG00000015353	FAM160B1
ENSOARG00000015354	LRP5
ENSOARG00000015355
ENSOARG00000015370	KLHL3
ENSOARG00000015371
ENSOARG00000015372	RGS9
ENSOARG00000015375	ERC2
ENSOARG00000015377
ENSOARG00000015380	DNMT1
ENSOARG00000015391	ARNT2
ENSOARG00000015456	POLN
ENSOARG00000015461	RAB33A
ENSOARG00000015473	PRDM5
ENSOARG00000015482	NEK7
ENSOARG00000015486	AXIN2
ENSOARG00000015491	KIF4A
ENSOARG00000015495	ZFPM2
ENSOARG00000015504	CCDC27
ENSOARG00000015513	KLF12
ENSOARG00000015521	GCM2
ENSOARG00000015527	NUDCD3
ENSOARG00000015529	MAPK1
ENSOARG00000015535	JAKMIP3
ENSOARG00000015543	ARHGAP44
ENSOARG00000015551	MAP1S
ENSOARG00000015552	PAX2
ENSOARG00000015554	POLR3E
ENSOARG00000015580	SDR42E2
ENSOARG00000015593	CEP112
ENSOARG00000015602	MRPL4
ENSOARG00000015610	SGSM2
ENSOARG00000015611	YPEL1
ENSOARG00000015616	ABCA13
ENSOARG00000015619
ENSOARG00000015622	NELFA
ENSOARG00000015636	UNKL
ENSOARG00000015642	CRTAP
ENSOARG00000015664
ENSOARG00000015669	GABRB1
ENSOARG00000015671	PPIL2
ENSOARG00000015685	DLGAP4
ENSOARG00000015686	PRKCA
ENSOARG00000015690	NSD2
ENSOARG00000015698	MNT
ENSOARG00000015720	CLMN
ENSOARG00000015725	CAMK2B
ENSOARG00000015742	IL16
ENSOARG00000015746	RIMBP2
ENSOARG00000015756
ENSOARG00000015764	TELO2
ENSOARG00000015774	DIP2C
ENSOARG00000015791	EXOC3
ENSOARG00000015793	PPP6R3
ENSOARG00000015817	CACNG4
ENSOARG00000015819	LETM1
ENSOARG00000015821	EPHB4
ENSOARG00000015834	IFT140
ENSOARG00000015835	SDF2L1
ENSOARG00000015843	PHACTR3
ENSOARG00000015857	METRNL
ENSOARG00000015860	KSR1
ENSOARG00000015862	SLC9A3
ENSOARG00000015863
ENSOARG00000015881	UBP1
ENSOARG00000015884	HELZ
ENSOARG00000015886
ENSOARG00000015889	VPS13D
ENSOARG00000015890	B3GNTL1
ENSOARG00000015907	YDJC
ENSOARG00000015927
ENSOARG00000015937	TMEM204
ENSOARG00000015949	ATRNL1
ENSOARG00000015956	DNAJC24
[truncated: 412 more rows]
