# Supplementary material for: Genome-Wide Methylation Profiling in the Thalamus of Scrapie Sheep
Source: Front Vet Sci. 2022 Feb 16;9:824677. doi: 10.3389/fvets.2022.824677 (PMC8888973; doi:10.3389/fvets.2022.824677)
Supplement: Supplementary file 7 [file Table_6.XLSX]

## Sheet: DMP hypo KEGG ordenado
##Databases: KEGG PATHWAY
##Statistical test method: hypergeometric test / Fisher's exact test
##FDR correction method: Benjamini and Hochberg
#Term	Database	ID	Input number	Background number	P-Value	Corrected P-Value	Input	Hyperlink
Aminoacyl-tRNA biosynthesis	KEGG PATHWAY	oas00970	1	48	0.021543652893	0.0646942449964	ENSOARG00000005239	http://www.genome.jp/kegg-bin/show_pathway?oas00970/oas:678684%09red
Glutathione metabolism	KEGG PATHWAY	oas00480	1	53	0.0237180873341	0.0646942449964	ENSOARG00000015083	http://www.genome.jp/kegg-bin/show_pathway?oas00480/oas:101107232%09red
Drug metabolism - cytochrome P450	KEGG PATHWAY	oas00982	1	60	0.0267549156567	0.0646942449964	ENSOARG00000015083	http://www.genome.jp/kegg-bin/show_pathway?oas00982/oas:101107232%09red
Metabolism of xenobiotics by cytochrome P450	KEGG PATHWAY	oas00980	1	62	0.0276210021709	0.0646942449964	ENSOARG00000015083	http://www.genome.jp/kegg-bin/show_pathway?oas00980/oas:101107232%09red
Chemical carcinogenesis	KEGG PATHWAY	oas05204	1	73	0.0323719663527	0.0646942449964	ENSOARG00000015083	http://www.genome.jp/kegg-bin/show_pathway?oas05204/oas:101107232%09red
Apoptosis	KEGG PATHWAY	oas04210	1	88	0.0388165469979	0.0646942449964	ENSOARG00000013465	http://www.genome.jp/kegg-bin/show_pathway?oas04210/oas:443130%09red
Olfactory transduction	KEGG PATHWAY	oas04740	2	832	0.0508844692256	0.0650148271507	ENSOARG00000015917|ENSOARG00000002791	http://www.genome.jp/kegg-bin/show_pathway?oas04740/oas:101111172%09red/oas:101119888%09red
Lysosome	KEGG PATHWAY	oas04142	1	119	0.0520118617206	0.0650148271507	ENSOARG00000013560	http://www.genome.jp/kegg-bin/show_pathway?oas04142/oas:101107107%09red
Protein processing in endoplasmic reticulum	KEGG PATHWAY	oas04141	1	176	0.0758452535928	0.0824367008199	ENSOARG00000013465	http://www.genome.jp/kegg-bin/show_pathway?oas04141/oas:443130%09red
Alzheimer's disease	KEGG PATHWAY	oas05010	1	192	0.0824367008199	0.0824367008199	ENSOARG00000013465	http://www.genome.jp/kegg-bin/show_pathway?oas05010/oas:443130%09red
--------------------
#Term	Database	ID	Input number	Background number	P-Value	Corrected P-Value	Input	Hyperlink
--------------------
#Term	Database	ID	Input number	Background number	P-Value	Corrected P-Value	Input	Hyperlink
--------------------

## Sheet: Gene References
Ensembl ID	Gene name
ENSOARG00000001170	LTBP2
ENSOARG00000001768	-
ENSOARG00000002791	-
ENSOARG00000003969	-
ENSOARG00000005239	NARS1
ENSOARG00000006532	KCNK4
ENSOARG00000008307	-
ENSOARG00000012291	RHAG
ENSOARG00000012728	GATA5
ENSOARG00000013465	CAPN1
ENSOARG00000013560	-
ENSOARG00000015083	GSTA4
ENSOARG00000015517	PLCL2
ENSOARG00000015565	-
ENSOARG00000015917	-
ENSOARG00000016416	-
ENSOARG00000017659	-
ENSOARG00000018227	WSCD2
ENSOARG00000019473	TRAV36DV7
ENSOARG00000021289	-
ENSOARG00000023708	-
ENSOARG00000024925	-
