# Supplementary material for: Genome-Wide Methylation Profiling in the Thalamus of Scrapie Sheep
Source: Front Vet Sci. 2022 Feb 16;9:824677. doi: 10.3389/fvets.2022.824677 (PMC8888973; doi:10.3389/fvets.2022.824677)
Supplement: Supplementary file 8 [file Table_7.XLSX]

## Sheet: Hoja1
CNS cell type	Reactome pathway	p-Value	FDR	Genes (DMGs)
Neurons	Unblocking of NMDA receptors, glutamate binding and activation	1.15e-05	0.015*	6	ACTN2, DLG4, CAMK2B, GRIA1, DLG2, GRIA2.
	Negative regulation of NMDA receptor-mediated neuronal transmission	4.22e-04	0.283	5	ACTN2, DLG2, CAMK2B, DLG4, CAMK4.
	Protein-protein interactions at synapses	8.44e-04	0.297	11	DLG2, GRIA1, NRXN2, SIPA1L1, DLG4, GRIA2, PTPRS, STX1A, DLGAP1, NLGN2, SHANK1.
	Neurexins and neuroligins	8.86e-04	0.297	8	DLG2, NLGN2, SIPA1L1, DLG4, NRXN2, STX1A, DLGAP1, SHANK1.
	Ion channel transport	0.002	0.464	12	ABLIM1, ATP1A3, ACTN2, ATP2B2, ANO8, ATP8A2, CAMK2B, NEDD4L, DGKE, TRIO, KHDRBS2, WNK3.
	Activation of AMPA receptors	0.003	0.464	2	GRIA1, GRIA2.
	Other semaphorin interactions	0.003	0.464	5	PLXNA1, PLXND1, PLXNA2, SEMA7A, PLXNA4.
	Cooperation of PDCL (PhLP1) and TRiC/CCT in G-protein beta folding	0.003	0.464	5	GNAI1, RGS6, GNAO1, RGS7, GNB5.
	LGI-ADAM interactions	0.003	0.464	3	DLG4, STX1A, STX1B.
	Interaction between L1 and Ankyrins	0.005	0.665	4	CACNA2D3, NFASC, KCNQ2, SCN2B.
Microglia	Neutrophil degranulation	3.31e-05	0.033*	14	ALOX5, CTSH, GALNS, ITGAL, PLEKHO2, C5AR1, CYBA, HK3, KCNAB2, TCIRG1, CD68, DOCK2, HMHA1, NBEAL2.
	CLEC7A (Dectin-1) induces NFAT activation	9.78e-04	0.492	2	ITPR3, NFATC2.
	Synthesis of 5-eicosatetraenoic acids	0.002	0.508	3	ALOX5, ALOX5AP, MYO1F.
	Rho GTPase cycle	0.003	0.652	6	ARHGAP4, MYO9B, GMIP, TRIP10, HMHA1, VAV1.
	Interleukin-18 signaling	0.005	0.652	1	ALOX5.
	RUNX3 Regulates Immune Response and Cell Migration	0.009	0.652	1	ITGAL.
	FCERI mediated Ca+2 mobilization	0.009	0.652	5	ITPR3, PLCG2, LCP2, VAV1, NFATC2.
	Calcineurin activates NFAT	0.011	0.652	1	NFATC2.
	Ion channel transport	0.014	0.652	6	ATP2A3, TCIRG1, PLEKHO2, TPCN2, RIPK1, TRPV2.
	TGFBR2 MSI Frameshift Mutants in Cancer	0.016	0.652	1	TGFBR2.
Oligodendrocytes	Neutrophil degranulation	1.12e-04	0.072	9	CD68, ENPP2, NFASC, CYBA, HMHA1, SULF2, DOCK2, MBP, TMEM179B.
	Defective CHST14 causes EDS, musculocontractural type	5.98e-04	0.117	2	BGN, CSPG4.
	Defective CHST3 causes SEDCJD	5.98e-04	0.117	2	BGN, CSPG4.
	Defective CHSY1 causes TPBS	7.37e-04	0.117	2	BGN, CSPG4.
	Dermatan sulfate biosynthesis	0.001	0.157	2	BGN, CSPG4.
	Reversible hydration of carbon dioxide	0.002	0.222	1	CA2.
	Defective B4GALT7 causes EDS, progeroid type	0.003	0.246	2	BGN, CSPG4.
	Defective B3GALT6 causes EDSP2 and SEMDJL1	0.003	0.246	2	BGN, CSPG4.
	Defective B3GAT3 causes JDSSDHD	0.003	0.246	2	BGN, CSPG4.
	Chondroitin sulfate biosynthesis	0.005	0.324	2	BGN, CSPG4.
Astrocytes	Laminin interactions	1.62e-08	1.06e-05*	5	ITGA1, LAMB2, ITGB4, NID2, LAMA5.
	Rho GTPase cycle	0.01	0.63	4	ARAP2, TPPP3, ARHGEF17, TRIP10.
	MET activates PTK2 signaling	0.015	0.63	2	LAMA5, LAMB2.
	Post-translational protein phosphorylation	0.016	0.63	2	FBN1, LAMB2.
	Molecules associated with elastic fibres	0.016	0.63	2	FBN1, FBN2.
	Glycogen storage disease type II (GAA)	0.019	0.63	1	CCDC40.
	Interleukin-6 signaling	0.021	0.63	1	IL6ST.
	Degradation of the extracellular matrix	0.021	0.63	4	FBN1, LAMA5, FBN2, LAMB2.
	ECM proteoglycans	0.021	0.63	2	LAMA5, LAMB2.
	Elastic fibre formation	0.029	0.63	2	FBN1, FBN2.
