# Supplementary material for: Genome-Wide Methylation Profiling in the Thalamus of Scrapie Sheep
Source: Front Vet Sci. 2022 Feb 16;9:824677. doi: 10.3389/fvets.2022.824677 (PMC8888973; doi:10.3389/fvets.2022.824677)
Supplement: Supplementary file 9 [file Table_8.XLSX]

## Sheet: moc_s_ANNOT
probes	sequence	fold_change	regulation	probe_start	probe_end	id	chromosome	strand	start	end	gene_start	gen_end	gene_name_1	gene_name_2	gene_name_3	description	transcript	predicted
CUST_7830_PI375351158	AAAGATGGACCAGTCACAGCTAGGACAGCTAGTATTAAAACCAAAGCAGTCTTGGCACCT	2.01	down	1	60	100.00%	chr1	+	99277231	99277290	99274906	99277699				circadian associated repressor of transcription [Source:NCBI gene (formerly Entrezgene);Acc:101116794]		XM_004003631
A_70_P021426	TCCATGTGAATGGCTTTGACCCAATTTCTGTCTGAAGGATCTAAAGAAAGCGTTTCTGTG	2.01	down	1	60	100.00%	chr3	-	85359436	85359498	85357066	85409649			GALM	galactose mutarotase [Source:NCBI gene (formerly Entrezgene);Acc:101119196]		XM_004006011
CUST_7829_PI375351158	TAGTATTAAAACCAAAGCAGTCTTGGCACCTCACCGAATGGCCAGCTATGAACCTCACTT	2.02	down	1	60	100.00%	chr1	+	99277260	99277319	99274906	99277699				circadian associated repressor of transcription [Source:NCBI gene (formerly Entrezgene);Acc:101116794]		XM_004003631
CUST_4864_PI375351158	AATTTTCTCCTCTGATACTGGGAGAAAGATGATGTTGCCATGGACTGAGGGAAGAGACAG	2.02	down	1	60	100.00%	chr2	-	153580013	153580072			KCNJ3			G protein-activated inward rectifier potassium channel 1	NA	NA
A_70_P043076	TCAGCTCGTCGAGTTCCTCATGTGCACTATGAGCAGATCTTCGGGCTGACGAGCTCTCCT	2.02	up	1	60	100.00%	chr5	+	3461733	3461795	3454821	3464127	GEXinteracting protein			GEM interacting protein [Source:NCBI gene (formerly Entrezgene);Acc:101104064]		XM_004009136
A_70_P059006	ATAACAGACTGTGGCTACACGATCTCTCAGGTGAGATCAATGAAGATCCTGAAGCGGTTT	2.03	down	1	60	100.00%	chr1	+	90444595	90444959	90443268	90446083			OLFML3	olfactomedin like 3 [Source:NCBI gene (formerly Entrezgene);Acc:101121985]		XM_004002351
CUST_4366_PI375351158	AGAAAGGAAACATTCACTCAAATCCAGGAAGTGCAACATTCCATACAAGATAAACCAAGA	2.03	up	1	60	98.40%	chr1	-	84167332	84167391			VAV3				NA	XM_004002255
CUST_6392_PI375351158	GTCTTATGCTTTTGGGAAACTTAGTGTTGCTATGTGGACGTGGTTCACCATGTTCTTATG	2.03	up	1	60	100.00%	chr12	+	58739108	58739167	58689378	58755804			SOAT1	sterol O-acyltransferase 1 [Source:NCBI gene (formerly Entrezgene);Acc:101121363]		XM_004013835
A_70_P038831	CACAGCACCTCAATATGGTCTTCAGCAATCAGACACTGGAGCACATCAATGCCATCCTGC	2.03	up	1	60	100.00%	chr14	-	34760964	34761023	34760896	34764094	LCAT		LCAT	lecithin-cholesterol acyltransferase [Source:NCBI gene (formerly Entrezgene);Acc:100302343]	NM_001162568
A_70_P058931	ATTTTGCCCATGAAGGTGTTCCCTCTAAACCTACGTGGAGGAATGCCTGATGTCCAGGAA	2.04	up	1	60	100.00%	chr19	+	50699167	50699226			GPX1			glutathione peroxidase 1	NA	NA
A_70_P030041	CCTCCTCCACAAGCGACCTTCCCTCCAGTCCTAATAAAAGCAGCTGGCTTGTTCAAAAAA	2.05	down	1	55	100.00%	chr1	-	3403361	3403415			PRLH			prolactin releasing hormone	NA	NA
A_70_P045306	ACCCACTGCCAATCATTCTTGTTCTATTGCTTTGTTATTGTATTGCTGTGAAAAAATGTG	2.05	down	1	60	100.00%	chr2	-	210788952	210789011							NA	NA
A_70_P009431	AAGCCATGACCATCACTAAATAAAATCAACAGCAGGGGGAGCTGGTGAGCCAAGCAAAAT	2.05	down	1	60	100.00%	chr24	+	14111067	14111126			MYH11			myosin-11
A_70_P001706	AATAGCTGTTTATTGGCAGTAGGCTGGAAACAGTGGAGTTAGCGTACACAGACAACACCA	2.05	down	1	60	100.00%	chr24	+	26221554	26221613			ALDOA			mRNA-aldolase A, fructose-bisphosphate		XM_012104360
CUST_5997_PI375351158	GCCTCTTCATGGTAGACAGATAAAAGGGACTATAGAATTGAACAAAATGTCCCTATATGA	2.05	down	1	60	100.00%	chr4	+	46244915	46244974			KMT2E				NA	NA
CUST_10289_PI375351158	CTTTCTTAAAATGTTTGTCTTAAATAAAATGTTGGTCCCATACCCAGCAGCAGCCAGTGT	2.05	up	1	60	100.00%	chr6	-	22882448	22882507	22793951	23073469	B Xcell scaffold protein with ankyrin repeats 1			B cell scaffold protein with ankyrin repeats 1 [Source:NCBI gene (formerly Entrezgene);Acc:101122360]		XM_004010040
A_70_P010131	TTGGCAAATCCTGAACTGTAAGCTGGAGAATGGCCGCTGAACTGGCAGCAGAGCCCCAAG	2.05	up	1	60	100.00%	chrUn_JH922355	+	523	582	NA	NA	NA	NA	NA	NA	NA	NA
A_70_P019631	GCATAGGGAAATCTTTAAAGACAAAAAGCAGCATGAAGATTATCTGAGCAGGATGACCAT	2.06	down	1	60	100.00%	chr1	-	5840912	5840971				SH3BP4			NA	NA
A_70_P024761	ATCTAGGTGTGTGTACAAGTGTGTGTAAAATACATACCCTGTGTGTAAGCAGCCCTTCCC	2.06	down	1	60	100.00%	chr13	+	65201690	65201750			DLGAP4
A_70_P019556	GGAGCCATATGAATGTCAGTAGGTTGCATTTCTCTATTATCGTAAACTACTGGCAATTTG	2.06	down	1	60	100.00%	chr25	+	44543611	44543670			CXCL12				NA	NA
A_70_P058121	AAACTAACACCAGTGGCAAGCAACTTGGTATGTAAGTGAATATTGAAATGTCTCTGGTCA	2.06	down	1	60	100.00%	chr3	-	90487772	90487831			LTBP1				NA	NA
A_70_P051036	AGATTACTGATCCCAAATTATATTATTACAGGACCATGGCATTGCCTCTGTATACTCAAT	2.06	up	1	60	100.00%	chr12	+	42539090	42539149	42511748	42539442	SLC2A5		SLC2A5	solute carrier family 2 (facilitated glucose/fructose transporter), member 5 [Source:NCBI gene (formerly Entrezgene);Acc:443507]	NM_001009451
A_70_P011636	TTTTTGGACGTTGTCGAGAGATTATCTGTACTGATAGCCTCTAACGTAAGTTTGGGCCCC	2.06	up	1	60	100.00%	chr24	-	36264527	36264586	36262581	36266129			AP4M1	adaptor related protein complex 4 subunit mu 1 [Source:NCBI gene (formerly Entrezgene);Acc:101107757]		XM_004021026
A_70_P051036	AGATTACTGATCCCAAATTATATTATTACAGGACCATGGCATTGCCTCTGTATACTCAAT	2.06	up	1	60	100.00%	chrUn_JH923160	+	11295	11354	466	12776	HOXA9
A_70_P017226	TGTTCTAACCCTGGTCTAATGCTGGCTGAGCCCTTGAACAAGCTCCTACTGGGGGCAGAG	2.07	down	1	60	100.00%	chr21	+	35752100	35752159			ADAMTS15				NA	NA
A_70_P017256	TTTCTTTCCAGAGGGGCTTGCAGCCTGGATCCCTGCATTGGAACTGGAGGCAGGGAACAT	2.08	down	1	60	100.00%	chr11	-	43443957	43444016			UBTF				NA	NA
A_70_P009476	TGGTGATATGTTTTGTGATGAGTATAAATTCTAGGGACTACAAAAAGTGGAAATGGAGAG	2.08	down	1	60	95.00%	chr11	+	49363160	49363218			RAB40B				NA	NA
CUST_2547_PI375351158	GCTGTGTTATGTTGCAGAGACAAAACTATCAAAGCCAACTGTATTTTATATCGAGTCAAA	2.08	down	1	60	100.00%	chr16	-	4154476	4154535	4131294	4247243				SH3 and PX domains 2B [Source:NCBI gene (formerly Entrezgene);Acc:101106034]		XM_004017106
A_70_P002636	ACCAAGGGTACTTGAAGAACCTTATCCTCAGTGAGCATGAAAGCCACTAAACATGAAAAA	2.09	down	1	60	100.00%	chr14	-	38728784	38728845	38724618	38738332		MARVELD3		MARVEL domain-containing protein 3
CUST_260_PI396851701	TAGAGAAAACTTTGGGGGCTGTTGTGCTTGTCTTAGTTTAAAATGTTTCCCAAACTAGTG	2.09	down	1	60	100.00%	chr20	-	3439150	3439209							NA	NA
A_70_P017951	AAATGCAAGCATCATTGTTTCACCAGCTTACACTTGATCTGCTCTCCCCTGAGCTACAAG	2.09	up	1	60	95.00%	chr11	+	26872794	26872855	26871536	26873310	COL1A1		CD68	CD68 molecule [Source:NCBI gene (formerly Entrezgene);Acc:101102500]		XM_004012666
A_70_P004236	AAGGAACTCTCCAACTGCACCAGGCACGTGGTGCAAACACTGGACTGCTTCTGGCCAAAC	2.1	down	1	60	100.00%	chr1	-	3089241	3089300			RAMP1			mRNA-receptor (G protein-coupled) activity modifying protein 1		XM_012106118
A_70_P037101	AATGTGCCCCAAGATTCCTTCATTTTCTGATGGAAGTGGGAGTACTCCATTTTCCCCGTA	2.1	down	1	60	98.40%	chr1	+	114872343	114872402	114773009	114945312			PBX1
A_70_P046281	GACTGTGAACAGAAATGACAAACGGACTCCTACATTTATATAAATATCTAATGTGCTGGA	2.1	down	1	55	100.00%	chr10	-	76588033	76588088	76587978	76636800				transmembrane O-mannosyltransferase targeting cadherins 4 [Source:NCBI gene (formerly Entrezgene);Acc:101112235]		XM_004012222
A_70_P008036	ATGCTGCAACACAGGGCTCGATACAAAGTACATTTTCCTTTGTTTAAGCATTTATTTTCA	2.1	down	1	60	100.00%	chr3	-	27772896	27772955	27772505	27789336			LAPTM4A	lysosomal protein transmembrane 4 alpha [Source:NCBI gene (formerly Entrezgene);Acc:101103549]		XM_004005708
A_70_P068266	TGAACTCCAGCCACCCACCAAGAAGAAGAGGGTCACGCGTGTGAAGCAGTGTCGTTGCAT	2.1	down	1	60	96.70%	chr7	-	26972010	26972069			GREM1				NA	NA
A_70_P016786	ATTCTAGAGTGGTAAACCCTCCACCAATGTTCAATGTTGACATAGCCTTTAGGCAAAAAA	2.11	down	1	60	100.00%	chr16	-	25630815	25630874	25630811	25636118	FST			follistatin	NM_0012567093	NA
A_70_P020281	GATATATTGGTTGGTTCATATGATGTAGGCACTTGCTGTATTTTACTGGAGCTTGTAATT	2.11	down	1	60	100.00%	chr18	-	62845060	62845120							NA	NA
CUST_5996_PI375351158	CCTCTTCATGGTAGACAGATAAAAGGGACTATAGAATTGAACAAAATGTCCCTATATGAG	2.11	down	1	60	100.00%	chr4	+	46244916	46244975			KMT2E				NA	NA
A_70_P014296	CCATCGTAGATTTTTAGGAATGTGTATTTCTGTCCCTCACACCTTTTCCTATTCTGCCTT	2.13	down	1	60	98.40%	chr1	+	107008329	107008388							NA	NA
A_70_P061496	ACTTTTCCACTTTGACATTGCATTCCCGACAGAAGGACTCAGTTGTCTGAAGTCACTGCA	2.13	down	1	60	100.00%	chr14	+	23268062	23268158	23102469	23275357
CUST_7204_PI375351158	TGGACAACTATTATCTTGGAAATTAAGGAGTCAAATGAAGCAAAGAAATGAAGGGCTGGT	2.13	down	1	60	98.40%	chr5	-	32128218	32128277			DMXL1				NA	NA
A_70_P008301	CAAAAAGGAATTCTTCGCCATCAAGGCTCTCAAGAAAGACGTGGTCTTGATCGATGACGA	2.13	up	1	60	100.00%	chr19	-	47740943	47741002	47735253	47762970			PRKCD	protein kinase C delta [Source:NCBI gene (formerly Entrezgene);Acc:101107639]		XM_004018386
CUST_10288_PI375351158	TTTCTTAAAATGTTTGTCTTAAATAAAATGTTGGTCCCATACCCAGCAGCAGCCAGTGTG	2.13	up	1	60	100.00%	chr6	-	22882447	22882506	22793951	23073469	B Xcell scaffold protein with ankyrin repeats 1			B cell scaffold protein with ankyrin repeats 1 [Source:NCBI gene (formerly Entrezgene);Acc:101122360]		XM_004010040
A_70_P025141	ATGTGGATGAGGTTGAGGATTCAGCTGACTTTGTGAGCTTCTTTCCAGACTTCGTATGGA	2.14	down	1	60	98.40%	chr1	+	65737604	65737663			LOC101113817			interferon-induced guanylate-binding protein 1	NA	XM012106794
CUST_4193_PI375351158	GGATGCAATCTCTCTAGCTCTGTAATAGCCATGTGCTTCTCTCTGTAGTTACTTGCCTAG	2.14	down	1	60	98.40%	chr2	+	63288091	63288150	63232708	63288217	ALDH1A1		ALDH1A1	aldehyde dehydrogenase 1 family member A1 [Source:NCBI gene (formerly Entrezgene);Acc:443343]	NM_001009778
A_70_P046711	TGAACTTACTCTCCGTCTAAACAGTGAAAAGATGGGCAAACCCACTAAAACCAGTGAGCT	2.14	down	1	60	100.00%	chr24	+	28428397	28428457			TWY1				NA	NA
A_70_P008221	ACAGCACGGATTTCCTTGAAAATTATCTGCTAATTTATTTATCTCTCAGAGGCAAAAGGT	2.14	down	1	60	100.00%	chr9	-	89858512	89858571			CA13				NA	NA
CUST_9861_PI375351158	TGTCAACCTCTTTGAATCCATATGACTGTTAACTGGATAGTCTTGATTTATATTCACACG	2.14	up	1	60	100.00%	chr1	+	140525274	140525333			RBM26				NA	NA
A_70_P006416	TTGGTGACTGAACGGCAACCACAAAAGCAGACTATACTTAGAACTTTTTAATGACAATTA	2.14	up	1	60	100.00%	chr15	+	5362734	5362794			MMP12			mRNA-matrix metallopeptidase 12		XM_004015971
CUST_3901_PI375351158	AGGGAACTTCCGGTCCTTGATTATTGCCTTCTTTTTAAAAGCACACACTCCTCTCCAACT	2.15	down	1	60	100.00%	chr12	+	488155	488214	485515	515293	BTG2
CUST_2546_PI375351158	GTGTTATGTTGCAGAGACAAAACTATCAAAGCCAACTGTATTTTATATCGAGTCAAAAGC	2.15	down	1	60	100.00%	chr16	-	4154473	4154532	4131294	4247243				SH3 and PX domains 2B [Source:NCBI gene (formerly Entrezgene);Acc:101106034]		XM_004017106
A_70_P016787	CATTCTAGAGTGGTAAACCCTCCACCAATGTTCAATGTTGACATAGCCTTTAGGCAAAAA	2.15	down	1	60	100.00%	chr16	-	25630816	25630875	25630811	25636118	FST			follistatin	NM_0012567093	NA
A_70_P033531	TAATGCCTTTAGTGGGAGAGATGTGATGATGATGGGAGAGACAAAAATTGAAGGATGGTA	2.15	down	1	60	100.00%	chr22	+	21041384	21041443				KAZALD1			NA	NA
A_70_P030357	AACAAAACAACCATAATTCCAAAAGTTGCTGAGCACTATCACAGGAGTGACCTGACAGAC	2.15	up	1	60	100.00%	chr2	+	219389327	219389386	219378564	219390278	SLC11A1	NRAMP1	SLC11A1	solute carrier family 11 member 1 [Source:NCBI gene (formerly Entrezgene);Acc:443365]	NM_001009345
CUST_1190_PI375351158	TGAGTAGATTCTGGCAGCACAAAAGCACTCTGGCATGAAAAGCATGAAAATGATTTCAAA	2.16	down	1	60	98.40%	chr6	-	106109333	106109392			HENsulfate-glucosamine 3-sulfotransferase 1		HS3ST1	heparan sulfate-glucosamine 3-sulfotransferase 1 [Source:NCBI gene (formerly Entrezgene);Acc:101104909]	NA	NA
CUST_1534_PI375351158	CCTTGAGGTCTTTTGACATGTGGAAAGTGAACTTGAATGAAAAATTTAAGCATTGTTTGC	2.16	down	1	60	100.00%	chr7	+	83400841	83400900	83397872	83400138	FOS	C-FOS	FOS	Fos proto-oncogene, AP-1 transcription factor subunit [Source:NCBI gene (formerly Entrezgene);Acc:443218]	NA	NA
CUST_8230_PI375351158	CATTAAAAGGATCATATGGATTAAGTGGGATTTATTCCAGGGAAACAAGGATAGCTTAGT	2.16	up	1	60	100.00%	chr1	+	69934472	69934531	69930328	70051474				BCAR3 adaptor protein, NSP family member [Source:NCBI gene (formerly Entrezgene);Acc:101106808]		XM_004002208
CUST_3992_PI375351158	TTGGACATCAATCAGGATGGTGGAATTAACTTCGAGGAGTTCCTCGTGCTGGTGATAAAG	2.16	up	1	60	100.00%	chr1	-	102332276	102332335	102332237	102332680			S100A8	S100 calcium binding protein A8 [Source:NCBI gene (formerly Entrezgene);Acc:101104026]		XM_004002523
A_70_P067981	GTATGGTTGATTTACAGCGTTGTGTTAATTTCTGTACAGCTGAATGATTCCGTTATACAT	2.16	up	1	60	100.00%	chr14	+	18625688	18625747
CUST_9182_PI375351158	GTGGGTGCTGCTGAATAAGATTCAGTAGACTTAACGACATTTGTATGCTTACAATCTTGG	2.16	up	1	60	98.40%	chr15	-	62538558	62538617	62538416	62552905	CD59				NA	XM_012096196
CUST_239_PI375351158	AGGTTCTTCCTCTTTCCATGTGTTGTATCTGGACCCTAGCAGGGTTCTGAAGAAAGAAAG	2.17	down	1	60	100.00%	chr1	+	38843628	38843687	38794603	39253351	ROR1			tyrosine-protein kinase transmembrane receptor	NA	NA
A_70_P068271	CCAACAGCAGCCTGAACCCCATTCTCTACGCCTTCCTTGATGAAAACTTCAAGCGGTGTT	2.17	down	1	60	98.40%	chr9	-	34560067	34560126	34559945	34587699	OPXreceptor kappa 1		OPRK1	opioid receptor kappa 1 [Source:NCBI gene (formerly Entrezgene);Acc:780448]		XM_004011957
A_70_P068272	ACCAACAGCAGCCTGAACCCCATTCTCTACGCCTTCCTTGATGAAAACTTCAAGCGGTGT	2.17	down	1	60	98.40%	chr9	-	34560068	34560127	34559945	34587699	OPXreceptor kappa 1		OPRK1	opioid receptor kappa 1 [Source:NCBI gene (formerly Entrezgene);Acc:780448]		XM_004011957
CUST_4192_PI375351158	GATGCAATCTCTCTAGCTCTGTAATAGCCATGTGCTTCTCTCTGTAGTTACTTGCCTAGG	2.18	down	1	60	98.40%	chr2	+	63288092	63288151	63232708	63288217	ALDH1A1		ALDH1A1	aldehyde dehydrogenase 1 family member A1 [Source:NCBI gene (formerly Entrezgene);Acc:443343]	NM_001009778
CUST_10233_PI375351158	TCTTTAGGACTTGGTTTCTAGTCACCTTTGCTCTTAGAGGATGATGAGTAAGTGCTGCTT	2.18	down	1	60	100.00%	chr3	-	194205479	194205538	193921954	194227982			PDE3A	phosphodiesterase 3A [Source:NCBI gene (formerly Entrezgene);Acc:101115870]		XM_004007550
CUST_11945_PI375351158	TCGCTTGTGGGTGCTGCTGAATAAGATTCAGTAGACTTAACGACATTTGTATGCTTACAA	2.18	up	1	60	98.40%	chr15	-	62538564	62538623	62538416	62552905	CD59				NA	XM_012096196
A_70_P067896	TAACTATTGTAAACCGCGATGGCACCCGTTATACCAAGAAAGGCGAATACAGAACGAACC	2.18	up	4	60	100.00%	chr15	+	63898994	63899050	63886401	63939264				CD44 molecule (Indian blood group) [Source:NCBI gene (formerly Entrezgene);Acc:101113884]		XM_004016730
CUST_8237_PI375351158	TTGCTCAGTGAATATCAAGATCACAGTATGGCAGGACTGCATGGGGAGAATAGACTGATT	2.18	up	1	60	100.00%	chr6	-	22924164	22924223	22793951	23073469	B Xcell scaffold protein with ankyrin repeats 1			B cell scaffold protein with ankyrin repeats 1 [Source:NCBI gene (formerly Entrezgene);Acc:101122360]		XM_004010040
A_70_P030026	GTCTGCTTGTCAAATGAAGTAATGCCTGAAATACTTAGATGTAACCTAAACATACACTGT	2.19	down	1	60	95.00%	chr2	+	63288311	63288369	63232708	63288217	ALDH1A1		ALDH1A1	aldehyde dehydrogenase 1 family member A1 [Source:NCBI gene (formerly Entrezgene);Acc:443343]	NM_001009778	NA
A_70_P041816	TCCTTTTGGGTTATTTGTTGAGTGATGGGCAACTACACGTTCAGGCCCTGCCCCACGGGC	2.19	down	1	60	98.40%	chr3	-	133213220	133213279							NA	NA
CUST_1234_PI375351158	CCAGGAAGTGCAACATTCCATACAAGATAAACCAAGAAGGAACATATTAACACGTATTAA	2.19	up	1	60	98.40%	chr1	-	84167309	84167368			VAV3				NA	XM_004002255
A_70_P010336	TTCAGAACATCTGCCTTTGTGAAGTCCTACAAGAACCTGGCCTTCTACTGGATTCTCAGA	2.19	up	1	60	100.00%	chr11	+	7392516	7392576			SCPEP1				NA	NA
CUST_238_PI375351158	TTCCTCTTTCCATGTGTTGTATCTGGACCCTAGCAGGGTTCTGAAGAAAGAAAGGGCTTA	2.2	down	1	60	100.00%	chr1	+	38843634	38843693	38794603	39253351	ROR1			tyrosine-protein kinase transmembrane receptor	NA	NA
A_70_P063621	AATAGACTGGCAGCAGTGGAAAACGCAGGAAACAAGACTTTAGCTCATAGTCTCATTCCC	2.2	down	1	60	100.00%	chr6	-	45089833	45089892			SEL1L3				NA	NA
CUST_1515_PI375351158	AATTTTGGGGAGACTGCCAGCTGAGCCATATGCATATTCTGGTTTGCACAGTAAATGACA	2.2	up	1	60	100.00%	chr20	+	9734212	9734271	9692040	9766541			FKBP5	FKBP prolyl isomerase 5 [Source:NCBI gene (formerly Entrezgene);Acc:101118565]		XM_004018772
A_70_P024126	GGTTCGTGATGGCTGTATAATGTGAATGTGAAATTTCAATGGTTTACTGTCATTGTATTC	2.21	down	1	60	100.00%	chr2	+	118150595	118150654							NA	NA
CUST_10232_PI375351158	GTCACCTTTGCTCTTAGAGGATGATGAGTAAGTGCTGCTTTACTCTGCCTGGTCTAAGTT	2.21	down	1	60	100.00%	chr3	-	194205459	194205518	193921954	194227982			PDE3A	phosphodiesterase 3A [Source:NCBI gene (formerly Entrezgene);Acc:101115870]		XM_004007550
A_70_P006536	ATGGAAGCTGCTGAAGCTTGTGAAATTCGGAGAAACGGTTTCTTACCAGCAATTAGCAGC	2.22	down	1	60	100.00%	chr22	+	48050213	48050272	47837124	48056657	MGMT			methylated-DNA--protein-cysteine methyltransferase		XM_012103211
A_70_P041817	GTCCTTTTGGGTTATTTGTTGAGTGATGGGCAACTACACGTTCAGGCCCTGCCCCACGGG	2.22	down	1	59	100.00%	chr3	-	133213222	133213280							NA	NA
A_70_P033416	AAATGTTCTGTGTTTTATGGGGCACCACGTAAGAGCAAACTCTTGTCCACGTTGTGCTCT	2.22	up	1	60	100.00%	chr20	-	26503396	26503455	26502171	26515796				complement C4 [Source:NCBI gene (formerly Entrezgene);Acc:101123672]		XM_004019258
CUST_10384_PI375351158	TTGAGTTTGGGATTCCTGAAATCAGCTTTCTCAAGACTTTGGAAGGCTCAGACCTCTGTG	2.23	up	1	60	100.00%	chr1	-	87658757	87658816	87657990	87674113			DENND2D	DENN domain containing 2D [Source:NCBI gene (formerly Entrezgene);Acc:101113024]		XM_004002313
A_70_P015916	AACAGTCGATTTTTTCTTTTTTGGGAGAAGGAACTTGTAGCTATGTAACGACCGATTTTT	2.23	up	1	60	98.40%	chr12	+	58752126	58752189	58689378	58755804			SOAT1	sterol O-acyltransferase 1 [Source:NCBI gene (formerly Entrezgene);Acc:101121363]	NA	NA
A_70_P067982	CCTCCCCAGTAAGGGCATGTGTGTGGGTTCTCTTCATTTGTTTGAATTTATTTTATTGAG	2.23	up	1	60	100.00%	chr14	+	18625628	18625687
A_70_P049646	ATGTAATCATCTTGATATTCCTTGGGAAGCCCCTTCAGAAGTCCAAGTTTCTCCAACTCC	2.23	up	1	60	98.40%	chrX	+	10361344	10361403	10344925	10361543	TLR7		TLR7	Ovis aries toll like receptor 7 (TLR7), mRNA. [Source:RefSeq mRNA;Acc:NM_001135059]	NM_001135059
A_70_P059756	TGATGGCCAACCTGGTGCTAAAGGCGAACCTGGTGATGCTGGTGCTAAAGGTGATGCTGG	2.24	down	1	60	100.00%	chr11	+	36005277	36005336	35993829	36010034	COL1A1			collagen type I alpha 1 chain [Source:NCBI gene (formerly Entrezgene);Acc:443483]		XM_004012773
A_70_P029861	ATCTTTGCCTGGTGTGGTGCAAAGTCCAACATACTGGAGCGGAACAAGGCACGGGACCTG	2.24	up	1	60	98.40%	chr3	-	57104823	57104882			CAPG				NA	NA
A_70_P059676	TGTTTTTAGCCTTGACCACTTTAAATCTCAGGTATTCCCGTCTCAGAGTGCATCTGTGAG	2.24	up	1	60	100.00%	chr5	-	49148937	49148996			HOXA9				NA	NA
CUST_10385_PI375351158	CTTGAGTTTGGGATTCCTGAAATCAGCTTTCTCAAGACTTTGGAAGGCTCAGACCTCTGT	2.25	up	1	60	100.00%	chr1	-	87658758	87658817	87657990	87674113			DENND2D	DENN domain containing 2D [Source:NCBI gene (formerly Entrezgene);Acc:101113024]		XM_004002313
A_70_P007516	ACTGTCACCCTCAAGAGCTTCATCCCTGACTCAGGCACTGAAGTCATTTCCCTGACGCGG	2.25	up	1	60	98.30%	chr1	-	87667210	87669386	87657990	87674113			DENND2D	DENN domain containing 2D [Source:NCBI gene (formerly Entrezgene);Acc:101113024]		XM_004002313
A_70_P009666	TCGGGGAGAGCCTGCTCCTCGGTGTAAATAGAACAACATGTACAAACCTGCACATTTTTT	2.25	up	1	60	100.00%	chr14	-	23525027	23525086	23524935	23525955	LOC101117955			metallothionein-2
CUST_5796_PI375351158	TGGAAAACAGCAACCGCCTGTTGCTACAGCAGGTTTCATTGCCAGAGGTGCCTGGAGAGT	2.25	up	1	60	100.00%	chr3	+	205529686	205529745	205464461	205535253		LOC101122940			NA	NA
A_70_P043106	AGGAGGAGGAAGAGACCACTGACGATCCTGAATATGACCCCGGCTACAAGGTGAAGCAGC	2.27	down	1	60	98.40%	chr14	-	50905196	50905255							NA	NA
A_70_P046591	TACTGGCACATTAGACTCAAGTATGGTCAGCGCATTCACCTGAGTTTTTTGGACTTTGAC	2.27	up	1	60	100.00%	chr2	-	156960800	156960859	156952865	156971348			TNFAIP6	TNF alpha induced protein 6 [Source:NCBI gene (formerly Entrezgene);Acc:101119185]		XM_004004704
A_70_P072256	AGATCAGAAGACCTATGCCCTTGGTGAAGGGTTATGATGATGCTAAAAAGGTACCAGTGC	2.28	down	1	60	88.20%	chr3	+	206680325	206680383	206670640	206681254	LOC105608606				NA	NA
CUST_9998_PI375351158	TTTCTGCCTGCGGGAACTGGGAAAGGCTTCATGGGGGAAATAAATATTTAAGGAAAGGGA	2.28	down	1	60	100.00%	chr6	-	106109537	106109596			HS3TS1
CUST_5783_PI375351158	TTGTCTTAAATAAAATGTTGGTCCCATACCCAGCAGCAGCCAGTGTGAAAGAAAAAGAAA	2.28	up	1	60	100.00%	chr6	-	22882434	22882493	22793951	23073469	B Xcell scaffold protein with ankyrin repeats 1			B cell scaffold protein with ankyrin repeats 1 [Source:NCBI gene (formerly Entrezgene);Acc:101122360]		XM_004010040
CUST_6377_PI375351158	AGAAAGGAAACATTCACTCAAATCCAGGAAGTGCAACATTCCATACAAGATAAACCAAGA	2.29	up	1	60	98.40%	chr1	-	84167332	84167391			VAV3				NA	XM_004002255
A_70_P007411	TTAGAAGCATTGGGCAGCATACGGGTTTAGTCACTTTTTATCCCCATCTTCTGTGGAGGT	2.29	up	1	60	100.00%	chr2	+	240953498	240953557							NA	NA
A_70_P056276	CTGTTTGGCTTATAAACACATTGAATGCGCTTTATTGCCCATGGGATATGTGGTGTATAT	2.3	down	1	60	100.00%	chr5	+	47228863	47228922			HOXA9				NA	NA
A_70_P020866	AGAACGAAGTCATACCTGTCCTTGTTTTTGATCCCTGACTCGGCAAAGCCACTACTTCTA	2.31	up	1	60	100.00%	chr5	-	4784808	4784867			IFI30				NA	NA
A_70_P008136	ACTGTTCACTTTCACTGCTTTGTAGCAACTGGTCTTTTCTCACCCATCTTCCTGAAAAAC	2.32	up	1	60	100.00%	chr12	-	39850242	39850301	39849785	39877771			PLOD1	procollagen-lysine,2-oxoglutarate 5-dioxygenase 1 [Source:NCBI gene (formerly Entrezgene);Acc:101111306]		XM_012187307
CUST_1445_PI375351158	ACCCTAAGAATAGCAAGCCTCCATAAGAGATTTAAAAAGCTGCCTGGGAAACCCATGGAA	2.32	up	1	60	100.00%	chr6	+	91936555	91936614			CXCL13				NA	NA
CUST_9999_PI375351158	ATTTCTGCCTGCGGGAACTGGGAAAGGCTTCATGGGGGAAATAAATATTTAAGGAAAGGG	2.33	down	1	60	100.00%	chr6	-	106109538	106109597			HS3TS1
A_70_P056551	TCCAACATGGAAGGATATTCCAAGACTCAGTACAACCAAGTGCCAAGCGAAGACATGGAA	2.36	down	1	60	100.00%	chr1	-	137852537	137852596				CXADR			NA	NA
CUST_7250_PI375351158	CCACAAACCTTCGATTTGTAAAACACAGTATCTGCAAAGTGCAATAAAGCAAAACACAGT	2.36	down	1	60	100.00%	chr12	+	71655811	71655870	71638763	71655877	IRF6			Interferon regulatory factor6	NM_00100974	NA
A_70_P029801	ATTGTCCGTGCCGCATCCCAACATCTGCCAAGACAACGGGCCCTGCAAGCAGGTCTGCAG	2.36	down	1	60	100.00%	chr19	-	58179986	58180734	58162480	58180790			FBLN2	fibulin-2
A_70_P044251	GCACCCTACAGATCTACTTTGAATCCTTAAAAGAGTCTAGCAGTTTTCCATTCAGTATCA	2.37	down	1	60	100.00%	chr20	+	43774121	43774180				TMEM170B			NA	NA
CUST_3993_PI375351158	GTTGGACATCAATCAGGATGGTGGAATTAACTTCGAGGAGTTCCTCGTGCTGGTGATAAA	2.37	up	1	60	100.00%	chr1	-	102332277	102332336	102332237	102332680			S100A8	S100 calcium binding protein A8 [Source:NCBI gene (formerly Entrezgene);Acc:101104026]		XM_004002523
CUST_5797_PI375351158	GTGGAAAACAGCAACCGCCTGTTGCTACAGCAGGTTTCATTGCCAGAGGTGCCTGGAGAG	2.37	up	1	60	100.00%	chr3	+	205529685	205529744	205464461	205535253		LOC101122940			NA	NA
CUST_7251_PI375351158	GCCTCTTCCAAAAAAGAGCAGACATCATCCCGACTTAATTACTTTTCCTTATTTTTAACT	2.38	down	1	60	100.00%	chr18	-	58713853	58713912							NA	NA
A_70_P029451	TTTATCTTACAAAAACATGAAGACCAGGGCTGGGCTCGGGGGGTAAGACAAAAAGTAAGG	2.38	down	1	60	100.00%	chr3	+	134111189	134111248	134111451	134116506	NR4A1			nuclear receptor subfamily 4 group A member 1 [Source:NCBI gene (formerly Entrezgene);Acc:101113222]	NA	XM_004006335
A_70_P019126	GAGGGAAACAATAAAATCTTGACACATCTGAACTTGCTTATAGAGTCAAGACCTGAGCTT	2.38	down	1	60	100.00%	chr7	-	26968904	26968963			GREM1				NA	NA
A_70_P030171	TGGAACAACGATAACCCTCTTTTCAAGAGTGCCACCACGACAGTCATGAACCCTAAGTTT	2.39	up	1	60	100.00%	chr1	-	262869684	262869929	262869672	262887497	ITGB2	CD18	ITGB2	integrin subunit beta 2 [Source:NCBI gene (formerly Entrezgene);Acc:494433]	NM_001009485
A_70_P037211	ATGAGGCAATTGACTTCATAGACTCCATCAAGAATGCTGGTGGAAGGGTGTTTGTCCACT	2.4	down	1	60	100.00%	chr16	-	4579606	4580095	4579276	4581446			DUSP1	dual specificity phosphatase 1 [Source:NCBI gene (formerly Entrezgene);Acc:101107632]		XM_004016868
A_70_P051346	TGATGTGATGGATTATCTTGTTAACAACACACCCCTCAACTGGCTGGTAGGTCCCTTTTA	2.4	up	1	60	100.00%	chr2	-	87100368	87100427	87100232	87108066	PLIN2	ADFP	PLIN2	perilipin 2 [Source:NCBI gene (formerly Entrezgene);Acc:100125354]	NM_001104932
A_70_P043191	CGAAGTCTTCATGGAATTCAAATGGGAATGTACATGGCAAAGAAAGTCTGTGAATGTATT	2.41	down	1	60	100.00%	chr1	+	106273680	106273739				LOC101111337			NA	NA
A_70_P062376	GGTCTGAATGTCATCTAAGCCATGGTGAAGAGATTCAGACAGCATTCTTTTGAGGAATCC	2.41	down	1	60	100.00%	chr12	+	64219822	64219881	64215193	64251993	TRMT1L				NA	NA
A_70_P024601	ATTAGGGGTCACAACGGTCTGTATGGATTGAAGGGACAGCCTGGTGCCCCAGGTGTGAAG	2.41	down	6	60	98.20%	chr4	+	11667960	11668014	11656558	11693032			COL1A2	collagen type I alpha 2 chain [Source:NCBI gene (formerly Entrezgene);Acc:443512]		XM_004007726
A_70_P059286	ATCTTCCAGAATTTGGATGGAGCCTTGGATGAAGTCGTGCTCAAGTTTGAAATGGGCCAA	2.41	up	1	60	98.40%	chr12	-	39865201	39866209	39849785	39877771			PLOD1	procollagen-lysine,2-oxoglutarate 5-dioxygenase 1 [Source:NCBI gene (formerly Entrezgene);Acc:101111306]		XM_004014007
CUST_9559_PI375351158	TGGGTTTGAATACCCTTCTCCTTTCCGTTTGATTCTTCGAATAATACCTCCATCTTCAAA	2.41	up	1	60	100.00%	chr20	+	9733144	9733203	9692040	9766541			FKBP5	FKBP prolyl isomerase 5 [Source:NCBI gene (formerly Entrezgene);Acc:101118565]		XM_004018772
A_70_P007201	GTTAGTTATCGAAAGCAGTTGGAAAATGTTTGCAAGACTATGAACATAGAATTGCTGCTT	2.42	down	1	60	100.00%	chr8	-	1764704	1764763			COL12A				NA	NA
A_70_P038371	AGGACACGGGCAAATTCACCTGCCAAGTCCCGGGCTTCTACTACTTCGTCTTCCACACGT	2.42	up	1	60	100.00%	chr2	-	243066833	243066892	243066612	243070884		C1QC				XM_004005140
A_70_P039532	GCTACTACAGTAGCATTTTAGTACCAAGAGAATCGGGGACAAGGCTCTTCGAACTTCACT	2.42	up	1	60	95.00%	chr26	-	31960367	31960425	31957713	31966284	STAR		STAR	steroidogenic acute regulatory protein [Source:NCBI gene (formerly Entrezgene);Acc:443122]	NM_001009243
CUST_1235_PI375351158	TCCAGGAAGTGCAACATTCCATACAAGATAAACCAAGAAGGAACATATTAACACGTATTA	2.43	up	1	60	98.40%	chr1	-	84167310	84167369			VAV3				NA	XM_004002255
A_70_P024621	TGGTCCTCCTGGTGAAGCAGGCAAACCTGGTGAACAGGGTGTTCCTGGAGACCTTGGTGC	2.44	down	1	60	100.00%	chr11	+	36002756	36003251	35993829	36010034	COL1A1			collagen type I alpha 1 chain [Source:NCBI gene (formerly Entrezgene);Acc:443483]		XM_004012773
CUST_10690_PI375351158	CCAAAACTCACTTTTCCTTTGCTATTCTCAAGCATGAGTCTCAGCCCATTTGAGGCTGCT	2.44	up	4	60	91.30%	chr16	-	13223177	13223233							NA	NA
A_70_P035981	TGATTACCAGGACCCTGGAGATCTCTGGATCCCTGAGGGGTCTGAGAGCTTCGAGAATGC	2.44	up	1	60	100.00%	chr20	-	15168316	15168375	15167236	15171615			TREM2	triggering receptor expressed on myeloid cells 2 [Source:NCBI gene (formerly Entrezgene);Acc:101105447]		XM_004018807
A_70_P016317	TTTGCAGACAGAGATTGCCAATCTGCTGAAGGAGAAGGAAAAACTTGAGTTCATCCTAGC	2.45	down	1	60	100.00%	chr7	+	83399538	83399597	83397872	83400138	FOS	C-FOS	FOS	Fos proto-oncogene, AP-1 transcription factor subunit [Source:NCBI gene (formerly Entrezgene);Acc:443218]	NM_001166182
A_70_P011371	CACCGAATGTAAAAGTGGAGATGAATGGTTACTAAGTACTGAAGAATTCTCTAGCTAGTA	2.45	up	1	60	100.00%	chr13	+	45502951	45503012	45499484	45504091	LOC101108851			isopentenyl-diphosphate Delta-isomerase
A_70_P045356	ACAGTCTGTGTCCCCAGCTGCTCTGCAGGCCTAGCGACCAAAATTAAAGCGTCACACCCT	2.46	up	1	60	100.00%	chr14	+	51726007	51726066	51722135	51726092	APOC4			apolipoprotein C-IV	NA	XM_00401513
CUST_4843_PI375351158	AGATACATTTCAAAACTCAGAGCCCAGCAACAACTGTGACCTGACCGCTGAATTTTCGGT	2.46	up	1	60	100.00%	chr24	-	33953078	33953137	33952889	33957527	CCL26			chemokine (C-C motif) ligand 26	NA	NA
A_70_P060711	TGTATTACGTTGGGTCAGTTTTGAATCCTAATAAGGAGGAGCTGTACTATGGATCCCGCT	2.46	up	1	60	98.40%	chr3	+	110404483	110404543	110400423	110405033	ATXNL7L3B
A_70_P065771	GTCACCATTTCAGTCAGAACGTCTACTCCAGGTTATTGCAATAGTTTAACATATTGGTTA	2.47	down	1	60	98.40%	chr3	+	85958853	85958912			LOC101119706			cytochrome P450 1B1	NA	NA
A_70_P054526	AAGCGGAATAACCTATTTTGAAAAAATCCTATTGTGATTTGACTGTTTTTACCCGTACCC	2.47	down	1	60	98.40%	chr7	-	15384670	15384729			ANP32A				NA	NA
A_70_P036361	CTAAAGCGATTTGTTCTGTCAGAGACCCTACCTGCACCCTTTTGAAAATCTTTTTCCTTC	2.47	up	1	56	96.50%	chr1	+	107328856	107328911	107325854	107330909			CD1E	CD1e molecule [Source:NCBI gene (formerly Entrezgene);Acc:101110634]		XM_004002638
CUST_206_PI396851701	TTTGCAGACAGAGATTGCCAATCTGCTGAAGGAGAAGGAAAAACTTGAGTTCATCCTAGC	2.48	down	1	60	100.00%	chr7	+	83399538	83399597	83397872	83400138	FOS	C-FOS	FOS	Fos proto-oncogene, AP-1 transcription factor subunit [Source:NCBI gene (formerly Entrezgene);Acc:443218]	NM_001166182
A_70_P045016	TAGCATAGTGGACAAGGTTCCATTTTCATGCTCATATGTTTGTAAACTGCTGTGCTTTGT	2.49	down	1	60	98.40%	chr1	+	89065372	89065431			WNT2B				NA	NA
A_70_P039986	TTGGATGACAAAGCAGAAATGTATGTGCCTATGACTGAGGACATTTATAATGCCATTAGT	2.49	down	1	60	100.00%	chr7	-	57022285	57022344	57022264	57074198	SOXcarrier family 27 member 2			solute carrier family 27 member 2 [Source:NCBI gene (formerly Entrezgene);Acc:101108576]		XM_004011020
A_70_P030172	TGAACCCTAAGTTTGCCGAGAGTTAGGGGTGCCTGGTGAAGACAAGGCCTTCTGCACCAC	2.49	up	1	60	100.00%	chr1	-	262869638	262869697	262869672	262887497	ITGB2	CD18	ITGB2	integrin subunit beta 2 [Source:NCBI gene (formerly Entrezgene);Acc:494433]	NM_001009485
A_70_P071061	GCTTTCTCATGAAATATTAGCAGCAAGCATGTTTGTGTCGGTGCACATTTGCAGTGCTAA	2.5	down	1	60	100.00%	chr1	-	125169308	125169368			MAP3K7CL				NA	NA
A_70_P041811	TTGCCTGAACGAAAAGAGCTACCGCGAGCAAGCCAAGATCGAGAGAGACTCCCGTGAGCA	2.5	down	1	60	100.00%	chr2	-	217653289	217668889	217646289	217669596	IGFBP5	IGFBP-5	IGFBP5	insulin like growth factor binding protein 5 [Source:NCBI gene (formerly Entrezgene);Acc:443133]	NM_001129733
A_70_P031861	TACTGCACAGGAATCTACATTTTAACAGTTCAGCAGGGGCTGTCTGCTCCGTGTATTTGA	2.51	down	1	60	100.00%	chr13	-	40955085	40955146	40954690	40958536	THBD			Thrombomodulin		XM_012189407
CUST_10689_PI375351158	CAAAACTCACTTTTCCTTTGCTATTCTCAAGCATGAGTCTCAGCCCATTTGAGGCTGCTG	2.51	up	1	56	91.10%	chr16	-	13223180	13223235							NA	NA
CUST_4365_PI375351158	AATCCAGGAAGTGCAACATTCCATACAAGATAAACCAAGAAGGAACATATTAACACGTAT	2.52	up	1	60	98.40%	chr1	-	84167312	84167371			VAV3				NA	XM_004002255
CUST_3675_PI375351158	CTGCCACATTAAACACATTGAATGTCTCACAGTTTACAGAATTCTGAAATGTAGTAGGTA	2.53	down	1	60	100.00%	chr1	-	244358061	244358120	244356365	244414301		PLS1
A_70_P009421	CAATAGTGTACACTTTCCTGATACAAAGTACTTCATCACGATGCCAGCAGTCAGCTCAGA	2.53	up	1	60	98.40%	chr13	+	80690653	80690712
A_70_P030486	GAGACAGGACCTGCTGCTGGAGTCTGCCTTTTTGGAGCTCTTTATCCTCCGTCTGGCCTA	2.54	down	1	60	100.00%	chr3	-	134113741	134113801	134111451	134116506	NR4A1			nuclear receptor subfamily 4 group A member 1 [Source:NCBI gene (formerly Entrezgene);Acc:101113222]		XM_004006335
A_70_P037411	GAGCTGGTGCTAAATTTCCTTTTTCTATGAGACATGTGATTTCTAGTAAAGTTGTTGACT	2.54	up	1	60	100.00%	chr14	-	23505738	23505797	23505733	23507602	LOC101117184			metallothionein-1A
CUST_5932_PI375351158	ATAAGGTGACAAATGAGACCCTGACCTTGACCTTCACAGTTCTGCAAGACATCCCAGTAA	2.54	up	4	60	100.00%	chr3	+	205534104	205534160	205464461	205535253		LOC101122940			NA	NA
CUST_9035_PI375351158	GCTAACAAGTAAGTAATGTCTGGATATCGACTTGGTTGAATCAAGGTTGGGTCAAAAAAT	2.55	down	1	60	100.00%	chr6	+	95455763	95455822			BMP3				NA	NA
A_70_P030701	GCAATGAGGTCTCTAGAAAACCAGAATGCAGTGAGACCTCTAGAAAAAGAAAACCAGGAG	2.55	up	1	60	96.70%	chr1	-	105207391	105207450	105204577	105213119				nestin [Source:NCBI gene (formerly Entrezgene);Acc:101106557]		XM_004002626
A_70_P061986	GATCTGGGCTCTGACCAGATCTACTATCTTAATGCCGTGCCTTCAGATAGATTGTTACTG	2.55	up	1	57	98.30%	chr10	-	16572850	16572907	16570097	1665643	LCP1				NA	NA
A_70_P048131	TGGTCTCTTCTCTACGATCCATGACTCCATCCAGTATGTCCAGAAAAATGGAGGAAAGCT	2.56	down	1	60	98.40%	chrX	+	95984854	95984913	95757542	96207020	GLX3			glypican 3 [Source:NCBI gene (formerly Entrezgene);Acc:101119285]		XM_004022694
CUST_13575_PI375351158	TGGATATTTAAAGAATTCCTAAACAAAACCCAGGGAACACTGTGCTCTTGAGCAGTTTCC	2.56	up	1	60	100.00%	chr10	-	16572246	16572305	16570097	1665643	LCP1				NA	NA
A_70_P053771	CCTACACAGATGCACTTTAAAAAGCCACTCATGCTTTGGCTTAAACTGTAATTTATTTTG	2.57	down	1	60	100.00%	chr6	+	68506736	68506795			RASL11B				NA	NA
A_70_P041731	ATGAACGCAAGAGGCATACCAAGATCCACTTGCGGCAGAAGGACAAAAAAGCAGACAAAA	2.58	down	1	60	100.00%	chr5	+	47227319	47227378	47225278	47227722	EGR1		EGR1	early growth response 1 [Source:NCBI gene (formerly Entrezgene);Acc:443547]	NM_001142506
CUST_6376_PI375351158	AATCCAGGAAGTGCAACATTCCATACAAGATAAACCAAGAAGGAACATATTAACACGTAT	2.58	up	1	60	98.40%	chr1	-	84167312	84167371			VAV3				NA	XM_004002255
A_70_P046896	GGACAAGGCGACTGATTGAGCTGAGCTGCTTATTTATTGAAATAATGACAGAAAAATCTG	2.58	up	1	60	98.40%	chr24	-	25932958	25933019	25932958	25950441	ATP2A1			ATPase, Ca++ transporting, cardiac muscle, fast twitch 1
A_70_P030342	CCCTCTAATGAATGTGAAATCATCAAAGTGGAGGGGAAAGAGAGTGAACAGACTGAGAAA	2.59	up	1	60	100.00%	chr1	+	184855931	184863714			CD86				NM_001038016	NA
A_70_P050256	ATGCAACTCATAGTGAACCCCCTAGGGGAAGTTATCCAAAGGACTGAATCATAGGACTTG	2.6	up	1	60	98.40%	chr1	+	195297455	195297515
CUST_13576_PI375351158	CTGGATATTTAAAGAATTCCTAAACAAAACCCAGGGAACACTGTGCTCTTGAGCAGTTTC	2.6	up	1	60	100.00%	chr10	-	16572247	16572306	16570097	1665643	LCP1				NA	NA
A_70_P048026	TGCTGGATTCTTCTTTCCAACTTTTCTCCATCTTTGAAAGGAACCATGTGATGGAAGTTG	2.61	down	1	60	100.00%	chr20	-	27674048	27674107							NA	NA
A_70_P052426	ATTCTTTCAGTGGTTTTGTTCCTTTTGTGCAAGAAAAAAGTGCTCCATCTTACCATCTCC	2.61	up	1	60	98.40%	chr1	-	109921130	109921314	109915742	109941231			CD84	CD84 molecule [Source:NCBI gene (formerly Entrezgene);Acc:101102779]		XM_004003717
A_70_P006456	ACTTCGGATTAAGAACTCAAGGTTCCAGACAGGAAGGAAATAGCATCAACACAGCGGCTT	2.61	up	1	60	100.00%	chr24	+	26493601	26493660			C24H16orf54			mRNA-chromosome 24 open reading frame, human C16orf54		XM_012104799
A_70_P044801	GGGTGGAGAAGGAGAGTTTTCAACCAGTCTTGTTTTTAATAAAGATTTGATTTGCTCAAT	2.64	up	1	60	95.00%	chr24	-	33952926	33952984	33952889	33957527	CCL26			chemokine (C-C motif) ligand 26	NA	NA
A_70_P001561	TTGTCCCCAGAAGAAGAAGAGAAAAGGAGAATCCGAAGGGAAAGGAATAAGATGGCTGCA	2.66	down	1	60	100.00%	chr7	+	83399275	83399334	83397872	83400138	FOS	C-FOS	FOS	Fos proto-oncogene, AP-1 transcription factor subunit [Source:NCBI gene (formerly Entrezgene);Acc:443218]	NM_001166182
A_70_P016376	AACTTTGCTCCCCAGTTGTCTTACGGCTATGATGAGAAATCAACAGGAATTTCCGTGCCT	2.67	down	1	60	100.00%	chr11	+	35996929	35996988	35993829	36010034	COL1A1			collagen type I alpha 1 chain [Source:NCBI gene (formerly Entrezgene);Acc:443483]		XM_004012773
CUST_3810_PI375351158	ATCTGTATTTCTGCTGCATCTGATTGCAAAGTGGTTGGCTTTGTCTTAATCTGCACTTAA	2.67	up	1	60	100.00%	chr10	-	16571968	16572027	16570097	1665643	LCP1				NA	NA
CUST_4844_PI375351158	AGGCTCCACGGGTCTGGTAGGGTGGAGAGGAGAGTTTTCAACCAGTCTTGTTTTTAATAA	2.67	up	1	60	100.00%	chr24	-	33952944	33953003	33952889	33957527	CCL26			chemokine (C-C motif) ligand 26	NA	NA
A_70_P031876	CAAATAGGTTTAAGCTAATACTTTGTATTAGAAAGCATACTTTCTCCAGCAGAAGCTGCT	2.68	down	1	60	96.70%	chr2	+	142560647	142560706	142467157	142561806	TTC21B			tetratricopeptide repeat protein 21B	NA	NA
A_70_P032886	AATGTAGAGATCAAGTCAGAGTTGTATAAAAAGGCAGGTTGGCCCACGTTCCTCCACTGA	2.68	up	1	60	96.70%	chr14	+	23516713	23516772			LOC101117691			metallothionein-1C
CUST_11861_PI375351158	ATCCATTTGGAAGGAGATATTTTCCTTACACCCTCACCCTGACTGCCTCATTCTGTCTTT	2.68	up	1	60	100.00%	chr3	-	50015614	50015673	50014641	50018149			LOC654331	pancreatitis-associated protein I [Source:NCBI gene (formerly Entrezgene);Acc:654331]	NM_001038014
A_70_P042241	AGTAAAATTGACTGCTCCCAAACAGTCCCTTCTTTTCCTGGCAGTATTTAAAATTTATCA	2.69	down	1	60	100.00%	chr12	-	66476388	66476447			KCNK2				NA	NA
A_70_P007356	AAAGCAGATCATTCAACAAGCCTGGGGAATGGGCTGCTTTACCAAGAGTAAATATTTATC	2.7	down	1	60	100.00%	chr3	-	127426654	127426713							NA	NA
A_70_P018806	GAACCAGCAGTTTCAGAGTTAACTTTAGATGTTTGGCAACGGAAGGTTTTTAAACACTAA	2.71	down	1	60	98.40%	chr21	+	46185562	46185621			CCND1				NA	NA
A_70_P021121	AGGTGGGCTACATCAGGGTGCGATTTTATGAAGGCTCTGACTTGGTGGCCTGATTCTGGG	2.72	down	1	60	96.70%	chr7	+	10808096	10810920	10767492	10811643	THX4			thrombospondin 4 [Source:NCBI gene (formerly Entrezgene);Acc:101115211]		XM_004010215
CUST_3809_PI375351158	TGATTGCAAAGTGGTTGGCTTTGTCTTAATCTGCACTTAATGTAGCCCCTAGACGATTCT	2.72	up	1	60	100.00%	chr10	-	16571948	16572007	16570097	1665643	LCP1				NA	NA
A_70_P017037	AAGGATGAAGTGGAAGAAAGATCATAAACTGCCCAACACTAAGATGCGATCCTCCAACTC	2.74	down	1	60	100.00%	chr4	+	68903993	68904052	68903112	68904155	HOXA4			homeobox A4 [Source:NCBI gene (formerly Entrezgene);Acc:101114773]		XM_004008252
A_70_P070241	GGCTCCGCGGCTAGGATTATTTACAGTTCATCTAAATACTCATAAAGCATCATTTATTAA	2.75	down	1	60	100.00%	chr20	+	4743456	4743516	4599353	4744066	BMP5			bone morphogenetic protein 5	NA	NA
A_70_P026067	TCATAAATAAGGAGCAGGAGAGTGATGGGTTCATGTCACAGTGTATGCATGAGGGAAAAG	2.76	down	1	55	98.20%	chr2	+	37509590	37509644			AQP3					XM_012118347
A_70_P008096	TTTCGAGAGGGCAGTTTATCTTTTCCAATACTTACCTGCAATTCAGTTACACCCCCATCC	2.76	down	1	60	100.00%	chr8	-	1765071	1765130			COL12A				NA	NA
CUST_5613_PI375351158	ACAAAAGTGTCAGTAAAACGTGTCATATATTCATTCTGATTCCCTCTCACTGTAACTGAA	2.77	up	1	60	100.00%	chr15	-	47016824	47016883	47014436	47038251	LOC101119159			tripartite motif-containing protein 5-like	NA	XM_012095905
CUST_522_PI396851701	GGTACAAGTACAAAACTGGGATGGGAAATCAACCACCATAAAGAGAAAACTTGTGGATGA	2.77	up	1	60	100.00%	chr9	-	57537052	57537111	57536525	57541042	FABP4		FABP4	fatty acid binding protein 4, adipocyte [Source:NCBI gene (formerly Entrezgene);Acc:100137067]	NM_001114667
A_70_P058911	ATTTTCAATAAAACCTGCTCATACACTATCTCAGAGTCCTACACCCCAGAGGGTCAGCAT	2.78	down	1	60	100.00%	chr11	-	52350944	52351004							NA	NA
CUST_9034_PI375351158	CTAACAAGTAAGTAATGTCTGGATATCGACTTGGTTGAATCAAGGTTGGGTCAAAAAATA	2.79	down	1	60	100.00%	chr6	+	95455764	95455823			BMP3				NA	NA
A_70_P062061	CTGGGACTTGGGAACTGCTTCTGCTAATGTGGTAGCCTGTCTTTGCTGTCTCTGTATCTC	2.8	down	1	60	98.40%	chr18	-	68546734	68546796	68448607	68597128		LOC105603286		Ig gamma-3 chain C region-like
A_70_P061221	TTAGTTCACCACCCACCAACAGAGATATACTGAAATATTATAATCAGATGCTTGACTTGA	2.81	down	1	60	100.00%	chr25	+	28945168	28945227			P4HA1				NA	NA
A_70_P006186	GGAATAATGGACTATGTACACCTAACGTAGTACAACAAGTATCTTGATTAGTCTGTTTTG	2.81	up	1	60	100.00%	chr16	-	35424939	35424999			OSMR			mRNA-oncostatin M receptor		XM_004017030
CUST_9464_PI375351158	ATCCATTTGGAAGGAGATATTTTCCTTACACCCTCACCCTGACTGCCTCATTCTGTCTTT	2.81	up	1	60	100.00%	chr3	-	50015614	50015673	50014641	50018149			LOC654331	pancreatitis-associated protein I [Source:NCBI gene (formerly Entrezgene);Acc:654331]	NM_001038014
A_70_P045991	ACTATACCTTATGCTCCTTCAGAGTTAAGAGTTCCTAATCTGGGAATCCCATGTGGTCCA	2.83	up	1	60	100.00%	chr1	+	110177592	110177652			SLAMF7			SLAM family member 7	NA	NA
A_70_P034876	CTGGGAGGACGTTTAAGAAATCCCTTAGTTCTAGTTCCACAGCAACAACTGACAGCGTTT	2.83	up	1	60	98.40%	chr1	+	237052541	237052600	237003065	237063712	CP			ceruloplasmin	NM_001009733	NA
A_70_P050951	TTCCTGGCAGTGGTCAAATTGTGTGACAGGTACTTCAAATCCTTGAAGATTTACCACTTG	2.84	down	1	60	100.00%	chr4	-	50694967	50695026			CFTR				NM_00100978	NA
A_70_P026921	CTCTGTTGAAGGGGATTCTCAGCTAAACATTTTGTCTTGCTATAACTTTGGATAAGTATT	2.85	down	1	60	84.00%	chr22	+	38899148	38899204	38830145	38901290				inositol polyphosphate-5-phosphatase F [Source:NCBI gene (formerly Entrezgene);Acc:101122650]		XM_004020348
A_70_P039277	ATGTGGTGATGGGAAATGAAACTTGCTCTCCAGTCTCTGCCTCTTTTTCAACCCCCATTT	2.85	down	1	60	100.00%	chr4	-	71587439	71587498			HOXA9				NA	NA
CUST_5612_PI375351158	CAAAAGTGTCAGTAAAACGTGTCATATATTCATTCTGATTCCCTCTCACTGTAACTGAAA	2.85	up	1	60	100.00%	chr15	-	47016823	47016882	47014436	47038251	LOC101119159			tripartite motif-containing protein 5-like	NA	XM_012095905
A_70_P026171	GAGGCTGACCTGTGATGGTGTTATATGGAAATTGCTCAAAATGAAATATTCTGATTAAAG	2.86	down	4	60	94.80%	chr3	+	206681291	206681347	206670640	206681254	LOC105608606				NA	NA
A_70_P017136	AGATCGGAATCACTGCCAAGTCACAGCTGCAAGTGATACATGGGTTCTTCTTTTCAGCAA	2.86	down	1	60	100.00%	chr6	+	89063041	89063100			AREG				NA	NA
A_70_P030252	ACAACACCAAAAAGGCTTCTTATTCAGGAGTGAGCCTTTTCAGCAACCCAGTCCAGTACT	2.88	down	1	60	100.00%	chr3	-	127427693	127427752	127427409	127458485	DCN		DCN	decorin [Source:NCBI gene (formerly Entrezgene);Acc:443048]	NM_001009218
A_70_P017036	AGGATGAAGTGGAAGAAAGATCATAAACTGCCCAACACTAAGATGCGATCCTCCAACTCC	2.88	down	1	60	100.00%	chr4	+	68903994	68904053	68903112	68904155	HOXA4			homeobox A4 [Source:NCBI gene (formerly Entrezgene);Acc:101114773]		XM_004008252
CUST_1197_PI375351158	AAACCAAAGATGGTTATGACAGTGTTTGCATGCTTAATGGGAAAAGGACTGAACAAAATA	2.92	down	1	60	100.00%	chr1	-	244358148	244358207	244356365	244414301		PLS1			NA	NA
A_70_P022381	AGGTAACAGCAAAATAGTATTCCCCAAACTAGATTCTCTTAGCCCACCGTCTCCCTAGTG	2.92	up	1	60	98.40%	chr20	-	9690124	9690184	9692040	9766541			FKBP5	FKBP prolyl isomerase 5 [Source:NCBI gene (formerly Entrezgene);Acc:101118565]	NA	XM_004018772
A_70_P030251	CAAGAAAACCCTCATTTTTATAACCTGGCAAAATCCCATTAATGTCATTGCTCGGAAAAA	2.96	down	1	60	100.00%	chr3	-	127427558	127427617	127427409	127458485	DCN		DCN	decorin [Source:NCBI gene (formerly Entrezgene);Acc:443048]	NM_001009218
A_70_P019351	AAGAAAAGAGCAAAAACAAGAACTCAAAGTAGATACAACCCAGGAGAGGTGCCCTCCGCT	2.96	down	1	60	100.00%	chr3	-	180227634	180227693			TEX33				NA	NA
A_70_P051347	GAAAATGAAGGAGTCTTTAGATGATGTGATGGATTATCTTGTTAACAACACACCCCTCAA	2.96	up	1	60	100.00%	chr2	-	87100389	87100448	87100232	87108066	PLIN2	ADFP	PLIN2	perilipin 2 [Source:NCBI gene (formerly Entrezgene);Acc:100125354]	NM_001104932
A_70_P039531	CTACTACAGTAGCATTTTAGTACCAAGAGAATCGGGGACAAGGCTCTTCGAACTTCACTC	2.96	up	1	60	95.00%	chr26	-	31960366	31960424	31957713	31966284	STAR		STAR	steroidogenic acute regulatory protein [Source:NCBI gene (formerly Entrezgene);Acc:443122]	NM_001009243
A_70_P019676	ACTCAGAAGTCATCCTGTGATCTTGCCCAAATTCCTAACTGCCTCAGTTTCCTCATGATG	2.97	down	1	60	100.00%	chr24	+	18244567	18244626			ACSM1
A_70_P028931	AAATATGCGTAGAATATGGGCTTTCTGAATCTGGCGACTGTGACGCTAGATTCGGCTCTT	2.97	down	2	60	98.40%	chr9	+	94217940	94217999			COL14A1				NA	NA
A_70_P026172	TTCAATAGAGGCTGACCTGTGATGGTGTTATATGGAAATTGCTCAAAATGAAATATTCTG	2.99	down	1	60	95.00%	chr3	-	207090681	207090744			LOC105614922				NA	NA
A_70_P018251	TGTCAACACCAGCATAGAAGCCCATAAGGACATTTCCTACCTGTACAGATTCAACTGGGA	2.99	up	1	60	100.00%	chr15	+	49996690	49996749			FOLR3				NA	NA
CUST_12498_PI375351158	ACAAAAGTGTCAGTAAAACGTGTCATATATTCATTCTGATTCCCTCTCACTGTAACTGAA	3	up	1	60	100.00%	chr15	-	47016824	47016883	47014436	47038251	LOC101119159			tripartite motif-containing protein 5-like	NA	XM_012095905
A_70_P005411	TACACCCAAGTGTTCTACAACCACGTGCAGAAGCGCAAGCCCTACCGTCCATCGAGGAGT	3.01	down	1	60	100.00%	chr6	-	106082453	106082513	106082058	106082996	HEXsulfate-glucosamine 3-sulfotransferase 1		HS3ST1	heparan sulfate-glucosamine 3-sulfotransferase 1 [Source:NCBI gene (formerly Entrezgene);Acc:101104909]		XM_004009996
A_70_P041812	TTTGCCTGAACGAAAAGAGCTACCGCGAGCAAGCCAAGATCGAGAGAGACTCCCGTGAGC	3.03	down	1	60	100.00%	chr2	-	217653290	217668890	217646289	217669596	IGFBP5	IGFBP-5	IGFBP5	insulin like growth factor binding protein 5 [Source:NCBI gene (formerly Entrezgene);Acc:443133]	NM_001129733
A_70_P048716	GCCTCCTGGTCTTTCAGACCTTGCTTTTAATTTGATAATAAACTTCATTTCTGCAGTAAA	3.04	down	1	56	100.00%	chr11	-	41117529	41117584			K38				NA	NA
A_70_P028571	TTTTGGATGTAATCAACCCCTCCTTCATTTCACGGGAGGGAATAAAGAGAGCCATTTTGG	3.04	down	1	60	100.00%	chr13	+	50853532	50853592			ADAM33
CUST_12497_PI375351158	CAAAAGTGTCAGTAAAACGTGTCATATATTCATTCTGATTCCCTCTCACTGTAACTGAAA	3.04	up	1	60	100.00%	chr15	-	47016823	47016882	47014436	47038251	LOC101119159			tripartite motif-containing protein 5-like	NA	XM_012095905
A_70_P045996	GGAAGAGCCCATAGACCTTACTACTCAGAAGCAACTGAATGAAGAGAATTTATTTAGAAT	3.05	down	1	59	100.00%	chr6	-	6432016	6432076	6405602	6608518	SYX2		SYNPO2	synaptopodin 2 [Source:NCBI gene (formerly Entrezgene);Acc:101110330]		XM_004009590
A_70_P039276	TGGTGATGGGAAATGAAACTTGCTCTCCAGTCTCTGCCTCTTTTTCAACCCCCATTTCAT	3.11	down	1	60	100.00%	chr4	-	71587436	71587495			HOXA9				NA	NA
A_70_P059886	TGAGACAGGCGAACAGGGAGACAGAGGCATCAAGGGTCACCGTGGCTTCTCCGGTCTCCA	3.12	down	1	60	100.00%	chr11	+	36007544	36007603	35993829	36010034	COL1A1			collagen type I alpha 1 chain [Source:NCBI gene (formerly Entrezgene);Acc:443483]		XM_004012773
CUST_3676_PI375351158	AAACCAAAGATGGTTATGACAGTGTTTGCATGCTTAATGGGAAAAGGACTGAACAAAATA	3.13	down	1	60	100.00%	chr1	-	244358148	244358207	244356365	244414301		PLS1			NA	NA
A_70_P039256	CTGAATCTGGGAATTTGGAATATGTGTGTTTTGGTGCCTCAGACTATGTATGATTAAATT	3.16	down	1	60	100.00%	chr12	-	65833793	65833852	65833689	65841361	PTGS2			prostaglandin-endoperoxide synthase 2 (prostaglandin G/H synthase and cyclooxygenase)	NA	NA
A_70_P050952	GAAAAAAGAAGGAAAAATTGGGGTAAGAGGAATTAAGGACACTCCTGTGGGTCCGGATCC	3.16	down	2	60	100.00%	chr4	-	50695032	50695090			CFTR				NM_00100978	NA
CUST_5266_PI375351158	CTATCCTTGATATTGCACCTTTGGACATCGGTGGCGCTGACCAAGAAATCAGATTGAACA	3.18	down	1	60	100.00%	chr4	+	11692630	11692689	11656558	11693032			COL1A2	collagen type I alpha 2 chain [Source:NCBI gene (formerly Entrezgene);Acc:443512]		XM_004007726
CUST_5265_PI375351158	GACCAAGAAATCAGATTGAACATTGGCCCGGTCTGTTTCAAATAAACAAACTCAACCTAA	3.18	down	1	60	100.00%	chr4	+	11692668	11692727	11656558	11693032			COL1A2	collagen type I alpha 2 chain [Source:NCBI gene (formerly Entrezgene);Acc:443512]	NA	NA
CUST_5350_PI375351158	ATTTTATCATCAGATTCTCAAAAGGAGTCTGTGATCCCTAAGAGGTTAAGAACCACTGTT	3.21	down	1	60	100.00%	chr19	+	10339892	10339951	10312199	10403896	LRRFIP2				NA	NA
CUST_4687_PI375351158	CTTTTAAAACTCTAGGTCAGAATTGTTGCCTTGCATTCAAAACATAGTTGCACCATCTGT	3.21	down	1	60	100.00%	chr2	-	119229299	119229358	119229085	119269631	COL3A1			mRNA-collagen, type III, alpha 1		XM_004004514
CUST_12406_PI375351158	CCAAGAAATCAGATTGAACATTGGCCCGGTCTGTTTCAAATAAACAAACTCAACCTAAAT	3.21	down	1	60	100.00%	chr4	+	11692670	11692729	11656558	11693032			COL1A2	collagen type I alpha 2 chain [Source:NCBI gene (formerly Entrezgene);Acc:443512]	NA	NA
A_70_P059701	GAAAAGGGTGAAACTGGTCTCAGAGGTGACGTTGGTAGCCCTGGCAGAGATGGTGCTCGT	3.25	down	5	60	100.00%	chr4	+	11680882	11680937	11656558	11693032			COL1A2	collagen type I alpha 2 chain [Source:NCBI gene (formerly Entrezgene);Acc:443512]		XM_004007726
A_70_P036181	AATTAATTGCAGTTGGAAAAAGCGGTTTCCTGAAGCGGCTCCCGGTTTTTGGAATGGAAC	3.26	down	1	60	100.00%	chr1	+	62006560	62006740	62004819	62007353				cellular communication network factor 1 [Source:NCBI gene (formerly Entrezgene);Acc:100037673]		XM_004003573
CUST_12405_PI375351158	CAAGAAATCAGATTGAACATTGGCCCGGTCTGTTTCAAATAAACAAACTCAACCTAAATT	3.28	down	1	60	100.00%	chr4	+	11692671	11692730	11656558	11693032			COL1A2	collagen type I alpha 2 chain [Source:NCBI gene (formerly Entrezgene);Acc:443512]	NA	NA
A_70_P048271	AGCCTGTCAATTTATGGATCCTGCTTTGAGACCTCTAGTATTAGATGGGTAACCTTTTTT	3.29	down	1	60	100.00%	chr2	+	58875328	58875387			GNA14					XM_004004298
CUST_12618_PI375351158	TCAAGGTTGGGTCAAAAAATAGTTCTGCACACCTTATGTGTAAGACTAAATACGAGATTA	3.3	down	1	60	100.00%	chr6	+	95455803	95455862			BMP3				NA	NA
A_70_P030126	ATACATCTGGTAATATAACTCATTAATATAGGTGGTTCATATCACCACCATTAGGTAGGG	3.31	up	1	60	98.40%	chr1	+	237050302	237050361	237003065	237063712	CP			ceruloplasmin	NM_001009733	NA
CUST_7257_PI375351158	CAAGTCTTTAAAGACACATGGTCTGGTGCTAATGTATTTTCACTTTTAAAACTCTAGGTC	3.32	down	1	60	100.00%	chr2	-	119229341	119229400	119229085	119269631	COL3A1			mRNA-collagen, type III, alpha 1		XM_004004514
A_70_P060871	CTGGTGCTTGGTTATAGATTACAGTATCTTGTGCTTTGTTATTTGACAACAGAATTTTGG	3.33	down	1	60	100.00%	chr9	+	51026512	51026572			PI15				NA	NA
CUST_7226_PI375351158	TCAGCTACACACTGGGAGAGAATGCAAACCCTAGACAGGAACATTGATGTGTTTGGGAAA	3.34	up	1	60	100.00%	chr13	+	12093738	12093797
CUST_251_PI396851701	CTAAATGGAAAGAGAAGCAGCGAAGGAGAGTCTCCTGACTTTCTTGAAGAGTTAGAAAAA	3.35	down	1	60	100.00%	chr8	+	76311175	76312056	76307156	76315531	VIP		VIP	vasoactive intestinal peptide [Source:NCBI gene (formerly Entrezgene);Acc:100145884]	NM_001126368
CUST_5349_PI375351158	TTTTATCATCAGATTCTCAAAAGGAGTCTGTGATCCCTAAGAGGTTAAGAACCACTGTTT	3.36	down	1	60	100.00%	chr19	+	10339893	10339952	10312199	10403896	LRRFIP2				NA	NA
CUST_283_PI375351158	AGCACGTATTACTGTAGTTCTTTATAGTTTGACATACATACCATAGTGCTCTTCTCTCTT	3.37	down	1	60	100.00%	chr2	-	217646636	217646695	217646289	217669596	IGFBP5	IGFBP-5	IGFBP5	insulin like growth factor binding protein 5 [Source:NCBI gene (formerly Entrezgene);Acc:443133]	NM_001129733
A_70_P059746	TTCTACAGGCTGTTCAATGACATCCACAAGTTTAGGGACTAAATGCGACTCGGGTTTCCA	3.42	down	1	60	100.00%	chr1	+	62007312	62007371	62004819	62007353				cellular communication network factor 1 [Source:NCBI gene (formerly Entrezgene);Acc:100037673]	NA	XM_004003573
A_70_P051042	GTCTGGGCAATCATTAGCATTATCAATAGTATATTCCCATTTATCTGGAAGAACATCACA	3.44	down	1	60	98.40%	chr11	-	40520255	40520314	40498245	40544938	LOC105610158				NA	NA
CUST_5411_PI375351158	AGCACGTATTACTGTAGTTCTTTATAGTTTGACATACATACCATAGTGCTCTTCTCTCTT	3.46	down	1	60	100.00%	chr2	-	217646636	217646695	217646289	217669596	IGFBP5	IGFBP-5	IGFBP5	insulin like growth factor binding protein 5 [Source:NCBI gene (formerly Entrezgene);Acc:443133]	NM_001129733
CUST_5410_PI375351158	GCACGTATTACTGTAGTTCTTTATAGTTTGACATACATACCATAGTGCTCTTCTCTCTTT	3.48	down	1	60	100.00%	chr2	-	217646635	217646694	217646289	217669596	IGFBP5	IGFBP-5	IGFBP5	insulin like growth factor binding protein 5 [Source:NCBI gene (formerly Entrezgene);Acc:443133]	NM_001129733
A_70_P023041	TGTTTGCGAAACATGAAATAACCGTTTTGTAACTTACGCTGTATAGTTTCCTTTGACTCT	3.49	up	1	60	100.00%	chr13	+	12094089	12094148
CUST_12617_PI375351158	CAAGGTTGGGTCAAAAAATAGTTCTGCACACCTTATGTGTAAGACTAAATACGAGATTAA	3.52	down	1	60	100.00%	chr6	+	95455804	95455863			BMP3				NA	NA
CUST_7225_PI375351158	AGCTACACACTGGGAGAGAATGCAAACCCTAGACAGGAACATTGATGTGTTTGGGAAACT	3.52	up	1	60	100.00%	chr13	+	12093740	12093799
CUST_282_PI375351158	GCACGTATTACTGTAGTTCTTTATAGTTTGACATACATACCATAGTGCTCTTCTCTCTTT	3.53	down	1	60	100.00%	chr2	-	217646635	217646694	217646289	217669596	IGFBP5	IGFBP-5	IGFBP5	insulin like growth factor binding protein 5 [Source:NCBI gene (formerly Entrezgene);Acc:443133]	NM_001129733
CUST_6756_PI375351158	TCAGCTACACACTGGGAGAGAATGCAAACCCTAGACAGGAACATTGATGTGTTTGGGAAA	3.53	up	1	60	100.00%	chr13	+	12093738	12093797
CUST_815_PI375351158	CAGCTCGGTGTTGTTTTACACAAAATTTTCAACTTAATGCAATAGCAAGGAACGCAAAAT	3.56	down	1	60	100.00%	chr10	-	54981135	54981194	54910484	54994727	RBM26		RBM26	RNA binding motif protein 26	NA	NA
A_70_P047731	AGGCATACAGTGGTGCTCAATGTGTATTTGATGAATAAAGGAAATTGTGTACGTGTCCCT	3.58	down	1	60	100.00%	chr9	-	21128652	21128711			WISP1				NA	NA
CUST_60_PI375351158	TGCACATCTACTTGCTTAAATTGTGGGCAAAAGAGGAGGAGGATTGATCAGAGCATTGTG	3.6	down	1	60	100.00%	chr4	+	11692815	11692874	11656558	11693032			COL1A2	collagen type I alpha 2 chain [Source:NCBI gene (formerly Entrezgene);Acc:443512]	NA	NA
A_70_P047726	AAACTGGTGAGCGTGGTGCTAACGGCATCAAAGGACATCGTGGATTCCCTGGCAACCCAG	3.61	down	1	60	100.00%	chr2	-	119234093	119234152	119229422	119270385			COL3A1	collagen type III alpha 1 chain [Source:NCBI gene (formerly Entrezgene);Acc:100101231]		XM_004004514
A_70_P001801	AAGGGGCTGCTTTTGTCACAGTAACATAGAGAATGTGTTGAAATTAAACTTTGTAAGCTT	3.62	down	1	60	98.40%	chr2	-	119229146	119229205	119229085	119269631	COL3A1			mRNA-collagen, type III, alpha 1		XM_004004514
CUST_4688_PI375351158	ACTTTTAAAACTCTAGGTCAGAATTGTTGCCTTGCATTCAAAACATAGTTGCACCATCTG	3.62	down	1	60	100.00%	chr2	-	119229300	119229359	119229085	119269631	COL3A1			mRNA-collagen, type III, alpha 1		XM_004004514
CUST_59_PI375351158	GCACATCTACTTGCTTAAATTGTGGGCAAAAGAGGAGGAGGATTGATCAGAGCATTGTGC	3.62	down	1	60	100.00%	chr4	+	11692816	11692875	11656558	11693032			COL1A2	collagen type I alpha 2 chain [Source:NCBI gene (formerly Entrezgene);Acc:443512]	NA	NA
CUST_6755_PI375351158	AGCTACACACTGGGAGAGAATGCAAACCCTAGACAGGAACATTGATGTGTTTGGGAAACT	3.63	up	1	60	100.00%	chr13	+	12093740	12093799
A_70_P039106	CATGTTGGTAAGACGTTGGGTAGAGTGAGACTACTCATATGTTTAGGATAGCAATTTTTT	3.65	down	1	60	96.70%	chr1	-	244356366	244356425	244356365	244414301		PLS1
A_70_P059826	GCACATCTACTTGTTTAAATTGTGGGCAAAAGAGGAGGAGGATTGATCAGAGCATTGTGC	3.65	down	1	60	98.40%	chr4	+	11692816	11692875	11656558	11693032			COL1A2	collagen type I alpha 2 chain [Source:NCBI gene (formerly Entrezgene);Acc:443512]	NA	NA
A_70_P068101	AAGCAACCTGATGTTGTGGCCACTCGGACGACGCAGCCTACCATGGTGTCTGTGTTCTCA	3.65	up	1	60	98.40%	chr13	+	12092531	12092590	12077522	12092946			GATA3	GATA binding protein 3		XM_004014183
A_70_P046786	CATTGATCATATTTTGCCAGGATTCCATACCACTCATCATTTCCATGGAGACATAAGGTA	3.67	down	1	60	100.00%	chr10	+	77468653	77468712	7371717	7394100				integrin, beta-like 1 (with EGF-like repeat domains)	NA	NA
CUST_814_PI375351158	GCTCGGTGTTGTTTTACACAAAATTTTCAACTTAATGCAATAGCAAGGAACGCAAAATAG	3.68	down	1	60	100.00%	chr10	-	54981133	54981192	54910484	54994727	RBM26		RBM26	RNA binding motif protein 26	NA	NA
A_70_P068102	TCAAGCAACCTGATGTTGTGGCCACTCGGACGACGCAGCCTACCATGGTGTCTGTGTTCT	3.69	up	1	60	100.00%	chr13	+	12092529	12093005	12077522	12092946			GATA3	GATA binding protein 3	NA	NA
A_70_P030127	AACTGTCACACTGTTTCATATGTAAAGTCAATAGACTGTATTTTGACATGACTGACTCCA	3.7	up	1	60	100.00%	chr1	+	237050241	237050301	237003065	237063712	CP			ceruloplasmin	NM_001009733	NA
A_70_P048551	GTCAGAAACTGCGTCCTTAGACAGAGCGTCTAAAATTTAAACCAGAATAAATTTTGTTCA	3.7	up	1	60	100.00%	chr26	+	5702991	5703050	5701291	5703948				Beta-defensin 1 [Source:UniProtKB/Swiss-Prot;Acc:O19038]
A_70_P036182	GAATTAATTGCAGTTGGAAAAAGCGGTTTCCTGAAGCGGCTCCCGGTTTTTGGAATGGAA	3.72	down	1	60	100.00%	chr1	+	62006559	62006739	62004819	62007353				cellular communication network factor 1 [Source:NCBI gene (formerly Entrezgene);Acc:100037673]		XM_004003573
A_70_P001991	GGGAGGAAGCGAGAGACTCTGTACCTATTTTGTATGTGTATAATAATTTGAGATGTTTTT	3.73	down	1	60	100.00%	chr11	+	36011279	36011338	35993829	36010034	COL1A1			collagen type I alpha 1 chain [Source:NCBI gene (formerly Entrezgene);Acc:443483]
A_70_P059931	TCTCGTGCTCTATTGTGCGTCCGCCTTAATATTAACTGCCATTGGAATGGTTACTTACTT	3.76	down	1	60	98.40%	chr1	+	77212662	77212721			LOC101113636			vascular cell adhesion protein 1	NA	XM_004002233
A_70_P001891	GTGATCGAATACAAACCACCAAGACTCCCGCTTGCCCATCATCGATGTGGCTCCCTTGGA	3.8	down	1	60	100.00%	chr11	+	36009915	36009976	35993829	36010034	COL1A1			collagen type I alpha 1 chain [Source:NCBI gene (formerly Entrezgene);Acc:443483]		XM_004012773
CUST_7258_PI375351158	GCAAGTCTTTAAAGACACATGGTCTGGTGCTAATGTATTTTCACTTTTAAAACTCTAGGT	3.8	down	1	60	100.00%	chr2	-	119229342	119229401	119229085	119269631	COL3A1			mRNA-collagen, type III, alpha 1		XM_004004514
A_70_P035986	CTACTAGGGCAGAGATGCTTTTGTTCTTACAATTTGACCTGATATGTGCATTGAAAAATA	3.81	down	1	60	98.40%	chr4	-	49723170	49723229			SFRP4				NA	NA
A_70_P059841	AAATCTCTCAACAACCAGATTGAGACCCTTCTTACTCCAGAAGGCTCTAGGAAGAACCCA	3.82	down	1	60	100.00%	chr4	+	11690255	11690314	11656558	11693032			COL1A2	collagen type I alpha 2 chain [Source:NCBI gene (formerly Entrezgene);Acc:443512]		XM_004007726
A_70_P047291	TCAGACCAGGGACATCTTCAAGACCAAGTTTCTCTCTGAGATTGAAAGTGATAGCCTAGC	3.83	up	1	60	100.00%	chr5	-	35822448	35822659	35819608	35841049	HEX3		HK3	hexokinase 3 [Source:NCBI gene (formerly Entrezgene);Acc:101119209]		XM_004008705
A_70_P002146	ACAATGTTGTACTTAAGAAAGGGCCAAAGTGATGGAGTGTGGAGGAAATGCGATCCCCAA	3.85	up	1	60	100.00%	chr2	+	43439711	43439770			MARVELD3			mRNA-MARVEL domain containing 3		XM_004015612
A_70_P002936	CTCTAACCATGCTGATGCGTGAGATGTCGCCTTTTATAAAAATTAGAAATAAAAAGATCC	3.88	down	1	60	100.00%	chrUn_JH921924	+	52106	52165	50045	53838	HOXA9
A_70_P050861	TTTGACTATCCCACGGAAGAACTGGTGGACAGATTCTGGTGCTGAGAAGAAACATGTTTG	3.91	down	1	60	100.00%	chr2	-	119231562	119231621	119229422	119270385			COL3A1	collagen type III alpha 1 chain [Source:NCBI gene (formerly Entrezgene);Acc:100101231]		XM_004004514
CUST_12086_PI375351158	AACTGGTGGACAGATTCTGGTGCTGAGAAGAAACATGTTTGGTTTGGAGAATCCATGGAG	3.93	down	1	60	100.00%	chr2	-	119231543	119231602	119229422	119270385			COL3A1	collagen type III alpha 1 chain [Source:NCBI gene (formerly Entrezgene);Acc:100101231]		XM_004004514
CUST_13170_PI375351158	GGTGGATGGGAATGGAGTGGCACTGATGTGCTCAATTATTTTGCTTGGGAGAGAAGTCCT	3.94	up	1	60	98.40%	chr3	-	50016109	50016168	50014641	50018149			LOC654331	pancreatitis-associated protein I [Source:NCBI gene (formerly Entrezgene);Acc:654331]	NM_001038014
A_70_P031966	TGTGCTGTGATCATCTGTTTTACACTTTGGCATGCTTTACTCTGTACTTGATTTGGCTGC	3.95	down	1	60	100.00%	chr1	-	269853764	269853824				COL6A5			NA	NA
CUST_12087_PI375351158	GAACTGGTGGACAGATTCTGGTGCTGAGAAGAAACATGTTTGGTTTGGAGAATCCATGGA	4.05	down	1	60	100.00%	chr2	-	119231544	119231603	119229422	119270385			COL3A1	collagen type III alpha 1 chain [Source:NCBI gene (formerly Entrezgene);Acc:100101231]		XM_004004514
A_70_P010836	AATCCTGCAGATTGGGCAAGAAAGAATGGCGTAGTGGTGGCTTTGATGAACATTAGCCTT	4.07	up	1	60	98.40%	chr1	-	228227799	228227861			PTX3			pentraxin-related protein	NA	NA
CUST_8443_PI375351158	GGTTAAGAACCACTGTTTAATTGCTGCCTAACAAGCAACTTTCATAAGCAAATCCCTTCT	4.14	down	1	60	100.00%	chr19	+	10339935	10339994	10312199	10403896	LRRFIP2				NA	NA
CUST_2886_PI375351158	CCAAATGGACAAACTGCCAGTTTTGTTTCCTTTTCCTGGTTACAGTCGTTTGATGCATTA	4.14	up	1	60	100.00%	chr13	+	12092851	12092910	12077522	12092946			GATA3	GATA binding protein 3		XM_004014183
A_70_P050511	GACCATTACCACATTTCACATTTATCTTTCTAGAGCTTGTTTAGAAACATCTCCTGACCA	4.15	down	1	60	100.00%	chr25	-	8730540	8730600			NID1				NA	NA
A_70_P049576	TCAACCTTTGAAAATATAGTAACTGGATATTTCTTCCAACAGATGGCCTGGATAAAGAGT	4.21	down	1	60	98.40%	chr15	-	28435247	28435306	28433680	28446802			MPZL2	myelin protein zero like 2 [Source:NCBI gene (formerly Entrezgene);Acc:101122302]		XM_004016067
A_70_P066541	CATAAAGCAGTGGTGGGTTTAACAGATGGAAATAATTAAACTGGTGATTTTCAATGTGCT	4.29	down	1	60	100.00%	chr12	+	47666581	47666640	58689378	58755804			SOAT1	sterol O-acyltransferase 1 [Source:NCBI gene (formerly Entrezgene);Acc:101121363]		XM_004013835
CUST_8442_PI375351158	GTTAAGAACCACTGTTTAATTGCTGCCTAACAAGCAACTTTCATAAGCAAATCCCTTCTA	4.33	down	1	60	100.00%	chr19	+	10339936	10339995	10312199	10403896	LRRFIP2				NA	NA
A_70_P055261	CTTGTATTTGATTACCTCTATAGCTAGAATGGAATAATGAATGAGAGCTACCCTGGTAGC	4.36	down	1	60	98.40%	chr16	+	39677974	39678035			C1QTNF3				NA	NA
A_70_P007146	AAGGGACACAATGGGTTGCAAGGTCTTCCGGGTCTTGCTGGTCATCACGGCGATCAAGGT	4.36	down	1	60	100.00%	chr4	+	11688773	11689301	11656558	11693032			COL1A2	collagen type I alpha 2 chain [Source:NCBI gene (formerly Entrezgene);Acc:443512]		XM_004007726
A_70_P059786	TCAACCTGGACACAAAGGAGAACGTGGTTACCCCGGTAATGGCGGTCCTGTTTGTGCTGC	4.37	down	1	60	91.60%	chr4	+	11687700	11687847	11656558	11693032			COL1A2	collagen type I alpha 2 chain [Source:NCBI gene (formerly Entrezgene);Acc:443512]		XM_004007726
CUST_7897_PI375351158	GTCAGAAACTGCGTCCTTAGACAGAGCGTCTAAAATTTAAACCAGAATAAATTTTGTTCA	4.45	up	1	60	100.00%	chr26	+	5702991	5703050	5701291	5703948				Beta-defensin 1 [Source:UniProtKB/Swiss-Prot;Acc:O19038]
CUST_2887_PI375351158	TCCAAATGGACAAACTGCCAGTTTTGTTTCCTTTTCCTGGTTACAGTCGTTTGATGCATT	4.49	up	1	60	100.00%	chr13	+	12092850	12092909	12077522	12092946			GATA3	GATA binding protein 3		XM_004014183
CUST_12370_PI375351158	GTTAAATCAGAAAGTACACTGATGAGTTAATAGCAGAGGTTCTGAATGGTGATAAGTGCT	4.56	down	1	60	100.00%	chr6	-	111494661	111494720			LDB2				NA	NA
A_70_P021711	AACCCCCCAAAAGCCCAAGAATGGGAGACAATTTCACATGGACTTTGGAAAATATTTTTT	4.62	down	1	60	96.70%	chr11	+	36010116	36010175	35993829	36010034	COL1A1			collagen type I alpha 1 chain [Source:NCBI gene (formerly Entrezgene);Acc:443483]		XM_004012773
A_70_P038041	CAGACAGAAGGTACCCGTCAATGACAAAGTAATGCCCATCTGCCTACCTTCGAAGATTAT	4.62	up	1	60	100.00%	chr14	-	38340392	38340452	38339927	38344098			LOC101102413	haptoglobin [Source:NCBI gene (formerly Entrezgene);Acc:101102413]		XM_004015111
A_70_P051041	CCCTACAGGAAATGTTGTCAGTTCTTTTTAGTCAATAAACCTTCTTCCTTTAGCAAGTTA	4.66	down	1	60	100.00%	chr11	-	40520169	40520228	40498245	40544938	LOC105610158				NA	NA
CUST_9409_PI375351158	GTTAAATCAGAAAGTACACTGATGAGTTAATAGCAGAGGTTCTGAATGGTGATAAGTGCT	4.79	down	1	60	100.00%	chr6	-	111494661	111494720			LDB2				NA	NA
A_70_P024391	ACAGATCTCCTTGTCCTGGTTTCGTGATGGAAAGCGGATAGTGTCTGATATTTCTGAAGG	4.86	down	1	60	100.00%	chrUn_JH921924	+	50615	50674	50045	53838	HOXA9
CUST_9408_PI375351158	TTAAATCAGAAAGTACACTGATGAGTTAATAGCAGAGGTTCTGAATGGTGATAAGTGCTT	4.88	down	1	59	100.00%	chr6	-	111494661	111494719			LDB2				NA	NA
CUST_12369_PI375351158	TTAAATCAGAAAGTACACTGATGAGTTAATAGCAGAGGTTCTGAATGGTGATAAGTGCTT	4.9	down	1	59	100.00%	chr6	-	111494661	111494719			LDB2				NA	NA
A_70_P001472	GATAACAACGTCGTGCACACGATAATTGAGTTTCTGACTTTCCTGCATCTCAAAGACGCC	5	up	1	55	96.40%	chr21	+	45391452	45391506	45386953	45392503				galanin and GMAP prepropeptide [Source:NCBI gene (formerly Entrezgene);Acc:100037696]		XM_004019942
CUST_12852_PI375351158	CTGCCTAACAAGCAACTTTCATAAGCAAATCCCTTCTAGAATAGCATTTTAAGGTATAAC	5.03	down	1	60	100.00%	chr19	+	10339958	10340017	10312199	10403896	LRRFIP2				NA	NA
A_70_P046516	TGCCCTAATTCAAGTCACCCCCTACAGTAAGTTTTACCTTCATGTTGAGGAAGCTTCCTA	5.07	up	1	60	98.40%	chrX	+	117480420	117480479			CAPN6				NA	NA
A_70_P048666	AGAGTTTTACTTCTGCCTTCTAACCCAGATAACTTTTCATTTTCTTGCCTAACTGCCCTG	5.1	down	1	60	100.00%	chr20	+	10960473	10960532			PI16			peptidase inhibitor 16	NA	NA
A_70_P032476	GCATGGTTTTGCTGCTTCTCCATATCATAGACCTGGTAAATAAATGATTAATGTGTCACT	5.25	down	1	60	98.40%	chr3	+	205965814	205965873	205954117	205968927			MFAP5	microfibril associated protein 5 [Source:NCBI gene (formerly Entrezgene);Acc:101102052]		XM_004006894
CUST_7898_PI375351158	AGTCAGAAACTGCGTCCTTAGACAGAGCGTCTAAAATTTAAACCAGAATAAATTTTGTTC	5.26	up	1	60	100.00%	chr26	+	5702990	5703049	5701291	5703948				Beta-defensin 1 [Source:UniProtKB/Swiss-Prot;Acc:O19038]
A_70_P055351	CGTGCATTCATAGTTATTTGTTGTAAAAATTCTTGCTTTCATTGTCACCAGAAAGACTGG	5.41	up	1	60	98.40%	chr4	-	40397673	40397732	40397637	40495121	LOC101115115				NA	NA
CUST_5283_PI375351158	GAAATGGAAAGATTATAGCTGTCATGTGAGCCTACCCTATATCTGCAAGTTCAAGGGCTA	5.64	up	1	60	100.00%	chr3	-	50015742	50015801	50014641	50018149			LOC654331	pancreatitis-associated protein I [Source:NCBI gene (formerly Entrezgene);Acc:654331]	NM_001038014
CUST_5284_PI375351158	TGAAATGGAAAGATTATAGCTGTCATGTGAGCCTACCCTATATCTGCAAGTTCAAGGGCT	5.67	up	1	60	100.00%	chr3	-	50015743	50015802	50014641	50018149			LOC654331	pancreatitis-associated protein I [Source:NCBI gene (formerly Entrezgene);Acc:654331]	NM_001038014
A_70_P033341	AAATTTTTGTCTTTTCAGTGTGTACTTGGCAGATAATTGCCAAAAGTACAATGCACTCCT	5.72	down	1	60	100.00%	chr3	+	154650777	154650836			WIF1				NA	NA
CUST_1960_PI375351158	GTCACTGTGGGATCCTGTCCAGAACATCAGGATATCTGAAATGGAAAGATTATAGCTGTC	5.72	up	1	60	100.00%	chr3	-	50015779	50016089	50014641	50018149			LOC654331	pancreatitis-associated protein I [Source:NCBI gene (formerly Entrezgene);Acc:654331]	NM_001038014
A_70_P057981	AAGAAATACTGTACATTGAAAGAAGACTTGATTGCCTCTCAGTCGCTGTCAGGAAGGCGC	5.83	up	1	60	98.40%	chr13	+	12092717	12092776	12077522	12092946			GATA3	GATA binding protein 3		XM_004014183
CUST_8894_PI375351158	CTCTAGTGTTACCCAAAGCTCTGAGAACTGGAAGAGGTTACATTTTTTCTTTCTTTTATT	5.98	down	1	60	100.00%	chr15	-	28435630	28435689	28433680	28446802			MPZL2	myelin protein zero like 2 [Source:NCBI gene (formerly Entrezgene);Acc:101122302]		XM_004016067
CUST_479_PI396851701	GGGATGGCTTCTCACTGTGGACTCTGATTTTAAATAAAGATTATTATGATTTTGCTGTGA	5.99	down	1	57	100.00%	chr21	-	1371006	1371062	1371006	1392631	MTNR1B			melatonin receptor 1B	NM_001130938	NA
CUST_12278_PI375351158	AAGTGGTGATAATTTTCTCTAGTGTTACCCAAAGCTCTGAGAACTGGAAGAGGTTACATT	6.51	down	1	60	100.00%	chr15	-	28435646	28435705	28433680	28446802			MPZL2	myelin protein zero like 2 [Source:NCBI gene (formerly Entrezgene);Acc:101122302]		XM_004016067
A_70_P038281	AACCTTAAAAGTGCTTCCCGGATTATCTTTGAGAGGAAGCTGCGGATAAAAGCCAGCTTC	6.54	down	1	60	100.00%	chr11	+	22473663	22474138	22471286	22478665	SERPINF1		SERPINF1	serpin family F member 1 [Source:NCBI gene (formerly Entrezgene);Acc:100192425]	NM_001139447
CUST_1961_PI375351158	GGTCACTGTGGGATCCTGTCCAGAACATCAGGATATCTGAAATGGAAAGATTATAGCTGT	6.59	up	1	60	100.00%	chr3	-	50015780	50016090	50014641	50018149			LOC654331	pancreatitis-associated protein I [Source:NCBI gene (formerly Entrezgene);Acc:654331]	NM_001038014
CUST_8895_PI375351158	TCTCTAGTGTTACCCAAAGCTCTGAGAACTGGAAGAGGTTACATTTTTTCTTTCTTTTAT	6.65	down	1	60	100.00%	chr15	-	28435631	28435690	28433680	28446802			MPZL2	myelin protein zero like 2 [Source:NCBI gene (formerly Entrezgene);Acc:101122302]		XM_004016067
CUST_12279_PI375351158	TAAGTGGTGATAATTTTCTCTAGTGTTACCCAAAGCTCTGAGAACTGGAAGAGGTTACAT	7.24	down	1	60	100.00%	chr15	-	28435647	28435706	28433680	28446802			MPZL2	myelin protein zero like 2 [Source:NCBI gene (formerly Entrezgene);Acc:101122302]		XM_004016067
A_70_P039506	CTCTGTATTTATATTTATGTTTAGCACCGTCCGTGTTCCAATCCCATCTTAAAAAGGAAA	7.32	down	1	60	100.00%	chr3	-	132338365	132338424	132338094	132340389	HOXC6		HOXC6	homeobox C6 [Source:NCBI gene (formerly Entrezgene);Acc:443349]	NM_001009335
CUST_5724_PI375351158	TATAGCTGTCATGTGAGCCTACCCTATATCTGCAAGTTCAAGGGCTAGATCAGATGGGAA	7.58	up	1	60	100.00%	chr3	-	50015729	50015788	50014641	50018149			LOC654331	pancreatitis-associated protein I [Source:NCBI gene (formerly Entrezgene);Acc:654331]	NM_001038014
CUST_480_PI396851701	TGGGATGGCTTCTCACTGTGGACTCTGATTTTAAATAAAGATTATTATGATTTTGCTGTG	7.65	down	1	58	100.00%	chr21	-	1371006	1371063	1371006	1392631	MTNR1B			melatonin receptor 1B	NM_001130938	NA
CUST_9465_PI375351158	ACTTGGAACCAAGTGTGAAGATCCATTTGGAAGGAGATATTTTCCTTACACCCTCACCCT	8.28	up	1	60	100.00%	chr3	-	50015634	50015693	50014641	50018149			LOC654331	pancreatitis-associated protein I [Source:NCBI gene (formerly Entrezgene);Acc:654331]	NM_001038014
CUST_5725_PI375351158	TTATAGCTGTCATGTGAGCCTACCCTATATCTGCAAGTTCAAGGGCTAGATCAGATGGGA	8.32	up	1	60	100.00%	chr3	-	50015730	50015789	50014641	50018149			LOC654331	pancreatitis-associated protein I [Source:NCBI gene (formerly Entrezgene);Acc:654331]	NM_001038014
CUST_10908_PI375351158	CTTCAGTCTCTACCTCAGTGTTCTTTTACACAAAATTTTCAACTTAATGCAATAGCAAGG	8.58	up	1	60	92.50%	chr10	-	54981145	54981203	54910484	54994727	RBM26		RBM26	RNA binding motif protein 26	NA	NA
A_70_P017042	CCTCTCGGAGAGACAAATTAAAATCTGGTTCCAAAACCGGAGAATGAAGTGGAAAAAAGA	9.31	down	1	60	100.00%	chr4	+	68891550	68891609	68876468	68891655	HOXA9/HOXA3/HOXA5
A_70_P017041	CTCTCGGAGAGACAAATTAAAATCTGGTTCCAAAACCGGAGAATGAAGTGGAAAAAAGAT	9.76	down	1	60	100.00%	chr4	+	68891551	68891610	68876468	68891655	HOXA9/HOXA3/HOXA5
CUST_6806_PI375351158	ACTTGATGGTGTTGTTTTCTTGGACCAATGAATGGTAAACTTGTGGCATTAAAGAGATTA	11.28	up	1	60	93.40%	chr16	-	15651498	15651557							NA	NA
A_70_P030361	AAAGTCCTTGTGCTGGACACCGACTACAAAAAGTACCTGCTCTTCTGCATGGAAAACAGT	11.68	up	1	60	100.00%	chr3	-	3572551	3572610					PAEP	beta-lactoglobulin-1/B precursor	NM_001009366
CUST_6805_PI375351158	CTTGATGGTGTTGTTTTCTTGGACCAATGAATGGTAAACTTGTGGCATTAAAGAGATTAT	11.72	up	1	60	93.40%	chr16	-	15651497	15651556							NA	NA
CUST_12994_PI375351158	TATAGAGGAAAAGGGGGTTAATACTGCAGGTAGGAAACTGGTCAAGGCCGGATATAGGAT	12.92	down	1	60	100.00%	chr20	+	27547005	27547064	27544800	27596662	LOC101107908				NA	NA

## Sheet: Annotated genes
probes	sequence	fold_change	regulation	Gene name	description	transcript
CUST_7830_PI375351158	AAAGATGGACCAGTCACAGCTAGGACAGCTAGTATTAAAACCAAAGCAGTCTTGGCACCT	2.01	down	CIART	circadian associated repressor of transcription [Source:NCBI gene (formerly Entrezgene);Acc:101116794]
A_70_P021426	TCCATGTGAATGGCTTTGACCCAATTTCTGTCTGAAGGATCTAAAGAAAGCGTTTCTGTG	2.01	down	GALM	galactose mutarotase [Source:NCBI gene (formerly Entrezgene);Acc:101119196]
CUST_7829_PI375351158	TAGTATTAAAACCAAAGCAGTCTTGGCACCTCACCGAATGGCCAGCTATGAACCTCACTT	2.02	down	CIART	circadian associated repressor of transcription [Source:NCBI gene (formerly Entrezgene);Acc:101116794]
CUST_4864_PI375351158	AATTTTCTCCTCTGATACTGGGAGAAAGATGATGTTGCCATGGACTGAGGGAAGAGACAG	2.02	down	KCNJ3	G protein-activated inward rectifier potassium channel 1	NA
A_70_P043076	TCAGCTCGTCGAGTTCCTCATGTGCACTATGAGCAGATCTTCGGGCTGACGAGCTCTCCT	2.02	up	GMIP	GEM interacting protein [Source:NCBI gene (formerly Entrezgene);Acc:101104064]
A_70_P059006	ATAACAGACTGTGGCTACACGATCTCTCAGGTGAGATCAATGAAGATCCTGAAGCGGTTT	2.03	down	OLFML3	olfactomedin like 3 [Source:NCBI gene (formerly Entrezgene);Acc:101121985]
CUST_4366_PI375351158	AGAAAGGAAACATTCACTCAAATCCAGGAAGTGCAACATTCCATACAAGATAAACCAAGA	2.03	up	VAV3		NA
CUST_6392_PI375351158	GTCTTATGCTTTTGGGAAACTTAGTGTTGCTATGTGGACGTGGTTCACCATGTTCTTATG	2.03	up	SOAT1	sterol O-acyltransferase 1 [Source:NCBI gene (formerly Entrezgene);Acc:101121363]
A_70_P038831	CACAGCACCTCAATATGGTCTTCAGCAATCAGACACTGGAGCACATCAATGCCATCCTGC	2.03	up	LCAT	lecithin-cholesterol acyltransferase [Source:NCBI gene (formerly Entrezgene);Acc:100302343]	NM_001162568
A_70_P058931	ATTTTGCCCATGAAGGTGTTCCCTCTAAACCTACGTGGAGGAATGCCTGATGTCCAGGAA	2.04	up	GPX1	glutathione peroxidase 1	NA
A_70_P030041	CCTCCTCCACAAGCGACCTTCCCTCCAGTCCTAATAAAAGCAGCTGGCTTGTTCAAAAAA	2.05	down	PRLH	prolactin releasing hormone	NA
A_70_P045306	ACCCACTGCCAATCATTCTTGTTCTATTGCTTTGTTATTGTATTGCTGTGAAAAAATGTG	2.05	down			NA
A_70_P009431	AAGCCATGACCATCACTAAATAAAATCAACAGCAGGGGGAGCTGGTGAGCCAAGCAAAAT	2.05	down	MYH11	myosin-11
A_70_P001706	AATAGCTGTTTATTGGCAGTAGGCTGGAAACAGTGGAGTTAGCGTACACAGACAACACCA	2.05	down	ALDOA	mRNA-aldolase A, fructose-bisphosphate
CUST_5997_PI375351158	GCCTCTTCATGGTAGACAGATAAAAGGGACTATAGAATTGAACAAAATGTCCCTATATGA	2.05	down	KMT2E		NA
CUST_10289_PI375351158	CTTTCTTAAAATGTTTGTCTTAAATAAAATGTTGGTCCCATACCCAGCAGCAGCCAGTGT	2.05	up	BANK1	B cell scaffold protein with ankyrin repeats 1 [Source:NCBI gene (formerly Entrezgene);Acc:101122360]
A_70_P010131	TTGGCAAATCCTGAACTGTAAGCTGGAGAATGGCCGCTGAACTGGCAGCAGAGCCCCAAG	2.05	up		NA	NA
A_70_P019631	GCATAGGGAAATCTTTAAAGACAAAAAGCAGCATGAAGATTATCTGAGCAGGATGACCAT	2.06	down	SH3BP4		NA
A_70_P024761	ATCTAGGTGTGTGTACAAGTGTGTGTAAAATACATACCCTGTGTGTAAGCAGCCCTTCCC	2.06	down	DLGAP4
A_70_P019556	GGAGCCATATGAATGTCAGTAGGTTGCATTTCTCTATTATCGTAAACTACTGGCAATTTG	2.06	down	CXCL12		NA
A_70_P058121	AAACTAACACCAGTGGCAAGCAACTTGGTATGTAAGTGAATATTGAAATGTCTCTGGTCA	2.06	down	LTBP1		NA
A_70_P051036	AGATTACTGATCCCAAATTATATTATTACAGGACCATGGCATTGCCTCTGTATACTCAAT	2.06	up	SLC2A5	solute carrier family 2 (facilitated glucose/fructose transporter), member 5 [Source:NCBI gene (formerly Entrezgene);Acc:443507]	NM_001009451
A_70_P011636	TTTTTGGACGTTGTCGAGAGATTATCTGTACTGATAGCCTCTAACGTAAGTTTGGGCCCC	2.06	up	AP4M1	adaptor related protein complex 4 subunit mu 1 [Source:NCBI gene (formerly Entrezgene);Acc:101107757]
A_70_P051036	AGATTACTGATCCCAAATTATATTATTACAGGACCATGGCATTGCCTCTGTATACTCAAT	2.06	up	HOXA9
A_70_P017226	TGTTCTAACCCTGGTCTAATGCTGGCTGAGCCCTTGAACAAGCTCCTACTGGGGGCAGAG	2.07	down	ADAMTS15		NA
A_70_P017256	TTTCTTTCCAGAGGGGCTTGCAGCCTGGATCCCTGCATTGGAACTGGAGGCAGGGAACAT	2.08	down	UBTF		NA
A_70_P009476	TGGTGATATGTTTTGTGATGAGTATAAATTCTAGGGACTACAAAAAGTGGAAATGGAGAG	2.08	down	RAB40B		NA
CUST_2547_PI375351158	GCTGTGTTATGTTGCAGAGACAAAACTATCAAAGCCAACTGTATTTTATATCGAGTCAAA	2.08	down	SH3PXD2B	SH3 and PX domains 2B [Source:NCBI gene (formerly Entrezgene);Acc:101106034]
A_70_P002636	ACCAAGGGTACTTGAAGAACCTTATCCTCAGTGAGCATGAAAGCCACTAAACATGAAAAA	2.09	down	MARVELD3	MARVEL domain-containing protein 3
CUST_260_PI396851701	TAGAGAAAACTTTGGGGGCTGTTGTGCTTGTCTTAGTTTAAAATGTTTCCCAAACTAGTG	2.09	down			NA
A_70_P017951	AAATGCAAGCATCATTGTTTCACCAGCTTACACTTGATCTGCTCTCCCCTGAGCTACAAG	2.09	up	COL1A1	CD68 molecule [Source:NCBI gene (formerly Entrezgene);Acc:101102500]
A_70_P004236	AAGGAACTCTCCAACTGCACCAGGCACGTGGTGCAAACACTGGACTGCTTCTGGCCAAAC	2.1	down	RAMP1	mRNA-receptor (G protein-coupled) activity modifying protein 1
A_70_P037101	AATGTGCCCCAAGATTCCTTCATTTTCTGATGGAAGTGGGAGTACTCCATTTTCCCCGTA	2.1	down	PBX1
A_70_P046281	GACTGTGAACAGAAATGACAAACGGACTCCTACATTTATATAAATATCTAATGTGCTGGA	2.1	down	TMTC4	transmembrane O-mannosyltransferase targeting cadherins 4 [Source:NCBI gene (formerly Entrezgene);Acc:101112235]
A_70_P008036	ATGCTGCAACACAGGGCTCGATACAAAGTACATTTTCCTTTGTTTAAGCATTTATTTTCA	2.1	down	LAPTM4A	lysosomal protein transmembrane 4 alpha [Source:NCBI gene (formerly Entrezgene);Acc:101103549]
A_70_P068266	TGAACTCCAGCCACCCACCAAGAAGAAGAGGGTCACGCGTGTGAAGCAGTGTCGTTGCAT	2.1	down	GREM1		NA
A_70_P016786	ATTCTAGAGTGGTAAACCCTCCACCAATGTTCAATGTTGACATAGCCTTTAGGCAAAAAA	2.11	down	FST	follistatin	NM_0012567093
A_70_P020281	GATATATTGGTTGGTTCATATGATGTAGGCACTTGCTGTATTTTACTGGAGCTTGTAATT	2.11	down			NA
CUST_5996_PI375351158	CCTCTTCATGGTAGACAGATAAAAGGGACTATAGAATTGAACAAAATGTCCCTATATGAG	2.11	down	KMT2E		NA
A_70_P014296	CCATCGTAGATTTTTAGGAATGTGTATTTCTGTCCCTCACACCTTTTCCTATTCTGCCTT	2.13	down			NA
A_70_P061496	ACTTTTCCACTTTGACATTGCATTCCCGACAGAAGGACTCAGTTGTCTGAAGTCACTGCA	2.13	down
CUST_7204_PI375351158	TGGACAACTATTATCTTGGAAATTAAGGAGTCAAATGAAGCAAAGAAATGAAGGGCTGGT	2.13	down	DMXL1		NA
A_70_P008301	CAAAAAGGAATTCTTCGCCATCAAGGCTCTCAAGAAAGACGTGGTCTTGATCGATGACGA	2.13	up	PRKCD	protein kinase C delta [Source:NCBI gene (formerly Entrezgene);Acc:101107639]
CUST_10288_PI375351158	TTTCTTAAAATGTTTGTCTTAAATAAAATGTTGGTCCCATACCCAGCAGCAGCCAGTGTG	2.13	up	BANK1	B cell scaffold protein with ankyrin repeats 1 [Source:NCBI gene (formerly Entrezgene);Acc:101122360]
A_70_P025141	ATGTGGATGAGGTTGAGGATTCAGCTGACTTTGTGAGCTTCTTTCCAGACTTCGTATGGA	2.14	down	LOC101113817	interferon-induced guanylate-binding protein 1	NA
CUST_4193_PI375351158	GGATGCAATCTCTCTAGCTCTGTAATAGCCATGTGCTTCTCTCTGTAGTTACTTGCCTAG	2.14	down	ALDH1A1	aldehyde dehydrogenase 1 family member A1 [Source:NCBI gene (formerly Entrezgene);Acc:443343]	NM_001009778
A_70_P046711	TGAACTTACTCTCCGTCTAAACAGTGAAAAGATGGGCAAACCCACTAAAACCAGTGAGCT	2.14	down	TWY1		NA
A_70_P008221	ACAGCACGGATTTCCTTGAAAATTATCTGCTAATTTATTTATCTCTCAGAGGCAAAAGGT	2.14	down	CA13		NA
CUST_9861_PI375351158	TGTCAACCTCTTTGAATCCATATGACTGTTAACTGGATAGTCTTGATTTATATTCACACG	2.14	up	RBM26		NA
A_70_P006416	TTGGTGACTGAACGGCAACCACAAAAGCAGACTATACTTAGAACTTTTTAATGACAATTA	2.14	up	MMP12	mRNA-matrix metallopeptidase 12
CUST_3901_PI375351158	AGGGAACTTCCGGTCCTTGATTATTGCCTTCTTTTTAAAAGCACACACTCCTCTCCAACT	2.15	down	BTG2
CUST_2546_PI375351158	GTGTTATGTTGCAGAGACAAAACTATCAAAGCCAACTGTATTTTATATCGAGTCAAAAGC	2.15	down	SH3PXD2B	SH3 and PX domains 2B [Source:NCBI gene (formerly Entrezgene);Acc:101106034]
A_70_P016787	CATTCTAGAGTGGTAAACCCTCCACCAATGTTCAATGTTGACATAGCCTTTAGGCAAAAA	2.15	down	FST	follistatin	NM_0012567093
A_70_P033531	TAATGCCTTTAGTGGGAGAGATGTGATGATGATGGGAGAGACAAAAATTGAAGGATGGTA	2.15	down	KAZALD1		NA
A_70_P030357	AACAAAACAACCATAATTCCAAAAGTTGCTGAGCACTATCACAGGAGTGACCTGACAGAC	2.15	up	SLC11A1	solute carrier family 11 member 1 [Source:NCBI gene (formerly Entrezgene);Acc:443365]	NM_001009345
CUST_1190_PI375351158	TGAGTAGATTCTGGCAGCACAAAAGCACTCTGGCATGAAAAGCATGAAAATGATTTCAAA	2.16	down	HS3ST1	heparan sulfate-glucosamine 3-sulfotransferase 1 [Source:NCBI gene (formerly Entrezgene);Acc:101104909]	NA
CUST_1534_PI375351158	CCTTGAGGTCTTTTGACATGTGGAAAGTGAACTTGAATGAAAAATTTAAGCATTGTTTGC	2.16	down	FOS	Fos proto-oncogene, AP-1 transcription factor subunit [Source:NCBI gene (formerly Entrezgene);Acc:443218]	NA
CUST_8230_PI375351158	CATTAAAAGGATCATATGGATTAAGTGGGATTTATTCCAGGGAAACAAGGATAGCTTAGT	2.16	up	BCAR3	BCAR3 adaptor protein, NSP family member [Source:NCBI gene (formerly Entrezgene);Acc:101106808]
CUST_3992_PI375351158	TTGGACATCAATCAGGATGGTGGAATTAACTTCGAGGAGTTCCTCGTGCTGGTGATAAAG	2.16	up	S100A8	S100 calcium binding protein A8 [Source:NCBI gene (formerly Entrezgene);Acc:101104026]
A_70_P067981	GTATGGTTGATTTACAGCGTTGTGTTAATTTCTGTACAGCTGAATGATTCCGTTATACAT	2.16	up
CUST_9182_PI375351158	GTGGGTGCTGCTGAATAAGATTCAGTAGACTTAACGACATTTGTATGCTTACAATCTTGG	2.16	up	CD59		NA
CUST_239_PI375351158	AGGTTCTTCCTCTTTCCATGTGTTGTATCTGGACCCTAGCAGGGTTCTGAAGAAAGAAAG	2.17	down	ROR1	tyrosine-protein kinase transmembrane receptor	NA
A_70_P068271	CCAACAGCAGCCTGAACCCCATTCTCTACGCCTTCCTTGATGAAAACTTCAAGCGGTGTT	2.17	down	OPRK1	opioid receptor kappa 1 [Source:NCBI gene (formerly Entrezgene);Acc:780448]
A_70_P068272	ACCAACAGCAGCCTGAACCCCATTCTCTACGCCTTCCTTGATGAAAACTTCAAGCGGTGT	2.17	down	OPRK1	opioid receptor kappa 1 [Source:NCBI gene (formerly Entrezgene);Acc:780448]
CUST_4192_PI375351158	GATGCAATCTCTCTAGCTCTGTAATAGCCATGTGCTTCTCTCTGTAGTTACTTGCCTAGG	2.18	down	ALDH1A1	aldehyde dehydrogenase 1 family member A1 [Source:NCBI gene (formerly Entrezgene);Acc:443343]	NM_001009778
CUST_10233_PI375351158	TCTTTAGGACTTGGTTTCTAGTCACCTTTGCTCTTAGAGGATGATGAGTAAGTGCTGCTT	2.18	down	PDE3A	phosphodiesterase 3A [Source:NCBI gene (formerly Entrezgene);Acc:101115870]
CUST_11945_PI375351158	TCGCTTGTGGGTGCTGCTGAATAAGATTCAGTAGACTTAACGACATTTGTATGCTTACAA	2.18	up	CD59		NA
A_70_P067896	TAACTATTGTAAACCGCGATGGCACCCGTTATACCAAGAAAGGCGAATACAGAACGAACC	2.18	up	CD44	CD44 molecule (Indian blood group) [Source:NCBI gene (formerly Entrezgene);Acc:101113884]
CUST_8237_PI375351158	TTGCTCAGTGAATATCAAGATCACAGTATGGCAGGACTGCATGGGGAGAATAGACTGATT	2.18	up	BANK1	B cell scaffold protein with ankyrin repeats 1 [Source:NCBI gene (formerly Entrezgene);Acc:101122360]
A_70_P030026	GTCTGCTTGTCAAATGAAGTAATGCCTGAAATACTTAGATGTAACCTAAACATACACTGT	2.19	down	ALDH1A1	aldehyde dehydrogenase 1 family member A1 [Source:NCBI gene (formerly Entrezgene);Acc:443343]	NM_001009778
A_70_P041816	TCCTTTTGGGTTATTTGTTGAGTGATGGGCAACTACACGTTCAGGCCCTGCCCCACGGGC	2.19	down			NA
CUST_1234_PI375351158	CCAGGAAGTGCAACATTCCATACAAGATAAACCAAGAAGGAACATATTAACACGTATTAA	2.19	up	VAV3		NA
A_70_P010336	TTCAGAACATCTGCCTTTGTGAAGTCCTACAAGAACCTGGCCTTCTACTGGATTCTCAGA	2.19	up	SCPEP1		NA
CUST_238_PI375351158	TTCCTCTTTCCATGTGTTGTATCTGGACCCTAGCAGGGTTCTGAAGAAAGAAAGGGCTTA	2.2	down	ROR1	tyrosine-protein kinase transmembrane receptor	NA
A_70_P063621	AATAGACTGGCAGCAGTGGAAAACGCAGGAAACAAGACTTTAGCTCATAGTCTCATTCCC	2.2	down	SEL1L3		NA
CUST_1515_PI375351158	AATTTTGGGGAGACTGCCAGCTGAGCCATATGCATATTCTGGTTTGCACAGTAAATGACA	2.2	up	FKBP5	FKBP prolyl isomerase 5 [Source:NCBI gene (formerly Entrezgene);Acc:101118565]
A_70_P024126	GGTTCGTGATGGCTGTATAATGTGAATGTGAAATTTCAATGGTTTACTGTCATTGTATTC	2.21	down			NA
CUST_10232_PI375351158	GTCACCTTTGCTCTTAGAGGATGATGAGTAAGTGCTGCTTTACTCTGCCTGGTCTAAGTT	2.21	down	PDE3A	phosphodiesterase 3A [Source:NCBI gene (formerly Entrezgene);Acc:101115870]
A_70_P006536	ATGGAAGCTGCTGAAGCTTGTGAAATTCGGAGAAACGGTTTCTTACCAGCAATTAGCAGC	2.22	down	MGMT	methylated-DNA--protein-cysteine methyltransferase
A_70_P041817	GTCCTTTTGGGTTATTTGTTGAGTGATGGGCAACTACACGTTCAGGCCCTGCCCCACGGG	2.22	down			NA
A_70_P033416	AAATGTTCTGTGTTTTATGGGGCACCACGTAAGAGCAAACTCTTGTCCACGTTGTGCTCT	2.22	up	C4B	complement C4 [Source:NCBI gene (formerly Entrezgene);Acc:101123672]
CUST_10384_PI375351158	TTGAGTTTGGGATTCCTGAAATCAGCTTTCTCAAGACTTTGGAAGGCTCAGACCTCTGTG	2.23	up	DENND2D	DENN domain containing 2D [Source:NCBI gene (formerly Entrezgene);Acc:101113024]
A_70_P015916	AACAGTCGATTTTTTCTTTTTTGGGAGAAGGAACTTGTAGCTATGTAACGACCGATTTTT	2.23	up	SOAT1	sterol O-acyltransferase 1 [Source:NCBI gene (formerly Entrezgene);Acc:101121363]	NA
A_70_P067982	CCTCCCCAGTAAGGGCATGTGTGTGGGTTCTCTTCATTTGTTTGAATTTATTTTATTGAG	2.23	up
A_70_P049646	ATGTAATCATCTTGATATTCCTTGGGAAGCCCCTTCAGAAGTCCAAGTTTCTCCAACTCC	2.23	up	TLR7	Ovis aries toll like receptor 7 (TLR7), mRNA. [Source:RefSeq mRNA;Acc:NM_001135059]	NM_001135059
A_70_P059756	TGATGGCCAACCTGGTGCTAAAGGCGAACCTGGTGATGCTGGTGCTAAAGGTGATGCTGG	2.24	down	COL1A1	collagen type I alpha 1 chain [Source:NCBI gene (formerly Entrezgene);Acc:443483]
A_70_P029861	ATCTTTGCCTGGTGTGGTGCAAAGTCCAACATACTGGAGCGGAACAAGGCACGGGACCTG	2.24	up	CAPG		NA
A_70_P059676	TGTTTTTAGCCTTGACCACTTTAAATCTCAGGTATTCCCGTCTCAGAGTGCATCTGTGAG	2.24	up	HOXA9		NA
CUST_10385_PI375351158	CTTGAGTTTGGGATTCCTGAAATCAGCTTTCTCAAGACTTTGGAAGGCTCAGACCTCTGT	2.25	up	DENND2D	DENN domain containing 2D [Source:NCBI gene (formerly Entrezgene);Acc:101113024]
A_70_P007516	ACTGTCACCCTCAAGAGCTTCATCCCTGACTCAGGCACTGAAGTCATTTCCCTGACGCGG	2.25	up	DENND2D	DENN domain containing 2D [Source:NCBI gene (formerly Entrezgene);Acc:101113024]
A_70_P009666	TCGGGGAGAGCCTGCTCCTCGGTGTAAATAGAACAACATGTACAAACCTGCACATTTTTT	2.25	up	LOC101117955	metallothionein-2
CUST_5796_PI375351158	TGGAAAACAGCAACCGCCTGTTGCTACAGCAGGTTTCATTGCCAGAGGTGCCTGGAGAGT	2.25	up	LOC101122940		NA
A_70_P043106	AGGAGGAGGAAGAGACCACTGACGATCCTGAATATGACCCCGGCTACAAGGTGAAGCAGC	2.27	down			NA
A_70_P046591	TACTGGCACATTAGACTCAAGTATGGTCAGCGCATTCACCTGAGTTTTTTGGACTTTGAC	2.27	up	TNFAIP6	TNF alpha induced protein 6 [Source:NCBI gene (formerly Entrezgene);Acc:101119185]
A_70_P072256	AGATCAGAAGACCTATGCCCTTGGTGAAGGGTTATGATGATGCTAAAAAGGTACCAGTGC	2.28	down	LOC105608606		NA
CUST_9998_PI375351158	TTTCTGCCTGCGGGAACTGGGAAAGGCTTCATGGGGGAAATAAATATTTAAGGAAAGGGA	2.28	down	HS3TS1
CUST_5783_PI375351158	TTGTCTTAAATAAAATGTTGGTCCCATACCCAGCAGCAGCCAGTGTGAAAGAAAAAGAAA	2.28	up	BANK1	B cell scaffold protein with ankyrin repeats 1 [Source:NCBI gene (formerly Entrezgene);Acc:101122360]
CUST_6377_PI375351158	AGAAAGGAAACATTCACTCAAATCCAGGAAGTGCAACATTCCATACAAGATAAACCAAGA	2.29	up	VAV3		NA
A_70_P007411	TTAGAAGCATTGGGCAGCATACGGGTTTAGTCACTTTTTATCCCCATCTTCTGTGGAGGT	2.29	up			NA
A_70_P056276	CTGTTTGGCTTATAAACACATTGAATGCGCTTTATTGCCCATGGGATATGTGGTGTATAT	2.3	down	HOXA9		NA
A_70_P020866	AGAACGAAGTCATACCTGTCCTTGTTTTTGATCCCTGACTCGGCAAAGCCACTACTTCTA	2.31	up	IFI30		NA
A_70_P008136	ACTGTTCACTTTCACTGCTTTGTAGCAACTGGTCTTTTCTCACCCATCTTCCTGAAAAAC	2.32	up	PLOD1	procollagen-lysine,2-oxoglutarate 5-dioxygenase 1 [Source:NCBI gene (formerly Entrezgene);Acc:101111306]
CUST_1445_PI375351158	ACCCTAAGAATAGCAAGCCTCCATAAGAGATTTAAAAAGCTGCCTGGGAAACCCATGGAA	2.32	up	CXCL13		NA
CUST_9999_PI375351158	ATTTCTGCCTGCGGGAACTGGGAAAGGCTTCATGGGGGAAATAAATATTTAAGGAAAGGG	2.33	down	HS3TS1
A_70_P056551	TCCAACATGGAAGGATATTCCAAGACTCAGTACAACCAAGTGCCAAGCGAAGACATGGAA	2.36	down	CXADR		NA
CUST_7250_PI375351158	CCACAAACCTTCGATTTGTAAAACACAGTATCTGCAAAGTGCAATAAAGCAAAACACAGT	2.36	down	IRF6	Interferon regulatory factor6	NM_00100974
A_70_P029801	ATTGTCCGTGCCGCATCCCAACATCTGCCAAGACAACGGGCCCTGCAAGCAGGTCTGCAG	2.36	down	FBLN2	fibulin-2
A_70_P044251	GCACCCTACAGATCTACTTTGAATCCTTAAAAGAGTCTAGCAGTTTTCCATTCAGTATCA	2.37	down	TMEM170B		NA
CUST_3993_PI375351158	GTTGGACATCAATCAGGATGGTGGAATTAACTTCGAGGAGTTCCTCGTGCTGGTGATAAA	2.37	up	S100A8	S100 calcium binding protein A8 [Source:NCBI gene (formerly Entrezgene);Acc:101104026]
CUST_5797_PI375351158	GTGGAAAACAGCAACCGCCTGTTGCTACAGCAGGTTTCATTGCCAGAGGTGCCTGGAGAG	2.37	up	LOC101122940		NA
CUST_7251_PI375351158	GCCTCTTCCAAAAAAGAGCAGACATCATCCCGACTTAATTACTTTTCCTTATTTTTAACT	2.38	down			NA
A_70_P029451	TTTATCTTACAAAAACATGAAGACCAGGGCTGGGCTCGGGGGGTAAGACAAAAAGTAAGG	2.38	down	NR4A1	nuclear receptor subfamily 4 group A member 1 [Source:NCBI gene (formerly Entrezgene);Acc:101113222]	NA
A_70_P019126	GAGGGAAACAATAAAATCTTGACACATCTGAACTTGCTTATAGAGTCAAGACCTGAGCTT	2.38	down	GREM1		NA
A_70_P030171	TGGAACAACGATAACCCTCTTTTCAAGAGTGCCACCACGACAGTCATGAACCCTAAGTTT	2.39	up	ITGB2	integrin subunit beta 2 [Source:NCBI gene (formerly Entrezgene);Acc:494433]	NM_001009485
A_70_P037211	ATGAGGCAATTGACTTCATAGACTCCATCAAGAATGCTGGTGGAAGGGTGTTTGTCCACT	2.4	down	DUSP1	dual specificity phosphatase 1 [Source:NCBI gene (formerly Entrezgene);Acc:101107632]
A_70_P051346	TGATGTGATGGATTATCTTGTTAACAACACACCCCTCAACTGGCTGGTAGGTCCCTTTTA	2.4	up	PLIN2	perilipin 2 [Source:NCBI gene (formerly Entrezgene);Acc:100125354]	NM_001104932
A_70_P043191	CGAAGTCTTCATGGAATTCAAATGGGAATGTACATGGCAAAGAAAGTCTGTGAATGTATT	2.41	down	LOC101111337		NA
A_70_P062376	GGTCTGAATGTCATCTAAGCCATGGTGAAGAGATTCAGACAGCATTCTTTTGAGGAATCC	2.41	down	TRMT1L		NA
A_70_P024601	ATTAGGGGTCACAACGGTCTGTATGGATTGAAGGGACAGCCTGGTGCCCCAGGTGTGAAG	2.41	down	COL1A2	collagen type I alpha 2 chain [Source:NCBI gene (formerly Entrezgene);Acc:443512]
A_70_P059286	ATCTTCCAGAATTTGGATGGAGCCTTGGATGAAGTCGTGCTCAAGTTTGAAATGGGCCAA	2.41	up	PLOD1	procollagen-lysine,2-oxoglutarate 5-dioxygenase 1 [Source:NCBI gene (formerly Entrezgene);Acc:101111306]
CUST_9559_PI375351158	TGGGTTTGAATACCCTTCTCCTTTCCGTTTGATTCTTCGAATAATACCTCCATCTTCAAA	2.41	up	FKBP5	FKBP prolyl isomerase 5 [Source:NCBI gene (formerly Entrezgene);Acc:101118565]
A_70_P007201	GTTAGTTATCGAAAGCAGTTGGAAAATGTTTGCAAGACTATGAACATAGAATTGCTGCTT	2.42	down	COL12A		NA
A_70_P038371	AGGACACGGGCAAATTCACCTGCCAAGTCCCGGGCTTCTACTACTTCGTCTTCCACACGT	2.42	up	C1QC
A_70_P039532	GCTACTACAGTAGCATTTTAGTACCAAGAGAATCGGGGACAAGGCTCTTCGAACTTCACT	2.42	up	STAR	steroidogenic acute regulatory protein [Source:NCBI gene (formerly Entrezgene);Acc:443122]	NM_001009243
CUST_1235_PI375351158	TCCAGGAAGTGCAACATTCCATACAAGATAAACCAAGAAGGAACATATTAACACGTATTA	2.43	up	VAV3		NA
A_70_P024621	TGGTCCTCCTGGTGAAGCAGGCAAACCTGGTGAACAGGGTGTTCCTGGAGACCTTGGTGC	2.44	down	COL1A1	collagen type I alpha 1 chain [Source:NCBI gene (formerly Entrezgene);Acc:443483]
CUST_10690_PI375351158	CCAAAACTCACTTTTCCTTTGCTATTCTCAAGCATGAGTCTCAGCCCATTTGAGGCTGCT	2.44	up			NA
A_70_P035981	TGATTACCAGGACCCTGGAGATCTCTGGATCCCTGAGGGGTCTGAGAGCTTCGAGAATGC	2.44	up	TREM2	triggering receptor expressed on myeloid cells 2 [Source:NCBI gene (formerly Entrezgene);Acc:101105447]
A_70_P016317	TTTGCAGACAGAGATTGCCAATCTGCTGAAGGAGAAGGAAAAACTTGAGTTCATCCTAGC	2.45	down	FOS	Fos proto-oncogene, AP-1 transcription factor subunit [Source:NCBI gene (formerly Entrezgene);Acc:443218]	NM_001166182
A_70_P011371	CACCGAATGTAAAAGTGGAGATGAATGGTTACTAAGTACTGAAGAATTCTCTAGCTAGTA	2.45	up	LOC101108851	isopentenyl-diphosphate Delta-isomerase
A_70_P045356	ACAGTCTGTGTCCCCAGCTGCTCTGCAGGCCTAGCGACCAAAATTAAAGCGTCACACCCT	2.46	up	APOC4	apolipoprotein C-IV	NA
CUST_4843_PI375351158	AGATACATTTCAAAACTCAGAGCCCAGCAACAACTGTGACCTGACCGCTGAATTTTCGGT	2.46	up	CCL26	chemokine (C-C motif) ligand 26	NA
A_70_P060711	TGTATTACGTTGGGTCAGTTTTGAATCCTAATAAGGAGGAGCTGTACTATGGATCCCGCT	2.46	up	ATXNL7L3B
A_70_P065771	GTCACCATTTCAGTCAGAACGTCTACTCCAGGTTATTGCAATAGTTTAACATATTGGTTA	2.47	down	LOC101119706	cytochrome P450 1B1	NA
A_70_P054526	AAGCGGAATAACCTATTTTGAAAAAATCCTATTGTGATTTGACTGTTTTTACCCGTACCC	2.47	down	ANP32A		NA
A_70_P036361	CTAAAGCGATTTGTTCTGTCAGAGACCCTACCTGCACCCTTTTGAAAATCTTTTTCCTTC	2.47	up	CD1E	CD1e molecule [Source:NCBI gene (formerly Entrezgene);Acc:101110634]
CUST_206_PI396851701	TTTGCAGACAGAGATTGCCAATCTGCTGAAGGAGAAGGAAAAACTTGAGTTCATCCTAGC	2.48	down	FOS	Fos proto-oncogene, AP-1 transcription factor subunit [Source:NCBI gene (formerly Entrezgene);Acc:443218]	NM_001166182
A_70_P045016	TAGCATAGTGGACAAGGTTCCATTTTCATGCTCATATGTTTGTAAACTGCTGTGCTTTGT	2.49	down	WNT2B		NA
A_70_P039986	TTGGATGACAAAGCAGAAATGTATGTGCCTATGACTGAGGACATTTATAATGCCATTAGT	2.49	down	SOXcarrier family 27 member 2	solute carrier family 27 member 2 [Source:NCBI gene (formerly Entrezgene);Acc:101108576]
A_70_P030172	TGAACCCTAAGTTTGCCGAGAGTTAGGGGTGCCTGGTGAAGACAAGGCCTTCTGCACCAC	2.49	up	ITGB2	integrin subunit beta 2 [Source:NCBI gene (formerly Entrezgene);Acc:494433]	NM_001009485
A_70_P071061	GCTTTCTCATGAAATATTAGCAGCAAGCATGTTTGTGTCGGTGCACATTTGCAGTGCTAA	2.5	down	MAP3K7CL		NA
A_70_P041811	TTGCCTGAACGAAAAGAGCTACCGCGAGCAAGCCAAGATCGAGAGAGACTCCCGTGAGCA	2.5	down	IGFBP5	insulin like growth factor binding protein 5 [Source:NCBI gene (formerly Entrezgene);Acc:443133]	NM_001129733
A_70_P031861	TACTGCACAGGAATCTACATTTTAACAGTTCAGCAGGGGCTGTCTGCTCCGTGTATTTGA	2.51	down	THBD	Thrombomodulin
CUST_10689_PI375351158	CAAAACTCACTTTTCCTTTGCTATTCTCAAGCATGAGTCTCAGCCCATTTGAGGCTGCTG	2.51	up			NA
CUST_4365_PI375351158	AATCCAGGAAGTGCAACATTCCATACAAGATAAACCAAGAAGGAACATATTAACACGTAT	2.52	up	VAV3		NA
CUST_3675_PI375351158	CTGCCACATTAAACACATTGAATGTCTCACAGTTTACAGAATTCTGAAATGTAGTAGGTA	2.53	down	PLS1
A_70_P009421	CAATAGTGTACACTTTCCTGATACAAAGTACTTCATCACGATGCCAGCAGTCAGCTCAGA	2.53	up
A_70_P030486	GAGACAGGACCTGCTGCTGGAGTCTGCCTTTTTGGAGCTCTTTATCCTCCGTCTGGCCTA	2.54	down	NR4A1	nuclear receptor subfamily 4 group A member 1 [Source:NCBI gene (formerly Entrezgene);Acc:101113222]
A_70_P037411	GAGCTGGTGCTAAATTTCCTTTTTCTATGAGACATGTGATTTCTAGTAAAGTTGTTGACT	2.54	up	LOC101117184	metallothionein-1A
CUST_5932_PI375351158	ATAAGGTGACAAATGAGACCCTGACCTTGACCTTCACAGTTCTGCAAGACATCCCAGTAA	2.54	up	LOC101122940		NA
CUST_9035_PI375351158	GCTAACAAGTAAGTAATGTCTGGATATCGACTTGGTTGAATCAAGGTTGGGTCAAAAAAT	2.55	down	BMP3		NA
A_70_P030701	GCAATGAGGTCTCTAGAAAACCAGAATGCAGTGAGACCTCTAGAAAAAGAAAACCAGGAG	2.55	up	NES	nestin [Source:NCBI gene (formerly Entrezgene);Acc:101106557]
A_70_P061986	GATCTGGGCTCTGACCAGATCTACTATCTTAATGCCGTGCCTTCAGATAGATTGTTACTG	2.55	up	LCP1		NA
A_70_P048131	TGGTCTCTTCTCTACGATCCATGACTCCATCCAGTATGTCCAGAAAAATGGAGGAAAGCT	2.56	down	GLX3	glypican 3 [Source:NCBI gene (formerly Entrezgene);Acc:101119285]
CUST_13575_PI375351158	TGGATATTTAAAGAATTCCTAAACAAAACCCAGGGAACACTGTGCTCTTGAGCAGTTTCC	2.56	up	LCP1		NA
A_70_P053771	CCTACACAGATGCACTTTAAAAAGCCACTCATGCTTTGGCTTAAACTGTAATTTATTTTG	2.57	down	RASL11B		NA
A_70_P041731	ATGAACGCAAGAGGCATACCAAGATCCACTTGCGGCAGAAGGACAAAAAAGCAGACAAAA	2.58	down	EGR1	early growth response 1 [Source:NCBI gene (formerly Entrezgene);Acc:443547]	NM_001142506
CUST_6376_PI375351158	AATCCAGGAAGTGCAACATTCCATACAAGATAAACCAAGAAGGAACATATTAACACGTAT	2.58	up	VAV3		NA
A_70_P046896	GGACAAGGCGACTGATTGAGCTGAGCTGCTTATTTATTGAAATAATGACAGAAAAATCTG	2.58	up	ATP2A1	ATPase, Ca++ transporting, cardiac muscle, fast twitch 1
A_70_P030342	CCCTCTAATGAATGTGAAATCATCAAAGTGGAGGGGAAAGAGAGTGAACAGACTGAGAAA	2.59	up	CD86		NM_001038016
A_70_P050256	ATGCAACTCATAGTGAACCCCCTAGGGGAAGTTATCCAAAGGACTGAATCATAGGACTTG	2.6	up
CUST_13576_PI375351158	CTGGATATTTAAAGAATTCCTAAACAAAACCCAGGGAACACTGTGCTCTTGAGCAGTTTC	2.6	up	LCP1		NA
A_70_P048026	TGCTGGATTCTTCTTTCCAACTTTTCTCCATCTTTGAAAGGAACCATGTGATGGAAGTTG	2.61	down			NA
A_70_P052426	ATTCTTTCAGTGGTTTTGTTCCTTTTGTGCAAGAAAAAAGTGCTCCATCTTACCATCTCC	2.61	up	CD84	CD84 molecule [Source:NCBI gene (formerly Entrezgene);Acc:101102779]
A_70_P006456	ACTTCGGATTAAGAACTCAAGGTTCCAGACAGGAAGGAAATAGCATCAACACAGCGGCTT	2.61	up	C24H16orf54	mRNA-chromosome 24 open reading frame, human C16orf54
A_70_P044801	GGGTGGAGAAGGAGAGTTTTCAACCAGTCTTGTTTTTAATAAAGATTTGATTTGCTCAAT	2.64	up	CCL26	chemokine (C-C motif) ligand 26	NA
A_70_P001561	TTGTCCCCAGAAGAAGAAGAGAAAAGGAGAATCCGAAGGGAAAGGAATAAGATGGCTGCA	2.66	down	FOS	Fos proto-oncogene, AP-1 transcription factor subunit [Source:NCBI gene (formerly Entrezgene);Acc:443218]	NM_001166182
A_70_P016376	AACTTTGCTCCCCAGTTGTCTTACGGCTATGATGAGAAATCAACAGGAATTTCCGTGCCT	2.67	down	COL1A1	collagen type I alpha 1 chain [Source:NCBI gene (formerly Entrezgene);Acc:443483]
CUST_3810_PI375351158	ATCTGTATTTCTGCTGCATCTGATTGCAAAGTGGTTGGCTTTGTCTTAATCTGCACTTAA	2.67	up	LCP1		NA
CUST_4844_PI375351158	AGGCTCCACGGGTCTGGTAGGGTGGAGAGGAGAGTTTTCAACCAGTCTTGTTTTTAATAA	2.67	up	CCL26	chemokine (C-C motif) ligand 26	NA
A_70_P031876	CAAATAGGTTTAAGCTAATACTTTGTATTAGAAAGCATACTTTCTCCAGCAGAAGCTGCT	2.68	down	TTC21B	tetratricopeptide repeat protein 21B	NA
A_70_P032886	AATGTAGAGATCAAGTCAGAGTTGTATAAAAAGGCAGGTTGGCCCACGTTCCTCCACTGA	2.68	up	LOC101117691	metallothionein-1C
CUST_11861_PI375351158	ATCCATTTGGAAGGAGATATTTTCCTTACACCCTCACCCTGACTGCCTCATTCTGTCTTT	2.68	up	LOC654331	pancreatitis-associated protein I [Source:NCBI gene (formerly Entrezgene);Acc:654331]	NM_001038014
A_70_P042241	AGTAAAATTGACTGCTCCCAAACAGTCCCTTCTTTTCCTGGCAGTATTTAAAATTTATCA	2.69	down	KCNK2		NA
A_70_P007356	AAAGCAGATCATTCAACAAGCCTGGGGAATGGGCTGCTTTACCAAGAGTAAATATTTATC	2.7	down			NA
A_70_P018806	GAACCAGCAGTTTCAGAGTTAACTTTAGATGTTTGGCAACGGAAGGTTTTTAAACACTAA	2.71	down	CCND1		NA
A_70_P021121	AGGTGGGCTACATCAGGGTGCGATTTTATGAAGGCTCTGACTTGGTGGCCTGATTCTGGG	2.72	down	THX4	thrombospondin 4 [Source:NCBI gene (formerly Entrezgene);Acc:101115211]
CUST_3809_PI375351158	TGATTGCAAAGTGGTTGGCTTTGTCTTAATCTGCACTTAATGTAGCCCCTAGACGATTCT	2.72	up	LCP1		NA
A_70_P017037	AAGGATGAAGTGGAAGAAAGATCATAAACTGCCCAACACTAAGATGCGATCCTCCAACTC	2.74	down	HOXA4	homeobox A4 [Source:NCBI gene (formerly Entrezgene);Acc:101114773]
A_70_P070241	GGCTCCGCGGCTAGGATTATTTACAGTTCATCTAAATACTCATAAAGCATCATTTATTAA	2.75	down	BMP5	bone morphogenetic protein 5	NA
A_70_P026067	TCATAAATAAGGAGCAGGAGAGTGATGGGTTCATGTCACAGTGTATGCATGAGGGAAAAG	2.76	down	AQP3
A_70_P008096	TTTCGAGAGGGCAGTTTATCTTTTCCAATACTTACCTGCAATTCAGTTACACCCCCATCC	2.76	down	COL12A		NA
CUST_5613_PI375351158	ACAAAAGTGTCAGTAAAACGTGTCATATATTCATTCTGATTCCCTCTCACTGTAACTGAA	2.77	up	LOC101119159	tripartite motif-containing protein 5-like	NA
CUST_522_PI396851701	GGTACAAGTACAAAACTGGGATGGGAAATCAACCACCATAAAGAGAAAACTTGTGGATGA	2.77	up	FABP4	fatty acid binding protein 4, adipocyte [Source:NCBI gene (formerly Entrezgene);Acc:100137067]	NM_001114667
A_70_P058911	ATTTTCAATAAAACCTGCTCATACACTATCTCAGAGTCCTACACCCCAGAGGGTCAGCAT	2.78	down			NA
CUST_9034_PI375351158	CTAACAAGTAAGTAATGTCTGGATATCGACTTGGTTGAATCAAGGTTGGGTCAAAAAATA	2.79	down	BMP3		NA
A_70_P062061	CTGGGACTTGGGAACTGCTTCTGCTAATGTGGTAGCCTGTCTTTGCTGTCTCTGTATCTC	2.8	down	LOC105603286	Ig gamma-3 chain C region-like
A_70_P061221	TTAGTTCACCACCCACCAACAGAGATATACTGAAATATTATAATCAGATGCTTGACTTGA	2.81	down	P4HA1		NA
A_70_P006186	GGAATAATGGACTATGTACACCTAACGTAGTACAACAAGTATCTTGATTAGTCTGTTTTG	2.81	up	OSMR	mRNA-oncostatin M receptor
CUST_9464_PI375351158	ATCCATTTGGAAGGAGATATTTTCCTTACACCCTCACCCTGACTGCCTCATTCTGTCTTT	2.81	up	LOC654331	pancreatitis-associated protein I [Source:NCBI gene (formerly Entrezgene);Acc:654331]	NM_001038014
A_70_P045991	ACTATACCTTATGCTCCTTCAGAGTTAAGAGTTCCTAATCTGGGAATCCCATGTGGTCCA	2.83	up	SLAMF7	SLAM family member 7	NA
A_70_P034876	CTGGGAGGACGTTTAAGAAATCCCTTAGTTCTAGTTCCACAGCAACAACTGACAGCGTTT	2.83	up	CP	ceruloplasmin	NM_001009733
A_70_P050951	TTCCTGGCAGTGGTCAAATTGTGTGACAGGTACTTCAAATCCTTGAAGATTTACCACTTG	2.84	down	CFTR		NM_00100978
A_70_P026921	CTCTGTTGAAGGGGATTCTCAGCTAAACATTTTGTCTTGCTATAACTTTGGATAAGTATT	2.85	down	INPP5F	inositol polyphosphate-5-phosphatase F [Source:NCBI gene (formerly Entrezgene);Acc:101122650]
A_70_P039277	ATGTGGTGATGGGAAATGAAACTTGCTCTCCAGTCTCTGCCTCTTTTTCAACCCCCATTT	2.85	down	HOXA9		NA
CUST_5612_PI375351158	CAAAAGTGTCAGTAAAACGTGTCATATATTCATTCTGATTCCCTCTCACTGTAACTGAAA	2.85	up	LOC101119159	tripartite motif-containing protein 5-like	NA
A_70_P026171	GAGGCTGACCTGTGATGGTGTTATATGGAAATTGCTCAAAATGAAATATTCTGATTAAAG	2.86	down	LOC105608606		NA
A_70_P017136	AGATCGGAATCACTGCCAAGTCACAGCTGCAAGTGATACATGGGTTCTTCTTTTCAGCAA	2.86	down	AREG		NA
A_70_P030252	ACAACACCAAAAAGGCTTCTTATTCAGGAGTGAGCCTTTTCAGCAACCCAGTCCAGTACT	2.88	down	DCN	decorin [Source:NCBI gene (formerly Entrezgene);Acc:443048]	NM_001009218
A_70_P017036	AGGATGAAGTGGAAGAAAGATCATAAACTGCCCAACACTAAGATGCGATCCTCCAACTCC	2.88	down	HOXA4	homeobox A4 [Source:NCBI gene (formerly Entrezgene);Acc:101114773]
CUST_1197_PI375351158	AAACCAAAGATGGTTATGACAGTGTTTGCATGCTTAATGGGAAAAGGACTGAACAAAATA	2.92	down	PLS1		NA
A_70_P022381	AGGTAACAGCAAAATAGTATTCCCCAAACTAGATTCTCTTAGCCCACCGTCTCCCTAGTG	2.92	up	FKBP5	FKBP prolyl isomerase 5 [Source:NCBI gene (formerly Entrezgene);Acc:101118565]	NA
A_70_P030251	CAAGAAAACCCTCATTTTTATAACCTGGCAAAATCCCATTAATGTCATTGCTCGGAAAAA	2.96	down	DCN	decorin [Source:NCBI gene (formerly Entrezgene);Acc:443048]	NM_001009218
A_70_P019351	AAGAAAAGAGCAAAAACAAGAACTCAAAGTAGATACAACCCAGGAGAGGTGCCCTCCGCT	2.96	down	TEX33		NA
A_70_P051347	GAAAATGAAGGAGTCTTTAGATGATGTGATGGATTATCTTGTTAACAACACACCCCTCAA	2.96	up	PLIN2	perilipin 2 [Source:NCBI gene (formerly Entrezgene);Acc:100125354]	NM_001104932
A_70_P039531	CTACTACAGTAGCATTTTAGTACCAAGAGAATCGGGGACAAGGCTCTTCGAACTTCACTC	2.96	up	STAR	steroidogenic acute regulatory protein [Source:NCBI gene (formerly Entrezgene);Acc:443122]	NM_001009243
A_70_P019676	ACTCAGAAGTCATCCTGTGATCTTGCCCAAATTCCTAACTGCCTCAGTTTCCTCATGATG	2.97	down	ACSM1
A_70_P028931	AAATATGCGTAGAATATGGGCTTTCTGAATCTGGCGACTGTGACGCTAGATTCGGCTCTT	2.97	down	COL14A1		NA
A_70_P026172	TTCAATAGAGGCTGACCTGTGATGGTGTTATATGGAAATTGCTCAAAATGAAATATTCTG	2.99	down	LOC105614922		NA
A_70_P018251	TGTCAACACCAGCATAGAAGCCCATAAGGACATTTCCTACCTGTACAGATTCAACTGGGA	2.99	up	FOLR3		NA
CUST_12498_PI375351158	ACAAAAGTGTCAGTAAAACGTGTCATATATTCATTCTGATTCCCTCTCACTGTAACTGAA	3	up	LOC101119159	tripartite motif-containing protein 5-like	NA
A_70_P005411	TACACCCAAGTGTTCTACAACCACGTGCAGAAGCGCAAGCCCTACCGTCCATCGAGGAGT	3.01	down	HS3ST1	heparan sulfate-glucosamine 3-sulfotransferase 1 [Source:NCBI gene (formerly Entrezgene);Acc:101104909]
A_70_P041812	TTTGCCTGAACGAAAAGAGCTACCGCGAGCAAGCCAAGATCGAGAGAGACTCCCGTGAGC	3.03	down	IGFBP5	insulin like growth factor binding protein 5 [Source:NCBI gene (formerly Entrezgene);Acc:443133]	NM_001129733
A_70_P048716	GCCTCCTGGTCTTTCAGACCTTGCTTTTAATTTGATAATAAACTTCATTTCTGCAGTAAA	3.04	down	K38		NA
A_70_P028571	TTTTGGATGTAATCAACCCCTCCTTCATTTCACGGGAGGGAATAAAGAGAGCCATTTTGG	3.04	down	ADAM33
CUST_12497_PI375351158	CAAAAGTGTCAGTAAAACGTGTCATATATTCATTCTGATTCCCTCTCACTGTAACTGAAA	3.04	up	LOC101119159	tripartite motif-containing protein 5-like	NA
A_70_P045996	GGAAGAGCCCATAGACCTTACTACTCAGAAGCAACTGAATGAAGAGAATTTATTTAGAAT	3.05	down	SYNPO2	synaptopodin 2 [Source:NCBI gene (formerly Entrezgene);Acc:101110330]
A_70_P039276	TGGTGATGGGAAATGAAACTTGCTCTCCAGTCTCTGCCTCTTTTTCAACCCCCATTTCAT	3.11	down	HOXA9		NA
A_70_P059886	TGAGACAGGCGAACAGGGAGACAGAGGCATCAAGGGTCACCGTGGCTTCTCCGGTCTCCA	3.12	down	COL1A1	collagen type I alpha 1 chain [Source:NCBI gene (formerly Entrezgene);Acc:443483]
CUST_3676_PI375351158	AAACCAAAGATGGTTATGACAGTGTTTGCATGCTTAATGGGAAAAGGACTGAACAAAATA	3.13	down	PLS1		NA
A_70_P039256	CTGAATCTGGGAATTTGGAATATGTGTGTTTTGGTGCCTCAGACTATGTATGATTAAATT	3.16	down	PTGS2	prostaglandin-endoperoxide synthase 2 (prostaglandin G/H synthase and cyclooxygenase)	NA
A_70_P050952	GAAAAAAGAAGGAAAAATTGGGGTAAGAGGAATTAAGGACACTCCTGTGGGTCCGGATCC	3.16	down	CFTR		NM_00100978
CUST_5266_PI375351158	CTATCCTTGATATTGCACCTTTGGACATCGGTGGCGCTGACCAAGAAATCAGATTGAACA	3.18	down	COL1A2	collagen type I alpha 2 chain [Source:NCBI gene (formerly Entrezgene);Acc:443512]
CUST_5265_PI375351158	GACCAAGAAATCAGATTGAACATTGGCCCGGTCTGTTTCAAATAAACAAACTCAACCTAA	3.18	down	COL1A2	collagen type I alpha 2 chain [Source:NCBI gene (formerly Entrezgene);Acc:443512]	NA
CUST_5350_PI375351158	ATTTTATCATCAGATTCTCAAAAGGAGTCTGTGATCCCTAAGAGGTTAAGAACCACTGTT	3.21	down	LRRFIP2		NA
CUST_4687_PI375351158	CTTTTAAAACTCTAGGTCAGAATTGTTGCCTTGCATTCAAAACATAGTTGCACCATCTGT	3.21	down	COL3A1	mRNA-collagen, type III, alpha 1
CUST_12406_PI375351158	CCAAGAAATCAGATTGAACATTGGCCCGGTCTGTTTCAAATAAACAAACTCAACCTAAAT	3.21	down	COL1A2	collagen type I alpha 2 chain [Source:NCBI gene (formerly Entrezgene);Acc:443512]	NA
A_70_P059701	GAAAAGGGTGAAACTGGTCTCAGAGGTGACGTTGGTAGCCCTGGCAGAGATGGTGCTCGT	3.25	down	COL1A2	collagen type I alpha 2 chain [Source:NCBI gene (formerly Entrezgene);Acc:443512]
A_70_P036181	AATTAATTGCAGTTGGAAAAAGCGGTTTCCTGAAGCGGCTCCCGGTTTTTGGAATGGAAC	3.26	down	CCN1	cellular communication network factor 1 [Source:NCBI gene (formerly Entrezgene);Acc:100037673]
CUST_12405_PI375351158	CAAGAAATCAGATTGAACATTGGCCCGGTCTGTTTCAAATAAACAAACTCAACCTAAATT	3.28	down	COL1A2	collagen type I alpha 2 chain [Source:NCBI gene (formerly Entrezgene);Acc:443512]	NA
A_70_P048271	AGCCTGTCAATTTATGGATCCTGCTTTGAGACCTCTAGTATTAGATGGGTAACCTTTTTT	3.29	down	GNA14
CUST_12618_PI375351158	TCAAGGTTGGGTCAAAAAATAGTTCTGCACACCTTATGTGTAAGACTAAATACGAGATTA	3.3	down	BMP3		NA
A_70_P030126	ATACATCTGGTAATATAACTCATTAATATAGGTGGTTCATATCACCACCATTAGGTAGGG	3.31	up	CP	ceruloplasmin	NM_001009733
CUST_7257_PI375351158	CAAGTCTTTAAAGACACATGGTCTGGTGCTAATGTATTTTCACTTTTAAAACTCTAGGTC	3.32	down	COL3A1	mRNA-collagen, type III, alpha 1
A_70_P060871	CTGGTGCTTGGTTATAGATTACAGTATCTTGTGCTTTGTTATTTGACAACAGAATTTTGG	3.33	down	PI15		NA
CUST_7226_PI375351158	TCAGCTACACACTGGGAGAGAATGCAAACCCTAGACAGGAACATTGATGTGTTTGGGAAA	3.34	up
CUST_251_PI396851701	CTAAATGGAAAGAGAAGCAGCGAAGGAGAGTCTCCTGACTTTCTTGAAGAGTTAGAAAAA	3.35	down	VIP	vasoactive intestinal peptide [Source:NCBI gene (formerly Entrezgene);Acc:100145884]	NM_001126368
CUST_5349_PI375351158	TTTTATCATCAGATTCTCAAAAGGAGTCTGTGATCCCTAAGAGGTTAAGAACCACTGTTT	3.36	down	LRRFIP2		NA
CUST_283_PI375351158	AGCACGTATTACTGTAGTTCTTTATAGTTTGACATACATACCATAGTGCTCTTCTCTCTT	3.37	down	IGFBP5	insulin like growth factor binding protein 5 [Source:NCBI gene (formerly Entrezgene);Acc:443133]	NM_001129733
A_70_P059746	TTCTACAGGCTGTTCAATGACATCCACAAGTTTAGGGACTAAATGCGACTCGGGTTTCCA	3.42	down	CCN1	cellular communication network factor 1 [Source:NCBI gene (formerly Entrezgene);Acc:100037673]	NA
A_70_P051042	GTCTGGGCAATCATTAGCATTATCAATAGTATATTCCCATTTATCTGGAAGAACATCACA	3.44	down	LOC105610158		NA
CUST_5411_PI375351158	AGCACGTATTACTGTAGTTCTTTATAGTTTGACATACATACCATAGTGCTCTTCTCTCTT	3.46	down	IGFBP5	insulin like growth factor binding protein 5 [Source:NCBI gene (formerly Entrezgene);Acc:443133]	NM_001129733
CUST_5410_PI375351158	GCACGTATTACTGTAGTTCTTTATAGTTTGACATACATACCATAGTGCTCTTCTCTCTTT	3.48	down	IGFBP5	insulin like growth factor binding protein 5 [Source:NCBI gene (formerly Entrezgene);Acc:443133]	NM_001129733
A_70_P023041	TGTTTGCGAAACATGAAATAACCGTTTTGTAACTTACGCTGTATAGTTTCCTTTGACTCT	3.49	up
CUST_12617_PI375351158	CAAGGTTGGGTCAAAAAATAGTTCTGCACACCTTATGTGTAAGACTAAATACGAGATTAA	3.52	down	BMP3		NA
CUST_7225_PI375351158	AGCTACACACTGGGAGAGAATGCAAACCCTAGACAGGAACATTGATGTGTTTGGGAAACT	3.52	up
CUST_282_PI375351158	GCACGTATTACTGTAGTTCTTTATAGTTTGACATACATACCATAGTGCTCTTCTCTCTTT	3.53	down	IGFBP5	insulin like growth factor binding protein 5 [Source:NCBI gene (formerly Entrezgene);Acc:443133]	NM_001129733
CUST_6756_PI375351158	TCAGCTACACACTGGGAGAGAATGCAAACCCTAGACAGGAACATTGATGTGTTTGGGAAA	3.53	up
CUST_815_PI375351158	CAGCTCGGTGTTGTTTTACACAAAATTTTCAACTTAATGCAATAGCAAGGAACGCAAAAT	3.56	down	RBM26	RNA binding motif protein 26	NA
A_70_P047731	AGGCATACAGTGGTGCTCAATGTGTATTTGATGAATAAAGGAAATTGTGTACGTGTCCCT	3.58	down	WISP1		NA
CUST_60_PI375351158	TGCACATCTACTTGCTTAAATTGTGGGCAAAAGAGGAGGAGGATTGATCAGAGCATTGTG	3.6	down	COL1A2	collagen type I alpha 2 chain [Source:NCBI gene (formerly Entrezgene);Acc:443512]	NA
A_70_P047726	AAACTGGTGAGCGTGGTGCTAACGGCATCAAAGGACATCGTGGATTCCCTGGCAACCCAG	3.61	down	COL3A1	collagen type III alpha 1 chain [Source:NCBI gene (formerly Entrezgene);Acc:100101231]
A_70_P001801	AAGGGGCTGCTTTTGTCACAGTAACATAGAGAATGTGTTGAAATTAAACTTTGTAAGCTT	3.62	down	COL3A1	mRNA-collagen, type III, alpha 1
CUST_4688_PI375351158	ACTTTTAAAACTCTAGGTCAGAATTGTTGCCTTGCATTCAAAACATAGTTGCACCATCTG	3.62	down	COL3A1	mRNA-collagen, type III, alpha 1
CUST_59_PI375351158	GCACATCTACTTGCTTAAATTGTGGGCAAAAGAGGAGGAGGATTGATCAGAGCATTGTGC	3.62	down	COL1A2	collagen type I alpha 2 chain [Source:NCBI gene (formerly Entrezgene);Acc:443512]	NA
CUST_6755_PI375351158	AGCTACACACTGGGAGAGAATGCAAACCCTAGACAGGAACATTGATGTGTTTGGGAAACT	3.63	up
A_70_P039106	CATGTTGGTAAGACGTTGGGTAGAGTGAGACTACTCATATGTTTAGGATAGCAATTTTTT	3.65	down	PLS1
A_70_P059826	GCACATCTACTTGTTTAAATTGTGGGCAAAAGAGGAGGAGGATTGATCAGAGCATTGTGC	3.65	down	COL1A2	collagen type I alpha 2 chain [Source:NCBI gene (formerly Entrezgene);Acc:443512]	NA
A_70_P068101	AAGCAACCTGATGTTGTGGCCACTCGGACGACGCAGCCTACCATGGTGTCTGTGTTCTCA	3.65	up	GATA3	GATA binding protein 3
A_70_P046786	CATTGATCATATTTTGCCAGGATTCCATACCACTCATCATTTCCATGGAGACATAAGGTA	3.67	down	ITGBL1	integrin, beta-like 1 (with EGF-like repeat domains)	NA
CUST_814_PI375351158	GCTCGGTGTTGTTTTACACAAAATTTTCAACTTAATGCAATAGCAAGGAACGCAAAATAG	3.68	down	RBM26	RNA binding motif protein 26	NA
A_70_P068102	TCAAGCAACCTGATGTTGTGGCCACTCGGACGACGCAGCCTACCATGGTGTCTGTGTTCT	3.69	up	GATA3	GATA binding protein 3	NA
A_70_P030127	AACTGTCACACTGTTTCATATGTAAAGTCAATAGACTGTATTTTGACATGACTGACTCCA	3.7	up	CP	ceruloplasmin	NM_001009733
A_70_P048551	GTCAGAAACTGCGTCCTTAGACAGAGCGTCTAAAATTTAAACCAGAATAAATTTTGTTCA	3.7	up	DEFB1	Beta-defensin 1 [Source:UniProtKB/Swiss-Prot;Acc:O19038]
A_70_P036182	GAATTAATTGCAGTTGGAAAAAGCGGTTTCCTGAAGCGGCTCCCGGTTTTTGGAATGGAA	3.72	down	CCN1	cellular communication network factor 1 [Source:NCBI gene (formerly Entrezgene);Acc:100037673]
A_70_P001991	GGGAGGAAGCGAGAGACTCTGTACCTATTTTGTATGTGTATAATAATTTGAGATGTTTTT	3.73	down	COL1A1	collagen type I alpha 1 chain [Source:NCBI gene (formerly Entrezgene);Acc:443483]
A_70_P059931	TCTCGTGCTCTATTGTGCGTCCGCCTTAATATTAACTGCCATTGGAATGGTTACTTACTT	3.76	down	LOC101113636	vascular cell adhesion protein 1	NA
A_70_P001891	GTGATCGAATACAAACCACCAAGACTCCCGCTTGCCCATCATCGATGTGGCTCCCTTGGA	3.8	down	COL1A1	collagen type I alpha 1 chain [Source:NCBI gene (formerly Entrezgene);Acc:443483]
CUST_7258_PI375351158	GCAAGTCTTTAAAGACACATGGTCTGGTGCTAATGTATTTTCACTTTTAAAACTCTAGGT	3.8	down	COL3A1	mRNA-collagen, type III, alpha 1
A_70_P035986	CTACTAGGGCAGAGATGCTTTTGTTCTTACAATTTGACCTGATATGTGCATTGAAAAATA	3.81	down	SFRP4		NA
A_70_P059841	AAATCTCTCAACAACCAGATTGAGACCCTTCTTACTCCAGAAGGCTCTAGGAAGAACCCA	3.82	down	COL1A2	collagen type I alpha 2 chain [Source:NCBI gene (formerly Entrezgene);Acc:443512]
A_70_P047291	TCAGACCAGGGACATCTTCAAGACCAAGTTTCTCTCTGAGATTGAAAGTGATAGCCTAGC	3.83	up	HK3	hexokinase 3 [Source:NCBI gene (formerly Entrezgene);Acc:101119209]
A_70_P002146	ACAATGTTGTACTTAAGAAAGGGCCAAAGTGATGGAGTGTGGAGGAAATGCGATCCCCAA	3.85	up	MARVELD3	mRNA-MARVEL domain containing 3
A_70_P002936	CTCTAACCATGCTGATGCGTGAGATGTCGCCTTTTATAAAAATTAGAAATAAAAAGATCC	3.88	down	HOXA9
A_70_P050861	TTTGACTATCCCACGGAAGAACTGGTGGACAGATTCTGGTGCTGAGAAGAAACATGTTTG	3.91	down	COL3A1	collagen type III alpha 1 chain [Source:NCBI gene (formerly Entrezgene);Acc:100101231]
CUST_12086_PI375351158	AACTGGTGGACAGATTCTGGTGCTGAGAAGAAACATGTTTGGTTTGGAGAATCCATGGAG	3.93	down	COL3A1	collagen type III alpha 1 chain [Source:NCBI gene (formerly Entrezgene);Acc:100101231]
CUST_13170_PI375351158	GGTGGATGGGAATGGAGTGGCACTGATGTGCTCAATTATTTTGCTTGGGAGAGAAGTCCT	3.94	up	LOC654331	pancreatitis-associated protein I [Source:NCBI gene (formerly Entrezgene);Acc:654331]	NM_001038014
A_70_P031966	TGTGCTGTGATCATCTGTTTTACACTTTGGCATGCTTTACTCTGTACTTGATTTGGCTGC	3.95	down	COL6A5		NA
CUST_12087_PI375351158	GAACTGGTGGACAGATTCTGGTGCTGAGAAGAAACATGTTTGGTTTGGAGAATCCATGGA	4.05	down	COL3A1	collagen type III alpha 1 chain [Source:NCBI gene (formerly Entrezgene);Acc:100101231]
A_70_P010836	AATCCTGCAGATTGGGCAAGAAAGAATGGCGTAGTGGTGGCTTTGATGAACATTAGCCTT	4.07	up	PTX3	pentraxin-related protein	NA
CUST_8443_PI375351158	GGTTAAGAACCACTGTTTAATTGCTGCCTAACAAGCAACTTTCATAAGCAAATCCCTTCT	4.14	down	LRRFIP2		NA
CUST_2886_PI375351158	CCAAATGGACAAACTGCCAGTTTTGTTTCCTTTTCCTGGTTACAGTCGTTTGATGCATTA	4.14	up	GATA3	GATA binding protein 3
A_70_P050511	GACCATTACCACATTTCACATTTATCTTTCTAGAGCTTGTTTAGAAACATCTCCTGACCA	4.15	down	NID1		NA
A_70_P049576	TCAACCTTTGAAAATATAGTAACTGGATATTTCTTCCAACAGATGGCCTGGATAAAGAGT	4.21	down	MPZL2	myelin protein zero like 2 [Source:NCBI gene (formerly Entrezgene);Acc:101122302]
A_70_P066541	CATAAAGCAGTGGTGGGTTTAACAGATGGAAATAATTAAACTGGTGATTTTCAATGTGCT	4.29	down	SOAT1	sterol O-acyltransferase 1 [Source:NCBI gene (formerly Entrezgene);Acc:101121363]
CUST_8442_PI375351158	GTTAAGAACCACTGTTTAATTGCTGCCTAACAAGCAACTTTCATAAGCAAATCCCTTCTA	4.33	down	LRRFIP2		NA
A_70_P055261	CTTGTATTTGATTACCTCTATAGCTAGAATGGAATAATGAATGAGAGCTACCCTGGTAGC	4.36	down	C1QTNF3		NA
A_70_P007146	AAGGGACACAATGGGTTGCAAGGTCTTCCGGGTCTTGCTGGTCATCACGGCGATCAAGGT	4.36	down	COL1A2	collagen type I alpha 2 chain [Source:NCBI gene (formerly Entrezgene);Acc:443512]
A_70_P059786	TCAACCTGGACACAAAGGAGAACGTGGTTACCCCGGTAATGGCGGTCCTGTTTGTGCTGC	4.37	down	COL1A2	collagen type I alpha 2 chain [Source:NCBI gene (formerly Entrezgene);Acc:443512]
CUST_7897_PI375351158	GTCAGAAACTGCGTCCTTAGACAGAGCGTCTAAAATTTAAACCAGAATAAATTTTGTTCA	4.45	up	DEFB1	Beta-defensin 1 [Source:UniProtKB/Swiss-Prot;Acc:O19038]
CUST_2887_PI375351158	TCCAAATGGACAAACTGCCAGTTTTGTTTCCTTTTCCTGGTTACAGTCGTTTGATGCATT	4.49	up	GATA3	GATA binding protein 3
CUST_12370_PI375351158	GTTAAATCAGAAAGTACACTGATGAGTTAATAGCAGAGGTTCTGAATGGTGATAAGTGCT	4.56	down	LDB2		NA
A_70_P021711	AACCCCCCAAAAGCCCAAGAATGGGAGACAATTTCACATGGACTTTGGAAAATATTTTTT	4.62	down	COL1A1	collagen type I alpha 1 chain [Source:NCBI gene (formerly Entrezgene);Acc:443483]
A_70_P038041	CAGACAGAAGGTACCCGTCAATGACAAAGTAATGCCCATCTGCCTACCTTCGAAGATTAT	4.62	up	LOC101102413	haptoglobin [Source:NCBI gene (formerly Entrezgene);Acc:101102413]
A_70_P051041	CCCTACAGGAAATGTTGTCAGTTCTTTTTAGTCAATAAACCTTCTTCCTTTAGCAAGTTA	4.66	down	LOC105610158		NA
CUST_9409_PI375351158	GTTAAATCAGAAAGTACACTGATGAGTTAATAGCAGAGGTTCTGAATGGTGATAAGTGCT	4.79	down	LDB2		NA
A_70_P024391	ACAGATCTCCTTGTCCTGGTTTCGTGATGGAAAGCGGATAGTGTCTGATATTTCTGAAGG	4.86	down	HOXA9
CUST_9408_PI375351158	TTAAATCAGAAAGTACACTGATGAGTTAATAGCAGAGGTTCTGAATGGTGATAAGTGCTT	4.88	down	LDB2		NA
CUST_12369_PI375351158	TTAAATCAGAAAGTACACTGATGAGTTAATAGCAGAGGTTCTGAATGGTGATAAGTGCTT	4.9	down	LDB2		NA
A_70_P001472	GATAACAACGTCGTGCACACGATAATTGAGTTTCTGACTTTCCTGCATCTCAAAGACGCC	5	up	GAL	galanin and GMAP prepropeptide [Source:NCBI gene (formerly Entrezgene);Acc:100037696]
CUST_12852_PI375351158	CTGCCTAACAAGCAACTTTCATAAGCAAATCCCTTCTAGAATAGCATTTTAAGGTATAAC	5.03	down	LRRFIP2		NA
A_70_P046516	TGCCCTAATTCAAGTCACCCCCTACAGTAAGTTTTACCTTCATGTTGAGGAAGCTTCCTA	5.07	up	CAPN6		NA
A_70_P048666	AGAGTTTTACTTCTGCCTTCTAACCCAGATAACTTTTCATTTTCTTGCCTAACTGCCCTG	5.1	down	PI16	peptidase inhibitor 16	NA
A_70_P032476	GCATGGTTTTGCTGCTTCTCCATATCATAGACCTGGTAAATAAATGATTAATGTGTCACT	5.25	down	MFAP5	microfibril associated protein 5 [Source:NCBI gene (formerly Entrezgene);Acc:101102052]
CUST_7898_PI375351158	AGTCAGAAACTGCGTCCTTAGACAGAGCGTCTAAAATTTAAACCAGAATAAATTTTGTTC	5.26	up	DEFB1	Beta-defensin 1 [Source:UniProtKB/Swiss-Prot;Acc:O19038]
A_70_P055351	CGTGCATTCATAGTTATTTGTTGTAAAAATTCTTGCTTTCATTGTCACCAGAAAGACTGG	5.41	up	LOC101115115		NA
CUST_5283_PI375351158	GAAATGGAAAGATTATAGCTGTCATGTGAGCCTACCCTATATCTGCAAGTTCAAGGGCTA	5.64	up	LOC654331	pancreatitis-associated protein I [Source:NCBI gene (formerly Entrezgene);Acc:654331]	NM_001038014
CUST_5284_PI375351158	TGAAATGGAAAGATTATAGCTGTCATGTGAGCCTACCCTATATCTGCAAGTTCAAGGGCT	5.67	up	LOC654331	pancreatitis-associated protein I [Source:NCBI gene (formerly Entrezgene);Acc:654331]	NM_001038014
A_70_P033341	AAATTTTTGTCTTTTCAGTGTGTACTTGGCAGATAATTGCCAAAAGTACAATGCACTCCT	5.72	down	WIF1		NA
CUST_1960_PI375351158	GTCACTGTGGGATCCTGTCCAGAACATCAGGATATCTGAAATGGAAAGATTATAGCTGTC	5.72	up	LOC654331	pancreatitis-associated protein I [Source:NCBI gene (formerly Entrezgene);Acc:654331]	NM_001038014
A_70_P057981	AAGAAATACTGTACATTGAAAGAAGACTTGATTGCCTCTCAGTCGCTGTCAGGAAGGCGC	5.83	up	GATA3	GATA binding protein 3
CUST_8894_PI375351158	CTCTAGTGTTACCCAAAGCTCTGAGAACTGGAAGAGGTTACATTTTTTCTTTCTTTTATT	5.98	down	MPZL2	myelin protein zero like 2 [Source:NCBI gene (formerly Entrezgene);Acc:101122302]
CUST_479_PI396851701	GGGATGGCTTCTCACTGTGGACTCTGATTTTAAATAAAGATTATTATGATTTTGCTGTGA	5.99	down	MTNR1B	melatonin receptor 1B	NM_001130938
CUST_12278_PI375351158	AAGTGGTGATAATTTTCTCTAGTGTTACCCAAAGCTCTGAGAACTGGAAGAGGTTACATT	6.51	down	MPZL2	myelin protein zero like 2 [Source:NCBI gene (formerly Entrezgene);Acc:101122302]
A_70_P038281	AACCTTAAAAGTGCTTCCCGGATTATCTTTGAGAGGAAGCTGCGGATAAAAGCCAGCTTC	6.54	down	SERPINF1	serpin family F member 1 [Source:NCBI gene (formerly Entrezgene);Acc:100192425]	NM_001139447
CUST_1961_PI375351158	GGTCACTGTGGGATCCTGTCCAGAACATCAGGATATCTGAAATGGAAAGATTATAGCTGT	6.59	up	LOC654331	pancreatitis-associated protein I [Source:NCBI gene (formerly Entrezgene);Acc:654331]	NM_001038014
CUST_8895_PI375351158	TCTCTAGTGTTACCCAAAGCTCTGAGAACTGGAAGAGGTTACATTTTTTCTTTCTTTTAT	6.65	down	MPZL2	myelin protein zero like 2 [Source:NCBI gene (formerly Entrezgene);Acc:101122302]
CUST_12279_PI375351158	TAAGTGGTGATAATTTTCTCTAGTGTTACCCAAAGCTCTGAGAACTGGAAGAGGTTACAT	7.24	down	MPZL2	myelin protein zero like 2 [Source:NCBI gene (formerly Entrezgene);Acc:101122302]
A_70_P039506	CTCTGTATTTATATTTATGTTTAGCACCGTCCGTGTTCCAATCCCATCTTAAAAAGGAAA	7.32	down	HOXC6	homeobox C6 [Source:NCBI gene (formerly Entrezgene);Acc:443349]	NM_001009335
CUST_5724_PI375351158	TATAGCTGTCATGTGAGCCTACCCTATATCTGCAAGTTCAAGGGCTAGATCAGATGGGAA	7.58	up	LOC654331	pancreatitis-associated protein I [Source:NCBI gene (formerly Entrezgene);Acc:654331]	NM_001038014
CUST_480_PI396851701	TGGGATGGCTTCTCACTGTGGACTCTGATTTTAAATAAAGATTATTATGATTTTGCTGTG	7.65	down	MTNR1B	melatonin receptor 1B	NM_001130938
CUST_9465_PI375351158	ACTTGGAACCAAGTGTGAAGATCCATTTGGAAGGAGATATTTTCCTTACACCCTCACCCT	8.28	up	LOC654331	pancreatitis-associated protein I [Source:NCBI gene (formerly Entrezgene);Acc:654331]	NM_001038014
CUST_5725_PI375351158	TTATAGCTGTCATGTGAGCCTACCCTATATCTGCAAGTTCAAGGGCTAGATCAGATGGGA	8.32	up	LOC654331	pancreatitis-associated protein I [Source:NCBI gene (formerly Entrezgene);Acc:654331]	NM_001038014
CUST_10908_PI375351158	CTTCAGTCTCTACCTCAGTGTTCTTTTACACAAAATTTTCAACTTAATGCAATAGCAAGG	8.58	up	RBM26	RNA binding motif protein 26	NA
A_70_P017042	CCTCTCGGAGAGACAAATTAAAATCTGGTTCCAAAACCGGAGAATGAAGTGGAAAAAAGA	9.31	down	HOXA9
A_70_P017041	CTCTCGGAGAGACAAATTAAAATCTGGTTCCAAAACCGGAGAATGAAGTGGAAAAAAGAT	9.76	down	HOXA9
CUST_6806_PI375351158	ACTTGATGGTGTTGTTTTCTTGGACCAATGAATGGTAAACTTGTGGCATTAAAGAGATTA	11.28	up			NA
A_70_P030361	AAAGTCCTTGTGCTGGACACCGACTACAAAAAGTACCTGCTCTTCTGCATGGAAAACAGT	11.68	up	PAEP	beta-lactoglobulin-1/B precursor	NM_001009366
CUST_6805_PI375351158	CTTGATGGTGTTGTTTTCTTGGACCAATGAATGGTAAACTTGTGGCATTAAAGAGATTAT	11.72	up			NA
CUST_12994_PI375351158	TATAGAGGAAAAGGGGGTTAATACTGCAGGTAGGAAACTGGTCAAGGCCGGATATAGGAT	12.92	down	LOC101107908		NA
				HOXA3
				HOXA5
