# Supplementary material for: Genome-Wide Methylation Profiling in the Thalamus of Scrapie Sheep
Source: Front Vet Sci. 2022 Feb 16;9:824677. doi: 10.3389/fvets.2022.824677 (PMC8888973; doi:10.3389/fvets.2022.824677)
Supplement: Supplementary file 10 [file Table_9.XLSX]

## Sheet: lesions
		clinical							controls
		758	792	859	894	941	996	1053	1075	1076	1078	1086	1087	1088
prion	mec	3	4	4	2	3	3.5	2	0	0	0	0	0	0
	moc	2.5	3	2	1	3	4	3	0	0	0	0	0	0
	cblo	3	2.5	3	0	3	1	1	0	0	0	0	0	0
		2.5	2.5	3	1	3.5	1.5	1.5	0	0	0	0	0	0
		2	3	3	0.5	3	2	1	0	0	0	0	0	0
		3	3	3.5	0	2.5	1	2	0	0	0	0	0	0
		2.625	2.75	3.125	0.375	3	1.375	1.375	0	0	0	0	0	0
	tal	2	2	1	0.5	2	2	2	0	0	0	0	0	0
		1	1	0	0.5	1.5	0.5	1	0	0	0	0	0	0
		1.5	1.5	0.5	0.5	1.75	1.25	1.5	0	0	0	0	0	0
espongiosis	mec	1	2.5	2.5	2	1.5	1.5	2	0	0	0	0	0	0
	moc	2.5	2.5	2	1.5	1.5	1	3	0	0	0	0	0	0
	cblo	1	4	1.5	2	1	1	1	0	0.5	0	0	0.5	0
		1	3.5	2.5	1.5	0	0	1.5	0.5	0	1	0.5	0	0
		1.5	4	2	1	1.5	1.5	1.5	0	0	0.5	0.5	0	1
		1.5	4	2.5	1	2	1	1	1	0	1	0	0	0.5
		1	3	1.8	1	1	0.5	0.8	0	0	0	0	0	0
	tal	2.5	3.5	1.5	2.5	3	2	1.5	0	0	0.5	0	0.5	0.5
		3.5	3.5	2	2	2.5	2.5	1	0	0	0	0.5	0	0.5
		2.8	3.3	1.5	2	2.6	2.1	1	0	0	0	0	0	0
gliosis	mec	3	3.5	3.5	2	1.5	2.5	3.5	1.5	1	1	1.5	1.5	1
	moc	4	4	4	3.5	4	4	4	3	3	3	3	3	3
	cblo	1	2.5	1.5	1	2.5	1.5	2	1	0.5	1	0.5	1.5	0.5
		1.5	3	1	1	2	2	2	1.5	1	0.5	2	0.5	0.5
		1	2.5	1.5	1.5	2	2	1.5	2	1	0.5	0.5	1	0.5
		1	2.5	1	1.5	2.5	1.5	2	1	0.5	1	0.5	1	1
		1.125	2.625	1.25	1.25	2.25	1.75	1.875	1.375	0.75	0.75	0.875	1	0.625
	tal	2.5	2	3.5	3	1.5	3	3	1	1	1	1	0.5	0.5
		3	1	2.5	3	2	3	2.5	0.5	1	0.5	1	1.5	0.5
		2.75	1.5	3	3	1.75	3	2.75	0.75	1	0.75	1	1	0.5
		valoracion de 0 a 4

## Sheet: Thalamus lesions
		Controls				Clinical
		C1	C2	C3	C4	Sc1	Sc2	Sc3	Sc4	con la media de las dos áreas
		1076	1075	1086	1078	859	941	996	758
Prion	Talamo	0	0	0	0	0.5	1.75	1.25	1.5
Espongiosis	Talamo	0	0	0	0	1.5	2.6	2.1	2.8
Gliosis	Talamo	1	0.75	1	0.75	3	1.75	3	2.75

## Sheet: methylation
		Prion	Espongiosis	Giosis	mC percent(%)	mCpG %	mCHG%	mCHH%
C1	1076	0	0	1	4.71	41.07	2.1	3.02
C2	1075	0	0	0.75	4.53	40.76	2.13	2.78
C3	1086	0	0	1	4.42	41.58	2.16	2.56
C4	1078	0	0	0.75	4.76	41.43	2.37	2.98
Sc1	859	0.5	1.5	3	6.71	43.24	4.27	4.95
Sc2	941	1.75	2.6	1.75	4.36	39.95	1.99	2.65
Sc3	996	1.25	2.1	3	5.91	43.08	3.38	4.14
Sc4	758	1.5	2.8	2.75	4.54	40.85	2.44	2.7
					0.262518	0.54138	0.200269	0.264595
					4.605	41.21	2.19	2.835
					0.158008	0.368511	0.122474	0.211266
					5.38	41.78	3.02	3.61
					1.12484	1.6366	1.01479	1.12934
					4.9925	41.495	2.605	3.2225
					0.851213	1.13971	0.80287	0.858683
