# Supplementary material for: Genome-Wide Methylation Profiling in the Thalamus of Scrapie Sheep
Source: Front Vet Sci. 2022 Feb 16;9:824677. doi: 10.3389/fvets.2022.824677 (PMC8888973; doi:10.3389/fvets.2022.824677)
Supplement: Supplementary file 11 [file Table_10.XLS]

DMR id	Chrom	DMR start	DMR end	mC sites	length	Group1 methyLevel	Group2 methyLevel	methyLevel ratio	methyLevel difference	Stat	Gene id	Regions	genename	Description
DMR_11_19946609	11	19946609	19947350	17	742	0.547031987551577	0.444428642886663	1.23086573358	0.102603344665	hyper	ENSOARG00000005328	exon,intron	SEZ6	-
DMR_13_61262328	13	61262328	61262854	8	527	0.337107175169024	0.223907803035105	1.50556242614	0.113199372134	hyper	ENSOARG00000003880	intron	NOL4L	-
DMR_21_47166418	21	47166418	47166773	10	356	0.827548206619881	0.599216797687933	1.38104974662	0.228331408932	hyper	ENSOARG00000001052	intron	-	-
DMR_25_9390494	25	9390494	9390712	16	219	0.279223106715084	0.0546629264723728	5.10808924319	0.224560180243	hyper	ENSOARG00000003713	intron	ACTN2	-
DMR_6_58531583	6	58531583	58531893	12	311	0.599858033898266	0.487462113745035	1.23057365277	0.112395920153	hyper	ENSOARG00000011542	exon	KLB	-
DMR_11_49545948	11	49545948	49546472	12	525	0.654633310243772	0.798122029646967	0.820217066973	-0.143488719403	hypo	ENSOARG00000016694	exon,promoter	UTS2R	-
DMR_14_7623934	14	7623934	7624040	10	107	0.533520039853724	0.67455002364927	0.790927316209	-0.141029983796	hypo	ENSOARG00000008797	exon,intron	CMIP	-
DMR_19_57288620	19	57288620	57289367	35	748	0.634558254503349	0.519389204898902	1.22173939797	0.115169049604	hyper	ENSOARG00000017791	intron	FGD5	-
DMR_20_27766079	20	27766079	27766565	32	487	0.434534094019023	0.286231330365504	1.51812204997	0.148302763654	hyper	ENSOARG00000015002	exon,intron	-	-
DMR_6_113860026	6	113860026	113860265	21	240	0.722920494040315	0.826542793949264	0.87463165771	-0.103622299909	hypo	ENSOARG00000011847	intron	-	-
DMR_11_19955002	11	19955002	19955674	17	673	0.476970853443002	0.315590189136296	1.51136147403	0.161380664307	hyper	ENSOARG00000005328	intron	SEZ6	-
DMR_18_67930866	18	67930866	67930980	10	115	0.352286565480161	0.227187269300232	1.55064395362	0.12509929618	hyper	ENSOARG00000007297	intron	ZBTB42	-
DMR_19_51844022	19	51844022	51844230	12	209	0.378349661890837	0.485255872037219	0.779691053098	-0.106906210146	hypo	ENSOARG00000002897	intron	DHX30	-
DMR_26_14225465	26	14225465	14225932	15	468	0.369042554455947	0.243581497983989	1.51506808814	0.125461056472	hyper	ENSOARG00000007666	exon,intron	SLC25A4	-
DMR_11_41922347	11	41922347	41922725	16	379	0.477781202604095	0.374390757525617	1.27615651028	0.103390445078	hyper	ENSOARG00000001511	exon,intron	STAT3	-
DMR_16_36681466	16	36681466	36682016	15	551	0.324036944299484	0.223252612427718	1.45143629351	0.100784331872	hyper	ENSOARG00000010187	intron	WDR70	-
DMR_10_84347298	10	84347298	84347510	17	213	0.563000668299588	0.673492717282277	0.835941731592	-0.110492048983	hypo	ENSOARG00000006515	intron	COL4A2	-
DMR_25_27283628	25	27283628	27284000	23	373	0.540603942342643	0.433016177386365	1.24846130601	0.107587764956	hyper	ENSOARG00000006382	intron	UNC5B	-
DMR_14_34544404	14	34544404	34544789	7	386	0.489729771316149	0.622541047957643	0.786662619152	-0.132811276641	hypo	ENSOARG00000003079	exon,intron	RLTPR	-
DMR_15_74144340	15	74144340	74144487	6	148	0.327662997623886	0.514235324036491	0.637184927422	-0.186572326413	hypo	ENSOARG00000002525	intron	MAPK8IP1	-
DMR_21_41862801	21	41862801	41863038	6	238	0.315922544594202	0.202667143995666	1.55882467363	0.113255400599	hyper	ENSOARG00000005639	promoter	PLCB3	-
DMR_14_23516948	14	23516948	23517155	3	208	0.284451266777982	0.400335798631022	0.710531678033	-0.115884531853	hypo	ENSOARG00000018341	intron	MT1A	-
DMR_6_113699037	6	113699037	113699099	3	63	0.200820705458579	0.313263534547703	0.641059948929	-0.112442829089	hypo	ENSOARG00000011847	intron	-	-
DMR_16_70838588	16	70838588	70838659	10	72	0.441481408587163	0.270457310018102	1.63235154767	0.171024098569	hyper	ENSOARG00000015928	promoter	TPPP	-
DMR_16_70838588	16	70838588	70838659	10	72	0.441481408587163	0.270457310018102	1.63235154767	0.171024098569	hyper	ENSOARG00000015729	intron	-	-
DMR_13_78145791	13	78145791	78146151	5	361	0.486402808323073	0.682671769295325	0.712498788144	-0.196268960972	hypo	ENSOARG00000013631	exon,intron	FAM65C	-
DMR_6_115755862	6	115755862	115755880	3	19	0.598961472456463	0.36524435827342	1.63989246894	0.233717114183	hyper	ENSOARG00000015218	intron	-	-
DMR_5_48688916	5	48688916	48688985	11	70	0.434105617146632	0.314143021774473	1.38187254549	0.119962595372	hyper	ENSOARG00000013578	promoter	PURA	-
DMR_5_12956031	5	12956031	12956394	11	364	0.750629370479121	0.63445972382285	1.18310011226	0.116169646656	hyper	ENSOARG00000017183	intron	DNM2	-
DMR_5_59028523	5	59028523	59028563	4	41	0.609857451522769	0.458937623189586	1.32884605817	0.150919828333	hyper	ENSOARG00000006690	exon,intron	CDX1	-
DMR_15_75279620	15	75279620	75280165	21	546	0.401412878094984	0.297026367247161	1.35143853327	0.104386510848	hyper	ENSOARG00000005021	intron	C11orf49	-
DMR_21_49510758	21	49510758	49510873	5	116	0.676340865884106	0.480650387021251	1.40713683822	0.195690478863	hyper	ENSOARG00000005947	intron	-	-
DMR_21_49510758	21	49510758	49510873	5	116	0.676340865884106	0.480650387021251	1.40713683822	0.195690478863	hyper	ENSOARG00000007058	exon,intron	LMNTD2	-
DMR_5_17978729	5	17978729	17979468	21	740	0.490964852491193	0.603728123843012	0.813221768378	-0.112763271352	hypo	ENSOARG00000012577	intron	DOHH	-
DMR_13_38973192	13	38973192	38973284	16	93	0.030068971491657	0.130327904375116	0.230717831579	-0.100258932883	hypo	ENSOARG00000002561	exon	C20orf26	-
DMR_24_27465544	24	27465544	27465997	12	454	0.661459248357451	0.540723078907038	1.22328651053	0.12073616945	hyper	ENSOARG00000009250	intron	ITGAD	-
DMR_24_32845252	24	32845252	32845740	14	489	0.273143989166345	0.376946346897436	0.724622990552	-0.103802357731	hypo	ENSOARG00000011517	intron	GTF2IRD1	-
DMR_24_32845252	24	32845252	32845740	14	489	0.273143989166345	0.376946346897436	0.724622990552	-0.103802357731	hypo	ENSOARG00000024835	exon,promoter	-	-
DMR_14_59197504	14	59197504	59197655	9	152	0.510827012383864	0.615644646094804	0.829743287177	-0.104817633711	hypo	ENSOARG00000001127	intron	ZNF865	-
DMR_5_49614914	5	49614914	49615452	37	539	0.299162952782167	0.432849612615638	0.691147558096	-0.133686659833	hypo	ENSOARG00000018819	exon,intron	PCDHB6	-
DMR_11_25020974	11	25020974	25021154	5	181	0.630643633318654	0.497592902652643	1.2673887227	0.133050730666	hyper	ENSOARG00000001862	intron	PITPNM3	-
DMR_4_85484348	4	85484348	85484549	24	202	0.359444776670557	0.241483285681762	1.48848718724	0.117961490989	hyper	ENSOARG00000018132	intron	ING3	-
DMR_AMGL01120408.1_237	AMGL01120408.1	237	295	3	59	0.330880241296145	0.494806457094812	0.668706393281	-0.163926215799	hypo	ENSOARG00000002982	exon	-	-
DMR_26_5756228	26	5756228	5756386	5	159	0.483788969730062	0.296078462275168	1.63398906497	0.187710507455	hyper	ENSOARG00000006416	intron	-	-
DMR_17_6010562	17	6010562	6010960	17	399	0.422673381507925	0.661584965608427	0.638879967774	-0.238911584101	hypo	ENSOARG00000004874	intron	FAM160A1	-
DMR_5_17911194	5	17911194	17911419	21	226	0.278859465808309	0.395790717527334	0.704562925453	-0.116931251719	hypo	ENSOARG00000012318	intron	HMG20B	-
DMR_7_83823903	7	83823903	83824122	7	220	0.316066995833271	0.16373499355781	1.93035702977	0.152332002275	hyper	ENSOARG00000001867	intron	-	-
DMR_20_13259164	20	13259164	13259490	22	327	0.306859483803052	0.414326650572162	0.740622123581	-0.107467166769	hypo	ENSOARG00000016687	intron	KIF6	-
DMR_25_40096622	25	40096622	40096812	6	191	0.453126991895247	0.35013666247195	1.29414323166	0.102990329423	hyper	ENSOARG00000000438	intron	GRID1	-
DMR_8_84098456	8	84098456	84098653	17	198	0.125240941368027	0.227250321966141	0.55111447273	-0.102009380598	hypo	ENSOARG00000004788	intron	-	-
DMR_6_103074963	6	103074963	103075463	7	501	0.36480284845831	0.544110342666422	0.670457478662	-0.179307494208	hypo	ENSOARG00000006688	intron	EVC	-
DMR_11_52773819	11	52773819	52773941	10	123	0.752588981534381	0.946819348791023	0.794860162602	-0.194230367257	hypo	ENSOARG00000004141	exon,intron	DNAH17	-
DMR_14_59551771	14	59551771	59551984	7	214	0.174356241810013	0.383635844282296	0.45448371003	-0.209279602472	hypo	ENSOARG00000001823	intron	TNNT1	-
DMR_17_8864434	17	8864434	8865414	61	981	0.321201992272901	0.155004871935439	2.07220578465	0.166197120337	hyper	ENSOARG00000007060	intron	-	-
DMR_26_35056033	26	35056033	35056243	8	211	0.542712271930273	0.347317604248983	1.56258210149	0.195394667681	hyper	ENSOARG00000002483	promoter	-	-
DMR_14_55240946	14	55240946	55241062	9	117	0.749664689302452	0.447417094546672	1.6755387723	0.302247594756	hyper	ENSOARG00000013653	exon	-	-
DMR_14_55240946	14	55240946	55241062	9	117	0.749664689302452	0.447417094546672	1.6755387723	0.302247594756	hyper	ENSOARG00000013644	exon,intron	PTOV1	-
DMR_5_9941534	5	9941534	9942038	17	505	0.612790736153862	0.478826212453539	1.2797769216	0.1339645237	hyper	ENSOARG00000008103	exon,intron	ZSWIM4	-
DMR_17_52002191	17	52002191	52002698	25	508	0.515170443310651	0.616484607063788	0.83565824257	-0.101314163753	hypo	ENSOARG00000006283	intron	PITPNM2	-
DMR_9_20912169	9	20912169	20913184	24	1016	0.490534847369971	0.632970528167907	0.774972649658	-0.142435680798	hypo	ENSOARG00000005371	intron	ST3GAL1	-
DMR_10_31660864	10	31660864	31661089	5	226	0.134640387843631	0.283884680730461	0.474278455242	-0.149244292887	hypo	ENSOARG00000012100	promoter	SLC46A3	-
DMR_14_34388379	14	34388379	34388464	3	86	0.599231955687312	0.486580110191538	1.23151757159	0.112651845496	hyper	ENSOARG00000002986	intron	HSD11K	-
DMR_16_38975159	16	38975159	38975735	9	577	0.178361416662126	0.347823111661277	0.512793459325	-0.169461694999	hypo	ENSOARG00000011449	intron	PRLR	-
DMR_8_89748829	8	89748829	89750321	36	1493	0.697136962661328	0.811015902582111	0.859584824961	-0.113878939921	hypo	ENSOARG00000005037	exon,intron	-	-
DMR_11_32411753	11	32411753	32411839	7	87	0.471593807588094	0.586938284476185	0.803481081506	-0.115344476888	hypo	ENSOARG00000016545	exon	TEKT3	-
DMR_17_71441736	17	71441736	71442283	11	548	0.232160888728161	0.339022226659053	0.684795480863	-0.106861337931	hypo	ENSOARG00000016014	intron	HIC2	-
DMR_9_21247472	9	21247472	21247978	26	507	0.414439138151865	0.278226059121458	1.48957699886	0.13621307903	hyper	ENSOARG00000005609	intron	TG	-
DMR_13_54538927	13	54538927	54539257	6	331	0.385829551494543	0.499390322709467	0.772601177775	-0.113560771215	hypo	ENSOARG00000015131	intron	CDH4	-
DMR_18_55362777	18	55362777	55362812	3	36	0.157969952030189	0.275664562075817	0.573051359379	-0.117694610046	hypo	ENSOARG00000012186	intron	CATSPERB	-
DMR_13_64118107	13	64118107	64118516	16	410	0.602444589113163	0.717370379450699	0.839795740625	-0.114925790338	hypo	ENSOARG00000012242	exon	FAM83C	-
DMR_19_54125986	19	54125986	54126656	30	671	0.384011342313861	0.273344684489945	1.4048612031	0.110666657824	hyper	ENSOARG00000011364	promoter	ZDHHC3	-
DMR_12_42358413	12	42358413	42358737	4	325	0.340750882820756	0.232482655419888	1.46570453699	0.108268227401	hyper	ENSOARG00000008756	intron	H6PD	-
DMR_13_53124886	13	53124886	53125346	16	461	0.571407414524253	0.391047138560797	1.46122387349	0.180360275963	hyper	ENSOARG00000008258	exon,intron	RGS19	-
DMR_17_71761352	17	71761352	71761526	6	175	0.6232236203807	0.328556216344234	1.89685536106	0.294667404036	hyper	ENSOARG00000017090	intron	-	-
DMR_10_84383756	10	84383756	84383918	11	163	0.306846432599237	0.438657706904133	0.699512234186	-0.131811274305	hypo	ENSOARG00000006515	intron	COL4A2	-
DMR_13_17001453	13	17001453	17001770	13	318	0.47050322905696	0.3646106963628	1.29042629235	0.105892532694	hyper	ENSOARG00000016486	intron	APBB1IP	-
DMR_15_34939301	15	34939301	34939711	15	411	0.445848581214637	0.570118987640426	0.782027244979	-0.124270406426	hypo	ENSOARG00000004372	intron	PIK3C2A	-
DMR_11_18826567	11	18826567	18826600	4	34	0.182945941684123	0.296014444253193	0.618030455053	-0.113068502569	hypo	ENSOARG00000015860	intron	KSR1	-
DMR_17_60811322	17	60811322	60811900	7	579	0.512201061938812	0.350666211069999	1.4606513139	0.161534850869	hyper	ENSOARG00000007858	intron	RASAL1	-
DMR_24_2356454	24	2356454	2356575	13	122	0.277194284684775	0.437970075600222	0.63290690421	-0.160775790915	hypo	ENSOARG00000000662	exon	KREMEN2	-
DMR_14_54209556	14	54209556	54210134	13	579	0.236557620899953	0.380520396036265	0.621668702556	-0.143962775136	hypo	ENSOARG00000011852	intron	LMTK3	-
DMR_5_12638280	5	12638280	12638835	17	556	0.237845789831082	0.131133349580815	1.81377041455	0.10671244025	hyper	ENSOARG00000016237	intron	PDE4A	-
DMR_26_32281594	26	32281594	32281798	17	205	0.52187345027641	0.400603218842539	1.30271906398	0.121270231434	hyper	ENSOARG00000001447	intron	WHSC1L1	-
DMR_13_6522453	13	6522453	6522553	3	101	0.272268701676919	0.397505915596329	0.684942515304	-0.125237213919	hypo	ENSOARG00000011036	intron	-	-
DMR_14_61755915	14	61755915	61756271	10	357	0.494967477415494	0.66668479977682	0.742431022248	-0.171717322361	hypo	ENSOARG00000003673	intron	ZNF550	-
DMR_14_61755915	14	61755915	61756271	10	357	0.494967477415494	0.66668479977682	0.742431022248	-0.171717322361	hypo	ENSOARG00000003678	intron	-	-
DMR_11_32738647	11	32738647	32738982	8	336	0.459864452131067	0.564617921297172	0.814470166081	-0.104753469166	hypo	ENSOARG00000016872	intron	LRRC75A	-
DMR_19_5239503	19	5239503	5239813	27	311	0.569866867411126	0.693499841549377	0.821726023957	-0.123632974138	hypo	ENSOARG00000014735	intron	GADL1	-
DMR_11_7976850	11	7976850	7977043	6	194	0.447935134220388	0.312701876647396	1.43246704824	0.135233257573	hyper	ENSOARG00000007848	intron	MSI2	-
DMR_9_21610739	9	21610739	21611033	16	295	0.392668300298956	0.240557833468676	1.63232389749	0.15211046683	hyper	ENSOARG00000006372	intron	LRRC6	-
DMR_5_7702713	5	7702713	7702806	3	94	0.677941150086461	0.510043253796264	1.32918364284	0.16789789629	hyper	ENSOARG00000003966	intron	NOTCH3	-
DMR_9_20938245	9	20938245	20939097	44	853	0.529508113435908	0.645453414713851	0.820366119948	-0.115945301278	hypo	ENSOARG00000005371	exon,intron	ST3GAL1	-
DMR_11_39831908	11	39831908	39832085	9	178	0.443553208656077	0.316227685139391	1.40263876156	0.127325523517	hyper	ENSOARG00000012292	promoter	GSDMB	-
DMR_X_15102075	X	15102075	15102528	9	454	0.244633068445178	0.406697588621677	0.601510988236	-0.162064520176	hypo	ENSOARG00000013473	exon,intron,promoter	NHS	-
DMR_13_61457691	13	61457691	61458146	20	456	0.374953954293604	0.274886993383214	1.36402944963	0.10006696091	hyper	ENSOARG00000004690	promoter	DNMT3B	-
DMR_4_106110819	4	106110819	106111290	23	472	0.358815846912494	0.559624064109793	0.641173012249	-0.200808217197	hypo	ENSOARG00000017696	exon	TMEM139	-
DMR_18_32593515	18	32593515	32593868	4	354	0.409323303388448	0.299149797306467	1.36828875391	0.110173506082	hyper	ENSOARG00000002726	intron	PPCDC	-
DMR_22_18724932	22	18724932	18725196	23	265	0.752194167649835	0.866259923944188	0.868323867766	-0.114065756294	hypo	ENSOARG00000012088	exon,intron	HPS1	-
DMR_AMGL01126448.1_5516	AMGL01126448.1	5516	5797	4	282	0.660819536921615	0.799835611627964	0.82619419205	-0.139016074706	hypo	ENSOARG00000002294	exon,intron	-	-
DMR_11_56774768	11	56774768	56774910	5	143	0.737007968988434	0.59602050980455	1.23654799938	0.140987459184	hyper	ENSOARG00000013295	intron	SDK2	-
DMR_19_58045939	19	58045939	58046143	6	205	0.616017314416618	0.717780332145875	0.858225402436	-0.101763017729	hypo	ENSOARG00000001440	intron	WNT7A	-
DMR_16_6767898	16	6767898	6768766	38	869	0.270575312327782	0.3795901488173	0.712809099949	-0.10901483649	hypo	ENSOARG00000004394	intron	FAM169A	-
DMR_18_67604031	18	67604031	67604068	6	38	0.637461473245206	0.495961028272567	1.28530557223	0.141500444973	hyper	ENSOARG00000007297	intron	ZBTB42	-
DMR_20_7880811	20	7880811	7881896	35	1086	0.642498765062384	0.753352077398174	0.852853246627	-0.110853312336	hypo	ENSOARG00000010180	exon,intron	ITPR3	-
DMR_21_49021087	21	49021087	49021362	13	276	0.696301374495476	0.586680353490825	1.18684965391	0.109621021005	hyper	ENSOARG00000015714	promoter	-	-
DMR_18_64426159	18	64426159	64426396	25	238	0.427036475055313	0.535882774851458	0.796884122976	-0.108846299796	hypo	ENSOARG00000023986	promoter	MEG3_2	-
DMR_17_69593486	17	69593486	69593643	5	158	0.268736626946421	0.124529554733863	2.15801483849	0.144207072213	hyper	ENSOARG00000010061	exon,intron	PATZ1	-
DMR_24_3890868	24	3890868	3890892	5	25	0.632513943591312	0.732919562569778	0.863005950303	-0.100405618978	hypo	ENSOARG00000003930	exon	SEPT12	-
DMR_4_113101496	4	113101496	113101524	3	29	0.61190402667991	0.495537218703349	1.23482960227	0.116366807977	hyper	ENSOARG00000003209	intron	AGAP3	-
DMR_5_9414030	5	9414030	9414905	38	876	0.557648052431051	0.453152751038414	1.23059619776	0.104495301393	hyper	ENSOARG00000005558	exon,intron	PKN1	-
DMR_6_115989828	6	115989828	115990162	7	335	0.645551930243646	0.765004418703239	0.843853858175	-0.11945248846	hypo	ENSOARG00000015622	intron	NELFA	-
DMR_6_115989828	6	115989828	115990162	7	335	0.645551930243646	0.765004418703239	0.843853858175	-0.11945248846	hypo	ENSOARG00000015218	intron	-	-
DMR_11_37288494	11	37288494	37289288	35	795	0.439359602745214	0.317430569376869	1.38411244893	0.121929033368	hyper	ENSOARG00000006786	exon,intron	TTLL6	-
DMR_24_35525013	24	35525013	35525397	20	385	0.67385795669141	0.782457300304215	0.861207322661	-0.108599343613	hypo	ENSOARG00000015270	exon	TRIM56	-
DMR_12_44887744	12	44887744	44887831	5	88	0.572292235726905	0.438079828861772	1.30636518283	0.134212406865	hyper	ENSOARG00000011230	intron	THAP3	-
DMR_12_44887744	12	44887744	44887831	5	88	0.572292235726905	0.438079828861772	1.30636518283	0.134212406865	hyper	ENSOARG00000011227	intron	-	-
DMR_11_61580794	11	61580794	61581012	18	219	0.325579964928827	0.489931229590017	0.664542175034	-0.164351264661	hypo	ENSOARG00000015686	intron	PRKCA	-
DMR_13_10687079	13	10687079	10687645	50	567	0.428168740347525	0.568146565427498	0.753623741482	-0.13997782508	hypo	ENSOARG00000013082	exon,intron	PFKFB3	-
DMR_18_33272336	18	33272336	33273222	13	887	0.499207462259371	0.378314758916463	1.31955587376	0.120892703343	hyper	ENSOARG00000003951	intron	CCDC33	-
DMR_11_24632018	11	24632018	24632818	25	801	0.427536733484829	0.634906701528091	0.673385132738	-0.207369968043	hypo	ENSOARG00000019093	exon,intron	SPNS2	-
DMR_16_66312578	16	66312578	66313012	21	435	0.66990205576236	0.792791237886833	0.844991750348	-0.122889182124	hypo	ENSOARG00000014904	exon,intron	PAPD7	-
DMR_6_64806060	6	64806060	64806300	10	241	0.410140962082367	0.303367885189018	1.35195906392	0.106773076893	hyper	ENSOARG00000015499	intron	GABRA2	-
DMR_5_17658098	5	17658098	17658205	8	108	0.322925073623939	0.468418624210062	0.689394180619	-0.145493550586	hypo	ENSOARG00000011411	exon,intron	ATCAY	-
DMR_5_17658098	5	17658098	17658205	8	108	0.322925073623939	0.468418624210062	0.689394180619	-0.145493550586	hypo	ENSOARG00000011202	intron	-	-
DMR_18_10434990	18	10434990	10435178	10	189	0.0996474035022053	0.203141590455024	0.490531767911	-0.103494186953	hypo	ENSOARG00000010173	exon,intron	-	-
DMR_17_28516924	17	28516924	28517097	3	174	0.24346771641277	0.139347880256719	1.74719354155	0.104119836156	hyper	ENSOARG00000014865	intron	SCLT1	-
DMR_18_57538939	18	57538939	57539217	6	279	0.479530637532112	0.362872923347581	1.32148365634	0.116657714185	hyper	ENSOARG00000014327	intron	OTUB2	-
DMR_18_68353078	18	68353078	68353412	21	335	0.76390532628031	0.596100545440621	1.28150415584	0.16780478084	hyper	ENSOARG00000008679	intron	TEX22	-
DMR_18_53962636	18	53962636	53963481	23	846	0.444109785805398	0.310461021191153	1.43048484509	0.133648764614	hyper	ENSOARG00000009654	exon,intron	TGM5	-
DMR_22_30465842	22	30465842	30466020	7	179	0.449922498817398	0.241730067142265	1.86125997538	0.208192431675	hyper	ENSOARG00000010558	intron	SHOC2	-
DMR_17_71604016	17	71604016	71604103	7	88	0.543819250051056	0.443272847167729	1.22682734466	0.100546402883	hyper	ENSOARG00000016681	intron	TUBA3E	-
DMR_14_9795971	14	9795971	9796500	17	530	0.468659353865092	0.643708395048378	0.728061584205	-0.175049041183	hypo	ENSOARG00000009917	intron	NECAB2	-
DMR_12_50075013	12	50075013	50075286	9	274	0.435673358255592	0.547093677249662	0.796341424463	-0.111420318994	hypo	ENSOARG00000009701	intron	CASP9	-
DMR_X_77171487	X	77171487	77171660	8	174	0.409950187437399	0.278739971331601	1.4707262309	0.131210216106	hyper	ENSOARG00000004548	exon	FAM50A	-
DMR_5_40863779	5	40863779	40863965	3	187	0.503272846446652	0.360328506389229	1.39670561036	0.142944340057	hyper	ENSOARG00000010130	intron	-	-
DMR_7_78446208	7	78446208	78446511	14	304	0.184847135833459	0.448328388929207	0.412302991285	-0.263481253096	hypo	ENSOARG00000021189	intron	SLC10A1	-
DMR_14_59991272	14	59991272	59993672	43	2401	0.577367336134925	0.167266280894738	3.45178557834	0.41010105524	hyper	ENSOARG00000002418	exon,intron,promoter	-	-
DMR_13_41773242	13	41773242	41773285	3	44	0.701701362914934	0.562632264066019	1.24717583354	0.139069098849	hyper	ENSOARG00000006624	intron	ACAS2	-
DMR_17_50420111	17	50420111	50421074	21	964	0.565907703572607	0.671136011797545	0.843208669517	-0.105228308225	hypo	ENSOARG00000017707	intron	BRI3BP	-
DMR_12_45045700	12	45045700	45045968	5	269	0.578941849091603	0.696546886080083	0.831159912795	-0.117605036988	hypo	ENSOARG00000012422	intron	ESPN	-
DMR_12_45045700	12	45045700	45045968	5	269	0.578941849091603	0.696546886080083	0.831159912795	-0.117605036988	hypo	ENSOARG00000011227	intron	-	-
DMR_5_105999446	5	105999446	105999687	7	242	0.492503383612724	0.623908736924443	0.789383694225	-0.131405353312	hypo	ENSOARG00000018880	intron	MAN2A1	-
DMR_24_1112325	24	1112325	1112387	6	63	0.519644887297245	0.391169347684329	1.32843969082	0.128475539613	hyper	ENSOARG00000015636	intron	UNKL	-
DMR_24_1112325	24	1112325	1112387	6	63	0.519644887297245	0.391169347684329	1.32843969082	0.128475539613	hyper	ENSOARG00000015134	intron	CLCN7	-
DMR_5_40636124	5	40636124	40636570	16	447	0.490749406827662	0.378256679804971	1.29739785978	0.112492727023	hyper	ENSOARG00000008898	exon,intron	POLRMT	-
DMR_19_14586146	19	14586146	14586396	13	251	0.343933627870614	0.47704217999595	0.720971105477	-0.133108552125	hypo	ENSOARG00000003378	intron	VIPR1	-
DMR_5_1247016	5	1247016	1247749	15	734	0.682734556164487	0.577086755311629	1.18307091591	0.105647800853	hyper	ENSOARG00000003111	exon,intron	MAML1	-
DMR_18_24311257	18	24311257	24312242	13	986	0.398471976446548	0.269090756174707	1.48080886208	0.129381220272	hyper	ENSOARG00000014799	exon,intron	RASGRF1	-
DMR_16_61815465	16	61815465	61816025	31	561	0.484848122997807	0.265296971164361	1.82756750245	0.219551151833	hyper	ENSOARG00000013859	intron	CTNND2	-
DMR_20_25672472	20	25672472	25673194	18	723	0.340059926284037	0.510663975575351	0.665917202992	-0.170604049291	hypo	ENSOARG00000016257	exon,intron	DQA	-
DMR_X_7163141	X	7163141	7163484	18	344	0.641484740365775	0.771857631770333	0.831092048536	-0.130372891405	hypo	ENSOARG00000010254	exon	CLCN4	-
DMR_22_44492861	22	44492861	44493173	20	313	0.428453305672689	0.32150745121834	1.33263880526	0.106945854454	hyper	ENSOARG00000012241	exon,intron	ADAM12	-
DMR_5_42326834	5	42326834	42326900	4	67	0.114735674506038	0.231924595582581	0.494711111678	-0.117188921077	hypo	ENSOARG00000013615	intron	FSTL4	-
DMR_24_32883229	24	32883229	32883594	13	366	0.573725149100734	0.696922054574146	0.823227139011	-0.123196905473	hypo	ENSOARG00000011517	exon,intron	GTF2IRD1	-
DMR_5_12387096	5	12387096	12387684	24	589	0.601716424710603	0.728023719150469	0.826506621807	-0.12630729444	hypo	ENSOARG00000015380	exon,intron	DNMT1	-
DMR_18_32732993	18	32732993	32733168	8	176	0.607242909546139	0.453630031050387	1.338630311	0.153612878496	hyper	ENSOARG00000002968	intron	-	-
DMR_7_43087151	7	43087151	43087493	10	343	0.625246172968567	0.487283314032986	1.28312658152	0.137962858936	hyper	ENSOARG00000020760	intron	DAPK2	-
DMR_5_7293095	5	7293095	7293411	5	317	0.764797988387249	0.62377178943406	1.22608620868	0.141026198953	hyper	ENSOARG00000002100	exon,intron	-	-
DMR_13_69577132	13	69577132	69577315	7	184	0.567273427999244	0.678291200335737	0.836327270232	-0.111017772336	hypo	ENSOARG00000002507	exon	EMILIN3	-
DMR_20_26251804	20	26251804	26252263	12	460	0.307777525160014	0.423574162135235	0.726620159286	-0.115796636975	hypo	ENSOARG00000017444	exon,intron	EGFL8	-
DMR_20_26251804	20	26251804	26252263	12	460	0.307777525160014	0.423574162135235	0.726620159286	-0.115796636975	hypo	ENSOARG00000017380	exon,intron	-	-
DMR_15_23974429	15	23974429	23975238	35	810	0.644666793833012	0.750199676226178	0.85932694223	-0.105532882393	hypo	ENSOARG00000000632	exon,intron	HTR3A	-
DMR_7_73310856	7	73310856	73310942	4	87	0.652058636556238	0.771518013528035	0.845163204388	-0.119459376972	hypo	ENSOARG00000021147	intron	SYNE2	-
DMR_12_50394646	12	50394646	50394657	3	12	0.0214840004379105	0.171784446951335	0.125063711059	-0.150300446513	hypo	ENSOARG00000010392	intron	TMEM51	-
DMR_X_536648	X	536648	537309	21	662	0.768672352018563	0.568807707330156	1.3513747126	0.199864644688	hyper	ENSOARG00000007541	exon,intron	CSF2RA	-
DMR_17_54737849	17	54737849	54737896	4	48	0.401502873123329	0.297170922793495	1.35108398005	0.10433195033	hyper	ENSOARG00000018064	intron	SH2B3	-
DMR_7_15860855	7	15860855	15861355	11	501	0.326523718715788	0.21121570574973	1.5459253731	0.115308012966	hyper	ENSOARG00000018604	intron	GLCE	-
DMR_10_31349324	10	31349324	31350363	47	1040	0.45912961244911	0.349604175023016	1.31328412316	0.109525437426	hyper	ENSOARG00000012051	intron	MTUS2	-
DMR_11_17296245	11	17296245	17296749	17	505	0.394376042812579	0.285897264906119	1.37943272365	0.108478777906	hyper	ENSOARG00000010124	intron	MYO1D	-
DMR_13_57214497	13	57214497	57214665	15	169	0.35442623812422	0.245225343939585	1.44530835366	0.109200894185	hyper	ENSOARG00000017104	exon,intron	APCDD1L	-
DMR_19_59562591	19	59562591	59562742	4	152	0.681544507550355	0.351454344678728	1.93921207084	0.330090162872	hyper	ENSOARG00000005578	intron	MGLL	-
DMR_12_47459602	12	47459602	47460197	9	596	0.818727997707005	0.659436838262946	1.24155635567	0.159291159444	hyper	ENSOARG00000015833	exon,intron	TP73	-
DMR_JH922019.1_4056	JH922019.1	4056	4262	3	207	0.404782966040856	0.178820375573024	2.26362887755	0.225962590468	hyper	ENSOARG00000001609	exon	-	-
DMR_JH922019.1_4056	JH922019.1	4056	4262	3	207	0.404782966040856	0.178820375573024	2.26362887755	0.225962590468	hyper	ENSOARG00000001601	promoter	-	-
DMR_9_14256206	9	14256206	14256291	5	86	0.33133526707199	0.483289564028039	0.685583326713	-0.151954296956	hypo	ENSOARG00000001296	intron	ZNF696	-
DMR_9_14256206	9	14256206	14256291	5	86	0.33133526707199	0.483289564028039	0.685583326713	-0.151954296956	hypo	ENSOARG00000000914	intron	MAFA	-
DMR_25_43228517	25	43228517	43228610	13	94	0.440910207255231	0.302125677644406	1.45936025926	0.138784529611	hyper	ENSOARG00000002010	intron	ERCC6	-
DMR_21_45683714	21	45683714	45684274	14	561	0.532294570486964	0.418735726473874	1.27119454308	0.113558844013	hyper	ENSOARG00000017252	exon,intron	TPCN2	-
DMR_15_79721038	15	79721038	79721331	17	294	0.362393327102748	0.469009875057514	0.772677392045	-0.106616547955	hypo	ENSOARG00000011795	intron	-	-
DMR_14_54262503	14	54262503	54263301	20	799	0.220777574498295	0.435916312806713	0.506467796713	-0.215138738308	hypo	ENSOARG00000011881	intron	SULT2B1	-
DMR_12_77733154	12	77733154	77733267	9	114	0.65832276963457	0.759153783228423	0.867179725872	-0.100831013594	hypo	ENSOARG00000017449	exon,intron	CACNA1S	-
DMR_12_1488738	12	1488738	1488928	16	191	0.404681217464013	0.641248733512788	0.631083067014	-0.236567516049	hypo	ENSOARG00000002639	exon,intron	PIK3C2B	-
DMR_10_85719744	10	85719744	85720061	14	318	0.588933857648778	0.399144545576251	1.47549018063	0.189789312073	hyper	ENSOARG00000007391	intron	ATP11A	-
DMR_19_59612328	19	59612328	59612408	9	81	0.68456054694805	0.813491079727181	0.841509592432	-0.128930532779	hypo	ENSOARG00000005578	intron	MGLL	-
DMR_16_5360615	16	5360615	5361432	46	818	0.463971970662736	0.299082191834768	1.55131928055	0.164889778828	hyper	ENSOARG00000004192	exon,intron	-	-
DMR_10_7288067	10	7288067	7288214	11	148	0.386690347708703	0.694928599554489	0.556446155701	-0.308238251846	hypo	ENSOARG00000006632	intron	-	-
DMR_JH921663.1_79889	JH921663.1	79889	80062	6	174	0.626024967429809	0.771931892337346	0.810984717232	-0.145906924908	hypo	ENSOARG00000001215	intron	PRKAR1B	-
DMR_16_4221776	16	4221776	4221896	11	121	0.182037679588501	0.282185158277117	0.645100120431	-0.100147478689	hypo	ENSOARG00000003898	intron	SH3PXD2B	-
DMR_22_45403818	22	45403818	45404566	31	749	0.480755044904023	0.315286576278236	1.52481926309	0.165468468626	hyper	ENSOARG00000013080	exon,intron	DOCK1	-
DMR_10_20778392	10	20778392	20778609	4	218	0.378289137322384	0.54235606915028	0.697492217456	-0.164066931828	hypo	ENSOARG00000008753	intron	-	-
DMR_21_48660576	21	48660576	48660652	3	77	0.440455855916082	0.318018160330352	1.38500221327	0.122437695586	hyper	ENSOARG00000003586	intron	IGF2	-
DMR_24_40608311	24	40608311	40608501	10	191	0.678601020163669	0.490351731017307	1.38390664749	0.188249289146	hyper	ENSOARG00000004992	intron	LFNG	-
DMR_18_67185090	18	67185090	67185580	11	491	0.460614230318539	0.327973081088929	1.40442693891	0.13264114923	hyper	ENSOARG00000006675	intron	TDRD9	-
DMR_20_31562096	20	31562096	31562112	3	17	0.487557596569707	0.722638443811181	0.674690920121	-0.235080847241	hypo	ENSOARG00000004854	intron	-	-
DMR_22_44490316	22	44490316	44490620	14	305	0.356911999659874	0.488883367492502	0.730055517107	-0.131971367833	hypo	ENSOARG00000012241	intron	ADAM12	-
DMR_18_18191842	18	18191842	18191974	16	133	0.307545158051246	0.432793801716106	0.710604349766	-0.125248643665	hypo	ENSOARG00000010833	exon,intron	-	-
DMR_19_49933755	19	49933755	49933851	5	97	0.59240378156155	0.436469157286437	1.35726378754	0.155934624275	hyper	ENSOARG00000009120	exon,intron	CACNA2D2	-
DMR_16_56346615	16	56346615	56346889	19	275	0.765218114315248	0.518546520426205	1.47569809877	0.246671593889	hyper	ENSOARG00000012972	exon	MYO10	-
DMR_22_36553578	22	36553578	36554423	23	846	0.486132143181912	0.588841526851629	0.825573810633	-0.10270938367	hypo	ENSOARG00000018252	intron	SLC18A2	-
DMR_13_24416032	13	24416032	24416245	20	214	0.640944154699805	0.851807169275425	0.752452172063	-0.210863014576	hypo	ENSOARG00000002785	intron	KIAA1217	-
DMR_20_25606704	20	25606704	25607000	4	297	0.2013004998504	0.0357418029160781	5.63207458569	0.165558696934	hyper	ENSOARG00000016098	exon,intron	-	-
DMR_17_70423929	17	70423929	70424142	13	214	0.811919914751333	0.645425923500804	1.25795987609	0.166493991251	hyper	ENSOARG00000012585	intron	-	-
DMR_4_118938096	4	118938096	118938414	15	319	0.615806844446891	0.475347170166955	1.29548860937	0.14045967428	hyper	ENSOARG00000010194	intron	WDR60	-
DMR_5_19041400	5	19041400	19041428	6	29	0.264132783084029	0.375069473420093	0.704223622028	-0.110936690336	hypo	ENSOARG00000014630	promoter	MKNK2	-
DMR_X_41393394	X	41393394	41393577	8	184	0.441511605466863	0.600605623564713	0.735110675199	-0.159094018098	hypo	ENSOARG00000003557	intron	EFHC2	-
DMR_13_78823805	13	78823805	78823954	8	150	0.74584916252455	0.601443438396367	1.24009859433	0.144405724128	hyper	ENSOARG00000014239	intron	NFATC2	-
DMR_6_112885605	6	112885605	112885940	9	336	0.515483407865222	0.310839669374079	1.65835785665	0.204643738491	hyper	ENSOARG00000007999	promoter	CCDC96	-
DMR_6_112435661	6	112435661	112435966	14	306	0.583177464164965	0.469468099233646	1.24220892776	0.113709364931	hyper	ENSOARG00000010776	exon,intron	-	-
DMR_13_61614298	13	61614298	61614547	11	250	0.302521247897252	0.413612521960465	0.731412207888	-0.111091274063	hypo	ENSOARG00000005624	intron	BPIFB2	-
DMR_10_80982360	10	80982360	80982540	6	181	0.380246835789961	0.245808488572179	1.54692312702	0.134438347218	hyper	ENSOARG00000005404	intron	-	-
DMR_18_19171802	18	19171802	19172287	10	486	0.365232118026496	0.253201990470522	1.44245358162	0.112030127556	hyper	ENSOARG00000011091	promoter	-	-
DMR_22_9171170	22	9171170	9171420	9	251	1.9240904887204e-09	0.309373303714656	6.21931648794e-09	-0.309373301791	hypo	ENSOARG00000014098	exon	ATAD1	-
DMR_17_4553329	17	4553329	4553587	25	259	0.37937782098476	0.486636097450452	0.779592436674	-0.107258276466	hypo	ENSOARG00000003385	intron	FHDC1	-
DMR_19_7381011	19	7381011	7381186	17	176	0.429845983236625	0.314193660829417	1.36809247552	0.115652322407	hyper	ENSOARG00000015642	intron	CRTAP	-
DMR_10_35593779	10	35593779	35594255	13	477	0.320042230248075	0.450141426361465	0.710981508267	-0.130099196113	hypo	ENSOARG00000013453	intron	FGF9	-
DMR_10_84498318	10	84498318	84498502	11	185	0.712348815526648	0.572653416945941	1.24394405839	0.139695398581	hyper	ENSOARG00000006515	intron	COL4A2	-
DMR_10_20719527	10	20719527	20719999	9	473	0.637036585033565	0.361455087488718	1.76242251689	0.275581497545	hyper	ENSOARG00000008701	intron	RNASEH2B	-
DMR_18_57833276	18	57833276	57834112	21	837	0.486527234375191	0.590856384811348	0.823427226788	-0.104329150436	hypo	ENSOARG00000014788	promoter	SERPINA10	-
DMR_18_30039570	18	30039570	30039722	9	153	0.474733891465443	0.632234152275013	0.750883022939	-0.15750026081	hypo	ENSOARG00000001130	exon,intron	CHRNA3	-
DMR_19_48485447	19	48485447	48485490	5	44	0.351303713439035	0.234852406351367	1.49584889888	0.116451307088	hyper	ENSOARG00000005161	exon,intron	DNAH1	-
DMR_9_3281017	9	3281017	3281346	17	330	0.194508023709376	0.30224274172971	0.643549031471	-0.10773471802	hypo	ENSOARG00000011201	promoter	B3GAT2	-
DMR_8_47643585	8	47643585	47643719	12	135	0.549960417296981	0.445989477945118	1.23312419798	0.103970939352	hyper	ENSOARG00000012528	exon	MDN1	-
DMR_4_111635146	4	111635146	111635238	4	93	0.611004281880474	0.5044929722808	1.21112545754	0.1065113096	hyper	ENSOARG00000018974	intron	ZNF398	-
DMR_5_47724903	5	47724903	47725132	10	230	0.341693321646669	0.225062239143521	1.51821701831	0.116631082503	hyper	ENSOARG00000016856	intron	SIL1	-
DMR_5_2660257	5	2660257	2660472	5	216	0.506159689180625	0.62691626090092	0.807380061339	-0.12075657172	hypo	ENSOARG00000006218	intron	IBA57	-
DMR_15_30971668	15	30971668	30971678	3	11	0.597139789759524	0.479347440484127	1.24573480388	0.117792349275	hyper	ENSOARG00000017917	intron	GRIK4	-
DMR_22_19567481	22	19567481	19567605	7	125	0.417981946846476	0.286320233141957	1.45984076033	0.131661713705	hyper	ENSOARG00000012252	intron	CNNM1	-
DMR_13_52854096	13	52854096	52854445	16	350	0.354803885558946	0.244686855085639	1.45003247287	0.110117030473	hyper	ENSOARG00000007634	exon,intron	-	-
DMR_12_45360436	12	45360436	45360651	9	216	0.414351801762981	0.264015081154616	1.56942474631	0.150336720608	hyper	ENSOARG00000013885	intron	KCNAB2	-
DMR_22_43098411	22	43098411	43098426	3	16	0.434070987722507	0.647285627572059	0.670601924765	-0.21321463985	hypo	ENSOARG00000010316	intron	LHPP	-
DMR_10_86124029	10	86124029	86124394	10	366	0.762943462199511	0.655694826306213	1.16356486522	0.107248635893	hyper	ENSOARG00000008497	intron	TMEM255B	-
DMR_11_39071898	11	39071898	39072049	3	152	0.642837524184834	0.47961015624945	1.34033342666	0.163227367935	hyper	ENSOARG00000010065	exon	LASP1	-
DMR_17_44054702	17	44054702	44054926	8	225	0.157260785024919	0.279559327573233	0.562530989003	-0.122298542548	hypo	ENSOARG00000010084	intron	ANKLE2	-
DMR_25_40371396	25	40371396	40371826	15	431	0.31638202090097	0.454501074766165	0.696108410885	-0.138119053865	hypo	ENSOARG00000000438	intron	GRID1	-
DMR_5_2419371	5	2419371	2419526	3	156	0.442432708050758	0.719316616096346	0.615073665963	-0.276883908046	hypo	ENSOARG00000004646	intron	TRIM11	-
DMR_5_2419371	5	2419371	2419526	3	156	0.442432708050758	0.719316616096346	0.615073665963	-0.276883908046	hypo	ENSOARG00000005438	intron	-	-
DMR_6_114927678	6	114927678	114928263	26	586	0.472166640837037	0.580743451595568	0.813038252157	-0.108576810759	hypo	ENSOARG00000013598	intron	RGS12	-
DMR_20_49309042	20	49309042	49309358	15	317	0.473660956082106	0.275022397344599	1.72226320713	0.198638558738	hyper	ENSOARG00000000859	intron	SLC22A23	-
DMR_24_40434871	24	40434871	40434954	9	84	0.674390637591753	0.573928008900472	1.17504395522	0.100462628691	hyper	ENSOARG00000004437	intron	GNA12	-
DMR_X_22840283	X	22840283	22840869	26	587	0.278126888356216	0.380774256743496	0.730424610988	-0.102647368387	hypo	ENSOARG00000017808	intron	-	-
DMR_25_35024290	25	35024290	35024423	4	134	0.830978775516373	0.637528918083193	1.30343699234	0.193449857433	hyper	ENSOARG00000009924	intron,promoter	ANXA11	-
DMR_13_9587347	13	9587347	9587455	5	109	0.682404084641876	0.541765906321435	1.25959215351	0.14063817832	hyper	ENSOARG00000011950	intron	KIF16B	-
DMR_16_33116413	16	33116413	33117078	6	666	0.395085108218659	0.548947210680015	0.719714210278	-0.153862102461	hypo	ENSOARG00000008952	intron	PLCXD3	-
DMR_24_40362696	24	40362696	40363119	11	424	0.327355228818653	0.516672750257947	0.633583305207	-0.189317521439	hypo	ENSOARG00000004437	intron	GNA12	-
DMR_14_23396110	14	23396110	23396407	8	298	0.365106589556676	0.257790424885431	1.41629228362	0.107316164671	hyper	ENSOARG00000018150	intron	SLC6A2	-
DMR_10_75555896	10	75555896	75556046	3	151	0.710715293923233	0.840630588588126	0.845454951998	-0.129915294665	hypo	ENSOARG00000004044	intron	UBAC2	-
DMR_19_14938082	19	14938082	14938142	6	61	0.613968498970881	0.481971497336453	1.27386889549	0.131997001634	hyper	ENSOARG00000003935	exon	FAM198A	-
DMR_24_14555463	24	14555463	14555924	21	462	0.395952991402343	0.501768307340682	0.789115186451	-0.105815315938	hypo	ENSOARG00000010149	intron	-	-
DMR_7_11773584	7	11773584	11774145	17	562	0.306734125898989	0.178672716923356	1.71673734625	0.128061408976	hyper	ENSOARG00000017758	intron	RASL12	-
DMR_26_32234968	26	32234968	32235291	23	324	0.515925791417079	0.4002845878557	1.28889746713	0.115641203561	hyper	ENSOARG00000001447	intron	WHSC1L1	-
DMR_19_58026795	19	58026795	58026999	11	205	0.52778084294698	0.663095630273736	0.795934732263	-0.135314787327	hypo	ENSOARG00000001440	intron	WNT7A	-
DMR_14_17472003	14	17472003	17472540	36	538	0.671794964780949	0.540332054913928	1.24330022376	0.131462909867	hyper	ENSOARG00000017044	intron	ZNF423	-
DMR_10_83345805	10	83345805	83346690	31	886	0.580814926377641	0.479446914197836	1.211426978	0.10136801218	hyper	ENSOARG00000005785	intron	MYO16	-
DMR_5_6129514	5	6129514	6129752	15	239	0.629682353468107	0.527831240896856	1.19296150868	0.101851112571	hyper	ENSOARG00000018764	exon,intron	-	-
DMR_7_86024177	7	86024177	86024210	3	34	0.55289466897824	0.447032104604545	1.23681199467	0.105862564374	hyper	ENSOARG00000002711	intron	ADCK1	-
DMR_17_44767391	17	44767391	44767542	11	152	0.817396538427634	0.562817774144057	1.45232893483	0.254578764284	hyper	ENSOARG00000013499	exon	ULK1	-
DMR_22_16179442	22	16179442	16179793	10	352	0.379095982466458	0.518262579596147	0.731474733834	-0.13916659713	hypo	ENSOARG00000006055	intron	SORBS1	-
DMR_7_55088460	7	55088460	55088616	5	157	0.599007241521969	0.468403546387746	1.27882729783	0.130603695134	hyper	ENSOARG00000020947	intron	MYO5C	-
DMR_11_55057187	11	55057187	55057809	31	623	0.589615449712774	0.752685082534605	0.783349455694	-0.163069632822	hypo	ENSOARG00000010588	exon,intron	-	-
DMR_5_17626377	5	17626377	17626619	10	243	0.371225127782699	0.231008734958054	1.6069744196	0.140216392825	hyper	ENSOARG00000011202	intron	-	-
DMR_JH922360.1_5544	JH922360.1	5544	5707	5	164	0.626259607804919	0.759321916494201	0.824761664587	-0.133062308689	hypo	ENSOARG00000000467	exon,intron	-	-
DMR_15_75408793	15	75408793	75408826	6	34	0.707031706984439	0.597268307547203	1.18377569687	0.109763399437	hyper	ENSOARG00000005998	intron	MADD	-
DMR_14_54066851	14	54066851	54067005	13	155	0.43724949160359	0.302294874085109	1.44643369467	0.134954617518	hyper	ENSOARG00000011682	intron	CCDC114	-
DMR_19_56183774	19	56183774	56183844	7	71	0.613810921007354	0.728063762649284	0.843073028074	-0.114252841642	hypo	ENSOARG00000014851	exon,intron	EFCAB12	-
DMR_5_10830692	5	10830692	10830831	10	140	0.304236489152886	0.184482768814808	1.64913227998	0.119753720338	hyper	ENSOARG00000010967	exon,intron	HOOK2	-
DMR_5_63655693	5	63655693	63655848	4	156	0.670853059083648	0.424894257363545	1.57887061888	0.24595880172	hyper	ENSOARG00000010435	intron	MRPL22	-
DMR_15_74609379	15	74609379	74609791	13	413	0.690780455726751	0.800407801208987	0.863035635939	-0.109627345482	hypo	ENSOARG00000010769	exon	CHRM4	-
DMR_5_45943585	5	45943585	45944334	24	750	0.650481583834032	0.519165988801636	1.25293566579	0.131315595032	hyper	ENSOARG00000015313	intron	SPOCK1	-
DMR_11_34074978	11	34074978	34075357	18	380	0.520309961868532	0.626139136795146	0.83098137665	-0.105829174927	hypo	ENSOARG00000001295	exon,intron	LRRC48	-
DMR_22_49698266	22	49698266	49698359	8	94	0.611147262611147	0.714656788893512	0.855161907239	-0.103509526282	hypo	ENSOARG00000015488	exon,intron	-	-
DMR_15_74115965	15	74115965	74116518	12	554	0.347428117782659	0.246723700256061	1.40816677693	0.100704417527	hyper	ENSOARG00000002386	exon,intron	CRY2	-
DMR_5_4276932	5	4276932	4277477	18	546	0.4835632920042	0.594737558186256	0.813070042993	-0.111174266182	hypo	ENSOARG00000011142	intron	CRTC1	-
DMR_20_7826832	20	7826832	7827022	4	191	0.566587103659559	0.683604527611419	0.828822924329	-0.117017423952	hypo	ENSOARG00000010073	exon,intron	-	-
DMR_9_89869804	9	89869804	89870039	15	236	0.686115751484388	0.441673613292871	1.55344519309	0.244442138192	hyper	ENSOARG00000013577	intron	CA13	-
DMR_14_10667684	14	10667684	10667765	3	82	0.494379867253353	0.639336698727433	0.773269965947	-0.144956831474	hypo	ENSOARG00000011232	intron	KIAA0513	-
DMR_10_86055225	10	86055225	86055626	13	402	0.655124450729053	0.768183608239683	0.852822741467	-0.113059157511	hypo	ENSOARG00000008441	intron	TFDP1	-
DMR_18_6748784	18	6748784	6749010	8	227	0.220442760258575	0.348322788903988	0.63286918709	-0.127880028645	hypo	ENSOARG00000009990	intron	SYNM	-
DMR_18_59965537	18	59965537	59965692	5	156	0.459128703036437	0.262485244033917	1.74916005174	0.196643459003	hyper	ENSOARG00000016325	intron	AK7	-
DMR_17_44549609	17	44549609	44549878	10	270	0.294690364648515	0.428415944017776	0.687860404739	-0.133725579369	hypo	ENSOARG00000011614	intron	-	-
DMR_17_52178810	17	52178810	52179112	12	303	0.549716342424937	0.66229835470065	0.830013148188	-0.112582012276	hypo	ENSOARG00000007293	intron	ABCB9	-
DMR_12_79070107	12	79070107	79070142	3	36	0.0776952593303965	0.185820575523456	0.418119786313	-0.108125316193	hypo	ENSOARG00000000599	intron	GPR37L1	-
DMR_25_35248605	25	35248605	35249428	10	824	0.432760669048293	0.233646229503262	1.85220480539	0.199114439545	hyper	ENSOARG00000010046	intron	-	-
DMR_14_25096878	14	25096878	25097389	14	512	0.507574148132994	0.393992903319112	1.28828246361	0.113581244814	hyper	ENSOARG00000000616	exon,intron	GPR97	-
DMR_5_12382381	5	12382381	12383357	49	977	0.647195074854655	0.510147899379699	1.26864204605	0.137047175475	hyper	ENSOARG00000015380	exon,intron	DNMT1	-
DMR_5_9448438	5	9448438	9448462	4	25	0.701329332235048	0.839710751972936	0.835203468084	-0.138381419738	hypo	ENSOARG00000005744	exon	DDX39A	-
DMR_19_58819462	19	58819462	58819775	16	314	0.282805980527479	0.0997356272318775	2.83555624381	0.183070353296	hyper	ENSOARG00000014335	promoter	-	-
DMR_4_61900867	4	61900867	61902114	95	1248	0.265399725440767	0.101061214594394	2.6261283966	0.164338510846	hyper	ENSOARG00000005327	intron	DPY19L2	-
DMR_15_28066245	15	28066245	28066408	4	164	0.56490233831231	0.694044463237445	0.813928167768	-0.129142124925	hypo	ENSOARG00000007366	exon,intron	TMPRSS13	-
DMR_14_48345999	14	48345999	48346314	20	316	0.351196358012982	0.249876444816448	1.40548004943	0.101319913197	hyper	ENSOARG00000006280	exon,intron	DLL3	-
DMR_15_77804225	15	77804225	77804573	14	349	0.890615747863017	0.775271636137568	1.14877896514	0.115344111725	hyper	ENSOARG00000009123	intron	P2RX3	-
DMR_11_18136114	11	18136114	18136210	9	97	0.429792002913057	0.68837015575065	0.624361761361	-0.258578152838	hypo	ENSOARG00000013970	exon,intron	RAB11FIP4	-
DMR_11_33778854	11	33778854	33779025	6	172	0.858259316173815	0.730549328284123	1.17481364084	0.12770998789	hyper	ENSOARG00000018480	intron	FAM83G	-
DMR_11_33778854	11	33778854	33779025	6	172	0.858259316173815	0.730549328284123	1.17481364084	0.12770998789	hyper	ENSOARG00000018414	intron	SLC5A10	-
DMR_24_33095537	24	33095537	33095977	9	441	0.403082233162151	0.689811263725511	0.584336983692	-0.286729030563	hypo	ENSOARG00000011842	exon,intron	LAT2	-
DMR_17_70851309	17	70851309	70851429	6	121	0.629627730585549	0.477930264902821	1.31740502082	0.151697465683	hyper	ENSOARG00000013508	intron	-	-
DMR_18_3925578	18	3925578	3925684	8	107	0.570112833496459	0.460361573409873	1.23840230468	0.109751260087	hyper	ENSOARG00000009346	intron	GABRG3	-
DMR_15_55308762	15	55308762	55308908	5	147	0.866336756539663	0.353963712847219	2.44752985997	0.512373043692	hyper	ENSOARG00000014095	intron	ANO3	-
DMR_22_42481009	22	42481009	42481555	14	547	0.331051138144598	0.489902942951264	0.675748416922	-0.158851804807	hypo	ENSOARG00000009670	intron	CPXM2	-
DMR_11_56099686	11	56099686	56100656	33	971	0.524177885079558	0.357698487386285	1.46541823229	0.166479397693	hyper	ENSOARG00000012883	exon,intron,promoter	DNAI2	-
DMR_15_62957005	15	62957005	62957466	19	462	0.20764415963956	0.335140463385289	0.619573529087	-0.127496303746	hypo	ENSOARG00000018454	intron	ABTB2	-
DMR_10_85974379	10	85974379	85974696	10	318	0.44773536092011	0.568858651350489	0.787076648755	-0.12112329043	hypo	ENSOARG00000008284	intron	ADPRHL1	-
DMR_8_87366612	8	87366612	87367244	63	633	0.537670892970325	0.422208831421701	1.27347145051	0.115462061549	hyper	ENSOARG00000004847	intron	PDE10A	-
DMR_20_16801203	20	16801203	16801358	6	156	0.398983037774801	0.198601394450229	2.00896392938	0.200381643325	hyper	ENSOARG00000005665	intron	PTK7	-
DMR_18_65723931	18	65723931	65724171	19	241	0.294520496904304	0.396896501362448	0.742058687575	-0.102376004458	hypo	ENSOARG00000003998	intron	WDR20	-
DMR_11_21828075	11	21828075	21828360	11	286	0.398322926637323	0.240504607616875	1.65619665496	0.15781831902	hyper	ENSOARG00000011703	intron	VPS53	-
DMR_13_60546296	13	60546296	60546980	13	685	0.640432795545769	0.489328313886875	1.30879979223	0.151104481659	hyper	ENSOARG00000001262	intron	BCL2L1	-
DMR_13_52848599	13	52848599	52849531	42	933	0.44430472689586	0.332417607927743	1.33658601801	0.111887118968	hyper	ENSOARG00000007634	exon,intron	-	-
DMR_5_104174392	5	104174392	104174633	8	242	0.312782829426586	0.207091835955371	1.51035808816	0.105690993471	hyper	ENSOARG00000018777	intron	FBXL17	-
DMR_22_16953085	22	16953085	16953626	45	542	0.264770267250547	0.411704078541172	0.643108196034	-0.146933811291	hypo	ENSOARG00000021768	exon,promoter	U6	-
DMR_22_16953085	22	16953085	16953626	45	542	0.264770267250547	0.411704078541172	0.643108196034	-0.146933811291	hypo	ENSOARG00000007861	exon,intron	TLL2	-
DMR_X_29571192	X	29571192	29571358	15	167	0.315061788295627	0.433085817047053	0.727481196322	-0.118024028751	hypo	ENSOARG00000018359	exon,intron	-	-
DMR_X_73074670	X	73074670	73074995	23	326	0.288444348271166	0.165697789685549	1.74078573298	0.122746558586	hyper	ENSOARG00000002246	promoter	ZNF711	-
DMR_6_96185980	6	96185980	96186072	9	93	0.332069129224239	0.444027488990237	0.747857142762	-0.111958359766	hypo	ENSOARG00000000269	intron	RASGEF1B	-
DMR_17_61949080	17	61949080	61949818	23	739	0.390735290333402	0.505046779744245	0.77366158147	-0.114311489411	hypo	ENSOARG00000010650	exon,intron	-	-
DMR_5_13325422	5	13325422	13326372	30	951	0.496354000835568	0.382581255131446	1.29738191346	0.113772745704	hyper	ENSOARG00000017948	exon,intron	DOCK6	-
DMR_14_56506172	14	56506172	56506435	30	264	0.778789790513234	0.597727761132505	1.30291721609	0.181062029381	hyper	ENSOARG00000014863	exon	-	-
DMR_14_48089002	14	48089002	48089189	7	188	0.51486858632882	0.393541761883178	1.30829466196	0.121326824446	hyper	ENSOARG00000005992	intron	NCCRP1	-
DMR_14_52938448	14	52938448	52939275	22	828	0.265299372028279	0.122487948623166	2.16592223978	0.142811423405	hyper	ENSOARG00000010784	exon,intron	SLC1A5	-
DMR_14_54580692	14	54580692	54580732	3	41	0.697168744549418	0.544173648142655	1.28115124084	0.152995096407	hyper	ENSOARG00000012463	exon,intron	GYS1	-
DMR_19_32260558	19	32260558	32260729	12	172	0.318854220497062	0.213292958352639	1.49491208224	0.105561262144	hyper	ENSOARG00000009914	intron	FRMD4B	-
DMR_7_99155510	7	99155510	99155976	23	467	0.23603033590183	0.339072418695578	0.696105972906	-0.103042082794	hypo	ENSOARG00000003519	intron	TTC7B	-
DMR_11_18799426	11	18799426	18799813	13	388	0.445638864832373	0.329148435560182	1.35391457679	0.116490429272	hyper	ENSOARG00000015860	intron	KSR1	-
DMR_11_38690247	11	38690247	38690999	17	753	0.555475080709336	0.370913898583828	1.49758497277	0.184561182126	hyper	ENSOARG00000009185	intron	ARHGAP23	-
DMR_22_50080810	22	50080810	50080959	12	150	0.7081875840927	0.496266517713915	1.42703075629	0.211921066379	hyper	ENSOARG00000016663	intron	INPP5A	-
DMR_22_50080810	22	50080810	50080959	12	150	0.7081875840927	0.496266517713915	1.42703075629	0.211921066379	hyper	ENSOARG00000016417	intron	-	-
DMR_25_34847643	25	34847643	34848118	16	476	0.419760464532493	0.311427226517624	1.34786052339	0.108333238015	hyper	ENSOARG00000009853	intron	PPIF	-
DMR_14_55469936	14	55469936	55470843	27	908	0.40862706408085	0.304987992558509	1.33981361251	0.103639071522	hyper	ENSOARG00000013801	intron	MYH14	-
DMR_14_55469936	14	55469936	55470843	27	908	0.40862706408085	0.304987992558509	1.33981361251	0.103639071522	hyper	ENSOARG00000013693	intron	-	-
DMR_23_56909445	23	56909445	56909887	14	443	0.305261312028729	0.191226769572249	1.5963314797	0.114034542456	hyper	ENSOARG00000005150	intron	ONECUT2	-
DMR_7_10418984	7	10418984	10419157	7	174	0.134306787940336	0.23491579318194	0.571723110316	-0.100609005242	hypo	ENSOARG00000017434	intron	CMYA5	-
DMR_X_119452627	X	119452627	119452891	11	265	0.25260661823463	0.35893919046984	0.703758811915	-0.106332572235	hypo	ENSOARG00000018126	exon	IRS4	-
DMR_12_49585401	12	49585401	49585527	13	127	0.705739835093201	0.599870091089108	1.17648778557	0.105869744004	hyper	ENSOARG00000007735	exon	KLHL17	-
DMR_16_71514195	16	71514195	71514531	6	337	0.775319277026866	0.511200735146355	1.51666307132	0.264118541881	hyper	ENSOARG00000016197	promoter	-	-
DMR_20_8365610	20	8365610	8365764	11	155	0.542122244823567	0.384405594110054	1.41028708513	0.157716650714	hyper	ENSOARG00000010502	intron	MGLUR4	-
DMR_24_37129336	24	37129336	37129955	17	620	0.497763471613131	0.604913668507011	0.822866960242	-0.107150196894	hypo	ENSOARG00000000110	exon,intron	SMURF1	-
DMR_8_74605643	8	74605643	74606032	22	390	0.242548527226637	0.364671577696898	0.665114974845	-0.12212305047	hypo	ENSOARG00000003065	intron	MTHFD1L	-
DMR_4_102206760	4	102206760	102206972	10	213	0.700364759097455	0.565569124639303	1.23833626799	0.134795634458	hyper	ENSOARG00000010469	intron	ATP6V0A4	-
DMR_11_28211991	11	28211991	28212152	8	162	0.408958118601351	0.519132397897815	0.787772291341	-0.110174279296	hypo	ENSOARG00000024455	promoter	-	-
DMR_11_28211991	11	28211991	28212152	8	162	0.408958118601351	0.519132397897815	0.787772291341	-0.110174279296	hypo	ENSOARG00000002682	intron	NTN1	-
DMR_13_76505641	13	76505641	76506324	18	684	0.340322386368213	0.456788805693671	0.74503223837	-0.116466419325	hypo	ENSOARG00000010543	intron	PREX1	-
DMR_15_43414888	15	43414888	43415762	13	875	0.576730405262881	0.390013299992271	1.47874548195	0.186717105271	hyper	ENSOARG00000014317	intron	ST5	-
DMR_11_47226024	11	47226024	47226540	14	517	0.75050877406875	0.636212944963741	1.17965027277	0.114295829105	hyper	ENSOARG00000012958	exon,intron	-	-
DMR_14_16040094	14	16040094	16040578	19	485	0.661746276597602	0.540070870603366	1.22529525775	0.121675405994	hyper	ENSOARG00000016624	intron	-	-
DMR_17_50585364	17	50585364	50585386	3	23	0.715822314197535	0.604674512295507	1.18381426642	0.111147801902	hyper	ENSOARG00000017707	intron	BRI3BP	-
DMR_17_50585364	17	50585364	50585386	3	23	0.715822314197535	0.604674512295507	1.18381426642	0.111147801902	hyper	ENSOARG00000018396	intron	SCARB1	-
DMR_6_115644195	6	115644195	115644369	11	175	0.544111570519473	0.689369315045354	0.789288932136	-0.145257744526	hypo	ENSOARG00000015218	intron	-	-
DMR_6_115644195	6	115644195	115644369	11	175	0.544111570519473	0.689369315045354	0.789288932136	-0.145257744526	hypo	ENSOARG00000015189	intron	-	-
DMR_7_33497651	7	33497651	33497949	17	299	0.411084051018089	0.531890095481199	0.772874047685	-0.120806044463	hypo	ENSOARG00000020312	promoter	CHAC1	-
DMR_12_54773812	12	54773812	54774068	11	257	0.3605108848359	0.466309747946586	0.77311462268	-0.105798863111	hypo	ENSOARG00000014202	intron	TNR	-
DMR_17_52816565	17	52816565	52816922	13	358	0.512912189682461	0.67502480400197	0.759841988978	-0.16211261432	hypo	ENSOARG00000012001	exon,intron	MLXIP	-
DMR_11_22457081	11	22457081	22458052	18	972	0.319839868475534	0.42081202930091	0.760054005602	-0.100972160825	hypo	ENSOARG00000014081	exon,intron	SERPINF2	-
DMR_14_59451469	14	59451469	59452845	27	1377	0.389862771007341	0.521446125138984	0.747656856983	-0.131583354132	hypo	ENSOARG00000001564	exon,intron	BRSK1	-
DMR_8_69871224	8	69871224	69871916	19	693	0.416887479345136	0.290440699140358	1.43536178152	0.126446780205	hyper	ENSOARG00000001960	intron	EPM2A	-
DMR_11_54636981	11	54636981	54637106	6	126	0.707730978232285	0.520462002058371	1.35981296508	0.187268976174	hyper	ENSOARG00000008321	intron	-	-
DMR_21_1849491	21	1849491	1850031	17	541	0.734872693041151	0.556706536629089	1.32003604177	0.178166156412	hyper	ENSOARG00000003103	intron	FAT3	-
DMR_8_88171245	8	88171245	88171666	20	422	0.181225798174538	0.288997746106097	0.627083777006	-0.107771947932	hypo	ENSOARG00000004895	intron	RPS6KA2	-
DMR_12_48834466	12	48834466	48834685	10	220	0.525599959140961	0.374489455137771	1.40351070485	0.151110504003	hyper	ENSOARG00000001239	intron	-	-
DMR_16_71089095	16	71089095	71089187	11	93	0.688734022389836	0.800737731311006	0.860124352155	-0.112003708921	hypo	ENSOARG00000016124	intron	NKD2	-
DMR_14_9708667	14	9708667	9708800	19	134	0.384705179295736	0.501395879973874	0.7672683296	-0.116690700678	hypo	ENSOARG00000009712	intron	-	-
DMR_11_23471192	11	23471192	23471755	36	564	0.466889244583698	0.350360568091775	1.33259643666	0.116528676492	hyper	ENSOARG00000016618	exon,intron	RAP1GAP2	-
DMR_23_32754263	23	32754263	32754435	8	173	0.360771315669688	0.461871726534427	0.781107166651	-0.101100410865	hypo	ENSOARG00000007396	intron	OSBPL1A	-
DMR_15_54661384	15	54661384	54661528	10	145	0.204908638590852	0.339710037610306	0.603186882649	-0.134801399019	hypo	ENSOARG00000013610	promoter	MYO7A	-
DMR_11_54553776	11	54553776	54553946	8	171	0.328779166398108	0.212312797187335	1.54856028819	0.116466369211	hyper	ENSOARG00000007895	intron	FOXJ1	-
DMR_6_115681411	6	115681411	115681469	3	59	0.771744655715324	0.624443879415719	1.23589113635	0.1473007763	hyper	ENSOARG00000015218	intron	-	-
DMR_10_76516314	10	76516314	76516501	10	188	0.605093718732743	0.733977812466993	0.824403283662	-0.128884093734	hypo	ENSOARG00000004442	intron	PCCA	-
DMR_20_28231163	20	28231163	28232062	25	900	0.315026481752825	0.116160201980308	2.71200012037	0.198866279773	hyper	ENSOARG00000017032	intron	-	-
DMR_20_28231163	20	28231163	28232062	25	900	0.315026481752825	0.116160201980308	2.71200012037	0.198866279773	hyper	ENSOARG00000017095	intron	-	-
DMR_20_28231163	20	28231163	28232062	25	900	0.315026481752825	0.116160201980308	2.71200012037	0.198866279773	hyper	ENSOARG00000017056	intron	-	-
DMR_14_59985672	14	59985672	59987007	29	1336	0.132742408100645	0.252761427802275	0.525168769835	-0.120019019702	hypo	ENSOARG00000002418	exon,intron	-	-
DMR_5_15406320	5	15406320	15406520	10	201	0.496904637132709	0.334081614739669	1.48737498626	0.162823022393	hyper	ENSOARG00000005162	exon,intron	TRIP10	-
DMR_17_60285844	17	60285844	60286533	20	690	0.527332365165572	0.630868384089569	0.835883329177	-0.103536018924	hypo	ENSOARG00000006827	exon,intron	RBM19	-
DMR_12_45289277	12	45289277	45289597	19	321	0.585912146705096	0.465438839008477	1.25883810632	0.120473307697	hyper	ENSOARG00000013425	exon,intron	CHD5	-
DMR_5_18321145	5	18321145	18321948	24	804	0.536946407096606	0.669999454401907	0.801413200517	-0.133053047305	hypo	ENSOARG00000013277	exon,intron	TLE2	-
DMR_5_18321145	5	18321145	18321948	24	804	0.536946407096606	0.669999454401907	0.801413200517	-0.133053047305	hypo	ENSOARG00000013123	intron	-	-
DMR_14_56345105	14	56345105	56345549	22	445	0.57053900859223	0.438629877951312	1.30072992578	0.131909130641	hyper	ENSOARG00000014696	exon,intron	IGLON5	-
DMR_18_67225060	18	67225060	67225415	17	356	0.438083195210083	0.609144227568245	0.719178111494	-0.171061032358	hypo	ENSOARG00000006675	exon,intron	TDRD9	-
DMR_7_82068709	7	82068709	82068983	8	275	0.873350547583783	0.765546163241613	1.14082022681	0.107804384342	hyper	ENSOARG00000000680	exon	ELMSAN1	-
DMR_24_40759443	24	40759443	40759483	11	41	0.757057311857893	0.643747181881342	1.17601650643	0.113310129977	hyper	ENSOARG00000005137	intron	EIF3B	-
DMR_14_7859979	14	7859979	7860132	9	154	0.736694188176477	0.628325356500809	1.17247247872	0.108368831676	hyper	ENSOARG00000008988	intron	PLCG2	-
DMR_6_114450562	6	114450562	114451036	19	475	0.500210100137297	0.63589533434249	0.786623321674	-0.135685234205	hypo	ENSOARG00000011847	intron	-	-
DMR_6_114450562	6	114450562	114451036	19	475	0.500210100137297	0.63589533434249	0.786623321674	-0.135685234205	hypo	ENSOARG00000013314	intron	-	-
DMR_11_55565762	11	55565762	55565776	3	15	0.708776156220913	0.838725431395794	0.845063389865	-0.129949275175	hypo	ENSOARG00000012035	exon	GRIN2C	-
DMR_X_795401	X	795401	795660	9	260	0.519893363404047	0.330455561912964	1.57326256031	0.189437801491	hyper	ENSOARG00000007896	intron	-	-
DMR_13_56528190	13	56528190	56528558	34	369	0.397841927353733	0.258549739273005	1.53874426048	0.139292188081	hyper	ENSOARG00000016025	exon,promoter	ZNF831	-
DMR_5_12648592	5	12648592	12648706	4	115	0.613331625877322	0.494787002172312	1.23958718233	0.118544623705	hyper	ENSOARG00000016237	intron	PDE4A	-
DMR_11_47559249	11	47559249	47559558	8	310	0.503257077742831	0.350020935161708	1.43779136385	0.153236142581	hyper	ENSOARG00000014015	promoter	CD79B	-
DMR_5_12847370	5	12847370	12847457	3	88	0.544441640301379	0.721295827306405	0.754810467065	-0.176854187005	hypo	ENSOARG00000016982	intron	ILF3	-
DMR_8_70670352	8	70670352	70670659	27	308	0.579317719626671	0.474405080622023	1.22114569023	0.104912639005	hyper	ENSOARG00000002141	exon	GRM1	-
DMR_14_59833766	14	59833766	59834405	16	640	0.319849975453745	0.460851835476184	0.694040797566	-0.141001860022	hypo	ENSOARG00000002217	intron	-	-
DMR_17_44784692	17	44784692	44784905	5	214	0.351999940635563	0.202987302503569	1.73409832189	0.149012638132	hyper	ENSOARG00000013499	exon,intron	ULK1	-
DMR_23_796958	23	796958	797355	16	398	0.503195556509461	0.613852203970737	0.81973405529	-0.110656647461	hypo	ENSOARG00000004215	intron	NFATC1	-
DMR_10_71670381	10	71670381	71670676	18	296	0.277820744422931	0.499469558114046	0.556231585909	-0.221648813691	hypo	ENSOARG00000001543	intron	-	-
DMR_15_40088885	15	40088885	40089306	13	422	0.3489769277062	0.471526893307551	0.740099732718	-0.122549965601	hypo	ENSOARG00000008705	intron	MICAL2	-
DMR_12_43797132	12	43797132	43797250	12	119	0.316194117827802	0.509544688379441	0.620542466714	-0.193350570552	hypo	ENSOARG00000010701	intron	CAMTA1	-
DMR_6_112313434	6	112313434	112313457	3	24	0.588331256941026	0.691374656001718	0.85095866884	-0.103043399061	hypo	ENSOARG00000010586	intron	-	-
DMR_17_60388429	17	60388429	60388495	4	67	0.605843940924616	0.830398324564979	0.729582325737	-0.22455438364	hypo	ENSOARG00000006827	intron	RBM19	-
DMR_18_4362583	18	4362583	4362708	4	126	0.542367703283796	0.671192694236309	0.808065564392	-0.128824990953	hypo	ENSOARG00000009413	intron	CHSY1	-
DMR_7_64190919	7	64190919	64191392	12	474	0.500589262103741	0.381099801416859	1.31353850158	0.119489460687	hyper	ENSOARG00000021076	intron	SAMD4A	-
DMR_12_45262013	12	45262013	45262740	16	728	0.478060140667914	0.369527568905926	1.29370629121	0.108532571762	hyper	ENSOARG00000013425	intron	CHD5	-
DMR_11_54782018	11	54782018	54782372	11	355	0.42549055444352	0.613549703935395	0.69348995153	-0.188059149492	hypo	ENSOARG00000009325	exon,intron	UNC13D	-
DMR_9_21610260	9	21610260	21610407	8	148	0.516279927802953	0.310102041553204	1.66487110248	0.20617788625	hyper	ENSOARG00000006372	intron	LRRC6	-
DMR_13_74098958	13	74098958	74099160	12	203	0.512021462428622	0.659494983310851	0.776384165742	-0.147473520882	hypo	ENSOARG00000006347	promoter	DNTTIP1	-
DMR_13_74098958	13	74098958	74099160	12	203	0.512021462428622	0.659494983310851	0.776384165742	-0.147473520882	hypo	ENSOARG00000006310	promoter	WFDC3	-
DMR_5_5940042	5	5940042	5940401	22	360	0.547438104019493	0.361133362638294	1.5158890334	0.186304741381	hyper	ENSOARG00000018503	exon,intron	SIN3B	-
DMR_24_32554250	24	32554250	32554532	3	283	0.639529730931416	0.525876908187197	1.21612058064	0.113652822744	hyper	ENSOARG00000010816	intron	-	-
DMR_16_71671139	16	71671139	71671239	6	101	0.869330746025077	0.652720493210085	1.33185759459	0.216610252815	hyper	ENSOARG00000016443	intron	SLC6A19	-
DMR_19_16718149	19	16718149	16718253	5	105	0.660008162237721	0.420575614077948	1.56929726818	0.23943254816	hyper	ENSOARG00000005415	exon	PRRT3	-
DMR_4_5480309	4	5480309	5480776	27	468	0.46189060975717	0.355174965222795	1.30045936506	0.106715644534	hyper	ENSOARG00000014822	intron	IKZF1	-
DMR_11_50209954	11	50209954	50210357	15	404	0.654673152122965	0.54846688190728	1.19364208436	0.106206270216	hyper	ENSOARG00000018093	promoter	PPP1R27	-
DMR_18_63717523	18	63717523	63717801	11	279	0.407743444045023	0.57201496433144	0.71281954052	-0.164271520286	hypo	ENSOARG00000022488	promoter	-	-
DMR_18_63717523	18	63717523	63717801	11	279	0.407743444045023	0.57201496433144	0.71281954052	-0.164271520286	hypo	ENSOARG00000001442	intron	EVL	-
DMR_5_14350519	5	14350519	14350846	6	328	0.472393795182271	0.591422811266976	0.798741249378	-0.119029016085	hypo	ENSOARG00000002988	intron	MAP2K7	-
DMR_15_72603613	15	72603613	72603865	7	253	0.189858421933882	0.339709388855288	0.558884823801	-0.149850966921	hypo	ENSOARG00000001726	intron	ALX4	-
DMR_4_112262609	4	112262609	112262803	8	195	0.480556758560889	0.59555007634227	0.806912428779	-0.114993317781	hypo	ENSOARG00000001140	exon	-	-
DMR_7_62256910	7	62256910	62257192	4	283	0.579362720856632	0.470973535035529	1.23013859115	0.108389185821	hyper	ENSOARG00000021051	exon,intron	DUOX1	-
DMR_12_24894881	12	24894881	24895201	17	321	0.319269375284987	0.20580345149941	1.55133149108	0.113465923786	hyper	ENSOARG00000014309	intron	SUSD4	-
DMR_19_59831584	19	59831584	59831671	11	88	0.941319547143547	0.678386443565348	1.38758602279	0.262933103578	hyper	ENSOARG00000006991	intron	-	-
DMR_23_61896628	23	61896628	61897089	15	462	0.318862182075113	0.496129009480848	0.64270013642	-0.177266827406	hypo	ENSOARG00000006350	exon	-	-
DMR_23_61896628	23	61896628	61897089	15	462	0.318862182075113	0.496129009480848	0.64270013642	-0.177266827406	hypo	ENSOARG00000006303	intron	VPS4B	-
DMR_10_75224206	10	75224206	75224255	5	50	0.48878757926482	0.606892649295671	0.805393803718	-0.118105070031	hypo	ENSOARG00000003624	intron	DOCK9	-
DMR_16_68477796	16	68477796	68478617	34	822	0.249463684940696	0.138098283825707	1.80642132567	0.111365401115	hyper	ENSOARG00000015559	intron	-	-
DMR_6_115174522	6	115174522	115175468	27	947	0.648868660883917	0.492054791186337	1.31869188657	0.156813869698	hyper	ENSOARG00000014418	intron	GRK4	-
DMR_20_49291481	20	49291481	49291988	13	508	0.487926902904398	0.3606488598541	1.3529140314	0.12727804305	hyper	ENSOARG00000000859	intron	SLC22A23	-
DMR_JH923090.1_9457	JH923090.1	9457	9578	4	122	0.259955332425672	0.409648645635316	0.634581208056	-0.14969331321	hypo	ENSOARG00000003348	intron	-	-
DMR_11_42866771	11	42866771	42867181	15	411	0.435856365676251	0.576068374121298	0.756605266417	-0.140212008445	hypo	ENSOARG00000005637	exon,intron	ETV4	-
DMR_11_61676723	11	61676723	61677080	11	358	0.494938349035897	0.676536076236522	0.731577171448	-0.181597727201	hypo	ENSOARG00000015686	intron	PRKCA	-
DMR_12_78440608	12	78440608	78440653	7	46	0.375391376153836	0.575700510290624	0.652060176157	-0.200309134137	hypo	ENSOARG00000018573	intron	LGR6	-
DMR_11_42298661	11	42298661	42299000	18	340	0.521435816243074	0.361805293994033	1.44120560119	0.159630522249	hyper	ENSOARG00000003583	promoter	WNK4	-
DMR_20_30688897	20	30688897	30689383	12	487	0.33627769495548	0.442340336764671	0.760223897769	-0.106062641809	hypo	ENSOARG00000000749	exon	-	-
DMR_26_23651398	26	23651398	23651751	18	354	0.410253321169507	0.270524901018144	1.51650853443	0.139728420151	hyper	ENSOARG00000010010	exon	MFHAS1	-
DMR_12_68732523	12	68732523	68732882	11	360	0.64798159510086	0.791375739807309	0.818803966948	-0.143394144706	hypo	ENSOARG00000009633	intron	ANGEL2	-
DMR_12_68732523	12	68732523	68732882	11	360	0.64798159510086	0.791375739807309	0.818803966948	-0.143394144706	hypo	ENSOARG00000009827	intron	VASH2	-
DMR_14_46529198	14	46529198	46529468	8	271	0.233407498372684	0.333528740190767	0.69981225078	-0.100121241818	hypo	ENSOARG00000005391	intron	ZNF527	-
DMR_11_21456524	11	21456524	21458389	45	1866	0.409260270900883	0.548271438787172	0.74645557282	-0.139011167886	hypo	ENSOARG00000011086	intron	ABR	-
DMR_20_48249055	20	48249055	48249605	38	551	0.541017067453378	0.648609705589523	0.834118057117	-0.107592638136	hypo	ENSOARG00000018718	intron	FARS2	-
DMR_24_33001056	24	33001056	33001242	9	187	0.536329510268053	0.395904189853878	1.35469521165	0.140425320414	hyper	ENSOARG00000011702	intron	CLIP2	-
DMR_9_14310307	9	14310307	14310400	6	94	0.442458135468681	0.633325011317669	0.698627288615	-0.190866875849	hypo	ENSOARG00000001309	exon	LY6H	-
DMR_4_4760530	4	4760530	4760620	6	91	0.501211238495232	0.654295588676349	0.766031816765	-0.153084350181	hypo	ENSOARG00000013596	intron	COBL	-
DMR_20_21051215	20	21051215	21051562	12	348	0.400559543081125	0.522156194816221	0.767125904198	-0.121596651735	hypo	ENSOARG00000012061	intron	PTCHD4	-
DMR_4_5512909	4	5512909	5513263	4	355	0.418303241594432	0.56356671155151	0.74224263609	-0.145263469957	hypo	ENSOARG00000014822	intron	IKZF1	-
DMR_12_43828999	12	43828999	43829073	5	75	0.55895573476959	0.435500329781331	1.28347947532	0.123455404988	hyper	ENSOARG00000010701	intron	CAMTA1	-
DMR_13_54543660	13	54543660	54544207	10	548	0.428975268228936	0.315125145355146	1.36128542756	0.113850122874	hyper	ENSOARG00000015131	intron	CDH4	-
DMR_19_51853317	19	51853317	51853638	10	322	0.585004828098867	0.768733122607854	0.760998597425	-0.183728294509	hypo	ENSOARG00000002897	exon,intron	DHX30	-
DMR_18_29246325	18	29246325	29246540	10	216	0.514724258559912	0.394988982896377	1.30313573504	0.119735275664	hyper	ENSOARG00000000224	intron	OTUD7A	-
DMR_4_51848543	4	51848543	51848720	9	178	0.235763413082491	0.348473640079581	0.676560250091	-0.112710226997	hypo	ENSOARG00000001379	promoter	CAV2	-
DMR_11_41771331	11	41771331	41771581	10	251	0.607806689699501	0.489839224966964	1.24082894697	0.117967464733	hyper	ENSOARG00000018790	exon,intron	KCNH4	-
DMR_5_5658856	5	5658856	5659190	11	335	0.49610949204099	0.381734049054521	1.29962075238	0.114375442986	hyper	ENSOARG00000017962	exon,intron	MYO9B	-
DMR_12_47577310	12	47577310	47577813	15	504	0.30986428957429	0.438049675711594	0.707372489366	-0.128185386137	hypo	ENSOARG00000016706	intron	MEGF6	-
DMR_AMGL01123729.1_3032	AMGL01123729.1	3032	3145	4	114	0.462223471547811	0.719337855912207	0.642567977966	-0.257114384364	hypo	ENSOARG00000002829	exon	-	-
DMR_24_25960433	24	25960433	25960752	12	320	0.504111763463146	0.625246815634756	0.806260425255	-0.121135052172	hypo	ENSOARG00000002299	exon,promoter	SH2B1	-
DMR_23_48636864	23	48636864	48637023	7	160	0.42478041949722	0.555135212872316	0.765183705965	-0.130354793375	hypo	ENSOARG00000003754	intron	CTIF	-
DMR_24_1085923	24	1085923	1086591	25	669	0.520520583527398	0.650897025972916	0.799697283529	-0.130376442446	hypo	ENSOARG00000015636	exon,intron	UNKL	-
DMR_24_1085923	24	1085923	1086591	25	669	0.520520583527398	0.650897025972916	0.799697283529	-0.130376442446	hypo	ENSOARG00000015134	intron	CLCN7	-
DMR_5_17597983	5	17597983	17598198	9	216	0.359396598731918	0.459596917462671	0.781982178462	-0.100200318731	hypo	ENSOARG00000011109	exon,intron	EEF2	-
DMR_6_114543310	6	114543310	114543802	16	493	0.479328800307584	0.622861566055411	0.769559122653	-0.143532765748	hypo	ENSOARG00000011847	intron	-	-
DMR_6_114543310	6	114543310	114543802	16	493	0.479328800307584	0.622861566055411	0.769559122653	-0.143532765748	hypo	ENSOARG00000013314	intron	-	-
DMR_14_53562607	14	53562607	53562659	6	53	0.828226482426384	0.619409066019786	1.33712360355	0.208817416407	hyper	ENSOARG00000011296	exon	ZNF541	-
DMR_20_7876561	20	7876561	7876652	9	92	0.88821074429879	0.783253496914644	1.13400163267	0.104957247384	hyper	ENSOARG00000010180	intron	ITPR3	-
DMR_21_19513645	21	19513645	19513794	9	150	0.149604897110479	0.26573675860875	0.562981568277	-0.116131861498	hypo	ENSOARG00000007473	intron	LUZP2	-
DMR_25_4572773	25	4572773	4573093	15	321	0.640179362668841	0.488058882790546	1.3116846865	0.152120479878	hyper	ENSOARG00000003291	intron	DISC1	-
DMR_15_16066073	15	16066073	16066584	40	512	0.19041301048311	0.0802832880889501	2.37176397499	0.110129722394	hyper	ENSOARG00000010375	intron	GUCY1A2	-
DMR_18_28158470	18	28158470	28158658	4	189	0.552932651546843	0.397263308411745	1.39185431888	0.155669343135	hyper	ENSOARG00000016657	intron	PCSK6	-
DMR_24_13989896	24	13989896	13990310	7	415	0.51587745575114	0.4065791022904	1.26882432679	0.109298353461	hyper	ENSOARG00000008449	intron	C16orf45	-
DMR_12_49857114	12	49857114	49857482	14	369	0.545899746093365	0.434760415144266	1.25563351004	0.111139330949	hyper	ENSOARG00000008656	intron	FBLIM1	-
DMR_19_53269852	19	53269852	53270118	12	267	0.449873426430004	0.65031865146037	0.691773833366	-0.20044522503	hypo	ENSOARG00000009139	exon	FYCO1	-
DMR_21_31312188	21	31312188	31312412	7	225	0.674401558726244	0.528564754376974	1.27591095158	0.145836804349	hyper	ENSOARG00000013176	intron	FLI1	-
DMR_22_33748547	22	33748547	33748860	9	314	0.518560883868519	0.398775560121412	1.3003828111	0.119785323747	hyper	ENSOARG00000014762	intron	AFAP1L2	-
DMR_23_58175110	23	58175110	58175703	31	594	0.500047069912388	0.607354263806927	0.823320259214	-0.107307193895	hypo	ENSOARG00000005569	intron	ZNF532	-
DMR_18_26036447	18	26036447	26036621	8	175	0.436796303306224	0.309658795127296	1.41057289565	0.127137508179	hyper	ENSOARG00000015742	intron	IL16	-
DMR_19_51850321	19	51850321	51850874	18	554	0.519166062739326	0.62154109456307	0.835288394091	-0.102375031824	hypo	ENSOARG00000002897	intron	DHX30	-
DMR_4_4786329	4	4786329	4786562	11	234	0.416692090977116	0.607167477251831	0.686288555611	-0.190475386275	hypo	ENSOARG00000013596	intron	COBL	-
DMR_15_44145852	15	44145852	44146118	8	267	0.474083062139881	0.577184766526678	0.821371404157	-0.103101704387	hypo	ENSOARG00000017164	exon	-	-
DMR_11_38670987	11	38670987	38671933	24	947	0.527904398833532	0.631176821703097	0.836381154506	-0.10327242287	hypo	ENSOARG00000009185	exon,intron	ARHGAP23	-
DMR_13_53936011	13	53936011	53936114	3	104	0.578533141845166	0.699214633568918	0.827404224783	-0.120681491724	hypo	ENSOARG00000012555	intron	NTSR1	-
DMR_13_54150685	13	54150685	54150931	6	247	0.470575821545358	0.573701622364762	0.820244885496	-0.103125800819	hypo	ENSOARG00000012876	intron	RBBP8NL	-
DMR_24_10801410	24	10801410	10801906	32	497	0.248070059288256	0.370960452926283	0.668723734111	-0.122890393638	hypo	ENSOARG00000007156	intron	SNX29	-
DMR_9_21400153	9	21400153	21400244	5	92	0.64809188926445	0.513251538828384	1.26271786879	0.134840350436	hyper	ENSOARG00000005609	intron	TG	-
DMR_6_113877802	6	113877802	113878063	15	262	0.659318827101171	0.553994819670506	1.19011731462	0.105324007431	hyper	ENSOARG00000011847	intron	-	-
DMR_5_58926366	5	58926366	58927286	39	921	0.432120522004528	0.544988670816154	0.792898174117	-0.112868148812	hypo	ENSOARG00000006358	exon,intron,promoter	CSF1R	-
DMR_22_45518007	22	45518007	45518424	24	418	0.676123440638215	0.5199692601123	1.30031425414	0.156154180526	hyper	ENSOARG00000013080	intron	DOCK1	-
DMR_20_7682736	20	7682736	7682833	7	98	0.570302745407111	0.466507356629415	1.22249464516	0.103795388778	hyper	ENSOARG00000009637	exon,intron	KIFC1	-
DMR_5_40710953	5	40710953	40711073	9	121	0.534363347534165	0.679160214359045	0.786800133807	-0.144796866825	hypo	ENSOARG00000009223	intron	PALM	-
DMR_24_10169604	24	10169604	10169772	13	169	0.610158432418213	0.408613264515307	1.49324186316	0.201545167903	hyper	ENSOARG00000006635	exon,intron	-	-
DMR_14_53370527	14	53370527	53371467	22	941	0.395626137109279	0.271372520941421	1.45787103181	0.124253616168	hyper	ENSOARG00000011005	promoter	C5AR1	-
DMR_14_53370527	14	53370527	53371467	22	941	0.395626137109279	0.271372520941421	1.45787103181	0.124253616168	hyper	ENSOARG00000010999	intron	-	-
DMR_19_59812837	19	59812837	59813034	8	198	0.627856479768278	0.507156333938635	1.23799396311	0.12070014583	hyper	ENSOARG00000006895	promoter	PODXL2	-
DMR_5_7554992	5	7554992	7555983	24	992	0.593763423542424	0.697364145722387	0.851439563081	-0.10360072218	hypo	ENSOARG00000003568	intron	AKAP8	-
DMR_12_1274654	12	1274654	1274715	5	62	0.501251680509585	0.630657788847909	0.79480772199	-0.129406108338	hypo	ENSOARG00000002162	intron	ETNK2	-
DMR_13_44291410	13	44291410	44291451	4	42	0.622731334384986	0.729346628349213	0.8538208174	-0.106615293964	hypo	ENSOARG00000013790	intron	PFKP	-
DMR_17_72053008	17	72053008	72053062	3	55	0.880928552794888	0.685910664673478	1.28431966168	0.195017888121	hyper	ENSOARG00000017885	intron	TXNRD2	-
DMR_17_72053008	17	72053008	72053062	3	55	0.880928552794888	0.685910664673478	1.28431966168	0.195017888121	hyper	ENSOARG00000017566	intron	C22orf39	-
DMR_17_72053008	17	72053008	72053062	3	55	0.880928552794888	0.685910664673478	1.28431966168	0.195017888121	hyper	ENSOARG00000017828	intron	C22orf29	-
DMR_12_77954318	12	77954318	77954550	3	233	0.58083867958229	0.855723679132072	0.678768969174	-0.27488499955	hypo	ENSOARG00000018076	promoter	CYB5R1	-
DMR_24_1103250	24	1103250	1103278	4	29	0.816463169948283	0.952743564389078	0.856960047242	-0.136280394441	hypo	ENSOARG00000015636	intron	UNKL	-
DMR_24_1103250	24	1103250	1103278	4	29	0.816463169948283	0.952743564389078	0.856960047242	-0.136280394441	hypo	ENSOARG00000015134	intron	CLCN7	-
DMR_13_17735863	13	17735863	17736063	15	201	0.167694040055996	0.373108164253131	0.449451542803	-0.205414124197	hypo	ENSOARG00000017196	intron	PARD3	-
DMR_21_44669786	21	44669786	44670033	12	248	0.409579940167306	0.295870224098801	1.38432294569	0.113709716069	hyper	ENSOARG00000012625	intron	PITPNM1	-
DMR_19_59317633	19	59317633	59317861	11	229	0.648066478849472	0.749933080628809	0.86416574437	-0.101866601779	hypo	ENSOARG00000004977	intron	RUVBL1	-
DMR_11_61557829	11	61557829	61557937	9	109	0.590981293023044	0.485561659751511	1.21710864347	0.105419633272	hyper	ENSOARG00000015686	intron	PRKCA	-
DMR_13_61552680	13	61552680	61553154	11	475	0.24060271241767	0.441247193028311	0.545278737676	-0.200644480611	hypo	ENSOARG00000005212	intron	-	-
DMR_14_55507129	14	55507129	55507514	25	386	0.548487969315103	0.648711432639131	0.845503781371	-0.100223463324	hypo	ENSOARG00000013801	exon,intron	MYH14	-
DMR_14_55507129	14	55507129	55507514	25	386	0.548487969315103	0.648711432639131	0.845503781371	-0.100223463324	hypo	ENSOARG00000013693	intron	-	-
DMR_23_29186773	23	29186773	29186800	3	28	0.370733970314386	0.482897441821797	0.767728172085	-0.112163471507	hypo	ENSOARG00000006907	intron	CDH2	-
DMR_6_26577577	6	26577577	26577747	27	171	0.707863589055988	0.595983947711451	1.18772257504	0.111879641345	hyper	ENSOARG00000016551	intron	STPG2	-
DMR_14_50311980	14	50311980	50312228	11	249	0.301084270674463	0.475890453061456	0.632675584764	-0.174806182387	hypo	ENSOARG00000008251	exon,intron	ATP1A3	-
DMR_5_42401597	5	42401597	42402183	46	587	0.439924981361275	0.339317040529831	1.29650129175	0.100607940831	hyper	ENSOARG00000013615	intron	FSTL4	-
DMR_12_32849140	12	32849140	32849911	30	772	0.301045783201771	0.416877789239039	0.72214397354	-0.115832006037	hypo	ENSOARG00000006954	intron	PLD5	-
DMR_X_26542834	X	26542834	26543029	4	196	0.351409475013712	0.228240334809653	1.53964668562	0.123169140204	hyper	ENSOARG00000017968	exon,intron	-	-
DMR_24_1278362	24	1278362	1278859	20	498	0.66466156316941	0.540820617952726	1.22898710054	0.123840945217	hyper	ENSOARG00000016214	intron	HN1L	-
DMR_13_53593548	13	53593548	53593809	4	262	0.619413237491839	0.513318034006197	1.20668512785	0.106095203486	hyper	ENSOARG00000011265	intron	-	-
DMR_5_58418115	5	58418115	58418620	19	506	0.20794665496752	0.365120431065879	0.569528947916	-0.157173776098	hypo	ENSOARG00000005440	exon,promoter	CSNK1A1	-
DMR_24_2052597	24	2052597	2052649	6	53	0.850770598896111	0.669521767764276	1.27071387348	0.181248831132	hyper	ENSOARG00000018633	intron	PDPK1	-
DMR_17_64035382	17	64035382	64036380	46	999	0.481972062103358	0.343317656104196	1.40386622574	0.138654405999	hyper	ENSOARG00000018011	exon,intron	ISCU	-
DMR_14_50826179	14	50826179	50826369	23	191	0.493659043501487	0.351285426210868	1.40529326487	0.142373617291	hyper	ENSOARG00000008759	intron	-	-
DMR_11_20064734	11	20064734	20064885	6	152	0.77581311058521	0.894501402629825	0.867313464579	-0.118688292045	hypo	ENSOARG00000006006	intron	MYO18A	-
DMR_9_14797485	9	14797485	14797853	12	369	0.827975041759931	0.714475901995415	1.1588564981	0.113499139765	hyper	ENSOARG00000002338	exon,intron	-	-
DMR_19_17418771	19	17418771	17418858	5	88	0.212506908621657	0.377398607061776	0.56308344717	-0.16489169844	hypo	ENSOARG00000007281	intron	SRGAP3	-
DMR_7_14419903	7	14419903	14420133	3	231	0.863687524206307	0.686333728326034	1.25840751891	0.17735379588	hyper	ENSOARG00000018353	intron	MAP2K5	-
DMR_7_34431632	7	34431632	34431728	7	97	0.293367576604683	0.539539285991411	0.543737192493	-0.246171709387	hypo	ENSOARG00000020466	intron	PLA2G4E	-
DMR_25_863124	25	863124	863852	19	729	0.624792085796852	0.483167813036413	1.29311611606	0.14162427276	hyper	ENSOARG00000003073	intron	ABCB10	-
DMR_11_33910722	11	33910722	33911471	22	750	0.433865550195737	0.539425154043275	0.804310935342	-0.105559603848	hypo	ENSOARG00000000099	exon,intron	TOP3A	-
DMR_10_43045286	10	43045286	43045349	4	64	0.345168353337707	0.1860160344033	1.85558387181	0.159152318934	hyper	ENSOARG00000015029	intron	-	-
DMR_13_61612337	13	61612337	61612408	4	72	0.28048369629617	0.155026375525524	1.80926436128	0.125457320771	hyper	ENSOARG00000005624	exon	BPIFB2	-
DMR_14_56570217	14	56570217	56570764	10	548	0.546842313816716	0.433995098521736	1.26001956169	0.112847215295	hyper	ENSOARG00000023285	exon,promoter	-	-
DMR_14_56570217	14	56570217	56570764	10	548	0.546842313816716	0.433995098521736	1.26001956169	0.112847215295	hyper	ENSOARG00000014920	exon,intron,promoter	-	-
DMR_18_33222606	18	33222606	33223464	22	859	0.289987690775852	0.187990024440449	1.54256956793	0.101997666335	hyper	ENSOARG00000003867	exon,intron	CYP11A1	-
DMR_5_41198262	5	41198262	41198616	13	355	0.342949045219095	0.461895039810699	0.742482632764	-0.118945994592	hypo	ENSOARG00000011551	intron	MUM1	-
DMR_13_53385338	13	53385338	53385477	10	140	0.474008401643023	0.298673966148918	1.58704291423	0.175334435494	hyper	ENSOARG00000010368	intron	RTEL1	-
DMR_15_44559474	15	44559474	44559779	18	306	0.562634128716202	0.443481065583215	1.26867677648	0.119153063133	hyper	ENSOARG00000015882	exon,intron	PPFIBP2	-
DMR_5_13422702	5	13422702	13424089	25	1388	0.245700891149046	0.352841875246849	0.696348444972	-0.107140984098	hypo	ENSOARG00000018179	exon,intron	CCDC159	-
DMR_13_66404520	13	66404520	66404586	10	67	0.356302183926419	0.161071278159555	2.21207770869	0.195230905767	hyper	ENSOARG00000018351	intron	VSTM2L	-
DMR_14_57991694	14	57991694	57992114	13	421	0.221786247232838	0.365438526567029	0.60690439324	-0.143652279334	hypo	ENSOARG00000000299	intron	-	-
DMR_17_69140845	17	69140845	69141365	10	521	0.36285932558276	0.259913776086095	1.39607577192	0.102945549497	hyper	ENSOARG00000008604	exon,intron	OSBP2	-
DMR_JH922552.1_497	JH922552.1	497	674	5	178	0.0596904339188185	0.552924216791918	0.107954095889	-0.493233782873	hypo	ENSOARG00000000994	exon	PLA2G5	-
DMR_14_59879056	14	59879056	59879264	10	209	0.548045719695533	0.422534938756587	1.29704237313	0.125510780939	hyper	ENSOARG00000002217	intron	-	-
DMR_14_59879056	14	59879056	59879264	10	209	0.548045719695533	0.422534938756587	1.29704237313	0.125510780939	hyper	ENSOARG00000002316	exon,intron	-	-
DMR_9_21155488	9	21155488	21155557	7	70	0.451193640236428	0.618033764977996	0.730046909739	-0.166840124742	hypo	ENSOARG00000005511	intron	WISP1	-
DMR_14_59446218	14	59446218	59446537	13	320	0.560322962810359	0.766640330565086	0.730881145266	-0.206317367755	hypo	ENSOARG00000001564	intron	BRSK1	-
DMR_17_64087548	17	64087548	64087816	4	269	0.499182440183317	0.357170445851267	1.39760286995	0.142011994332	hyper	ENSOARG00000018146	promoter	FICD	-
DMR_19_11694427	19	11694427	11694683	8	257	0.42511007240933	0.577062918325764	0.736678893946	-0.151952845916	hypo	ENSOARG00000001207	intron	SLC22A14	-
DMR_11_33875831	11	33875831	33876479	25	649	0.474758087798682	0.355692983355398	1.33474122351	0.119065104443	hyper	ENSOARG00000018548	intron	SHMT1	-
DMR_11_7504526	11	7504526	7504771	15	246	0.629333485032923	0.438991921289509	1.43358785097	0.190341563743	hyper	ENSOARG00000007626	exon,intron	AKAP1	-
DMR_20_7683265	20	7683265	7683402	10	138	0.487865570457896	0.386810155477335	1.26125326223	0.101055414981	hyper	ENSOARG00000009637	exon,intron	KIFC1	-
DMR_13_52056679	13	52056679	52057467	21	789	0.321395898251248	0.174955964625053	1.8370102382	0.146439933626	hyper	ENSOARG00000006969	exon,intron	TGM6	-
DMR_14_45683093	14	45683093	45683687	35	595	0.277201423164767	0.434872482206429	0.637431510401	-0.157671059042	hypo	ENSOARG00000005119	exon,intron	KIRREL2	-
DMR_8_28713346	8	28713346	28713641	22	296	0.166666196998475	0.27161245773713	0.613617646212	-0.104946260739	hypo	ENSOARG00000010741	intron	FOXO3	-
DMR_20_25604963	20	25604963	25605083	5	121	0.120539227974762	0.0178864374787768	6.73914121344	0.102652790496	hyper	ENSOARG00000016098	intron	-	-
DMR_23_23720222	23	23720222	23720713	12	492	0.450814474475586	0.68139353601092	0.661606620331	-0.230579061535	hypo	ENSOARG00000005872	exon	ASXL3	-
DMR_12_73321735	12	73321735	73322628	22	894	0.463964791087983	0.332691437606364	1.3945798979	0.131273353482	hyper	ENSOARG00000013487	intron	PLXNA2	-
DMR_22_17985105	22	17985105	17985217	6	113	0.82552053452054	0.557292457861758	1.481305772	0.268228076659	hyper	ENSOARG00000010881	intron	ANKRD2	-
DMR_7_81937459	7	81937459	81937772	38	314	0.346251139024976	0.216511388784817	1.59922829449	0.12973975024	hyper	ENSOARG00000000614	promoter	ACOT6	-
DMR_7_81937459	7	81937459	81937772	38	314	0.346251139024976	0.216511388784817	1.59922829449	0.12973975024	hyper	ENSOARG00000000504	intron	HEATR4	-
DMR_5_9894740	5	9894740	9894841	4	102	0.838254742664305	0.594608564185953	1.40975894589	0.243646178478	hyper	ENSOARG00000007992	exon	C19orf57	-
DMR_14_60255362	14	60255362	60255576	10	215	0.490366847181664	0.657085864331776	0.746275142717	-0.16671901715	hypo	ENSOARG00000002714	exon,intron	-	-
DMR_7_98762217	7	98762217	98762250	3	34	0.39251308000634	0.640857545921299	0.612481014704	-0.248344465915	hypo	ENSOARG00000003475	intron	NRDE2	-
DMR_11_19618765	11	19618765	19618975	9	211	0.539686509813384	0.690247878839867	0.781873478149	-0.150561369026	hypo	ENSOARG00000018638	intron	FOXN1	-
DMR_22_29523800	22	29523800	29524079	12	280	0.440664226629104	0.541997549843869	0.81303730387	-0.101333323215	hypo	ENSOARG00000009304	intron	ADD3	-
DMR_8_90523256	8	90523256	90523606	12	351	0.788069984647572	0.679377455880103	1.15998842444	0.108692528767	hyper	ENSOARG00000005122	promoter	FAM120B	-
DMR_14_1102800	14	1102800	1102902	3	103	0.230806850441238	0.10745260764578	2.14798742904	0.123354242795	hyper	ENSOARG00000005098	intron	ST3GAL2	-
DMR_17_64869477	17	64869477	64869707	10	231	0.912120732334883	0.786317035944808	1.1599910604	0.12580369639	hyper	ENSOARG00000018865	exon	KIAA1671	-
DMR_12_25097112	12	25097112	25097543	18	432	0.428969458952223	0.53000120768136	0.809374493369	-0.101031748729	hypo	ENSOARG00000014644	intron	CAPN8	-
DMR_22_18567782	22	18567782	18568170	21	389	0.629275627382321	0.511597331089354	1.23002132564	0.117678296293	hyper	ENSOARG00000011692	intron	LOXL4	-
DMR_7_42364293	7	42364293	42364329	4	37	0.49542491416132	0.374522375557162	1.32281793157	0.120902538604	hyper	ENSOARG00000020721	exon	PIF1	-
DMR_13_38669766	13	38669766	38670375	18	610	0.637148815498042	0.530313495461693	1.2014569136	0.106835320036	hyper	ENSOARG00000001865	intron	RIN2	-
DMR_11_61718173	11	61718173	61718343	10	171	0.448530143997214	0.305910409716164	1.46621406056	0.142619734281	hyper	ENSOARG00000015686	intron	PRKCA	-
DMR_15_42833827	15	42833827	42834024	12	198	0.11824657601376	0.308424543442574	0.383388995875	-0.190177967429	hypo	ENSOARG00000012798	intron	TMEM41B	-
DMR_19_50838110	19	50838110	50838166	5	57	0.669489521250471	0.770858663959624	0.868498406454	-0.101369142709	hypo	ENSOARG00000014559	exon	LAMB2	-
DMR_6_22008727	6	22008727	22008851	3	125	0.482234626898023	0.363633129286927	1.32615701942	0.118601497611	hyper	ENSOARG00000011972	intron	SLC9B1	-
DMR_11_26869610	11	26869610	26869929	13	320	0.219698541872115	0.333262890408234	0.659234940929	-0.113564348536	hypo	ENSOARG00000023332	exon,promoter	SNORA67	-
DMR_11_26869610	11	26869610	26869929	13	320	0.219698541872115	0.333262890408234	0.659234940929	-0.113564348536	hypo	ENSOARG00000014476	exon,intron	EIF4A1	-
DMR_11_26869610	11	26869610	26869929	13	320	0.219698541872115	0.333262890408234	0.659234940929	-0.113564348536	hypo	ENSOARG00000014729	promoter	CD68	-
DMR_10_71753220	10	71753220	71754892	54	1673	0.190149914704395	0.0788171433831251	2.4125451208	0.111332771321	hyper	ENSOARG00000001553	intron	-	-
DMR_4_4689385	4	4689385	4689409	3	25	0.395989347780867	0.540646905145665	0.732436168619	-0.144657557365	hypo	ENSOARG00000013596	intron	COBL	-
DMR_14_54508571	14	54508571	54508958	15	388	0.305891498319616	0.410188337314636	0.745734265197	-0.104296838995	hypo	ENSOARG00000012296	promoter	PLEKHA4	-
DMR_14_54508571	14	54508571	54508958	15	388	0.305891498319616	0.410188337314636	0.745734265197	-0.104296838995	hypo	ENSOARG00000012344	promoter	PPP1R15A	-
DMR_12_24944898	12	24944898	24944969	7	72	0.368663987253449	0.513839660788178	0.717468921507	-0.145175673535	hypo	ENSOARG00000005033	promoter	CCDC185	-
DMR_4_111874751	4	111874751	111875228	22	478	0.598881102433239	0.47185051102046	1.26921787398	0.127030591413	hyper	ENSOARG00000000356	promoter	ZNF746	-
DMR_24_21352523	24	21352523	21352984	13	462	0.449299993888093	0.589848121614426	0.761721496473	-0.140548127726	hypo	ENSOARG00000017432	exon,intron	ERN2	-
DMR_19_11383314	19	11383314	11383373	4	60	0.173537298853273	0.358739195342478	0.483742231421	-0.185201896489	hypo	ENSOARG00000000692	exon,intron	VILL	-
DMR_24_1658635	24	1658635	1658777	3	143	0.483819227788756	0.611182511308356	0.791611701639	-0.12736328352	hypo	ENSOARG00000017671	intron	RAB26	-
DMR_11_25729796	11	25729796	25729861	3	66	0.550250858716637	0.672446492916902	0.81828199643	-0.1221956342	hypo	ENSOARG00000003235	intron	DHX33	-
DMR_24_3149223	24	3149223	3150063	29	841	0.514805955909482	0.362838391403159	1.41882989261	0.151967564506	hyper	ENSOARG00000002484	intron	CREBBP	-
DMR_20_46489452	20	46489452	46489505	4	54	0.152721254994964	0.287295748572485	0.531582022198	-0.134574493578	hypo	ENSOARG00000017264	intron	BMP6	-
DMR_14_12672052	14	12672052	12672113	8	62	0.434493308378871	0.309441571430466	1.40412067574	0.125051736948	hyper	ENSOARG00000021615	exon,promoter	-	-
DMR_14_12672052	14	12672052	12672113	8	62	0.434493308378871	0.309441571430466	1.40412067574	0.125051736948	hyper	ENSOARG00000011999	intron	JPH3	-
DMR_5_40845233	5	40845233	40845658	19	426	0.131044066666417	0.252878087250255	0.518210447142	-0.121834020584	hypo	ENSOARG00000010064	intron	KISS1R	-
DMR_23_833604	23	833604	833713	8	110	0.77352496822279	0.658762318445047	1.17420949342	0.114762649778	hyper	ENSOARG00000004295	intron	ATP9B	-
DMR_11_28217347	11	28217347	28217551	5	205	0.442522500672971	0.559854674649054	0.79042387375	-0.117332173976	hypo	ENSOARG00000002682	intron	NTN1	-
DMR_5_9364638	5	9364638	9364999	12	362	0.452017265151499	0.323619311656221	1.39675615413	0.128397953495	hyper	ENSOARG00000005443	exon	-	-
DMR_7_40587751	7	40587751	40588053	6	303	0.439140367307773	0.338619756804474	1.29685394453	0.100520610503	hyper	ENSOARG00000020652	intron	ATL1	-
DMR_18_26696233	18	26696233	26697082	9	850	0.486686682421814	0.366112134407883	1.32933775388	0.120574548014	hyper	ENSOARG00000016409	intron	KLF13	-
DMR_6_114509707	6	114509707	114509879	16	173	0.686174094949023	0.825540020694829	0.831182108375	-0.139365925746	hypo	ENSOARG00000011847	intron	-	-
DMR_6_114509707	6	114509707	114509879	16	173	0.686174094949023	0.825540020694829	0.831182108375	-0.139365925746	hypo	ENSOARG00000013314	intron	-	-
DMR_10_71291366	10	71291366	71291389	3	24	0.129489175975751	0.562246891255604	0.230306610832	-0.43275771528	hypo	ENSOARG00000001282	intron	-	-
DMR_12_60111667	12	60111667	60111956	20	290	0.581655847071434	0.406388947582527	1.43127870611	0.175266899489	hyper	ENSOARG00000018403	exon,intron	KIAA1614	-
DMR_10_86157963	10	86157963	86158083	10	121	0.40150635435765	0.529812143022948	0.757827769041	-0.128305788665	hypo	ENSOARG00000008588	intron	GAS6	-
DMR_12_45208613	12	45208613	45208761	5	149	0.332992169049937	0.496663666329601	0.670458081846	-0.16367149728	hypo	ENSOARG00000012693	intron	GPR153	-
DMR_14_45516592	14	45516592	45516746	4	155	0.114489879395892	0.262853114589611	0.435565998808	-0.148363235194	hypo	ENSOARG00000004956	exon,intron	UPK1A	-
DMR_5_4273339	5	4273339	4273384	3	46	0.544855399560756	0.668368287626501	0.81520235123	-0.123512888066	hypo	ENSOARG00000011142	intron	CRTC1	-
DMR_4_110980750	4	110980750	110981082	15	333	0.33805696023214	0.23035794922232	1.46752895385	0.10769901101	hyper	ENSOARG00000018641	intron	CNTNAP2	-
DMR_26_1220574	26	1220574	1221068	20	495	0.670924844561127	0.7740301390768	0.866794212124	-0.103105294516	hypo	ENSOARG00000005748	exon,intron	MYOM2	-
DMR_14_25069567	14	25069567	25069882	14	316	0.542540136189939	0.422199542159228	1.28503250718	0.120340594031	hyper	ENSOARG00000000517	exon,intron	GPR56	-
DMR_22_36495325	22	36495325	36495928	32	604	0.506541157837778	0.617100355405389	0.820840813655	-0.110559197568	hypo	ENSOARG00000018186	intron	KCNK18	-
DMR_20_27208079	20	27208079	27208961	37	883	0.354340133549437	0.616101786723504	0.575132455684	-0.261761653174	hypo	ENSOARG00000023991	exon,promoter	U6	-
DMR_23_771239	23	771239	771613	14	375	0.464009095029767	0.59553374117325	0.779148288249	-0.131524646143	hypo	ENSOARG00000004215	intron	NFATC1	-
DMR_5_46461261	5	46461261	46461628	18	368	0.360896386128057	0.53460906878763	0.675065963521	-0.17371268266	hypo	ENSOARG00000022926	exon,promoter	-	-
DMR_5_46461261	5	46461261	46461628	18	368	0.360896386128057	0.53460906878763	0.675065963521	-0.17371268266	hypo	ENSOARG00000015370	intron	KLHL3	-
DMR_14_810480	14	810480	811061	14	582	0.651690368291884	0.759210259072873	0.858379296781	-0.107519890781	hypo	ENSOARG00000004573	intron	VAC14	-
DMR_4_65411181	4	65411181	65411367	21	187	0.207699128246621	0.323231415847699	0.642570981852	-0.115532287601	hypo	ENSOARG00000007775	intron	-	-
DMR_16_62626298	16	62626298	62626435	8	138	0.660657683306602	0.822244827628223	0.803480497667	-0.161587144322	hypo	ENSOARG00000013987	intron	ROPN1L	-
DMR_20_7887623	20	7887623	7887799	14	177	0.385288574756162	0.238634669441355	1.61455406148	0.146653905315	hyper	ENSOARG00000010180	intron	ITPR3	-
DMR_22_41555611	22	41555611	41555911	15	301	0.46415421825548	0.359325958270928	1.29173583921	0.104828259985	hyper	ENSOARG00000008611	intron	DMBT1	-
DMR_23_42478623	23	42478623	42478837	7	215	0.326592052779048	0.163933768350779	1.99221951685	0.162658284428	hyper	ENSOARG00000001340	promoter	APCDD1	-
DMR_11_28168295	11	28168295	28168507	8	213	0.658132936636377	0.530339285879853	1.24096583858	0.127793650757	hyper	ENSOARG00000002682	exon,intron	NTN1	-
DMR_19_48929326	19	48929326	48930005	9	680	0.529585410793713	0.695080094435054	0.761905591936	-0.165494683641	hypo	ENSOARG00000006536	intron	ABHD14B	-
DMR_17_70559278	17	70559278	70559367	3	90	0.384528529395026	0.164461662920423	2.33810434947	0.220066866475	hyper	ENSOARG00000012898	intron	CABIN1	-
DMR_17_70559278	17	70559278	70559367	3	90	0.384528529395026	0.164461662920423	2.33810434947	0.220066866475	hyper	ENSOARG00000013508	promoter	-	-
DMR_11_7969196	11	7969196	7969403	9	208	0.487846908531626	0.38522774016827	1.26638571853	0.102619168363	hyper	ENSOARG00000007848	intron	MSI2	-
DMR_17_63111461	17	63111461	63111496	4	36	0.276408942426862	0.496898956403549	0.556267906915	-0.220490013977	hypo	ENSOARG00000014797	intron	FAM222A	-
DMR_15_54681184	15	54681184	54681324	6	141	0.176046922184283	0.292220655368597	0.602445169258	-0.116173733184	hypo	ENSOARG00000013610	intron	MYO7A	-
DMR_15_27643220	15	27643220	27643546	9	327	0.399944860263347	0.286057922439439	1.39812544555	0.113886937824	hyper	ENSOARG00000006595	intron	-	-
DMR_19_60256447	19	60256447	60256470	4	24	0.658845227469879	0.889146605348054	0.740986046066	-0.230301377878	hypo	ENSOARG00000007996	intron	-	-
DMR_19_60256447	19	60256447	60256470	4	24	0.658845227469879	0.889146605348054	0.740986046066	-0.230301377878	hypo	ENSOARG00000007886	intron	-	-
DMR_21_49601634	21	49601634	49601816	3	183	0.455918456830245	0.583462295310451	0.781401746942	-0.12754383848	hypo	ENSOARG00000005947	intron	-	-
DMR_21_49601634	21	49601634	49601816	3	183	0.455918456830245	0.583462295310451	0.781401746942	-0.12754383848	hypo	ENSOARG00000007476	intron	SIGIRR	-
DMR_12_65124774	12	65124774	65124820	3	47	0.265360619885408	0.149602043204279	1.77377670921	0.115758576681	hyper	ENSOARG00000005151	intron	HMCN1	-
DMR_11_55554800	11	55554800	55554973	11	174	0.517833053759508	0.307023930712123	1.68662114565	0.210809123047	hyper	ENSOARG00000011954	exon	FDXR	-
DMR_18_57914753	18	57914753	57915077	10	325	0.377409024049459	0.506782379736503	0.744716152613	-0.129373355687	hypo	ENSOARG00000014882	intron	SERPINA1	-
DMR_4_6052894	4	6052894	6053159	13	266	0.242468834583495	0.37560431784065	0.645543256737	-0.133135483257	hypo	ENSOARG00000015166	exon,intron	VWC2	-
DMR_13_56028871	13	56028871	56029341	15	471	0.294995798371427	0.396877707295601	0.743291429447	-0.101881908924	hypo	ENSOARG00000015843	intron	PHACTR3	-
DMR_17_72014069	17	72014069	72014097	3	29	0.569186766872883	0.878889685949146	0.64762025994	-0.309702919076	hypo	ENSOARG00000017566	intron	C22orf39	-
DMR_17_72014069	17	72014069	72014097	3	29	0.569186766872883	0.878889685949146	0.64762025994	-0.309702919076	hypo	ENSOARG00000017822	intron	-	-
DMR_11_61770945	11	61770945	61771034	6	90	0.298604220924885	0.423936087653511	0.704361411121	-0.125331866729	hypo	ENSOARG00000015686	intron	PRKCA	-
DMR_12_48979051	12	48979051	48980559	33	1509	0.514771010153925	0.635403061281557	0.810148772522	-0.120632051128	hypo	ENSOARG00000001850	exon,intron	GNB1	-
DMR_9_15590351	9	15590351	15590728	15	378	0.730500800144122	0.862416947196419	0.84703901346	-0.131916147052	hypo	ENSOARG00000002887	intron	SLC45A4	-
DMR_4_2391085	4	2391085	2391952	25	868	0.308573729079302	0.597869561767301	0.5161221591	-0.289295832688	hypo	ENSOARG00000013495	intron	-	-
DMR_14_13876754	14	13876754	13877018	10	265	0.725388155434821	0.609844918789908	1.18946330958	0.115543236645	hyper	ENSOARG00000013924	intron	ANKRD11	-
DMR_12_44981649	12	44981649	44982195	16	547	0.254227011872262	0.367470952957133	0.691828863823	-0.113243941085	hypo	ENSOARG00000011227	intron	-	-
DMR_12_44981649	12	44981649	44982195	16	547	0.254227011872262	0.367470952957133	0.691828863823	-0.113243941085	hypo	ENSOARG00000011891	intron	PLEKHG5	-
DMR_12_1493630	12	1493630	1493719	7	90	0.746118501829742	0.512432154077811	1.45603373226	0.233686347752	hyper	ENSOARG00000002639	intron	PIK3C2B	-
DMR_10_84492945	10	84492945	84493654	31	710	0.668752782584121	0.550669916586264	1.21443493178	0.118082865998	hyper	ENSOARG00000006515	exon,intron	COL4A2	-
DMR_22_43433241	22	43433241	43433516	16	276	0.535325235712867	0.645330004141957	0.829537186055	-0.110004768429	hypo	ENSOARG00000010918	intron	CTBP2	-
DMR_10_86058060	10	86058060	86058159	6	100	0.689276203311656	0.892477445156163	0.772317784671	-0.203201241845	hypo	ENSOARG00000008441	intron	TFDP1	-
DMR_11_21478294	11	21478294	21478484	6	191	0.538692613272796	0.35523813040352	1.51642677733	0.183454482869	hyper	ENSOARG00000011086	intron	ABR	-
DMR_23_56341472	23	56341472	56342222	19	751	0.683604551100223	0.791659189742236	0.863508641039	-0.108054638642	hypo	ENSOARG00000005109	intron	WDR7	-
DMR_20_27600267	20	27600267	27600341	5	75	0.227485306502878	0.393792077394159	0.577678728349	-0.166306770891	hypo	ENSOARG00000014069	promoter	-	-
DMR_17_71362140	17	71362140	71362319	8	180	0.318904133479365	0.496086295834824	0.642840038431	-0.177182162355	hypo	ENSOARG00000015779	intron	-	-
DMR_17_71362140	17	71362140	71362319	8	180	0.318904133479365	0.496086295834824	0.642840038431	-0.177182162355	hypo	ENSOARG00000015907	promoter	YDJC	-
DMR_17_71362140	17	71362140	71362319	8	180	0.318904133479365	0.496086295834824	0.642840038431	-0.177182162355	hypo	ENSOARG00000015863	promoter	CCDC116	-
DMR_21_39808561	21	39808561	39808615	3	55	0.425076110290913	0.319607035394282	1.32999609901	0.105469074897	hyper	ENSOARG00000014011	intron	FADS3	-
DMR_4_118764368	4	118764368	118764815	23	448	0.622885923543015	0.504245855005166	1.23528218896	0.118640068538	hyper	ENSOARG00000007995	intron	NCAPG2	-
DMR_5_13767635	5	13767635	13767855	13	221	0.622871733104973	0.51548622708728	1.20831886552	0.107385506018	hyper	ENSOARG00000000285	intron	INSR	-
DMR_AMGL01126352.1_189	AMGL01126352.1	189	210	4	22	0.551819895199463	0.694870726783739	0.794133173164	-0.143050831584	hypo	ENSOARG00000001986	exon	-	-
DMR_24_26893684	24	26893684	26894305	20	622	0.812827397286178	0.698203048430934	1.16417050758	0.114624348855	hyper	ENSOARG00000007478	exon,intron	PHKG2	-
DMR_16_53042774	16	53042774	53042858	5	85	0.193191504277916	0.401317671900056	0.481392965735	-0.208126167622	hypo	ENSOARG00000012904	promoter	-	-
DMR_7_276101	7	276101	276216	3	116	0.565872780393096	0.420024669877465	1.34723701005	0.145848110516	hyper	ENSOARG00000015958	promoter	-	-
DMR_5_5487205	5	5487205	5487487	15	283	0.246493578942829	0.346603421060697	0.711168915149	-0.100109842118	hypo	ENSOARG00000025182	intron	BST-2A	-
DMR_22_50220645	22	50220645	50220793	20	149	0.594810466818822	0.714301245760624	0.832716546904	-0.119490778942	hypo	ENSOARG00000017206	intron	TTC40	-
DMR_13_65413571	13	65413571	65414448	23	878	0.30778287964231	0.181747493491837	1.69346423287	0.12603538615	hyper	ENSOARG00000016281	intron	SOGA1	-
DMR_14_55343992	14	55343992	55344456	10	465	0.458346253460419	0.579748436822972	0.790595065633	-0.121402183363	hypo	ENSOARG00000013693	intron	-	-
DMR_14_55343992	14	55343992	55344456	10	465	0.458346253460419	0.579748436822972	0.790595065633	-0.121402183363	hypo	ENSOARG00000013708	intron	VRK3	-
DMR_5_14779346	5	14779346	14779665	6	320	0.43929901968	0.548479095297264	0.800940315587	-0.109180075617	hypo	ENSOARG00000003961	intron	HNRNPM	-
DMR_13_53129984	13	53129984	53130071	4	88	0.376600392884751	0.516428016688989	0.729240824886	-0.139827623804	hypo	ENSOARG00000008436	intron	TCEA2	-
DMR_5_35757051	5	35757051	35757682	18	632	0.195417163911709	0.300411279013441	0.650498758081	-0.104994115102	hypo	ENSOARG00000003149	intron	UNC5A	-
DMR_8_47936109	8	47936109	47936293	11	185	0.259585655412531	0.147063758119255	1.76512322772	0.112521897293	hyper	ENSOARG00000012738	intron	RRAGD	-
DMR_19_57678396	19	57678396	57678548	16	153	0.614827812797809	0.726741534425651	0.846006157173	-0.111913721628	hypo	ENSOARG00000000248	intron	SLC6A6	-
DMR_5_14018046	5	14018046	14018346	14	301	0.804696269865305	0.910772231810596	0.883531844472	-0.106075961945	hypo	ENSOARG00000000531	exon,intron	-	-
DMR_20_32146779	20	32146779	32147091	19	313	0.583985973185521	0.482343855573165	1.21072543257	0.101642117612	hyper	ENSOARG00000006546	intron	ALDH5A1	-
DMR_6_101288653	6	101288653	101288856	16	204	0.380567514441995	0.238326466180445	1.59683278379	0.142241048262	hyper	ENSOARG00000004103	intron	PTPN13	-
DMR_11_42360335	11	42360335	42361065	23	731	0.571006731423549	0.407903244808142	1.39985827201	0.163103486615	hyper	ENSOARG00000004027	intron	-	-
DMR_21_25789214	21	25789214	25789335	10	122	0.567250375786183	0.453821076882721	1.24994277411	0.113429298903	hyper	ENSOARG00000009865	exon	-	-
DMR_12_2058175	12	2058175	2058437	7	263	0.548735780714267	0.42377029719899	1.29488967099	0.124965483515	hyper	ENSOARG00000002978	intron	NFASC	-
DMR_13_78312370	13	78312370	78312386	4	17	0.363623217074456	0.46552086303156	0.781110463463	-0.101897645957	hypo	ENSOARG00000013820	intron	BCAS4	-
DMR_24_33245814	24	33245814	33246574	40	761	0.446436902363599	0.551265371067927	0.809840279825	-0.104828468704	hypo	ENSOARG00000011868	intron	EIF4H	-
DMR_12_44967704	12	44967704	44967872	3	169	0.309655594017316	0.432893545717373	0.71531580242	-0.1232379517	hypo	ENSOARG00000011227	intron	-	-
DMR_12_44967704	12	44967704	44967872	3	169	0.309655594017316	0.432893545717373	0.71531580242	-0.1232379517	hypo	ENSOARG00000011891	intron	PLEKHG5	-
DMR_X_72500387	X	72500387	72500511	3	125	0.331608077963278	0.457523071083957	0.724789849783	-0.125914993121	hypo	ENSOARG00000001998	intron	-	-
DMR_26_42870602	26	42870602	42870754	6	153	0.39461384618216	0.284656933153125	1.38627871034	0.109956913029	hyper	ENSOARG00000004647	intron	ZNF385D	-
DMR_24_39121214	24	39121214	39121298	5	85	0.739726547338988	0.574561649616363	1.28746244695	0.165164897723	hyper	ENSOARG00000003652	intron	FOXK1	-
DMR_13_73470486	13	73470486	73471011	10	526	0.242965392905633	0.443290387298557	0.548095334046	-0.200324994393	hypo	ENSOARG00000005662	intron	-	-
DMR_11_34520660	11	34520660	34520880	5	221	0.701773723229824	0.435453079642408	1.61159435089	0.266320643587	hyper	ENSOARG00000002206	exon,intron	MPRIP	-
DMR_9_94088232	9	94088232	94088338	13	107	0.433833655008602	0.312876884500199	1.3865954198	0.120956770508	hyper	ENSOARG00000016790	intron	COL14A1	-
DMR_16_20646980	16	20646980	20647121	3	142	0.0845164150828308	0.306769053034399	0.275505023231	-0.222252637952	hypo	ENSOARG00000007225	intron	RAB3C	-
DMR_11_61984963	11	61984963	61985086	6	124	0.51370118497626	0.637239378208791	0.806135343394	-0.123538193233	hypo	ENSOARG00000015817	intron	CACNG4	-
DMR_22_50405506	22	50405506	50405760	13	255	0.43481594707938	0.56993251776471	0.762925317518	-0.135116570685	hypo	ENSOARG00000017206	intron	TTC40	-
DMR_22_50405506	22	50405506	50405760	13	255	0.43481594707938	0.56993251776471	0.762925317518	-0.135116570685	hypo	ENSOARG00000017864	intron	GPR123	-
DMR_14_9851405	14	9851405	9851442	3	38	0.585185023831111	0.437277720570562	1.33824568759	0.147907303261	hyper	ENSOARG00000010032	promoter	SLC38A8	-
DMR_15_52695145	15	52695145	52695226	9	82	0.285079652397246	0.49269039680526	0.578618244329	-0.207610744408	hypo	ENSOARG00000011342	intron	ARRB1	-
DMR_14_54389870	14	54389870	54390369	15	500	0.418600929358277	0.257801053053705	1.62373630519	0.160799876305	hyper	ENSOARG00000012032	exon,intron	MAMSTR	-
DMR_11_5237506	11	5237506	5237853	9	348	0.596570526660876	0.453442143323731	1.31564861239	0.143128383337	hyper	ENSOARG00000005301	intron	HLF	-
DMR_24_26072837	24	26072837	26073406	24	570	0.591360671802311	0.441506843277679	1.33941450921	0.149853828525	hyper	ENSOARG00000003180	exon,intron	IL27	-
DMR_8_29530721	8	29530721	29530763	4	43	0.526800598602529	0.194954163676344	2.70217669973	0.331846434926	hyper	ENSOARG00000010989	exon	SOBP	-
DMR_15_60349829	15	60349829	60350018	12	190	0.590767866775787	0.703739021260881	0.839470100318	-0.112971154485	hypo	ENSOARG00000015956	promoter	DNAJC24	-
DMR_11_31749011	11	31749011	31749089	6	79	0.320244852277456	0.207411940138593	1.54400393759	0.112832912139	hyper	ENSOARG00000016428	intron	COX10	-
DMR_25_43215747	25	43215747	43215911	20	165	0.47803798316614	0.363801438547845	1.3140079519	0.114236544618	hyper	ENSOARG00000002010	intron	ERCC6	-
DMR_11_34891939	11	34891939	34892324	9	386	0.451658454008505	0.55331468352212	0.816277730303	-0.101656229514	hypo	ENSOARG00000004430	promoter	-	-
DMR_15_43851503	15	43851503	43852283	29	781	0.307919536968601	0.190972781682676	1.6123739428	0.116946755286	hyper	ENSOARG00000014993	intron	LMO1	-
DMR_7_17762624	7	17762624	17763030	31	407	0.391093967377706	0.493397917082948	0.792654273228	-0.102303949705	hypo	ENSOARG00000018784	intron	-	-
DMR_5_17552078	5	17552078	17552155	4	78	0.570965539794357	0.671051334649854	0.850852252745	-0.100085794855	hypo	ENSOARG00000010988	intron	PIAS4	-
DMR_14_16044397	14	16044397	16044564	19	168	0.482772489234308	0.649749019225404	0.743013802175	-0.166976529991	hypo	ENSOARG00000016624	intron	-	-
DMR_20_26990416	20	26990416	26991109	13	694	0.193807510998385	0.383073699134772	0.505927479324	-0.189266188136	hypo	ENSOARG00000009395	exon,intron	-	-
DMR_9_44390997	9	44390997	44391034	4	38	0.328371691835472	0.226720180727692	1.44835669582	0.101651511108	hyper	ENSOARG00000001646	intron	CPA6	-
DMR_17_68889324	17	68889324	68889376	3	53	0.504330011707991	0.369641685522091	1.36437537069	0.134688326186	hyper	ENSOARG00000006849	intron	SF3A1	-
DMR_14_11120083	14	11120083	11120087	3	5	0.831692828558201	0.531412873887429	1.5650596164	0.300279954671	hyper	ENSOARG00000011327	intron	GSE1	-
DMR_11_21395250	11	21395250	21395377	7	128	0.20778888060563	0.0713714115924609	2.91137411982	0.136417469013	hyper	ENSOARG00000011086	intron	ABR	-
DMR_19_56072435	19	56072435	56072733	18	299	0.447308297734416	0.552448165853192	0.809683741177	-0.105139868119	hypo	ENSOARG00000014155	intron	H1FOO	-
DMR_21_42190820	21	42190820	42191383	9	564	0.568473301856525	0.43281533273426	1.31343152348	0.135657969122	hyper	ENSOARG00000008047	intron	NRXN2	-
DMR_17_65330238	17	65330238	65330404	8	167	0.410010939450698	0.309611283166714	1.32427647745	0.100399656284	hyper	ENSOARG00000019120	intron	MYO18B	-
DMR_12_47457696	12	47457696	47457742	7	47	0.657653369197054	0.451116757980983	1.45783404753	0.206536611216	hyper	ENSOARG00000015833	intron	TP73	-
DMR_11_28031697	11	28031697	28031758	3	62	0.0623690265268429	0.338280983250031	0.184370477843	-0.275911956723	hypo	ENSOARG00000002682	exon	NTN1	-
DMR_12_4408963	12	4408963	4409092	17	130	0.561862291902715	0.703811217157355	0.798313920275	-0.141948925255	hypo	ENSOARG00000007640	intron	PLEKHA6	-
DMR_19_56010589	19	56010589	56011070	13	482	0.834620171240455	0.726219310270476	1.14926738994	0.10840086097	hyper	ENSOARG00000013617	exon,intron	PLXND1	-
DMR_6_4668833	6	4668833	4669028	3	196	0.221219777088393	0.323882512786637	0.683024764706	-0.102662735698	hypo	ENSOARG00000015473	intron	PRDM5	-
DMR_14_40136018	14	40136018	40136096	3	79	0.620659643122401	0.738158336856851	0.840821829318	-0.117498693734	hypo	ENSOARG00000004111	intron	ZNF536	-
DMR_8_19095144	8	19095144	19095244	3	101	5.63501247253928e-06	0.148561049070081	3.79306184751e-05	-0.148555414058	hypo	ENSOARG00000008476	intron	FAM184A	-
DMR_9_39275407	9	39275407	39275633	21	227	0.528412463975365	0.42714745160148	1.23707272979	0.101265012374	hyper	ENSOARG00000016176	exon,intron	CHD7	-
DMR_7_85494375	7	85494375	85494517	6	143	0.945053255247025	0.807084894965627	1.17094652761	0.137968360281	hyper	ENSOARG00000002420	intron	GSTZ1	-
DMR_5_5693156	5	5693156	5694047	32	892	0.228700802024117	0.363898309033627	0.628474484071	-0.13519750701	hypo	ENSOARG00000017962	intron	MYO9B	-
DMR_6_115800964	6	115800964	115801273	9	310	0.603327356709618	0.498686287144639	1.20983346096	0.104641069565	hyper	ENSOARG00000015456	intron	POLN	-
DMR_6_115800964	6	115800964	115801273	9	310	0.603327356709618	0.498686287144639	1.20983346096	0.104641069565	hyper	ENSOARG00000015218	intron	-	-
DMR_11_7834915	11	7834915	7835049	15	135	0.692516043980075	0.559241273067889	1.2383135461	0.133274770912	hyper	ENSOARG00000007848	intron	MSI2	-
DMR_6_112800368	6	112800368	112801046	32	679	0.443917606186875	0.586749632143172	0.756570744775	-0.142832025956	hypo	ENSOARG00000011316	intron	TBC1D14	-
DMR_11_54648498	11	54648498	54648733	5	236	0.660149776016608	0.470628708207312	1.40269763511	0.189521067809	hyper	ENSOARG00000008321	exon,intron	-	-
DMR_17_61083493	17	61083493	61083835	7	343	0.498495691084906	0.331930837097603	1.50180590464	0.166564853987	hyper	ENSOARG00000009430	exon,intron	RPH3A	-
DMR_6_34891335	6	34891335	34891472	23	138	0.244051934719464	0.413853590083095	0.589705974691	-0.169801655364	hypo	ENSOARG00000018510	intron	SNCA	-
DMR_11_51536694	11	51536694	51536996	16	303	0.481832660539832	0.598914455865409	0.804509986061	-0.117081795326	hypo	ENSOARG00000002415	exon,intron	CCDC40	-
DMR_9_84941563	9	84941563	84941981	16	419	0.450163429265222	0.34661086407127	1.29875741336	0.103552565194	hyper	ENSOARG00000009084	intron	RUNX1T1	-
DMR_12_197183	12	197183	197268	4	86	0.681626285901616	0.580531966532002	1.17414083151	0.10109431937	hyper	ENSOARG00000001036	intron	MYOG	-
DMR_X_90077145	X	90077145	90077173	5	29	0.449892208315615	0.686203160897559	0.655625380284	-0.236310952582	hypo	ENSOARG00000010062	exon	-	-
DMR_21_44582240	21	44582240	44582478	5	239	0.603886156439139	0.716152311386036	0.843237041671	-0.112266154947	hypo	ENSOARG00000011437	promoter	TBC1D10C	-
DMR_21_44582240	21	44582240	44582478	5	239	0.603886156439139	0.716152311386036	0.843237041671	-0.112266154947	hypo	ENSOARG00000011318	promoter	PPP1CA	-
DMR_19_48077600	19	48077600	48078022	16	423	0.496482079309076	0.379225934372473	1.30919864468	0.117256144937	hyper	ENSOARG00000001533	exon,intron	ITIH1	-
DMR_21_44582892	21	44582892	44583334	17	443	0.44532348256008	0.640718343092366	0.695037823345	-0.195394860532	hypo	ENSOARG00000011437	exon,intron	TBC1D10C	-
DMR_21_44582892	21	44582892	44583334	17	443	0.44532348256008	0.640718343092366	0.695037823345	-0.195394860532	hypo	ENSOARG00000011318	promoter	PPP1CA	-
DMR_24_36907959	24	36907959	36908163	12	205	0.672953097246061	0.839681435107153	0.801438580288	-0.166728337861	hypo	ENSOARG00000018781	exon,intron	-	-
DMR_7_11770549	7	11770549	11770639	5	91	0.350124958133021	0.23978610906294	1.46015530049	0.11033884907	hyper	ENSOARG00000017758	intron	RASL12	-
DMR_4_65262068	4	65262068	65262532	24	465	0.305608521907701	0.416941116269437	0.732977655555	-0.111332594362	hypo	ENSOARG00000007533	exon,promoter	ADCYAP1R1	-
DMR_13_62056461	13	62056461	62056618	3	158	0.588422301218147	0.448125520655016	1.31307473932	0.140296780563	hyper	ENSOARG00000006272	intron	-	-
DMR_11_21239821	11	21239821	21240042	14	222	0.548855124734632	0.667985376440838	0.821657395644	-0.119130251706	hypo	ENSOARG00000010985	exon	TUSC5	-
DMR_14_25522850	14	25522850	25523429	14	580	0.437623051579899	0.333495555628254	1.31223053559	0.104127495952	hyper	ENSOARG00000001313	intron	CCDC113	-
DMR_23_42497580	23	42497580	42497709	4	130	0.440443067383509	0.582993771937607	0.755485030174	-0.142550704554	hypo	ENSOARG00000001340	intron	APCDD1	-
DMR_16_58677393	16	58677393	58677447	6	55	0.623536396940669	0.732292279053215	0.851485690586	-0.108755882113	hypo	ENSOARG00000013279	intron	TRIO	-
DMR_15_72850996	15	72850996	72851373	12	378	0.55519245142579	0.416839835358376	1.33190833584	0.138352616067	hyper	ENSOARG00000001792	intron	CD82	-
DMR_5_44170642	5	44170642	44170766	4	125	0.904085482117019	0.799483566736716	1.13083685486	0.10460191538	hyper	ENSOARG00000013359	promoter	C5orf66	-
DMR_5_44170642	5	44170642	44170766	4	125	0.904085482117019	0.799483566736716	1.13083685486	0.10460191538	hyper	ENSOARG00000014677	intron	H2AFY	-
DMR_AMGL01127303.1_110	AMGL01127303.1	110	185	8	76	0.628812683987644	0.846747852057119	0.742620937815	-0.217935168069	hypo	ENSOARG00000002759	exon	-	-
DMR_12_2735371	12	2735371	2735754	17	384	0.407888789600011	0.248591437028619	1.64079983798	0.159297352571	hyper	ENSOARG00000004234	intron	SLC45A3	-
DMR_19_294374	19	294374	294640	10	267	0.791009263416945	0.670208911846056	1.18024283091	0.120800351571	hyper	ENSOARG00000013624	intron	DBNL	-
DMR_19_294374	19	294374	294640	10	267	0.791009263416945	0.670208911846056	1.18024283091	0.120800351571	hyper	ENSOARG00000013633	exon	PGAM2	-
DMR_4_3664554	4	3664554	3664709	11	156	0.363861030076598	0.503097776995472	0.723241180372	-0.139236746919	hypo	ENSOARG00000013517	intron	-	-
DMR_26_5601859	26	5601859	5602238	17	380	0.613714613864934	0.47165738704452	1.30118732521	0.14205722682	hyper	ENSOARG00000006318	intron	XKR5	-
DMR_11_21424281	11	21424281	21424330	7	50	0.281938368107885	0.398457728067876	0.707574099453	-0.11651935996	hypo	ENSOARG00000011086	intron	ABR	-
DMR_12_73446163	12	73446163	73446482	32	320	0.423764964715377	0.538402495274134	0.787078381759	-0.114637530559	hypo	ENSOARG00000013487	exon,intron	PLXNA2	-
DMR_21_44851410	21	44851410	44852143	17	734	0.346898828779054	0.478874356032276	0.72440468864	-0.131975527253	hypo	ENSOARG00000014581	intron	TCIRG1	-
DMR_15_74145767	15	74145767	74145868	4	102	0.496248785901028	0.618792866814604	0.801962680106	-0.122544080914	hypo	ENSOARG00000002525	intron	MAPK8IP1	-
DMR_7_80930011	7	80930011	80930029	3	19	0.467163720139731	0.337388161557527	1.38464763548	0.129775558582	hyper	ENSOARG00000021200	intron	RGS6	-
DMR_19_7371490	19	7371490	7371663	19	174	0.175309306881853	0.30183009318854	0.580821166736	-0.126520786307	hypo	ENSOARG00000015642	promoter	CRTAP	-
DMR_7_13391597	7	13391597	13391681	5	85	0.34817446724972	0.210292198203206	1.6556699213	0.137882269047	hyper	ENSOARG00000018258	intron	SMAD6	-
DMR_25_44108819	25	44108819	44109659	45	841	0.223079565946041	0.380665588108348	0.58602503855	-0.157586022162	hypo	ENSOARG00000002866	intron	RASSF4	-
DMR_9_4353148	9	4353148	4353994	28	847	0.655627942636167	0.497511493714798	1.31781466543	0.158116448921	hyper	ENSOARG00000011924	intron	-	-
DMR_7_16753628	7	16753628	16753832	7	205	0.610046180923397	0.448438249125914	1.36037945495	0.161607931797	hyper	ENSOARG00000018695	intron	TLE3	-
DMR_4_60974035	4	60974035	60974564	25	530	0.583173134821901	0.413836688096115	1.4091866468	0.169336446726	hyper	ENSOARG00000004800	intron	EEPD1	-
DMR_23_46902673	23	46902673	46902796	5	124	0.326555696030593	0.208929869696758	1.5629919097	0.117625826334	hyper	ENSOARG00000003483	intron	KATNAL2	-
DMR_8_52366492	8	52366492	52367027	21	536	0.0631837881962292	0.235411903986856	0.268396742587	-0.172228115791	hypo	ENSOARG00000013362	intron	-	-
DMR_17_65265405	17	65265405	65265485	9	81	0.61322139834364	0.473911525958693	1.29395755274	0.139309872385	hyper	ENSOARG00000019120	intron	MYO18B	-
DMR_5_15446097	5	15446097	15446615	10	519	0.566064289578925	0.384904745743553	1.47066071759	0.181159543835	hyper	ENSOARG00000005384	exon,intron	-	-
DMR_17_53077350	17	53077350	53077624	13	275	0.548916299159061	0.432278421194443	1.26982118988	0.116637877965	hyper	ENSOARG00000012777	exon,intron	SETD1B	-
DMR_4_93211150	4	93211150	93211422	26	273	0.309693559153155	0.198337683165746	1.56144588467	0.111355875987	hyper	ENSOARG00000004375	intron	AHCYL2	-
DMR_11_49239885	11	49239885	49240256	16	372	0.517562977214248	0.635339817580504	0.8146238641	-0.117776840366	hypo	ENSOARG00000016006	intron	TBCD	-
DMR_11_49239885	11	49239885	49240256	16	372	0.517562977214248	0.635339817580504	0.8146238641	-0.117776840366	hypo	ENSOARG00000016190	promoter	ZNF750	-
DMR_9_14605298	9	14605298	14605446	7	149	0.612727974872097	0.473685725692268	1.29353269824	0.13904224918	hyper	ENSOARG00000001840	intron	PSCA	-
DMR_5_28183589	5	28183589	28183683	4	95	0.429776177325338	0.229512226777334	1.87256331987	0.200263950548	hyper	ENSOARG00000018873	intron	PRDM6	-
DMR_10_86274509	10	86274509	86274809	18	301	0.16665247872641	0.270846611156196	0.615302063463	-0.10419413243	hypo	ENSOARG00000008722	intron	-	-
DMR_12_68739741	12	68739741	68740292	22	552	0.456187004508293	0.347609460506971	1.31235497401	0.108577544001	hyper	ENSOARG00000009633	intron	ANGEL2	-
DMR_12_68739741	12	68739741	68740292	22	552	0.456187004508293	0.347609460506971	1.31235497401	0.108577544001	hyper	ENSOARG00000009827	intron	VASH2	-
DMR_5_12128571	5	12128571	12129343	21	773	0.80271570206433	0.702711275862045	1.14231225489	0.100004426202	hyper	ENSOARG00000013545	exon,intron	OLFM2	-
DMR_11_22364316	11	22364316	22364922	18	607	0.447083113382698	0.553694198375215	0.807454935765	-0.106611084993	hypo	ENSOARG00000013100	exon,intron	SCARF1	-
DMR_14_1535893	14	1535893	1536057	13	165	0.368024196774941	0.237079862526464	1.55232162214	0.130944334248	hyper	ENSOARG00000006220	intron	FA2H	-
DMR_4_113214228	4	113214228	113214556	18	329	0.278566705304366	0.165546028803509	1.68271451341	0.113020676501	hyper	ENSOARG00000003916	intron	SMARCD3	-
DMR_26_14937589	26	14937589	14937768	13	180	0.323610944331937	0.209903601469298	1.54171220535	0.113707342863	hyper	ENSOARG00000008126	intron	FAM149A	-
DMR_5_63243903	5	63243903	63244069	7	167	0.314534668855841	0.439589643579461	0.715518833189	-0.125054974724	hypo	ENSOARG00000009738	exon	GALNT10	-
DMR_14_59395310	14	59395310	59395550	9	241	0.188901990118952	0.0778375725611762	2.42687411623	0.111064417558	hyper	ENSOARG00000001452	promoter	COX6B2	-
DMR_7_10803672	7	10803672	10804647	22	976	0.577540542331014	0.417968511359675	1.3817800304	0.159572030971	hyper	ENSOARG00000017490	exon,intron	THBS4	-
DMR_24_39389737	24	39389737	39389764	3	28	0.730849411809765	0.91283339127003	0.800638340796	-0.18198397946	hypo	ENSOARG00000003856	intron	-	-
DMR_11_23867802	11	23867802	23867815	3	14	0.404098254102535	0.511263202157319	0.790391822446	-0.107164948055	hypo	ENSOARG00000016942	intron	TRPV3	-
DMR_14_24585529	14	24585529	24585740	9	212	0.49219273804965	0.29386594405706	1.67488866268	0.198326793993	hyper	ENSOARG00000018900	exon,intron	CPNE2	-
DMR_24_33198900	24	33198900	33199016	3	117	0.61526839761715	0.47716186594769	1.28943329617	0.138106531669	hyper	ENSOARG00000011868	intron	EIF4H	-
DMR_9_16185238	9	16185238	16185372	7	135	0.880801679430028	0.580269069071145	1.51791940391	0.300532610359	hyper	ENSOARG00000004022	intron	-	-
DMR_11_22986767	11	22986767	22987184	7	418	0.38652282963825	0.508733472480754	0.759774716127	-0.122210642843	hypo	ENSOARG00000015698	intron	MNT	-
DMR_12_49705220	12	49705220	49705368	15	149	0.677187726011416	0.571075451868068	1.18581130356	0.106112274143	hyper	ENSOARG00000008477	exon	SPEN	-
DMR_12_49705220	12	49705220	49705368	15	149	0.677187726011416	0.571075451868068	1.18581130356	0.106112274143	hyper	ENSOARG00000008244	exon	ZBTB17	-
DMR_AMGL01121392.1_246	AMGL01121392.1	246	311	3	66	0.410884681408586	0.114564989989978	3.58647682372	0.296319691419	hyper	ENSOARG00000016248	intron	-	-
DMR_22_50108796	22	50108796	50108849	5	54	0.208998061264433	0.427042852709213	0.489407702151	-0.218044791445	hypo	ENSOARG00000016663	intron	INPP5A	-
DMR_22_50108796	22	50108796	50108849	5	54	0.208998061264433	0.427042852709213	0.489407702151	-0.218044791445	hypo	ENSOARG00000016417	intron	-	-
DMR_19_57635029	19	57635029	57635523	24	495	0.697430127912401	0.517858133252937	1.34675905065	0.179571994659	hyper	ENSOARG00000000248	intron	SLC6A6	-
DMR_14_55377639	14	55377639	55378160	14	522	0.409636168729716	0.236855283832377	1.72947870152	0.172780884897	hyper	ENSOARG00000013693	intron	-	-
DMR_4_33137974	4	33137974	33138452	14	479	0.494265961610492	0.615261941734028	0.803342329638	-0.120995980124	hypo	ENSOARG00000014416	intron	TMEM243	-
DMR_X_119674529	X	119674529	119674735	7	207	0.28763861641321	0.422651403821236	0.680557579633	-0.135012787408	hypo	ENSOARG00000018187	intron	COL4A5	-
DMR_5_10583475	5	10583475	10583864	12	390	0.252727593679617	0.147590081372089	1.71236163928	0.105137512308	hyper	ENSOARG00000009535	exon,intron	NFIX	-
DMR_5_14198244	5	14198244	14198507	10	264	0.273982884658521	0.441377866408478	0.620744503769	-0.16739498175	hypo	ENSOARG00000002387	exon,promoter	TRAPPC5	-
DMR_21_47296268	21	47296268	47296615	19	348	0.505577837957401	0.400960873916786	1.26091564251	0.104616964041	hyper	ENSOARG00000001052	intron	-	-
DMR_5_15595016	5	15595016	15595388	12	373	0.302162695187473	0.433579590367799	0.696902487802	-0.13141689518	hypo	ENSOARG00000005510	exon,intron	-	-
DMR_24_37707763	24	37707763	37708230	15	468	0.604410991813214	0.500201356973152	1.20833537012	0.10420963484	hyper	ENSOARG00000000869	exon,intron	LMTK2	-
DMR_17_70991264	17	70991264	70991438	6	175	0.513182387024716	0.754093616529251	0.680528751041	-0.240911229505	hypo	ENSOARG00000014555	intron	BCR	-
DMR_11_19615002	11	19615002	19615480	27	479	0.335755610060736	0.198740217006948	1.68941956046	0.137015393054	hyper	ENSOARG00000018638	intron	FOXN1	-
DMR_12_47469047	12	47469047	47469296	5	250	0.417141616348198	0.295390366947372	1.41217068335	0.121751249401	hyper	ENSOARG00000015833	intron	TP73	-
DMR_8_84331413	8	84331413	84331609	10	197	0.644194372349384	0.534617607296415	1.20496288105	0.109576765053	hyper	ENSOARG00000004788	intron	-	-
DMR_15_74144937	15	74144937	74145049	9	113	0.675967781350249	0.885209900273337	0.763624289721	-0.209242118923	hypo	ENSOARG00000002525	intron	MAPK8IP1	-
DMR_14_53106867	14	53106867	53107409	10	543	0.541114178817382	0.645448232801106	0.838354110087	-0.104334053984	hypo	ENSOARG00000010829	intron	ARHGAP35	-
DMR_4_32726910	4	32726910	32727193	10	284	0.39059077292484	0.507243511364957	0.770026159376	-0.11665273844	hypo	ENSOARG00000013712	intron	RUNDC3B	-
DMR_11_33425783	11	33425783	33426319	20	537	0.404459775293016	0.202600650034926	1.99633996842	0.201859125258	hyper	ENSOARG00000017886	promoter	ALDH3A1	-
DMR_25_26912667	25	26912667	26912902	9	236	0.238892709410654	0.109643435592431	2.17881451926	0.129249273818	hyper	ENSOARG00000006333	intron	PCBD1	-
DMR_14_10157529	14	10157529	10157845	11	317	0.712280656186136	0.545586731189009	1.3055314865	0.166693924997	hyper	ENSOARG00000010703	intron	ATP2C2	-
DMR_11_24114304	11	24114304	24114350	5	47	0.778874196097936	0.651305454206064	1.19586622693	0.127568741892	hyper	ENSOARG00000017826	exon	CAMKK1	-
DMR_22_41565591	22	41565591	41565828	15	238	0.370779487645362	0.2636702183125	1.40622437383	0.107109269333	hyper	ENSOARG00000008611	intron	DMBT1	-
DMR_10_71757977	10	71757977	71758402	37	426	0.23168792736605	0.074183284326575	3.12318239168	0.157504643039	hyper	ENSOARG00000001553	exon,intron	-	-
DMR_11_34517652	11	34517652	34517780	11	129	0.208550239008726	0.325035564648374	0.641622830518	-0.11648532564	hypo	ENSOARG00000002206	exon,intron	MPRIP	-
DMR_5_16060816	5	16060816	16060873	3	58	0.502568415110023	0.615124508342574	0.817019007199	-0.112556093233	hypo	ENSOARG00000006684	exon,intron	RANBP3	-
DMR_5_16060816	5	16060816	16060873	3	58	0.502568415110023	0.615124508342574	0.817019007199	-0.112556093233	hypo	ENSOARG00000006541	intron	LONP1	-
DMR_5_16060816	5	16060816	16060873	3	58	0.502568415110023	0.615124508342574	0.817019007199	-0.112556093233	hypo	ENSOARG00000006861	intron	-	-
DMR_24_1344892	24	1344892	1345086	8	195	0.360221027689061	0.503738427632448	0.715095390642	-0.143517399943	hypo	ENSOARG00000016461	intron	SPSB3	-
DMR_13_15084449	13	15084449	15084501	5	53	0.688440015661914	0.557015866762325	1.23594327692	0.1314241489	hyper	ENSOARG00000014052	intron	CELF2	-
DMR_24_9852753	24	9852753	9853076	22	324	0.370553695813271	0.567181672236755	0.653324523608	-0.196627976423	hypo	ENSOARG00000006373	intron	CLEC16A	-
DMR_X_3571490	X	3571490	3572533	64	1044	0.271916624267564	0.163281888608654	1.66532018085	0.108634735659	hyper	ENSOARG00000009380	intron	-	-
DMR_11_11913629	11	11913629	11913837	8	209	0.657439380131355	0.550034898830628	1.19526848483	0.107404481301	hyper	ENSOARG00000017048	intron	PPM1D	-
DMR_6_114447767	6	114447767	114448193	18	427	0.51632290852258	0.349366765337712	1.47788215637	0.166956143185	hyper	ENSOARG00000011847	intron	-	-
DMR_6_114447767	6	114447767	114448193	18	427	0.51632290852258	0.349366765337712	1.47788215637	0.166956143185	hyper	ENSOARG00000013314	intron	-	-
DMR_24_3841837	24	3841837	3841867	4	31	0.585914944569837	0.700804089765935	0.836060966433	-0.114889145196	hypo	ENSOARG00000003813	exon	C16orf71	-
DMR_6_115401496	6	115401496	115401558	4	63	0.564222833191613	0.667499409773821	0.845278400145	-0.103276576582	hypo	ENSOARG00000015067	promoter	TNIP2	-
DMR_17_71864790	17	71864790	71864951	13	162	0.823925358752558	0.690980619339595	1.19240009878	0.132944739413	hyper	ENSOARG00000017323	promoter	HIRA	-
DMR_9_21401386	9	21401386	21401691	6	306	0.596686089701786	0.470516619786857	1.26815093157	0.126169469915	hyper	ENSOARG00000005609	intron	TG	-
DMR_16_62637681	16	62637681	62637856	14	176	0.155736656129151	0.257099157128154	0.60574549473	-0.101362500999	hypo	ENSOARG00000013987	intron	ROPN1L	-
DMR_12_42600493	12	42600493	42600605	3	113	0.32030356852796	0.45265383970272	0.70761261793	-0.132350271175	hypo	ENSOARG00000009222	promoter	CA6	-
DMR_7_14907543	7	14907543	14907740	10	198	0.435278252129565	0.547169980864788	0.795508283261	-0.111891728735	hypo	ENSOARG00000018483	intron	ITGA11	-
DMR_17_70812939	17	70812939	70813372	20	434	0.55294377250609	0.668110823842788	0.82762283258	-0.115167051337	hypo	ENSOARG00000013508	intron	-	-
DMR_17_70812939	17	70812939	70813372	20	434	0.55294377250609	0.668110823842788	0.82762283258	-0.115167051337	hypo	ENSOARG00000014074	intron	UPB1	-
DMR_4_92364907	4	92364907	92365022	4	116	0.611731187808749	0.745306152295869	0.820778395461	-0.133574964487	hypo	ENSOARG00000002149	intron	SND1	-
DMR_9_20223381	9	20223381	20224057	29	677	0.611026333082639	0.509290630550868	1.19975961942	0.101735702532	hyper	ENSOARG00000005227	exon,intron	ZFAT	-
DMR_9_20223381	9	20223381	20224057	29	677	0.611026333082639	0.509290630550868	1.19975961942	0.101735702532	hyper	ENSOARG00000022302	exon,promoter	5S_rRNA	-
DMR_20_50161608	20	50161608	50161952	9	345	0.620075767675138	0.721356697150788	0.859596604737	-0.101280929476	hypo	ENSOARG00000002773	intron	GMDS	-
DMR_20_10972176	20	10972176	10972350	8	175	0.831428663426932	0.960567936438737	0.865559459032	-0.129139273012	hypo	ENSOARG00000014201	intron	-	-
DMR_10_84875273	10	84875273	84875350	7	78	0.393612579605161	0.256740538196139	1.53311425757	0.136872041409	hyper	ENSOARG00000007108	intron	ARHGEF7	-
DMR_12_24404052	12	24404052	24404738	32	687	0.266285854708589	0.160599624276867	1.65807271286	0.105686230432	hyper	ENSOARG00000014169	intron	DISP1	-
DMR_15_73406597	15	73406597	73406655	5	59	0.594689024247847	0.309297058386565	1.92271154259	0.285391965861	hyper	ENSOARG00000002066	intron	PRDM11	-
DMR_5_14336155	5	14336155	14336461	19	307	0.361861389159279	0.464645749944613	0.778789839792	-0.102784360785	hypo	ENSOARG00000002895	exon,intron	LRRC8E	-
DMR_24_32898244	24	32898244	32898451	4	208	0.801987827540585	0.681022881838546	1.17762243961	0.120964945702	hyper	ENSOARG00000011517	intron	GTF2IRD1	-
DMR_21_41835615	21	41835615	41835710	5	96	0.728727247553444	0.838575990400724	0.869005618925	-0.109848742847	hypo	ENSOARG00000004812	exon,intron	FERMT3	-
DMR_5_18480429	5	18480429	18480476	3	48	0.819915781293375	0.621188339754873	1.31991495786	0.198727441539	hyper	ENSOARG00000013539	intron	SGTA	-
DMR_11_56863182	11	56863182	56863201	3	20	0.695836510467822	0.804165309812691	0.865290384921	-0.108328799345	hypo	ENSOARG00000013295	intron	SDK2	-
DMR_14_34160178	14	34160178	34160267	6	90	0.565786782845702	0.434756808314408	1.30138682598	0.131029974531	hyper	ENSOARG00000002756	exon	NOL3	-
DMR_23_49151674	23	49151674	49152876	20	1203	0.493969057486204	0.234434168435546	2.10706937808	0.259534889051	hyper	ENSOARG00000004001	promoter	-	-
DMR_23_49151674	23	49151674	49152876	20	1203	0.493969057486204	0.234434168435546	2.10706937808	0.259534889051	hyper	ENSOARG00000003878	intron	DYM	-
DMR_17_4289136	17	4289136	4289320	6	185	0.366361509489655	0.2557404738995	1.4325519301	0.11062103559	hyper	ENSOARG00000003318	intron	TRIM2	-
DMR_12_47692434	12	47692434	47692882	8	449	0.294084710021523	0.445672560992221	0.659867211405	-0.151587850971	hypo	ENSOARG00000017057	intron	ARHGEF16	-
DMR_22_35221035	22	35221035	35221861	19	827	0.214500401916527	0.33251240154694	0.645089930236	-0.11801199963	hypo	ENSOARG00000015949	intron	ATRNL1	-
DMR_14_53634233	14	53634233	53634849	22	617	0.523272865233481	0.378857076639049	1.38118804557	0.144415788594	hyper	ENSOARG00000011355	intron	GLTSCR1	-
DMR_4_77204986	4	77204986	77205149	3	164	0.767987826600002	0.655672146599188	1.17129853782	0.112315680001	hyper	ENSOARG00000015987	intron	GCK	-
DMR_14_11829953	14	11829953	11830109	16	157	0.169511057465358	0.292123854956551	0.580271191788	-0.122612797491	hypo	ENSOARG00000011547	exon,intron	-	-
DMR_6_113993679	6	113993679	113993783	6	105	0.707013667062686	0.517636752791228	1.36584905003	0.189376914271	hyper	ENSOARG00000011847	intron	-	-
DMR_11_53563813	11	53563813	53563985	7	173	0.475334099912343	0.608387394010095	0.781301691311	-0.133053294098	hypo	ENSOARG00000006205	intron	SEPT9	-
DMR_X_98488838	X	98488838	98489084	22	247	0.237717423149568	0.366662296473163	0.648327972186	-0.128944873324	hypo	ENSOARG00000012814	intron	ARHGAP36	-
DMR_4_7367762	4	7367762	7368093	14	332	0.51520558930567	0.634105062929092	0.812492470768	-0.118899473623	hypo	ENSOARG00000021732	promoter	7SK	-
DMR_4_7367762	4	7367762	7368093	14	332	0.51520558930567	0.634105062929092	0.812492470768	-0.118899473623	hypo	ENSOARG00000015616	intron	ABCA13	-
DMR_20_28785951	20	28785951	28786712	34	762	0.338154471569716	0.204287634680065	1.65528604851	0.13386683689	hyper	ENSOARG00000017215	intron	-	-
DMR_17_70933885	17	70933885	70934275	15	391	0.829920953809282	0.931508304951353	0.890943161105	-0.101587351142	hypo	ENSOARG00000014331	exon	SPECC1L	-
DMR_12_32960724	12	32960724	32961013	15	290	0.462905867737364	0.567667050890691	0.815453119942	-0.104761183153	hypo	ENSOARG00000006954	intron	PLD5	-
DMR_16_70551375	16	70551375	70551868	22	494	0.811121540278805	0.704682537967004	1.15104532407	0.106439002312	hyper	ENSOARG00000015756	intron	AHRR	-
DMR_16_70551375	16	70551375	70551868	22	494	0.811121540278805	0.704682537967004	1.15104532407	0.106439002312	hyper	ENSOARG00000015729	intron	-	-
DMR_12_25199291	12	25199291	25199394	3	104	0.287162017920348	0.0986820354060527	2.9099725876	0.188479982514	hyper	ENSOARG00000015097	intron	CAPN2	-
DMR_X_75017099	X	75017099	75017795	12	697	0.337651483563284	0.477618713100156	0.7069477688	-0.139967229537	hypo	ENSOARG00000002879	exon,intron,promoter	-	-
DMR_6_112500331	6	112500331	112500413	4	83	0.915352673612443	0.659266712487941	1.38844060571	0.256085961125	hyper	ENSOARG00000011020	intron	-	-
DMR_6_112500331	6	112500331	112500413	4	83	0.915352673612443	0.659266712487941	1.38844060571	0.256085961125	hyper	ENSOARG00000011137	intron	-	-
DMR_13_9604803	13	9604803	9605151	8	349	0.535205666153023	0.659059434636488	0.812074963236	-0.123853768483	hypo	ENSOARG00000011950	intron	KIF16B	-
DMR_14_13456021	14	13456021	13456719	14	699	0.671040490885221	0.493164581230885	1.36068265326	0.177875909654	hyper	ENSOARG00000013194	promoter	RNF166	-
DMR_14_13456021	14	13456021	13456719	14	699	0.671040490885221	0.493164581230885	1.36068265326	0.177875909654	hyper	ENSOARG00000013112	exon,intron	CTU2	-
DMR_26_25581396	26	25581396	25582160	41	765	0.80283898282603	0.989902288020031	0.81102851518	-0.187063305194	hypo	ENSOARG00000000067	exon	-	-
DMR_22_18575246	22	18575246	18575567	4	322	0.204142019003323	0.34991420020018	0.583405928901	-0.145772181197	hypo	ENSOARG00000011692	intron	LOXL4	-
DMR_13_78124689	13	78124689	78124813	5	125	0.904879870503264	0.789983104367224	1.14544205503	0.114896766136	hyper	ENSOARG00000013427	intron	PTPN1	-
DMR_X_44448207	X	44448207	44449117	26	911	0.42513625593956	0.554567937277995	0.766608069746	-0.129431681338	hypo	ENSOARG00000004808	exon,intron	ASB12	-
DMR_17_65378117	17	65378117	65378372	18	256	0.481164621136363	0.373139266818562	1.28950411796	0.108025354318	hyper	ENSOARG00000019120	intron	MYO18B	-
DMR_23_577212	23	577212	577674	22	463	0.454193004687217	0.319043684395847	1.42360757132	0.135149320291	hyper	ENSOARG00000004123	intron	KCNG2	-
DMR_5_16691835	5	16691835	16691947	14	113	0.494058209020182	0.378343300522975	1.30584632617	0.115714908497	hyper	ENSOARG00000008388	intron	KDM4B	-
DMR_25_5253822	25	5253822	5254975	32	1154	0.42739380794608	0.317627271310655	1.34558284678	0.109766536635	hyper	ENSOARG00000003327	exon,intron	SIPA1L2	-
DMR_9_77523844	9	77523844	77523859	3	16	0.580667913268523	0.370141277444502	1.56877373223	0.210526635824	hyper	ENSOARG00000002300	intron	VPS13B	-
DMR_9_77523844	9	77523844	77523859	3	16	0.580667913268523	0.370141277444502	1.56877373223	0.210526635824	hyper	ENSOARG00000014618	exon	-	-
DMR_JH923701.1_26273	JH923701.1	26273	26525	12	253	0.16585754154149	0.296352908933983	0.559662269347	-0.130495367392	hypo	ENSOARG00000000424	intron	-	-
DMR_7_10805026	7	10805026	10805464	8	439	0.671280684911253	0.555375960382987	1.20869596957	0.115904724528	hyper	ENSOARG00000017490	exon,intron	THBS4	-
DMR_12_27543600	12	27543600	27544293	13	694	0.315191786249851	0.426357100969141	0.739267120293	-0.111165314719	hypo	ENSOARG00000000811	exon,intron	PARP1	-
DMR_14_47655808	14	47655808	47656037	4	230	0.510466414853544	0.635607038223421	0.803116366175	-0.12514062337	hypo	ENSOARG00000005791	exon,intron	ACTN4	-
DMR_19_17345748	19	17345748	17346009	8	262	0.163803323756635	0.274113209576243	0.597575447057	-0.11030988582	hypo	ENSOARG00000007281	intron	SRGAP3	-
DMR_11_57373646	11	57373646	57373757	8	112	0.296342143063355	0.437336242463556	0.677607100189	-0.1409940994	hypo	ENSOARG00000013770	intron	SLC39A11	-
DMR_11_22672694	11	22672694	22673245	11	552	0.560610266405084	0.356687293486183	1.57171358959	0.203922972919	hyper	ENSOARG00000014721	promoter	DPH1	-
DMR_21_48931018	21	48931018	48931095	13	78	0.377163768576802	0.494554257388188	0.762633751388	-0.117390488811	hypo	ENSOARG00000004540	intron	-	-
DMR_17_67930262	17	67930262	67930358	8	97	0.831630775821738	0.96862816960589	0.858565548594	-0.136997393784	hypo	ENSOARG00000003095	exon,intron	ZNRF3	-
DMR_18_33239109	18	33239109	33239660	32	552	0.408259238666488	0.298250466542956	1.36884694062	0.110008772124	hyper	ENSOARG00000003951	exon,intron	CCDC33	-
DMR_10_86235500	10	86235500	86235772	15	273	0.384169589623471	0.272477985178657	1.4099105635	0.111691604445	hyper	ENSOARG00000008646	exon,intron	-	-
DMR_18_63940099	18	63940099	63940247	13	149	0.343005439438578	0.490783298098201	0.698893871833	-0.14777785866	hypo	ENSOARG00000002142	promoter	WDR25	-
DMR_19_5061045	19	5061045	5061273	8	229	0.53824164242543	0.411664946531033	1.30747503998	0.126576695894	hyper	ENSOARG00000014726	intron	TGFBR2	-
DMR_X_120490599	X	120490599	120490857	10	259	0.700700068447947	0.43826281929243	1.59881248786	0.262437249156	hyper	ENSOARG00000018627	intron	TSC22D3	-
DMR_15_76383513	15	76383513	76383869	14	357	0.358996877136013	0.246696333765576	1.45521772317	0.11230054337	hyper	ENSOARG00000008486	intron	OR4C12	-
DMR_10_16508675	10	16508675	16509495	16	821	0.143639280713027	0.284904547310897	0.504166332439	-0.141265266598	hypo	ENSOARG00000007804	intron	CPB2	-
DMR_14_59288875	14	59288875	59289171	10	297	0.421833538660791	0.290891740090784	1.45013928044	0.13094179857	hyper	ENSOARG00000001268	exon,intron	SSC5D	-
DMR_JH922463.1_12598	JH922463.1	12598	12609	3	12	0.755962625497291	0.948293882974041	0.79718180099	-0.192331257477	hypo	ENSOARG00000001263	intron	MTA1	-
DMR_13_78314309	13	78314309	78315132	26	824	0.525222187969833	0.688417612267125	0.762941241785	-0.163195424297	hypo	ENSOARG00000013820	intron	BCAS4	-
DMR_18_4719069	18	4719069	4719758	29	690	0.516061858585908	0.414653978119363	1.24456024979	0.101407880467	hyper	ENSOARG00000009599	intron	ALDH1A3	-
DMR_17_62343851	17	62343851	62344357	14	507	0.360100604846777	0.23452063720435	1.53547512551	0.125579967642	hyper	ENSOARG00000012253	promoter	-	-
DMR_21_41955194	21	41955194	41955601	21	408	0.724370580182105	0.829850931081055	0.872892411217	-0.105480350899	hypo	ENSOARG00000007576	promoter	RPS6KA4	-
DMR_21_41955194	21	41955194	41955601	21	408	0.724370580182105	0.829850931081055	0.872892411217	-0.105480350899	hypo	ENSOARG00000007256	exon	CCDC88B	-
DMR_17_44845720	17	44845720	44846281	15	562	0.380418386695886	0.520869986505323	0.730351904605	-0.140451599809	hypo	ENSOARG00000013928	intron	MMP17	-
DMR_25_3203811	25	3203811	3204166	19	356	0.626306990342939	0.524912675665958	1.19316415735	0.101394314677	hyper	ENSOARG00000003172	intron	FMN2	-
DMR_24_40454576	24	40454576	40454699	6	124	0.638391805675943	0.74254906955784	0.859730126732	-0.104157263882	hypo	ENSOARG00000004437	intron	GNA12	-
DMR_16_62457448	16	62457448	62457914	26	467	0.499838456374531	0.603108689462132	0.828770112432	-0.103270233088	hypo	ENSOARG00000013954	intron	ANKRD33B	-
DMR_14_34384305	14	34384305	34384687	5	383	0.251642220077093	0.111732737575444	2.25217984932	0.139909482502	hyper	ENSOARG00000002986	intron	HSD11K	-
DMR_6_33911537	6	33911537	33912443	48	907	0.354256020800453	0.244378293930702	1.44962146638	0.10987772687	hyper	ENSOARG00000018342	intron	CCSER1	-
DMR_18_4579636	18	4579636	4580167	16	532	0.351334264173629	0.503429500600566	0.697881756541	-0.152095236427	hypo	ENSOARG00000009485	intron	LRRK1	-
DMR_13_39163073	13	39163073	39163226	5	154	0.667066885813425	0.535062313020656	1.24670878434	0.132004572793	hyper	ENSOARG00000003400	intron	RALGAPA2	-
DMR_24_3831441	24	3831441	3832311	31	871	0.526160206629888	0.650591120233481	0.808741758481	-0.124430913604	hypo	ENSOARG00000003756	intron	ANKS3	-
DMR_10_70313799	10	70313799	70314156	15	358	0.57372275250811	0.392978251769676	1.45993512344	0.180744500738	hyper	ENSOARG00000001021	intron	-	-
DMR_12_43480335	12	43480335	43480891	27	557	0.443259868294756	0.545677304543364	0.81231135069	-0.102417436249	hypo	ENSOARG00000010072	promoter	ERRFI1	-
DMR_5_63553816	5	63553816	63554564	19	749	0.398122738381465	0.508033941449006	0.783653818967	-0.109911203068	hypo	ENSOARG00000009975	intron	FAXDC2	-
DMR_19_47357359	19	47357359	47357557	18	199	0.397318654992217	0.54980745860085	0.722650536614	-0.152488803609	hypo	ENSOARG00000016200	intron	CACNA1D	-
DMR_15_30444665	15	30444665	30444943	3	279	0.227515362400828	0.0171466647808231	13.2687823148	0.21036869762	hyper	ENSOARG00000017361	exon	ARHGEF12	-
DMR_11_53526162	11	53526162	53526209	6	48	0.569769727368615	0.444680398451556	1.281301648	0.125089328917	hyper	ENSOARG00000006205	intron	SEPT9	-
DMR_6_79771124	6	79771124	79771456	21	333	0.254625851232654	0.136965429068782	1.85905197365	0.117660422164	hyper	ENSOARG00000006132	intron	TECRL	-
DMR_13_53604018	13	53604018	53604320	18	303	0.49138450416731	0.669052390280928	0.734448469665	-0.177667886114	hypo	ENSOARG00000011406	exon,intron	ARFGAP1	-
DMR_8_29911616	8	29911616	29911689	3	74	0.700347617354791	0.815643763163034	0.858643992616	-0.115296145808	hypo	ENSOARG00000011026	intron	PDSS2	-
DMR_18_63942349	18	63942349	63942549	11	201	0.77404442668832	0.603783452104775	1.28199013072	0.170260974584	hyper	ENSOARG00000002142	intron	WDR25	-
DMR_9_14587355	9	14587355	14587629	10	275	0.752676594724563	0.616752220681047	1.22038732815	0.135924374044	hyper	ENSOARG00000001840	intron	PSCA	-
DMR_JH922034.1_10384	JH922034.1	10384	10648	4	265	0.230973182605938	0.398524570925558	0.579570745336	-0.16755138832	hypo	ENSOARG00000000844	promoter	-	-
DMR_8_36240736	8	36240736	36240864	8	129	0.400382195533424	0.263460815432009	1.51970301495	0.136921380101	hyper	ENSOARG00000011627	intron	ASCC3	-
DMR_19_37307420	19	37307420	37307856	13	437	0.358801297701199	0.483403233610618	0.742240168774	-0.124601935909	hypo	ENSOARG00000011277	exon,intron	PRICKLE2	-
DMR_22_45397228	22	45397228	45397833	39	606	0.204650714732387	0.321573930262813	0.636403313431	-0.11692321553	hypo	ENSOARG00000013080	intron	DOCK1	-
DMR_18_1815275	18	1815275	1815789	11	515	0.633189904132682	0.530010226145405	1.19467488154	0.103179677987	hyper	ENSOARG00000009194	intron	ATP10A	-
DMR_14_43129007	14	43129007	43129491	10	485	0.645274055643395	0.537541514684355	1.2004171548	0.107732540959	hyper	ENSOARG00000004434	intron	PEPD	-
DMR_JH921823.1_14897	JH921823.1	14897	15054	10	158	0.405784444161046	0.517574367796103	0.78401186266	-0.111789923635	hypo	ENSOARG00000016320	exon	-	-
DMR_6_115952349	6	115952349	115952403	4	55	0.319160375908772	0.155822171087185	2.04823468754	0.163338204822	hyper	ENSOARG00000015218	intron	-	-
DMR_4_105699882	4	105699882	105700369	15	488	0.372309526357283	0.478456362704953	0.778147299061	-0.106146836348	hypo	ENSOARG00000017308	exon,intron	KEL	-
DMR_14_41509207	14	41509207	41509253	9	47	0.684796013404376	0.798900712851986	0.857172865649	-0.114104699448	hypo	ENSOARG00000004132	promoter	-	-
DMR_6_111240689	6	111240689	111241376	30	688	0.44465826825077	0.547472747868291	0.81220164836	-0.102814479618	hypo	ENSOARG00000010267	intron	LDB2	-
DMR_24_366905	24	366905	367023	7	119	0.67855983009312	0.888326089750682	0.763863448256	-0.209766259658	hypo	ENSOARG00000012117	intron	RAB11FIP3	-
DMR_15_23113757	15	23113757	23114204	17	448	0.336197717742661	0.438247625140894	0.767140991659	-0.102049907398	hypo	ENSOARG00000016809	promoter	NCAM1	-
DMR_24_40346406	24	40346406	40346495	4	90	0.861906627506022	0.651471802715977	1.32301447877	0.21043482479	hyper	ENSOARG00000004356	intron	CARD11	-
DMR_11_50489704	11	50489704	50490153	11	450	0.532727177473755	0.65478560909567	0.81359023484	-0.122058431622	hypo	ENSOARG00000018651	intron	BAHCC1	-
DMR_21_25376484	21	25376484	25376688	6	205	0.579043503524646	0.684863794408466	0.845487100139	-0.105820290884	hypo	ENSOARG00000009168	intron	PTPN5	-
DMR_9_59419184	9	59419184	59419470	7	287	0.429081951078199	0.297793229958821	1.4408720814	0.131288721119	hyper	ENSOARG00000009854	exon	EXT1	-
DMR_21_42405813	21	42405813	42406351	13	539	0.450746980830609	0.566463644658795	0.795720934751	-0.115716663828	hypo	ENSOARG00000010447	intron	EHD1	-
DMR_9_13827676	9	13827676	13827833	7	158	0.510097171831259	0.328536717357333	1.55263367801	0.181560454474	hyper	ENSOARG00000015846	exon,intron	PLEC	-
DMR_11_21660939	11	21660939	21661307	15	369	0.467877579758302	0.355458276024859	1.31626582166	0.112419303733	hyper	ENSOARG00000011221	intron	NXN	-
DMR_10_32568631	10	32568631	32569764	88	1134	0.161409847735713	0.283061888684454	0.570228116847	-0.121652040949	hypo	ENSOARG00000017015	exon,promoter	HSP10	-
DMR_25_4002118	25	4002118	4002134	3	17	0.364368864733936	0.198229156137935	1.83811943628	0.166139708596	hyper	ENSOARG00000003216	exon,intron	TRIM67	-
DMR_8_47658705	8	47658705	47658954	3	250	0.308516583903192	0.184759230506286	1.66983042232	0.123757353397	hyper	ENSOARG00000012528	intron	MDN1	-
DMR_19_59711631	19	59711631	59711665	3	35	0.722741530144646	0.836949894316328	0.863542172659	-0.114208364172	hypo	ENSOARG00000006377	intron	ALDH1L1	-
DMR_10_29047200	10	29047200	29047861	19	662	0.623535800590377	0.404717081568755	1.54067082658	0.218818719022	hyper	ENSOARG00000011408	intron	FRY	-
DMR_X_4474033	X	4474033	4475238	31	1206	0.798473770687121	0.916663217495043	0.871065572882	-0.118189446808	hypo	ENSOARG00000009494	exon,intron	HDHD1	-
DMR_6_91275657	6	91275657	91275782	10	126	0.430673193916313	0.320281552345458	1.34467062109	0.110391641571	hyper	ENSOARG00000017349	intron	-	-
DMR_6_114444171	6	114444171	114444547	16	377	0.497056802072581	0.32528794603394	1.52805170967	0.171768856039	hyper	ENSOARG00000011847	intron	-	-
DMR_6_114444171	6	114444171	114444547	16	377	0.497056802072581	0.32528794603394	1.52805170967	0.171768856039	hyper	ENSOARG00000013314	intron	-	-
DMR_14_59892345	14	59892345	59892731	17	387	0.372723574372619	0.255920590380863	1.45640322968	0.116802983992	hyper	ENSOARG00000002217	intron	-	-
DMR_14_46529799	14	46529799	46530338	18	540	0.0720303153773253	0.218971548692655	0.328948284868	-0.146941233315	hypo	ENSOARG00000005391	intron	ZNF527	-
DMR_22_14111570	22	14111570	14111666	15	97	0.555681436715845	0.425438483258926	1.30613815765	0.130242953457	hyper	ENSOARG00000001010	exon	EXOC6	-
DMR_22_14111570	22	14111570	14111666	15	97	0.555681436715845	0.425438483258926	1.30613815765	0.130242953457	hyper	ENSOARG00000001328	promoter	CYP26C1	-
DMR_11_7735517	11	7735517	7735820	10	304	0.693947871098801	0.477036827185416	1.45470502811	0.216911043913	hyper	ENSOARG00000007848	intron	MSI2	-
DMR_12_2936039	12	2936039	2936481	20	443	0.549142819569728	0.445417506152758	1.23287210759	0.103725313417	hyper	ENSOARG00000004798	intron	SLC26A9	-
DMR_26_31716068	26	31716068	31716230	10	163	0.328286545943124	0.443560489490287	0.740116745566	-0.115273943547	hypo	ENSOARG00000000851	intron	GPR124	-
DMR_24_1217965	24	1217965	1218196	6	232	0.812122869927797	0.679828156887157	1.1946002261	0.132294713041	hyper	ENSOARG00000015834	intron	IFT140	-
DMR_24_1217965	24	1217965	1218196	6	232	0.812122869927797	0.679828156887157	1.1946002261	0.132294713041	hyper	ENSOARG00000015664	intron	C16orf91	-
DMR_11_8107493	11	8107493	8107590	7	98	0.533648335008329	0.390922483383877	1.36510013543	0.142725851624	hyper	ENSOARG00000013763	promoter	CCDC182	-
DMR_5_14016467	5	14016467	14016984	22	518	0.682454333314901	0.569898996466681	1.19750050017	0.112555336848	hyper	ENSOARG00000000531	exon,intron	-	-
DMR_11_35719237	11	35719237	35719346	9	110	0.170514918222412	0.272056990325648	0.626761760535	-0.101542072103	hypo	ENSOARG00000004076	intron	EPN3	-
DMR_5_1102901	5	1102901	1103038	11	138	0.412047689639074	0.524703577248695	0.78529613196	-0.11265588761	hypo	ENSOARG00000002543	intron	C5orf45	-
DMR_16_8457274	16	8457274	8457431	7	158	0.847322159912287	0.717564524941145	1.18083061587	0.129757634971	hyper	ENSOARG00000004968	exon,intron	TMEM174	-
DMR_5_17913183	5	17913183	17913352	8	170	0.326966180367598	0.429159809593935	0.761875117516	-0.102193629226	hypo	ENSOARG00000012318	exon,intron	HMG20B	-
DMR_19_48638596	19	48638596	48639113	27	518	0.619583011866474	0.755304955440229	0.820308416361	-0.135721943574	hypo	ENSOARG00000005975	exon,intron	TWF2	-
DMR_22_36527975	22	36527975	36528290	17	316	0.450471915443945	0.284651659485463	1.58253746442	0.165820255958	hyper	ENSOARG00000018252	promoter	SLC18A2	-
DMR_14_4512260	14	4512260	4512911	14	652	0.471841700238548	0.7221066299603	0.65342385828	-0.250264929722	hypo	ENSOARG00000007791	intron	VAT1L	-
DMR_18_15751289	18	15751289	15751357	9	69	0.65806530161237	0.938517072323413	0.701175632302	-0.280451770711	hypo	ENSOARG00000010712	exon	KLHL25	-
DMR_17_65353262	17	65353262	65353464	11	203	0.191845104433095	0.334449134500545	0.573615191798	-0.142604030067	hypo	ENSOARG00000019120	exon,intron	MYO18B	-
DMR_11_35856947	11	35856947	35857220	7	274	0.729333174386577	0.883869869307131	0.825158996492	-0.154536694921	hypo	ENSOARG00000004687	exon,intron	XYLT2	-
DMR_19_52025002	19	52025002	52025192	12	191	0.282218696448017	0.176822466448009	1.5960567801	0.10539623	hyper	ENSOARG00000003512	intron	CSPG5	-
DMR_11_7706658	11	7706658	7706756	7	99	0.353679917172654	0.0939917895278833	3.76288098087	0.259688127645	hyper	ENSOARG00000007848	intron	MSI2	-
DMR_25_29575490	25	29575490	29576016	18	527	0.648080020194315	0.777550722780882	0.833489058921	-0.129470702587	hypo	ENSOARG00000017956	promoter	-	-
DMR_17_52088222	17	52088222	52088875	23	654	0.669573532411975	0.797437722322594	0.839656205956	-0.127864189911	hypo	ENSOARG00000006283	intron	PITPNM2	-
DMR_22_49147009	22	49147009	49147695	22	687	0.468152945002447	0.364060658771729	1.28592017215	0.104092286231	hyper	ENSOARG00000015304	intron	-	-
DMR_14_58366390	14	58366390	58366715	18	326	0.332322137267474	0.43429638603176	0.765196644402	-0.101974248764	hypo	ENSOARG00000000528	intron	-	-
DMR_4_107363256	4	107363256	107363622	29	367	0.33238230252401	0.225770753913872	1.47221150996	0.10661154861	hyper	ENSOARG00000018504	intron	TPK1	-
DMR_AMGL01123244.1_12238	AMGL01123244.1	12238	12544	6	307	0.306084437904568	0.452854568278458	0.675900077741	-0.146770130374	hypo	ENSOARG00000002406	exon	S100A14	-
DMR_24_41574580	24	41574580	41574685	17	106	0.899427533901366	0.786926884141616	1.14296201086	0.11250064976	hyper	ENSOARG00000005987	exon,intron	SUN1	-
DMR_11_7509326	11	7509326	7510044	23	719	0.5579523884521	0.329996645249839	1.69078200183	0.227955743202	hyper	ENSOARG00000007626	exon,intron	AKAP1	-
DMR_19_10064491	19	10064491	10064979	13	489	0.35431425634253	0.477555106451496	0.741933761268	-0.123240850109	hypo	ENSOARG00000016427	promoter	STAC	-
DMR_12_4394720	12	4394720	4394848	4	129	0.497349656923494	0.621444510123255	0.800312254468	-0.1240948532	hypo	ENSOARG00000007640	intron	PLEKHA6	-
DMR_19_53595573	19	53595573	53595695	12	123	0.71981790187694	0.883506012976495	0.814728922389	-0.1636881111	hypo	ENSOARG00000010390	intron	LIMD1	-
DMR_12_77743561	12	77743561	77743687	3	127	0.580742764097923	0.443229817697498	1.31025202031	0.1375129464	hyper	ENSOARG00000017449	intron	CACNA1S	-
DMR_19_52246881	19	52246881	52247197	5	317	0.622279603611916	0.736379205514467	0.845053199428	-0.114099601903	hypo	ENSOARG00000004308	intron	KLHL18	-
DMR_14_14124975	14	14124975	14125057	6	83	0.770159220389355	0.944091043423961	0.815767955595	-0.173931823035	hypo	ENSOARG00000014354	exon	ZNF276	-
DMR_7_13774858	7	13774858	13775613	29	756	0.59505824458964	0.479282481349314	1.24156059891	0.11577576324	hyper	ENSOARG00000018276	intron	SMAD3	-
DMR_19_47482487	19	47482487	47482683	9	197	0.678832686054876	0.788275227347956	0.861162018676	-0.109442541293	hypo	ENSOARG00000016200	intron	CACNA1D	-
DMR_21_42175375	21	42175375	42176554	28	1180	0.521835358908453	0.64407826788228	0.810204884919	-0.122242908974	hypo	ENSOARG00000008047	intron	NRXN2	-
DMR_15_78017644	15	78017644	78017745	8	102	0.535175211429376	0.659756015344895	0.811171401218	-0.124580803916	hypo	ENSOARG00000009962	intron	SMTNL1	-
DMR_17_67995037	17	67995037	67996079	33	1043	0.520075678823554	0.412487805420444	1.26082679776	0.107587873403	hyper	ENSOARG00000003201	exon,intron	KREMEN1	-
DMR_5_3943822	5	3943822	3944361	23	540	0.641973649118308	0.511903412557918	1.25409136444	0.13007023656	hyper	ENSOARG00000009667	intron	ARMC6	-
DMR_5_10830283	5	10830283	10830298	3	16	0.3947888649983	0.225624198142684	1.74976296092	0.169164666856	hyper	ENSOARG00000010967	intron	HOOK2	-
DMR_17_64752046	17	64752046	64752237	9	192	0.459274778830892	0.560021796342918	0.820101613598	-0.100747017512	hypo	ENSOARG00000018712	intron	SGSM1	-
DMR_7_22893422	7	22893422	22893605	12	184	0.688602072847072	0.475905955054334	1.44692888486	0.212696117793	hyper	ENSOARG00000019612	exon	SALL2	-
DMR_14_51004612	14	51004612	51004727	7	116	0.466600986582019	0.588096490970185	0.793408894197	-0.121495504388	hypo	ENSOARG00000008883	exon	-	-
DMR_10_84887391	10	84887391	84887597	49	207	0.17606059923426	0.326043885576912	0.539990495214	-0.149983286343	hypo	ENSOARG00000007196	intron	TEX29	-
DMR_10_70847806	10	70847806	70847927	9	122	0.359397031369813	0.473372197189467	0.759227165228	-0.11397516582	hypo	ENSOARG00000001163	promoter	-	-
DMR_14_11173424	14	11173424	11173596	7	173	0.43645063169366	0.555302735354487	0.785968812877	-0.118852103661	hypo	ENSOARG00000011432	promoter	GINS2	-
DMR_21_39625939	21	39625939	39626535	17	597	0.616196566105915	0.774781744805177	0.795316320031	-0.158585178699	hypo	ENSOARG00000013482	exon,intron	MYRF	-
DMR_11_55872022	11	55872022	55872346	8	325	0.369745739783053	0.553713684813373	0.667756188666	-0.18396794503	hypo	ENSOARG00000012547	intron	-	-
DMR_13_63049421	13	63049421	63049492	6	72	0.411428071776764	0.308700799841096	1.33277293738	0.102727271936	hyper	ENSOARG00000009308	intron	-	-
DMR_X_12994131	X	12994131	12994385	6	255	0.293544124593302	0.415200995314088	0.706992824936	-0.121656870721	hypo	ENSOARG00000012224	intron	-	-
DMR_10_70996961	10	70996961	70997114	10	154	0.303962225334029	0.188167599910442	1.61538025398	0.115794625424	hyper	ENSOARG00000001169	intron	-	-
DMR_17_71960103	17	71960103	71960238	8	136	0.584421887982083	0.712698916519121	0.820012314368	-0.128277028537	hypo	ENSOARG00000017566	intron	C22orf39	-
DMR_14_10161189	14	10161189	10161611	20	423	0.644668808958739	0.812454955518318	0.793482524268	-0.16778614656	hypo	ENSOARG00000010703	exon,intron	ATP2C2	-
DMR_21_44956246	21	44956246	44956514	29	269	0.35861746836464	0.486513470628496	0.737117243437	-0.127896002264	hypo	ENSOARG00000015084	intron	SUV420H1	-
DMR_24_14399864	24	14399864	14400131	6	268	0.628945094826348	0.524529320803715	1.19906565731	0.104415774023	hyper	ENSOARG00000009522	intron	ABCC1	-
DMR_8_90549140	8	90549140	90549611	26	472	0.445873551739384	0.330205513108224	1.35029105826	0.115668038631	hyper	ENSOARG00000005122	intron	FAM120B	-
DMR_15_33668408	15	33668408	33668782	36	375	0.260222231909889	0.372457053934703	0.698663722866	-0.112234822025	hypo	ENSOARG00000000345	intron	GRAMD1B	-
DMR_12_48300066	12	48300066	48300413	16	348	0.466853148418491	0.612078678235756	0.762733885395	-0.145225529817	hypo	ENSOARG00000017310	exon,promoter	TTC34	-
DMR_6_116819214	6	116819214	116819481	8	268	0.748204711118652	0.561278447656968	1.33303659573	0.186926263462	hyper	ENSOARG00000016735	promoter	-	-
DMR_9_15489419	9	15489419	15489658	10	240	0.336309648130504	0.492691846951452	0.682596333208	-0.156382198821	hypo	ENSOARG00000002852	promoter	GPR20	-
DMR_20_13126127	20	13126127	13126291	6	165	0.692115439357094	0.552526303025328	1.2526379931	0.139589136332	hyper	ENSOARG00000016548	intron	KCNK5	-
DMR_14_48585623	14	48585623	48585968	15	346	0.623745315992652	0.51763328118808	1.20499461426	0.106112034805	hyper	ENSOARG00000006366	intron	FCGBP	-
DMR_5_2595833	5	2595833	2596224	10	392	0.371265601069737	0.259206807943128	1.43231423594	0.112058793127	hyper	ENSOARG00000005438	promoter	-	-
DMR_11_47630159	11	47630159	47630310	12	152	0.300083546590101	0.167519478748584	1.7913352455	0.132564067842	hyper	ENSOARG00000014197	promoter	-	-
DMR_23_47930424	23	47930424	47930728	28	305	0.439742601183985	0.543728830337227	0.808753512134	-0.103986229153	hypo	ENSOARG00000003681	intron	ZBTB7C	-
DMR_19_47211961	19	47211961	47212057	3	97	0.461011955237055	0.355712960630646	1.2960223727	0.105298994606	hyper	ENSOARG00000016200	intron	CACNA1D	-
DMR_17_57392837	17	57392837	57393013	12	177	0.729896449172806	0.585649905520648	1.24630165956	0.144246543652	hyper	ENSOARG00000004210	promoter	NOS1	-
DMR_5_103753487	5	103753487	103753935	23	449	0.345851846459623	0.446154420601453	0.775184175007	-0.100302574142	hypo	ENSOARG00000018761	intron	EFNA5	-
DMR_6_115218808	6	115218808	115218934	16	127	0.469106652842159	0.306702803686576	1.5295153719	0.162403849156	hyper	ENSOARG00000014516	exon	NOP14	-
DMR_4_77250969	4	77250969	77251257	10	289	0.449958206066337	0.32692760117521	1.37632370118	0.123030604891	hyper	ENSOARG00000016204	intron	AEBP1	-
DMR_25_43345832	25	43345832	43345970	7	139	0.568571869699765	0.698163454553412	0.81438217081	-0.129591584854	hypo	ENSOARG00000002118	intron	CHAT	-
DMR_17_70801021	17	70801021	70802063	65	1043	0.497815171173593	0.61177303731457	0.813725255626	-0.113957866141	hypo	ENSOARG00000013508	intron	-	-
DMR_17_70801021	17	70801021	70802063	65	1043	0.497815171173593	0.61177303731457	0.813725255626	-0.113957866141	hypo	ENSOARG00000014074	intron	UPB1	-
DMR_9_76345561	9	76345561	76345928	18	368	0.560641957654854	0.40870093659078	1.37176577654	0.151941021064	hyper	ENSOARG00000000452	intron	SNX31	-
DMR_11_47286741	11	47286741	47286876	3	136	0.733738498443366	0.881732929076742	0.832155037253	-0.147994430633	hypo	ENSOARG00000013121	exon,intron	KCNH6	-
DMR_9_13201465	9	13201465	13201640	9	176	0.426028616977512	0.562824870308656	0.756947035308	-0.136796253331	hypo	ENSOARG00000012544	exon,intron	-	-
DMR_14_60315751	14	60315751	60316137	11	387	0.690474763173332	0.81337616718442	0.848899674014	-0.122901404011	hypo	ENSOARG00000002981	exon,intron	CNOT3	-
DMR_21_46825418	21	46825418	46825584	8	167	0.701294005463967	0.580521757761757	1.20804086339	0.120772247702	hyper	ENSOARG00000000456	intron	CTTN	-
DMR_25_29611079	25	29611079	29611529	26	451	0.377858518812243	0.484580753386718	0.779763777598	-0.106722234574	hypo	ENSOARG00000008337	intron	CAMK2G	-
DMR_22_40849340	22	40849340	40850222	74	883	0.511846710375504	0.398362284369633	1.28487743559	0.113484426006	hyper	ENSOARG00000006729	exon,intron,promoter	TACC2	-
DMR_24_41129336	24	41129336	41129404	3	69	0.471869765067615	0.336190581092708	1.40357818334	0.135679183975	hyper	ENSOARG00000005353	promoter	ELFN1	-
DMR_14_45787913	14	45787913	45788051	7	139	0.338272289127808	0.214590487722012	1.57636199404	0.123681801406	hyper	ENSOARG00000011284	promoter	SDHAF1	-
DMR_17_51043928	17	51043928	51044052	13	125	0.468099319432061	0.574426213146333	0.814898952588	-0.106326893714	hypo	ENSOARG00000000357	intron	NCOR2	-
DMR_14_59847073	14	59847073	59847771	20	699	0.374419396729484	0.259267799768888	1.44414152881	0.115151596961	hyper	ENSOARG00000002217	exon,intron	-	-
DMR_6_113803703	6	113803703	113804030	10	328	0.501421493360762	0.643254701914447	0.779506922947	-0.141833208554	hypo	ENSOARG00000011847	intron	-	-
DMR_6_113803703	6	113803703	113804030	10	328	0.501421493360762	0.643254701914447	0.779506922947	-0.141833208554	hypo	ENSOARG00000012162	intron	ABLIM2	-
DMR_18_33137915	18	33137915	33138528	16	614	0.336770215647898	0.464542779213708	0.724949844701	-0.127772563566	hypo	ENSOARG00000003804	promoter	SEMA7A	-
DMR_16_71667443	16	71667443	71667635	16	193	0.532415059434129	0.773185211897314	0.688599641123	-0.240770152463	hypo	ENSOARG00000016443	intron	SLC6A19	-
DMR_19_6212714	19	6212714	6212951	11	238	0.669750628824086	0.569202060373526	1.17664828617	0.100548568451	hyper	ENSOARG00000014924	intron	OSBPL10	-
DMR_12_40685176	12	40685176	40685676	20	501	0.616547362723102	0.727857672698218	0.847071324312	-0.111310309975	hypo	ENSOARG00000003668	exon,intron	EXOSC10	-
DMR_17_71928631	17	71928631	71929149	21	519	0.709930658556217	0.539593339915196	1.31567720734	0.170337318641	hyper	ENSOARG00000017566	intron	C22orf39	-
DMR_JH923111.1_14714	JH923111.1	14714	14779	5	66	0.469434165148759	0.34654088025248	1.35462853562	0.122893284896	hyper	ENSOARG00000001375	intron	PSMG4	-
DMR_13_78867437	13	78867437	78867482	4	46	0.453744729286201	0.301458480323046	1.50516491956	0.152286248963	hyper	ENSOARG00000014239	intron	NFATC2	-
DMR_16_62061489	16	62061489	62061875	21	387	0.518661556165605	0.413052857569817	1.25567841176	0.105608698596	hyper	ENSOARG00000013859	intron	CTNND2	-
DMR_11_61772141	11	61772141	61772184	3	44	0.617443192778366	0.505644641992661	1.22110102926	0.111798550786	hyper	ENSOARG00000015686	intron	PRKCA	-
DMR_12_47690933	12	47690933	47691273	14	341	0.543700331156332	0.388700125812112	1.3987655137	0.155000205344	hyper	ENSOARG00000017057	intron	ARHGEF16	-
DMR_25_26186054	25	26186054	26186364	8	311	0.215218648952257	0.325692564250964	0.660803078041	-0.110473915299	hypo	ENSOARG00000005850	promoter	TYSND1	-
DMR_21_44864577	21	44864577	44864831	4	255	0.447089545489998	0.558347557305864	0.800736995515	-0.111258011816	hypo	ENSOARG00000014868	intron	CHKA	-
DMR_19_6507537	19	6507537	6507605	8	69	0.360077920642882	0.479787188079081	0.750495072794	-0.119709267436	hypo	ENSOARG00000014973	intron	GPD1L	-
DMR_15_29177656	15	29177656	29178034	16	379	0.30800774204982	0.206271045663018	1.49321850316	0.101736696387	hyper	ENSOARG00000013375	exon,intron	C2CD2L	-
DMR_12_71672618	12	71672618	71673242	25	625	0.293165403040385	0.192206535039901	1.52526241098	0.100958868	hyper	ENSOARG00000012918	intron	TRAF3IP3	-
DMR_25_24158110	25	24158110	24158292	9	183	0.492476914298913	0.605701463308412	0.813068721361	-0.113224549009	hypo	ENSOARG00000017874	promoter	TUSC2	-
DMR_X_134842671	X	134842671	134843388	32	718	0.409322133112173	0.527062986992108	0.776609519572	-0.11774085388	hypo	ENSOARG00000010238	exon,promoter	-	-
DMR_15_46197101	15	46197101	46197747	25	647	0.215374944608539	0.337993891575784	0.637215494056	-0.122618946967	hypo	ENSOARG00000018786	exon,intron	CNGA4	-
DMR_16_3276065	16	3276065	3276184	7	120	0.281673331563463	0.419661927391791	0.671191054462	-0.137988595828	hypo	ENSOARG00000003578	intron	FGF18	-
DMR_19_53609633	19	53609633	53609826	13	194	0.624001605986005	0.517714189970061	1.20530133822	0.106287416016	hyper	ENSOARG00000010390	promoter	LIMD1	-
DMR_5_59046540	5	59046540	59047016	6	477	0.476504419672391	0.364755372029635	1.30636710577	0.111749047643	hyper	ENSOARG00000006690	exon	CDX1	-
DMR_21_32412878	21	32412878	32412977	3	100	0.697450046813918	0.822204764493957	0.848268067679	-0.12475471768	hypo	ENSOARG00000013990	intron	SPATA19	-
DMR_23_43798624	23	43798624	43799260	16	637	0.33932737094592	0.454951310421362	0.74585425555	-0.115623939475	hypo	ENSOARG00000002144	exon,intron	LDLRAD4	-
DMR_11_46015438	11	46015438	46016111	29	674	0.659519349709346	0.483503959545258	1.364041259	0.176015390164	hyper	ENSOARG00000011927	intron	EFCAB3	-
DMR_7_429650	7	429650	430065	31	416	0.353959990481573	0.245004517507991	1.44470801633	0.108955472974	hyper	ENSOARG00000016004	intron	MCC	-
DMR_17_70677539	17	70677539	70677795	20	257	0.617850736905269	0.51553449306777	1.19846633972	0.102316243837	hyper	ENSOARG00000012898	exon,intron	CABIN1	-
DMR_17_70677539	17	70677539	70677795	20	257	0.617850736905269	0.51553449306777	1.19846633972	0.102316243837	hyper	ENSOARG00000013508	intron	-	-
DMR_5_17342586	5	17342586	17343063	12	478	0.646964853563949	0.456381522532615	1.41759650999	0.190583331031	hyper	ENSOARG00000010222	exon,intron	FSD1	-
DMR_5_18151655	5	18151655	18151994	8	340	0.599724593178129	0.433713705310632	1.38276606396	0.166010887867	hyper	ENSOARG00000012757	intron	CELF5	-
DMR_6_110752291	6	110752291	110753139	62	849	0.393574873932991	0.29341358854264	1.34136553078	0.10016128539	hyper	ENSOARG00000009911	intron	PROM1	-
DMR_13_45385530	13	45385530	45385568	4	39	0.498865433931605	0.376502882594941	1.32499764807	0.122362551337	hyper	ENSOARG00000014235	intron	ADARB2	-
DMR_10_71711664	10	71711664	71712069	7	406	0.255029541364859	0.138702780152128	1.83867649289	0.116326761213	hyper	ENSOARG00000001553	intron	-	-
DMR_20_48121304	20	48121304	48121443	11	140	0.630273023743336	0.474156325889421	1.32925153442	0.156116697854	hyper	ENSOARG00000018718	intron	FARS2	-
DMR_4_103246450	4	103246450	103246969	33	520	0.217163670640206	0.340775555546071	0.637263052193	-0.123611884906	hypo	ENSOARG00000012408	exon,intron	PARP12	-
DMR_7_707177	7	707177	707601	7	425	0.564955967305334	0.399872428398563	1.41284051408	0.165083538907	hyper	ENSOARG00000016004	intron	MCC	-
DMR_21_43406902	21	43406902	43407440	23	539	0.602933162744058	0.744187722006178	0.810189613339	-0.141254559262	hypo	ENSOARG00000001346	exon,intron	CST6	-
DMR_JH923111.1_15539	JH923111.1	15539	15649	10	111	0.886355915792155	0.499981577232423	1.77277715051	0.38637433856	hyper	ENSOARG00000001375	intron	PSMG4	-
DMR_14_55373776	14	55373776	55373951	9	176	0.313349463966534	0.413497496218998	0.757802566719	-0.100148032252	hypo	ENSOARG00000013693	intron	-	-
DMR_24_33165945	24	33165945	33166268	10	324	0.503271376098269	0.715439850091566	0.703443309782	-0.212168473993	hypo	ENSOARG00000011910	exon,intron	LIMK1	-
DMR_24_33165945	24	33165945	33166268	10	324	0.503271376098269	0.715439850091566	0.703443309782	-0.212168473993	hypo	ENSOARG00000011868	intron	EIF4H	-
DMR_10_25044463	10	25044463	25045237	21	775	0.289503225980125	0.412083441552366	0.702535449834	-0.122580215572	hypo	ENSOARG00000010378	intron	RFXAP	-
DMR_12_68790059	12	68790059	68790496	15	438	0.616372529191833	0.472792219394842	1.30368585587	0.143580309797	hyper	ENSOARG00000009633	intron	ANGEL2	-
DMR_26_35122418	26	35122418	35122733	17	316	0.526003074639969	0.389424790021062	1.35071800286	0.136578284619	hyper	ENSOARG00000002688	intron	ANK1	-
DMR_5_9815703	5	9815703	9815939	12	237	0.436571995560737	0.335128231742533	1.30270133701	0.101443763818	hyper	ENSOARG00000007055	intron	RFX1	-
DMR_12_73384675	12	73384675	73385081	13	407	0.596349968775678	0.470767764488366	1.26676041514	0.125582204287	hyper	ENSOARG00000013487	intron	PLXNA2	-
DMR_9_4096747	9	4096747	4097162	13	416	0.376782114005749	0.482239428892652	0.781317518708	-0.105457314887	hypo	ENSOARG00000011849	intron	COL19A1	-
DMR_11_7879686	11	7879686	7879721	5	36	0.716614001027567	0.609778101757745	1.17520455222	0.10683589927	hyper	ENSOARG00000007848	intron	MSI2	-
DMR_20_47014001	20	47014001	47014288	7	288	0.879901292481614	0.705684030752795	1.24687714917	0.174217261729	hyper	ENSOARG00000018168	intron	RREB1	-
DMR_9_32338281	9	32338281	32338462	11	182	0.357210572917958	0.497341170441323	0.718240504	-0.140130597523	hypo	ENSOARG00000011884	intron	PRKDC	-
DMR_11_46514439	11	46514439	46515148	16	710	0.354079694940564	0.248107461586223	1.42712231497	0.105972233354	hyper	ENSOARG00000012392	intron	MRC2	-
DMR_10_33689842	10	33689842	33689986	6	145	0.104736956026305	0.242380104729891	0.432118618576	-0.137643148704	hypo	ENSOARG00000013009	intron	ATP8A2	-
DMR_10_84460437	10	84460437	84460515	8	79	0.630124868490226	0.518622640914953	1.21499683735	0.111502227575	hyper	ENSOARG00000006515	intron	COL4A2	-
DMR_5_6305449	5	6305449	6305912	16	464	0.594473461073431	0.716761596895576	0.829387991277	-0.122288135822	hypo	ENSOARG00000019061	intron	EPS15L1	-
DMR_21_48415243	21	48415243	48415301	9	59	0.574504064111977	0.92547485521049	0.620766799743	-0.350970791099	hypo	ENSOARG00000002880	exon	TRPM5	-
DMR_15_48828358	15	48828358	48829282	46	925	0.170929640482853	0.278137110509003	0.614551722962	-0.107207470026	hypo	ENSOARG00000000818	exon,intron	TRIM68	-
DMR_10_70743074	10	70743074	70743462	14	389	0.268167029598969	0.152914208951902	1.75370903356	0.115252820647	hyper	ENSOARG00000001114	intron	-	-
DMR_11_13903790	11	13903790	13904248	5	459	0.525024504516331	0.356928168005845	1.47095284592	0.16809633651	hyper	ENSOARG00000004139	promoter	-	-
DMR_7_89518095	7	89518095	89518378	8	284	0.335283982326909	0.191272706143662	1.75291074763	0.144011276183	hyper	ENSOARG00000002918	promoter	GTF2A1	-
DMR_11_38723990	11	38723990	38724404	16	415	0.522490313845822	0.400227119223764	1.30548453303	0.122263194622	hyper	ENSOARG00000009443	intron	SRCIN1	-
DMR_15_52715199	15	52715199	52715519	11	321	0.331714116483966	0.200421857448524	1.65507954425	0.131292259035	hyper	ENSOARG00000011342	intron	ARRB1	-
DMR_14_45873372	14	45873372	45873562	13	191	0.249444504501391	0.39913926014046	0.624956072759	-0.149694755639	hypo	ENSOARG00000005231	exon,intron	WDR62	-
DMR_17_71484927	17	71484927	71485155	10	229	0.677535186153174	0.867030265808143	0.781443523799	-0.189495079655	hypo	ENSOARG00000016014	intron	HIC2	-
DMR_17_71484927	17	71484927	71485155	10	229	0.677535186153174	0.867030265808143	0.781443523799	-0.189495079655	hypo	ENSOARG00000016148	intron	PI4KA	-
DMR_18_32109987	18	32109987	32110294	15	308	0.586797529528974	0.705030089768652	0.832301398259	-0.11823256024	hypo	ENSOARG00000001908	exon,intron	CSPG4	-
DMR_13_77718961	13	77718961	77719200	10	240	0.427108204964528	0.317862994871129	1.34368646825	0.109245210093	hyper	ENSOARG00000013248	intron	TMEM189-UBE2V1	-
DMR_6_114842490	6	114842490	114842524	5	35	0.734887229957756	0.566479036430069	1.29728936589	0.168408193528	hyper	ENSOARG00000013502	intron	DOK7	-
DMR_X_693879	X	693879	693942	5	64	0.395263877661989	0.277811524802896	1.4227771074	0.117452352859	hyper	ENSOARG00000007896	intron	-	-
DMR_25_7150116	25	7150116	7150967	25	852	0.481632651087164	0.379144219936776	1.27031516178	0.10248843115	hyper	ENSOARG00000003415	intron	SLC35F3	-
DMR_23_58225446	23	58225446	58225630	10	185	0.815468233598648	0.560154228774172	1.45579233666	0.255314004824	hyper	ENSOARG00000005569	intron	ZNF532	-
DMR_21_41487895	21	41487895	41487930	3	36	0.73113432758186	0.873018109679296	0.837478993248	-0.141883782097	hypo	ENSOARG00000003377	exon	C11orf84	-
DMR_12_32745289	12	32745289	32745830	12	542	0.464207965091926	0.319965881959784	1.45080457406	0.144242083132	hyper	ENSOARG00000006954	intron	PLD5	-
DMR_11_32594276	11	32594276	32594604	16	329	0.289590915953167	0.413681715107335	0.700033154422	-0.124090799154	hypo	ENSOARG00000016719	exon,intron	-	-
DMR_7_33037676	7	33037676	33038075	31	400	0.354261312253374	0.45690671018109	0.775347142774	-0.102645397928	hypo	ENSOARG00000020219	promoter	IVD	-
DMR_5_12464146	5	12464146	12465026	13	881	0.259898067977315	0.39277465357428	0.661697656945	-0.132876585597	hypo	ENSOARG00000015602	exon,intron	MRPL4	-
DMR_11_53924050	11	53924050	53924613	19	564	0.740670008166571	0.845178901347001	0.876347015982	-0.10450889318	hypo	ENSOARG00000006412	intron	MGAT5B	-
DMR_11_32733870	11	32733870	32734122	4	253	0.554408675917396	0.422812766408304	1.31123920554	0.131595909509	hyper	ENSOARG00000016872	promoter	LRRC75A	-
DMR_24_9923164	24	9923164	9923281	9	118	0.600345893245338	0.485144015464636	1.23745913401	0.115201877781	hyper	ENSOARG00000006554	promoter	TNP2	-
DMR_15_52459074	15	52459074	52459582	8	509	0.414967711001039	0.729113142360382	0.5691403527	-0.314145431359	hypo	ENSOARG00000010892	exon	NEU3	-
DMR_13_65116760	13	65116760	65117581	13	822	0.395989594113527	0.538949832199086	0.734742958352	-0.142960238086	hypo	ENSOARG00000015685	exon,intron	DLGAP4	-
DMR_12_62454950	12	62454950	62455477	28	528	0.419852704683892	0.313705656677559	1.33836510674	0.106147048006	hyper	ENSOARG00000000968	intron	NMNAT2	-
DMR_22_29380399	22	29380399	29381170	19	772	0.388808220854727	0.246314333253554	1.57850424585	0.142493887601	hyper	ENSOARG00000009016	intron	XPNPEP1	-
DMR_13_9590429	13	9590429	9590652	11	224	0.620490154207914	0.37281282009079	1.66434768541	0.247677334117	hyper	ENSOARG00000011950	intron	KIF16B	-
DMR_12_46690955	12	46690955	46691572	16	618	0.453153502447619	0.554618235229405	0.817054820169	-0.101464732782	hypo	ENSOARG00000014312	intron	AJAP1	-
DMR_5_17247651	5	17247651	17247930	13	280	0.508880882494542	0.624749767657365	0.814535529005	-0.115868885163	hypo	ENSOARG00000009581	exon,intron	UBXN6	-
DMR_X_79870547	X	79870547	79870688	10	142	0.608043526461097	0.472531182864621	1.28677968462	0.135512343596	hyper	ENSOARG00000008762	intron	-	-
DMR_19_10847662	19	10847662	10848070	12	409	0.199730082909374	0.301272993636641	0.662953823038	-0.101542910727	hypo	ENSOARG00000000498	intron	ITGA9	-
DMR_11_55347615	11	55347615	55348367	28	753	0.451877617153727	0.565909051846272	0.798498655711	-0.114031434693	hypo	ENSOARG00000011305	intron	SLC16A5	-
DMR_17_6161771	17	6161771	6161829	11	59	0.85185671052339	0.704482792537807	1.20919448927	0.147373917986	hyper	ENSOARG00000004874	intron	FAM160A1	-
DMR_17_72036295	17	72036295	72036367	6	73	0.736150517607047	0.869032038392875	0.847092494965	-0.132881520786	hypo	ENSOARG00000017566	intron	C22orf39	-
DMR_17_72036295	17	72036295	72036367	6	73	0.736150517607047	0.869032038392875	0.847092494965	-0.132881520786	hypo	ENSOARG00000017828	intron	C22orf29	-
DMR_17_28760699	17	28760699	28761396	27	698	0.518761362297415	0.27835190099643	1.86368895071	0.240409461301	hyper	ENSOARG00000015126	intron	JADE1	-
DMR_21_41779443	21	41779443	41779687	10	245	0.741649912845382	0.607249021653578	1.22132747258	0.134400891192	hyper	ENSOARG00000004465	intron	MACROD1	-
DMR_18_24204752	18	24204752	24205041	24	290	0.697418286612987	0.578539364503978	1.20548112955	0.118878922109	hyper	ENSOARG00000014664	exon	CTSH	-
DMR_11_27445169	11	27445169	27445833	20	665	0.516741696910993	0.361772901733762	1.42835932275	0.154968795177	hyper	ENSOARG00000000318	exon,intron	-	-
DMR_24_41590699	24	41590699	41590875	11	177	0.748210604155124	0.907196709252557	0.82475013029	-0.158986105097	hypo	ENSOARG00000005987	intron	SUN1	-
DMR_22_46416337	22	46416337	46416443	5	107	0.722136103867283	0.961831212564637	0.750792960796	-0.239695108697	hypo	ENSOARG00000014124	intron	PTPRE	-
DMR_5_35831242	5	35831242	35831797	23	556	0.601616816353025	0.716268157107942	0.839932377815	-0.114651340755	hypo	ENSOARG00000003252	exon,intron	HK3	-
DMR_19_48504591	19	48504591	48504919	19	329	0.388317099115916	0.275977024445539	1.40706314193	0.11234007467	hyper	ENSOARG00000005161	intron	DNAH1	-
DMR_19_57313224	19	57313224	57314009	66	786	0.602617770055067	0.500989769641664	1.20285444249	0.101628000413	hyper	ENSOARG00000017791	intron	FGD5	-
DMR_13_44264346	13	44264346	44264391	4	46	0.577329250145951	0.679130346311603	0.850100799179	-0.101801096166	hypo	ENSOARG00000013136	intron	PITRM1	-
DMR_23_2722747	23	2722747	2723120	7	374	0.522083906994134	0.398429045533679	1.31035604168	0.12365486146	hyper	ENSOARG00000004542	exon,intron	-	-
DMR_22_22260066	22	22260066	22260691	11	626	0.637390053496418	0.520754348047336	1.22397452059	0.116635705449	hyper	ENSOARG00000000982	exon,intron	TMEM180	-
DMR_14_34004522	14	34004522	34004724	10	203	0.772292668040996	0.66032943784722	1.16955662398	0.111963230194	hyper	ENSOARG00000002636	exon,intron	CES3	-
DMR_11_24172665	11	24172665	24172801	5	137	0.475914019969409	0.626813036651919	0.759259926232	-0.150899016683	hypo	ENSOARG00000017976	intron	ATP2A3	-
DMR_17_52151002	17	52151002	52151055	3	54	0.701054048176841	0.804203330467535	0.871737310226	-0.103149282291	hypo	ENSOARG00000007075	exon	OGFOD2	-
DMR_17_52151002	17	52151002	52151055	3	54	0.701054048176841	0.804203330467535	0.871737310226	-0.103149282291	hypo	ENSOARG00000007010	promoter	ARL6IP4	-
DMR_11_56877010	11	56877010	56877235	13	226	0.61082512618571	0.492127945682112	1.24119170948	0.118697180504	hyper	ENSOARG00000013295	intron	SDK2	-
DMR_7_15314989	7	15314989	15315725	12	737	0.257025218384876	0.404922946181085	0.634750934243	-0.147897727796	hypo	ENSOARG00000018517	intron	CORO2B	-
DMR_26_14387970	26	14387970	14388111	5	142	0.228246516179543	0.328314692999945	0.695206523028	-0.10006817682	hypo	ENSOARG00000007806	promoter	ANKRD37	-
DMR_6_116016057	6	116016057	116016262	11	206	0.806980637609836	0.55559091326592	1.4524727067	0.251389724344	hyper	ENSOARG00000015690	intron	WHSC1	-
DMR_6_116016057	6	116016057	116016262	11	206	0.806980637609836	0.55559091326592	1.4524727067	0.251389724344	hyper	ENSOARG00000015218	intron	-	-
DMR_4_118174205	4	118174205	118174664	24	460	0.543066182418064	0.653150031240413	0.831457025864	-0.110083848822	hypo	ENSOARG00000007536	intron	PTPRN2	-
DMR_15_50049817	15	50049817	50050159	12	343	0.323381623979716	0.433506428388257	0.745967309371	-0.110124804409	hypo	ENSOARG00000004577	exon,intron	INPPL1	-
DMR_20_12990439	20	12990439	12990761	10	323	0.355622215732283	0.251484145681313	1.41409397705	0.104138070051	hyper	ENSOARG00000016391	intron	GLP1R	-
DMR_11_61801628	11	61801628	61801834	6	207	0.46088527928656	0.602032065695849	0.765549387729	-0.141146786409	hypo	ENSOARG00000015686	intron	PRKCA	-
DMR_17_22812618	17	22812618	22812818	11	201	0.0947290196351612	0.219167057437905	0.432222893087	-0.124438037803	hypo	ENSOARG00000014454	intron	-	-
DMR_16_70713541	16	70713541	70713759	8	219	0.863621020066333	0.622798110167627	1.3866789349	0.240822909899	hyper	ENSOARG00000015729	intron	-	-
DMR_12_49329400	12	49329400	49329479	3	80	0.726328999028419	0.590910056454662	1.22917014374	0.135418942574	hyper	ENSOARG00000005745	promoter	FAM132A	-
DMR_25_14868734	25	14868734	14869049	17	316	0.295335651587092	0.41659450207897	0.708928346661	-0.121258850492	hypo	ENSOARG00000004186	intron	FAM13C	-
DMR_16_32598154	16	32598154	32598347	4	194	0.749915539293716	0.532117505999145	1.40930439393	0.217798033295	hyper	ENSOARG00000008911	intron	-	-
DMR_6_114892805	6	114892805	114892968	14	164	0.50460613880039	0.375689221541023	1.34314776647	0.128916917259	hyper	ENSOARG00000013598	intron	RGS12	-
DMR_15_23267782	15	23267782	23268122	10	341	0.721854036574682	0.57550993105468	1.25428597774	0.14634410552	hyper	ENSOARG00000016809	intron	NCAM1	-
DMR_23_434888	23	434888	435384	25	497	0.724369128005726	0.837832687354209	0.86457491924	-0.113463559348	hypo	ENSOARG00000004047	exon,intron	RBFA	-
DMR_20_15878519	20	15878519	15878808	9	290	0.252732013272442	0.370937409191865	0.681333311253	-0.118205395919	hypo	ENSOARG00000002924	intron	CCND3	-
DMR_12_2740588	12	2740588	2740715	6	128	0.337051686577126	0.220623698392964	1.52772203998	0.116427988184	hyper	ENSOARG00000004234	promoter	SLC45A3	-
DMR_AMGL01127975.1_222	AMGL01127975.1	222	269	3	48	0.589809649044217	0.739558449029671	0.797515936459	-0.149748799985	hypo	ENSOARG00000002061	exon	-	-
DMR_17_44694702	17	44694702	44694862	8	161	0.626314730737197	0.49525975012671	1.26461867854	0.13105498061	hyper	ENSOARG00000012480	exon,intron	EP400NL	-
DMR_23_30049282	23	30049282	30049429	3	148	0.497701917130943	0.369518651517522	1.34689254544	0.128183265613	hyper	ENSOARG00000006975	intron	CHST9	-
DMR_6_112232986	6	112232986	112234181	39	1196	0.436814143269849	0.593253132523909	0.736303138277	-0.156438989254	hypo	ENSOARG00000010350	exon,intron	QDPR	-
DMR_5_41358006	5	41358006	41358321	12	316	0.58586477144097	0.700772954340055	0.836026515882	-0.114908182899	hypo	ENSOARG00000012359	exon,intron	MBD3	-
DMR_11_35856320	11	35856320	35856596	12	277	0.482252542827005	0.605664076004269	0.796237653731	-0.123411533177	hypo	ENSOARG00000004687	exon,intron	XYLT2	-
DMR_21_16573029	21	16573029	16573293	25	265	0.765173713552526	0.623865634853097	1.22650402716	0.141308078699	hyper	ENSOARG00000006069	exon,promoter	-	-
DMR_19_60276865	19	60276865	60276899	3	35	0.412537559179065	0.546269924548153	0.755189953978	-0.133732365369	hypo	ENSOARG00000007996	intron	-	-
DMR_19_60276865	19	60276865	60276899	3	35	0.412537559179065	0.546269924548153	0.755189953978	-0.133732365369	hypo	ENSOARG00000007886	intron	-	-
DMR_18_24254870	18	24254870	24255152	12	283	0.334463470083806	0.221202467300288	1.51202413864	0.113261002784	hyper	ENSOARG00000014799	intron	RASGRF1	-
DMR_X_110928388	X	110928388	110928711	21	324	0.259285754967739	0.400754216711204	0.646994452349	-0.141468461743	hypo	ENSOARG00000016803	promoter	WDR44	-
DMR_26_35627536	26	35627536	35627638	8	103	0.676217732880104	0.858505670700002	0.787668335759	-0.18228793782	hypo	ENSOARG00000003246	intron	IKKBETA	-
DMR_15_49993454	15	49993454	49994201	25	748	0.503307176896446	0.356289491124838	1.41263548163	0.147017685772	hyper	ENSOARG00000004127	exon,intron	-	-
DMR_10_86051685	10	86051685	86051964	15	280	0.508532604233786	0.383445660221136	1.32621817637	0.125086944013	hyper	ENSOARG00000008441	exon,intron	TFDP1	-
DMR_12_47729594	12	47729594	47730034	16	441	0.804291605214161	0.677957382437257	1.18634537517	0.126334222777	hyper	ENSOARG00000017237	exon,intron	PRDM16	-
DMR_5_41053234	5	41053234	41053558	5	325	0.23719741664293	0.126749508132714	1.87138727509	0.11044790851	hyper	ENSOARG00000011242	intron	STK11	-
DMR_19_52533751	19	52533751	52534347	20	597	0.539719626370809	0.416989586046952	1.29432399377	0.122730040324	hyper	ENSOARG00000006638	intron	PTH1R	-
DMR_11_52974102	11	52974102	52974596	21	495	0.681223740555013	0.55001662737549	1.23855117582	0.13120711318	hyper	ENSOARG00000005673	exon,intron	TK1	-
DMR_18_56546985	18	56546985	56547290	10	306	0.691474541231727	0.804250137387424	0.859775471693	-0.112775596156	hypo	ENSOARG00000013461	intron	ITPK1	-
DMR_17_72180754	17	72180754	72180805	4	52	0.622305025229291	0.786852664320308	0.790878716496	-0.164547639091	hypo	ENSOARG00000018361	exon	ZDHHC8	-
DMR_17_72180754	17	72180754	72180805	4	52	0.622305025229291	0.786852664320308	0.790878716496	-0.164547639091	hypo	ENSOARG00000017828	intron	C22orf29	-
DMR_20_23066787	20	23066787	23067021	13	235	0.325596909021871	0.213964818971229	1.5217310518	0.111632090051	hyper	ENSOARG00000012698	intron	TFAP2D	-
DMR_19_58261672	19	58261672	58261838	13	167	0.838946133853718	0.738852133900958	1.13547230272	0.100093999953	hyper	ENSOARG00000001627	exon	HDAC11	-
DMR_11_56042158	11	56042158	56042525	13	368	0.50938246045378	0.358069496171507	1.42257987877	0.151312964282	hyper	ENSOARG00000012762	exon,intron	KIF19	-
DMR_14_14001843	14	14001843	14001885	3	43	0.805360223704981	0.685376282338059	1.17506287343	0.119983941367	hyper	ENSOARG00000014024	intron	SPG7	-
DMR_14_13444954	14	13444954	13445531	16	578	0.550167995709857	0.714389163147208	0.770123658212	-0.164221167437	hypo	ENSOARG00000013112	intron	CTU2	-
DMR_5_78065159	5	78065159	78065278	5	120	0.800760318124774	0.690503871262482	1.15967534934	0.110256446862	hyper	ENSOARG00000014803	intron	-	-
DMR_6_115169921	6	115169921	115170147	15	227	0.472445560251575	0.586466780603577	0.805579405138	-0.114021220352	hypo	ENSOARG00000014418	intron	GRK4	-
DMR_7_82067748	7	82067748	82067812	4	65	0.751997890512299	0.583884183339059	1.28792303674	0.168113707173	hyper	ENSOARG00000000680	exon,intron	ELMSAN1	-
DMR_21_45131999	21	45131999	45132683	34	685	0.461030222850591	0.35835389434877	1.28652215065	0.102676328502	hyper	ENSOARG00000015354	exon,intron	LRP5	-
DMR_14_9798919	14	9798919	9799591	16	673	0.690409195236342	0.501022780787903	1.37799960742	0.189386414448	hyper	ENSOARG00000009917	intron	NECAB2	-
DMR_17_70421407	17	70421407	70421474	13	68	0.413161729277421	0.523003540054071	0.789978838833	-0.109841810777	hypo	ENSOARG00000012585	intron	-	-
DMR_11_14680324	11	14680324	14680579	9	256	0.335336368247127	0.188725997322773	1.77684247536	0.146610370924	hyper	ENSOARG00000008197	intron	LIG3	-
DMR_18_65737974	18	65737974	65738302	19	329	0.289023317536194	0.402380438855852	0.718283717663	-0.11335712132	hypo	ENSOARG00000003998	intron	WDR20	-
DMR_14_59857015	14	59857015	59857165	5	151	0.405050631561061	0.299360857885343	1.35305141234	0.105689773676	hyper	ENSOARG00000002217	exon,intron	-	-
DMR_13_53938387	13	53938387	53938939	6	553	0.326579696423403	0.446661929377835	0.731156328632	-0.120082232954	hypo	ENSOARG00000012555	intron	NTSR1	-
DMR_20_977296	20	977296	977643	14	348	0.374285806224191	0.214732072572665	1.74303634171	0.159553733652	hyper	ENSOARG00000005603	intron	KHDRBS2	-
DMR_13_2051446	13	2051446	2052327	28	882	0.321666294181104	0.203191718537348	1.58306793454	0.118474575644	hyper	ENSOARG00000009960	intron	PAK7	-
DMR_18_65888199	18	65888199	65888521	12	323	0.487922943117067	0.651460410969902	0.748967911021	-0.163537467853	hypo	ENSOARG00000004698	intron	TECPR2	-
DMR_14_17490329	14	17490329	17490497	11	169	0.334891878099784	0.222539099741158	1.50486758727	0.112352778359	hyper	ENSOARG00000017044	intron	ZNF423	-
DMR_12_47744208	12	47744208	47744893	43	686	0.373046286938313	0.259530778477418	1.43738746181	0.113515508461	hyper	ENSOARG00000017237	exon,intron	PRDM16	-
DMR_14_48092120	14	48092120	48092843	18	724	0.396766490172929	0.289134365684883	1.37225642214	0.107632124488	hyper	ENSOARG00000005992	exon	NCCRP1	-
DMR_19_13795536	19	13795536	13796512	24	977	0.506765505333869	0.399512322907213	1.26846026087	0.107253182427	hyper	ENSOARG00000002993	exon,intron	ULK4	-
DMR_20_26649595	20	26649595	26649770	15	176	0.325116560114076	0.533660125089985	0.609220259916	-0.208543564976	hypo	ENSOARG00000008800	exon	HSP70	-
DMR_5_2422420	5	2422420	2422637	8	218	0.626669823615065	0.504598812848478	1.24191695989	0.122071010767	hyper	ENSOARG00000004646	intron	TRIM11	-
DMR_5_2422420	5	2422420	2422637	8	218	0.626669823615065	0.504598812848478	1.24191695989	0.122071010767	hyper	ENSOARG00000005438	exon,intron	-	-
DMR_14_58378551	14	58378551	58378993	12	443	0.314154449725231	0.44450130666973	0.706757089375	-0.130346856944	hypo	ENSOARG00000000533	promoter	-	-
DMR_14_58378551	14	58378551	58378993	12	443	0.314154449725231	0.44450130666973	0.706757089375	-0.130346856944	hypo	ENSOARG00000000528	intron	-	-
DMR_25_34877132	25	34877132	34877812	25	681	0.299059955280674	0.441697120652941	0.677070194251	-0.142637165372	hypo	ENSOARG00000009888	intron	ZCCHC24	-
DMR_11_55440048	11	55440048	55440263	10	216	0.0992774630749102	0.26015232291219	0.381612825761	-0.160874859837	hypo	ENSOARG00000011445	intron	CDR2L	-
DMR_19_48658571	19	48658571	48658855	10	285	0.310830807359354	0.46311434139717	0.6711750848	-0.152283534038	hypo	ENSOARG00000006209	intron	ALAS1	-
DMR_14_58283737	14	58283737	58284116	6	380	0.511737189717824	0.679662353766957	0.752928548832	-0.167925164049	hypo	ENSOARG00000000443	exon,intron	-	-
DMR_11_41664849	11	41664849	41665088	7	240	0.592751428928689	0.482393227544134	1.22877228593	0.110358201385	hyper	ENSOARG00000018292	intron	ZNF385C	-
DMR_5_41381590	5	41381590	41381879	9	290	0.419802569506892	0.535916204257399	0.783336212214	-0.116113634751	hypo	ENSOARG00000012495	intron	TCF3	-
DMR_18_25087221	18	25087221	25087338	6	118	0.484445584877199	0.609855616053062	0.794361111262	-0.125410031176	hypo	ENSOARG00000015252	intron	FAH	-
DMR_14_49993075	14	49993075	49993392	13	318	0.696471585225629	0.563660593137494	1.23562227643	0.132810992088	hyper	ENSOARG00000007781	exon,intron	MEGF8	-
DMR_11_18834980	11	18834980	18835129	11	150	0.236933795584966	0.358427545734944	0.66103679364	-0.12149375015	hypo	ENSOARG00000015860	intron	KSR1	-
DMR_X_766248	X	766248	766353	17	106	0.520774276219271	0.345001193838337	1.50948543228	0.175773082381	hyper	ENSOARG00000008008	intron	ASMT	-
DMR_X_766248	X	766248	766353	17	106	0.520774276219271	0.345001193838337	1.50948543228	0.175773082381	hyper	ENSOARG00000007896	intron	-	-
DMR_15_52810675	15	52810675	52810992	13	318	0.306679644834784	0.418620098105304	0.732596562427	-0.111940453271	hypo	ENSOARG00000011760	intron	GDPD5	-
DMR_11_43341143	11	43341143	43341517	17	375	0.523481059552373	0.640676785682818	0.817075116893	-0.11719572613	hypo	ENSOARG00000006902	exon,intron	HDAC5	-
DMR_16_65222220	16	65222220	65222407	7	188	0.674582504825082	0.548956450278214	1.22884521073	0.125626054547	hyper	ENSOARG00000014485	intron	MTRR	-
DMR_25_27757053	25	27757053	27757226	6	174	0.622228235397021	0.50620056565142	1.22921284095	0.116027669746	hyper	ENSOARG00000006883	intron	C10orf54	-
DMR_25_27757053	25	27757053	27757226	6	174	0.622228235397021	0.50620056565142	1.22921284095	0.116027669746	hyper	ENSOARG00000006661	intron	-	-
DMR_18_20593342	18	20593342	20593349	3	8	0.666561210592127	0.821365252341582	0.81152837753	-0.154804041749	hypo	ENSOARG00000012014	exon	IDH2	-
DMR_14_11149279	14	11149279	11149315	3	37	0.738327863685478	0.632068994710703	1.16811276912	0.106258868975	hyper	ENSOARG00000011432	intron	GINS2	-
DMR_18_28108740	18	28108740	28108818	4	79	0.265577274049103	0.161188546314769	1.64761876772	0.104388727734	hyper	ENSOARG00000016657	intron	PCSK6	-
DMR_4_118849227	4	118849227	118849354	8	128	0.664408477930373	0.559571692798323	1.18735183799	0.104836785132	hyper	ENSOARG00000009723	exon,intron	ESYT2	-
DMR_10_84461391	10	84461391	84461535	15	145	0.732651524710665	0.561743428372598	1.30424583129	0.170908096338	hyper	ENSOARG00000006515	intron	COL4A2	-
DMR_5_7467757	5	7467757	7467965	6	209	0.246389299416335	0.122857694380629	2.00548529466	0.123531605036	hyper	ENSOARG00000003013	exon,intron	PGLYRP2	-
DMR_24_27289130	24	27289130	27289370	12	241	0.447592914582599	0.588760134588471	0.760229655996	-0.141167220006	hypo	ENSOARG00000008958	promoter	TRIM72	-
DMR_12_49580631	12	49580631	49580736	5	106	0.492534143747176	0.297628331380013	1.65486310212	0.194905812367	hyper	ENSOARG00000007524	exon	PLEKHN1	-
DMR_21_41627217	21	41627217	41627412	5	196	0.406039561599119	0.557594140070207	0.728199119073	-0.151554578471	hypo	ENSOARG00000004179	exon,intron	OTUB1	-
DMR_14_34249811	14	34249811	34250769	20	959	0.543859798671478	0.288757965908971	1.88344517859	0.255101832763	hyper	ENSOARG00000002900	exon,intron	PLEKHG4	-
DMR_19_60360432	19	60360432	60360743	19	312	0.753371367607563	0.643060660322578	1.17154012691	0.110310707285	hyper	ENSOARG00000007996	intron	-	-
DMR_10_71027238	10	71027238	71027619	14	382	0.593796682189284	0.474119549938875	1.25241973731	0.11967713225	hyper	ENSOARG00000001169	intron	-	-
DMR_19_59224179	19	59224179	59224189	4	11	0.874449921819976	0.995626026006008	0.878291546202	-0.121176104186	hypo	ENSOARG00000004600	intron	EEFSEC	-
DMR_21_27992350	21	27992350	27993174	18	825	0.610652387944957	0.492992873047066	1.23866372382	0.117659514898	hyper	ENSOARG00000011381	intron	PKNOX2	-
DMR_19_54369206	19	54369206	54369981	47	776	0.459316548385066	0.561736537793086	0.817672551958	-0.102419989408	hypo	ENSOARG00000011817	intron	ATP2B2	-
DMR_5_45036668	5	45036668	45036956	17	289	0.557958818885668	0.432453796886659	1.29021602516	0.125505021999	hyper	ENSOARG00000015217	intron	TRPC7	-
DMR_7_20693707	7	20693707	20694271	15	565	0.537206638897195	0.374984264362863	1.43261115186	0.162222374534	hyper	ENSOARG00000019255	exon,intron	LRRC16B	-
DMR_X_126228180	X	126228180	126228667	14	488	0.295621069299824	0.405142883126381	0.729671139768	-0.109521813827	hypo	ENSOARG00000002024	promoter	-	-
DMR_24_18854146	24	18854146	18854722	24	577	0.348210276717241	0.227772506299521	1.52876342441	0.120437770418	hyper	ENSOARG00000013879	intron	DNAH3	-
DMR_19_54868173	19	54868173	54868309	7	137	0.525601798693684	0.641408724792642	0.819449094434	-0.115806926099	hypo	ENSOARG00000012230	intron	SLC6A11	-
DMR_23_550416	23	550416	551362	28	947	0.48567852112177	0.615201973194287	0.789461904031	-0.129523452073	hypo	ENSOARG00000004118	intron	PQLC1	-
DMR_JH922250.1_19959	JH922250.1	19959	20167	13	209	0.352510425907484	0.183842967926626	1.91745395477	0.168667457981	hyper	ENSOARG00000002591	promoter	-	-
DMR_10_34004522	10	34004522	34005194	27	673	0.342712356870371	0.227373316851343	1.50726726256	0.115339040019	hyper	ENSOARG00000013009	intron	ATP8A2	-
DMR_13_78319140	13	78319140	78319531	20	392	0.324651705272014	0.222077884061713	1.46188219797	0.10257382121	hyper	ENSOARG00000013820	intron	BCAS4	-
DMR_21_44877504	21	44877504	44877751	21	248	0.426477751298852	0.288718286888554	1.47714145818	0.13775946441	hyper	ENSOARG00000014868	intron	CHKA	-
DMR_9_58995464	9	58995464	58995859	10	396	0.147543297954027	0.0275885572846044	5.3479888938	0.119954740669	hyper	ENSOARG00000009854	exon	EXT1	-
DMR_25_33402286	25	33402286	33402576	11	291	0.534965493693552	0.429271387933647	1.24621744829	0.10569410576	hyper	ENSOARG00000009476	intron	DLG5	-
DMR_4_92360184	4	92360184	92360315	6	132	0.621290070841105	0.749998628153091	0.828388276351	-0.128708557312	hypo	ENSOARG00000002149	intron	SND1	-
DMR_4_92360184	4	92360184	92360315	6	132	0.621290070841105	0.749998628153091	0.828388276351	-0.128708557312	hypo	ENSOARG00000024897	promoter	-	-
DMR_11_7828847	11	7828847	7828904	5	58	0.550536288423253	0.691228930976326	0.796460136073	-0.140692642553	hypo	ENSOARG00000007848	intron	MSI2	-
DMR_14_54615158	14	54615158	54615343	12	186	0.456545963093078	0.345744596082858	1.32047172469	0.11080136701	hyper	ENSOARG00000012591	exon	-	-
DMR_14_54615158	14	54615158	54615343	12	186	0.456545963093078	0.345744596082858	1.32047172469	0.11080136701	hyper	ENSOARG00000012589	promoter	-	-
DMR_21_49677610	21	49677610	49677937	21	328	0.842601309770387	0.739125403241474	1.13999776773	0.103475906529	hyper	ENSOARG00000008033	exon,intron	B4GALNT4	-
DMR_17_17937329	17	17937329	17937448	5	120	0.216806929904651	0.323326120389159	0.670551855333	-0.106519190485	hypo	ENSOARG00000013460	promoter	RAB33B	-
DMR_19_59218978	19	59218978	59219027	5	50	0.407051988496486	0.682060607565066	0.596797387185	-0.275008619069	hypo	ENSOARG00000004600	intron	EEFSEC	-
DMR_13_59928250	13	59928250	59928550	7	301	0.49735016971455	0.658323645750607	0.755479729347	-0.160973476036	hypo	ENSOARG00000019129	exon,intron	TRIB3	-
DMR_5_91382969	5	91382969	91383100	6	132	0.548430409413679	0.361471340765363	1.51721685114	0.186959068648	hyper	ENSOARG00000016842	intron	MCTP1	-
DMR_13_64691687	13	64691687	64692004	14	318	0.530565312260636	0.42577294332171	1.246122659	0.104792368939	hyper	ENSOARG00000015308	intron	CNBD2	-
DMR_14_29111029	14	29111029	29111063	5	35	0.638425816698878	0.345681858434588	1.84685947822	0.292743958264	hyper	ENSOARG00000001745	intron	CDH8	-
DMR_10_16075530	10	16075530	16075969	17	440	0.449933858232407	0.325042002440636	1.3842329756	0.124891855792	hyper	ENSOARG00000007705	intron	ERICH6B	-
DMR_15_64949827	15	64949827	64949907	5	81	0.375680903973777	0.255494082144708	1.47040941544	0.120186821829	hyper	ENSOARG00000019035	intron	COMMD9	-
DMR_12_47658856	12	47658856	47659178	8	323	0.791927350589948	0.599824985371257	1.32026402685	0.192102365219	hyper	ENSOARG00000016706	intron	MEGF6	-
DMR_19_51832174	19	51832174	51832653	30	480	0.54072739577294	0.440121138391455	1.22858765146	0.100606257381	hyper	ENSOARG00000002647	exon,intron	MAP4	-
DMR_13_53521005	13	53521005	53521025	3	21	0.671291860797649	0.557761909120352	1.20354554483	0.113529951677	hyper	ENSOARG00000011107	intron	KCNQ2	-
DMR_17_56670221	17	56670221	56670669	22	449	0.461205448216419	0.574153677051135	0.80327875036	-0.112948228835	hypo	ENSOARG00000004667	exon,promoter	-	-
DMR_20_778605	20	778605	778914	6	310	0.0929246642246692	0.223784829509184	0.41524112438	-0.130860165285	hypo	ENSOARG00000005603	intron	KHDRBS2	-
DMR_21_6519329	21	6519329	6519517	14	189	0.0421257146808098	0.15759073560308	0.267310857581	-0.115465020922	hypo	ENSOARG00000003973	intron	-	-
DMR_12_1489168	12	1489168	1489469	12	302	0.509389689149499	0.354160272271744	1.43830273758	0.155229416878	hyper	ENSOARG00000002639	intron	PIK3C2B	-
DMR_13_74241119	13	74241119	74241553	17	435	0.791234105411686	0.683609692075234	1.15743547025	0.107624413336	hyper	ENSOARG00000007681	intron	ZNF335	-
DMR_24_40507750	24	40507750	40507770	3	21	0.732190827872641	0.598965569436882	1.22242557041	0.133225258436	hyper	ENSOARG00000004594	intron	BRAT1	-
DMR_21_45188763	21	45188763	45188887	8	125	0.68858064013483	0.551921885972256	1.24760524566	0.136658754163	hyper	ENSOARG00000015354	intron	LRP5	-
DMR_11_21474400	11	21474400	21474520	5	121	0.568530001454084	0.292279153024234	1.94516097221	0.27625084843	hyper	ENSOARG00000011086	intron	ABR	-
DMR_12_77830331	12	77830331	77830412	4	82	0.370788080003276	0.64292125606111	0.576723940152	-0.272133176058	hypo	ENSOARG00000018001	exon	IGFN1	-
DMR_8_29413919	8	29413919	29414238	6	320	0.437641343035307	0.322384015700796	1.35751563887	0.115257327335	hyper	ENSOARG00000010959	exon,intron	SCML4	-
DMR_7_81136534	7	81136534	81137074	20	541	0.581854110809675	0.476909728326526	1.22005083195	0.104944382483	hyper	ENSOARG00000000185	intron	DPF3	-
DMR_14_13583314	14	13583314	13583775	9	462	0.632661852874256	0.522663035851682	1.21045838232	0.109998817023	hyper	ENSOARG00000013723	intron	CBFA2T3	-
DMR_14_1022532	14	1022532	1023093	21	562	0.456285440695001	0.340227393899424	1.34111905413	0.116058046796	hyper	ENSOARG00000004938	intron	COG4	-
DMR_12_24910865	12	24910865	24911284	13	420	0.444928972567951	0.555067895658886	0.80157576406	-0.110138923091	hypo	ENSOARG00000014309	intron	SUSD4	-
DMR_5_4362800	5	4362800	4363191	19	392	0.435392352833637	0.298580714931551	1.45820654537	0.136811637902	hyper	ENSOARG00000011433	promoter	CRLF1	-
DMR_12_31677125	12	31677125	31678145	34	1021	0.151768202552748	0.266772503236428	0.568904968509	-0.115004300684	hypo	ENSOARG00000006076	intron	AKT3	-
DMR_7_96861811	7	96861811	96862378	30	568	0.613973631508145	0.512787446353585	1.19732578454	0.101186185155	hyper	ENSOARG00000003086	intron	KCNK10	-
DMR_15_77612049	15	77612049	77612250	10	202	0.6828743585547	0.424812850417543	1.60747104962	0.258061508137	hyper	ENSOARG00000008839	promoter	-	-
DMR_8_83841831	8	83841831	83842250	42	420	0.607576528833543	0.708727855071795	0.857277620014	-0.101151326238	hypo	ENSOARG00000004788	intron	-	-
DMR_18_28716848	18	28716848	28717053	17	206	0.369652364018942	0.229636519941755	1.60972812213	0.140015844077	hyper	ENSOARG00000000130	intron	CHRNA7	-
DMR_17_70358540	17	70358540	70358670	3	131	0.388028882710056	0.262454971413575	1.47845887857	0.125573911296	hyper	ENSOARG00000012509	intron	-	-
DMR_13_72460564	13	72460564	72461001	19	438	0.482165099305157	0.584388600008365	0.825076155316	-0.102223500703	hypo	ENSOARG00000004019	intron	TTPAL	-
DMR_9_29455746	9	29455746	29456475	29	730	0.252623210674458	0.365965868192439	0.690291725625	-0.113342657518	hypo	ENSOARG00000010773	exon,intron	FAM83A	-
DMR_20_46500935	20	46500935	46501489	18	555	0.778515017731482	0.630201794236702	1.23534243293	0.148313223495	hyper	ENSOARG00000017264	intron	BMP6	-
DMR_11_52798856	11	52798856	52799231	21	376	0.676559503495857	0.78326948261019	0.863763389889	-0.106709979114	hypo	ENSOARG00000005330	intron	PGS1	-
DMR_12_1309817	12	1309817	1310304	12	488	0.481901243904366	0.589889925847498	0.816934181766	-0.107988681943	hypo	ENSOARG00000002446	exon,intron	GOLT1A	-
DMR_24_40538866	24	40538866	40538883	4	18	0.527373862350005	0.66479012405437	0.793293767864	-0.137416261704	hypo	ENSOARG00000004697	intron	IQCE	-
DMR_17_69772897	17	69772897	69773990	32	1094	0.404821180852504	0.570835403395453	0.709173219538	-0.166014222543	hypo	ENSOARG00000011283	intron	PISD	-
DMR_14_7280471	14	7280471	7280758	12	288	0.44166701360669	0.596104804775174	0.740921747432	-0.154437791168	hypo	ENSOARG00000008375	exon,intron	-	-
DMR_5_18391573	5	18391573	18391905	10	333	0.230540787514445	0.337011718572189	0.684073504895	-0.106470931058	hypo	ENSOARG00000013123	intron	-	-
DMR_11_61764861	11	61764861	61765246	16	386	0.39600425718458	0.50756536156751	0.780203471651	-0.111561104383	hypo	ENSOARG00000015686	intron	PRKCA	-
DMR_19_52531835	19	52531835	52531903	4	69	0.483031708373304	0.381157046471645	1.26727739352	0.101874661902	hyper	ENSOARG00000006638	intron	PTH1R	-
DMR_24_6457014	24	6457014	6457726	40	713	0.250166803977358	0.351284932870013	0.712147833764	-0.101118128893	hypo	ENSOARG00000005135	intron	RBFOX1	-
DMR_11_55841751	11	55841751	55842330	20	580	0.276439932563625	0.386357489987083	0.715502972578	-0.109917557423	hypo	ENSOARG00000012512	exon,intron	-	-
DMR_5_18208225	5	18208225	18208409	6	185	0.468707607448164	0.646840262014063	0.724611059288	-0.178132654566	hypo	ENSOARG00000012965	promoter	S1PR4	-
DMR_13_53948501	13	53948501	53948815	9	315	0.691211975799515	0.568073173078992	1.21676574173	0.123138802721	hyper	ENSOARG00000012555	intron	NTSR1	-
DMR_4_77101053	4	77101053	77102219	25	1167	0.7016232549267	0.600308577846522	1.16877099682	0.10131467708	hyper	ENSOARG00000015725	exon,intron	CAMK2B	-
DMR_11_38069784	11	38069784	38070503	21	720	0.610506281226926	0.507349072349508	1.20332590419	0.103157208877	hyper	ENSOARG00000007695	exon,intron	PNPO	-
DMR_14_50415812	14	50415812	50416275	12	464	0.672832726379689	0.810721582874798	0.829918359881	-0.137888856495	hypo	ENSOARG00000008365	exon,intron	RPS19	-
DMR_13_53026835	13	53026835	53027027	10	193	0.387872671063557	0.273574301407461	1.41779644165	0.114298369656	hyper	ENSOARG00000007966	intron	MYT1	-
DMR_19_50505988	19	50505988	50506558	18	571	0.58800028991284	0.697968424726354	0.842445401657	-0.109968134814	hypo	ENSOARG00000013564	intron	BSN	-
DMR_24_38239328	24	38239328	38239648	11	321	0.288805564368763	0.42442915308068	0.680456472588	-0.135623588712	hypo	ENSOARG00000002019	intron	-	-
DMR_24_38239328	24	38239328	38239648	11	321	0.288805564368763	0.42442915308068	0.680456472588	-0.135623588712	hypo	ENSOARG00000002315	exon,intron	GRID2IP	-
DMR_13_72396374	13	72396374	72396990	15	617	0.524517079476227	0.387257103088825	1.35444146871	0.137259976387	hyper	ENSOARG00000003928	exon,intron	HNF4A	-
DMR_15_46988529	15	46988529	46988915	10	387	0.632532599580567	0.826777444926008	0.765057880404	-0.194244845345	hypo	ENSOARG00000018991	exon,intron	-	-
DMR_5_7548608	5	7548608	7548846	6	239	0.441309581704558	0.192436179389653	2.29327761081	0.248873402315	hyper	ENSOARG00000003568	intron	AKAP8	-
DMR_5_2487901	5	2487901	2488722	29	822	0.181120237694062	0.376876523542772	0.480582435837	-0.195756285849	hypo	ENSOARG00000005438	exon,intron	-	-
DMR_11_22315458	11	22315458	22316147	19	690	0.481832097579939	0.644716697175283	0.747354767902	-0.162884599595	hypo	ENSOARG00000013025	exon,intron	SLC43A2	-
DMR_6_116060396	6	116060396	116060667	23	272	0.73550769265906	0.60012010151583	1.2256008269	0.135387591143	hyper	ENSOARG00000015690	intron	WHSC1	-
DMR_6_116060396	6	116060396	116060667	23	272	0.73550769265906	0.60012010151583	1.2256008269	0.135387591143	hyper	ENSOARG00000015218	intron	-	-
DMR_13_53700234	13	53700234	53700305	3	72	0.550927728653584	0.380455052607338	1.44807573162	0.170472676046	hyper	ENSOARG00000011555	intron	BHLHE23	-
DMR_19_28756214	19	28756214	28756386	6	173	0.416536082003638	0.303872687087467	1.37075854364	0.112663394916	hyper	ENSOARG00000009490	intron	-	-
DMR_14_47667092	14	47667092	47667317	8	226	0.693441062624056	0.479638802037496	1.44575680633	0.213802260587	hyper	ENSOARG00000005808	intron	CAPN12	-
DMR_21_38123165	21	38123165	38124015	17	851	0.313860632272387	0.199393257352869	1.57407846403	0.11446737492	hyper	ENSOARG00000006110	exon,intron	PAG4	-
DMR_14_24343424	14	24343424	24343716	12	293	0.462644296849947	0.327649353808492	1.41201040525	0.134994943041	hyper	ENSOARG00000018749	promoter	SLC12A3	-
DMR_X_50108982	X	50108982	50109629	48	648	0.372475415800691	0.500091744777969	0.744814165981	-0.127616328977	hypo	ENSOARG00000009190	promoter	-	-
DMR_7_35030132	7	35030132	35030731	17	600	0.578578331940744	0.439438817755136	1.316630003	0.139139514186	hyper	ENSOARG00000020558	exon,intron	STARD9	-
DMR_6_113578440	6	113578440	113578530	6	91	0.487857171371241	0.371109465373079	1.31459102203	0.116747705998	hyper	ENSOARG00000011847	intron	-	-
DMR_6_113578440	6	113578440	113578530	6	91	0.487857171371241	0.371109465373079	1.31459102203	0.116747705998	hyper	ENSOARG00000011947	intron	AFAP1	-
DMR_AMGL01126448.1_2507	AMGL01126448.1	2507	2578	6	72	0.326266439710376	0.189889669123341	1.7181895214	0.136376770587	hyper	ENSOARG00000002294	exon	-	-
DMR_18_31156290	18	31156290	31156620	14	331	0.351747834889791	0.465674974537324	0.755350521551	-0.113927139648	hypo	ENSOARG00000001650	intron	PSTPIP1	-
DMR_12_47722272	12	47722272	47722660	7	389	0.563150500456615	0.686301536011376	0.820558414789	-0.123151035555	hypo	ENSOARG00000017237	intron	PRDM16	-
DMR_14_49992515	14	49992515	49992727	6	213	0.778602549532216	0.539684956386875	1.44269826371	0.238917593145	hyper	ENSOARG00000007781	exon,intron	MEGF8	-
DMR_8_88461176	8	88461176	88461288	9	113	0.569400368332324	0.448916612888375	1.26838782969	0.120483755444	hyper	ENSOARG00000004921	intron	FGFR1OP	-
DMR_18_67735368	18	67735368	67735435	6	68	0.758046421344422	0.299970018565255	2.52707395549	0.458076402779	hyper	ENSOARG00000007297	intron	ZBTB42	-
DMR_11_21346858	11	21346858	21347071	9	214	0.408987674764108	0.307217953793101	1.33126228371	0.101769720971	hyper	ENSOARG00000011086	intron	ABR	-
DMR_12_49182197	12	49182197	49182298	3	102	0.489588685682712	0.597652418851971	0.819186320074	-0.108063733169	hypo	ENSOARG00000003435	exon,intron	VWA1	-
DMR_8_49544790	8	49544790	49545323	13	534	0.183463006800233	0.372921493924614	0.491961471219	-0.189458487124	hypo	ENSOARG00000013003	intron	RARS2	-
DMR_19_57672401	19	57672401	57672488	5	88	0.530977429749989	0.325290854622024	1.63231588655	0.205686575128	hyper	ENSOARG00000000248	intron	SLC6A6	-
DMR_17_52080771	17	52080771	52080945	3	175	0.430697382296439	0.311749628699602	1.38154898241	0.118947753597	hyper	ENSOARG00000006283	intron	PITPNM2	-
DMR_4_95865363	4	95865363	95866204	37	842	0.473095767915322	0.610030966931011	0.775527462639	-0.136935199016	hypo	ENSOARG00000006427	exon,intron	PLXNA4	-
DMR_18_22153939	18	22153939	22154005	6	67	0.529576939554408	0.392829815757135	1.34810780219	0.136747123797	hyper	ENSOARG00000013800	exon	FSD2	-
DMR_14_1558468	14	1558468	1558514	6	47	0.413014100863427	0.804662919673517	0.513275920594	-0.39164881881	hypo	ENSOARG00000006220	intron	FA2H	-
DMR_25_28077181	25	28077181	28077420	13	240	0.408192694436376	0.514767617034781	0.792964982505	-0.106574922598	hypo	ENSOARG00000007094	intron	ASCC1	-
DMR_4_118145642	4	118145642	118145708	3	67	0.134660420099104	0.3665081721511	0.367414508956	-0.231847752052	hypo	ENSOARG00000007536	intron	PTPRN2	-
DMR_4_117566610	4	117566610	117566825	15	216	0.42715751288001	0.76346035006758	0.55950189534	-0.336302837188	hypo	ENSOARG00000006987	intron	RNF32	-
DMR_23_43789974	23	43789974	43790155	8	182	0.446422713859136	0.595544541122677	0.749604241217	-0.149121827264	hypo	ENSOARG00000002144	intron	LDLRAD4	-
DMR_15_54656154	15	54656154	54656687	26	534	0.651916564329924	0.521256550122826	1.25066354404	0.130660014207	hyper	ENSOARG00000013374	exon,intron	CAPN5	-
DMR_10_71664745	10	71664745	71664846	6	102	0.605170550482742	0.718823253498942	0.84189061433	-0.113652703016	hypo	ENSOARG00000001543	intron	-	-
DMR_12_2413148	12	2413148	2413202	4	55	0.453454720417222	0.350963266777644	1.29202900515	0.10249145364	hyper	ENSOARG00000003855	intron	KLHDC8A	-
DMR_6_113489651	6	113489651	113489775	10	125	0.705238365018372	0.579341734189815	1.2173097904	0.125896630829	hyper	ENSOARG00000011661	intron	SORCS2	-
DMR_X_3620724	X	3620724	3620914	10	191	0.386697222200487	0.285626024183638	1.35385850539	0.101071198017	hyper	ENSOARG00000009380	intron	-	-
DMR_12_2026678	12	2026678	2026853	7	176	0.410905696930629	0.256528920242346	1.6017909269	0.154376776688	hyper	ENSOARG00000002978	intron	NFASC	-
DMR_14_55237265	14	55237265	55237371	4	107	0.399857419768068	0.576345051893169	0.693781300724	-0.176487632125	hypo	ENSOARG00000013644	intron	PTOV1	-
DMR_17_69085338	17	69085338	69085619	14	282	0.559137641812421	0.429901549721614	1.30061787908	0.129236092091	hyper	ENSOARG00000008392	exon,intron	TCN2	-
DMR_4_65222924	4	65222924	65222982	3	59	0.728287293275143	0.60498514296166	1.20381021212	0.123302150313	hyper	ENSOARG00000007533	intron	ADCYAP1R1	-
DMR_21_49499601	21	49499601	49500355	22	755	0.656650487618709	0.548780049488612	1.19656406648	0.10787043813	hyper	ENSOARG00000005947	intron	-	-
DMR_21_49499601	21	49499601	49500355	22	755	0.656650487618709	0.548780049488612	1.19656406648	0.10787043813	hyper	ENSOARG00000006993	exon	RASSF7	-
DMR_23_46062618	23	46062618	46062852	9	235	0.349281646469585	0.453417399960984	0.770331369064	-0.104135753491	hypo	ENSOARG00000002845	promoter	PSTPIP2	-
DMR_17_265100	17	265100	266089	22	990	0.236036268267142	0.527160970780743	0.447749893012	-0.291124702514	hypo	ENSOARG00000016002	intron	KLHL2	-
DMR_20_49369424	20	49369424	49369659	12	236	0.378595505060583	0.541243636957858	0.699491835486	-0.162648131897	hypo	ENSOARG00000000859	intron	SLC22A23	-
DMR_13_51758555	13	51758555	51759131	17	577	0.680407563260152	0.501137231806886	1.3577270258	0.179270331453	hyper	ENSOARG00000005967	exon,intron	EBF4	-
DMR_5_62551754	5	62551754	62552339	23	586	0.323398369782015	0.197890126618352	1.63423196148	0.125508243164	hyper	ENSOARG00000009425	intron	GRIA1	-
DMR_10_82182379	10	82182379	82182572	7	194	0.659589278554395	0.765454492968085	0.861696266223	-0.105865214414	hypo	ENSOARG00000005484	intron	FAM155A	-
DMR_24_3837935	24	3837935	3838452	17	518	0.581870574111148	0.710660628583746	0.818774180963	-0.128790054473	hypo	ENSOARG00000003756	exon,intron	ANKS3	-
DMR_15_40856425	15	40856425	40857141	17	717	0.525259954838622	0.421259116547992	1.24688092009	0.104000838291	hyper	ENSOARG00000010050	intron	GALNT18	-
DMR_17_48062142	17	48062142	48062789	22	648	0.479715479337715	0.33880530344215	1.4159030997	0.140910175896	hyper	ENSOARG00000016899	intron	TMEM132C	-
DMR_X_27484494	X	27484494	27485057	26	564	0.404651453905953	0.558287363368559	0.724808549247	-0.153635909463	hypo	ENSOARG00000018013	exon	-	-
DMR_11_38074952	11	38074952	38075165	12	214	0.292682225859285	0.398111685996434	0.735176173306	-0.105429460137	hypo	ENSOARG00000007695	intron	PNPO	-
DMR_19_47323989	19	47323989	47324470	19	482	0.71024447467088	0.606533921022239	1.17098887639	0.103710553649	hyper	ENSOARG00000016200	intron	CACNA1D	-
DMR_5_18973536	5	18973536	18973603	5	68	0.402735643319507	0.290523313549104	1.38624208295	0.11221232977	hyper	ENSOARG00000014450	intron	AP3D1	-
DMR_26_32207488	26	32207488	32207847	12	360	0.843362914331675	0.713709082645274	1.18166201725	0.129653831686	hyper	ENSOARG00000001576	exon,intron	FGFR1	-
DMR_26_32207488	26	32207488	32207847	12	360	0.843362914331675	0.713709082645274	1.18166201725	0.129653831686	hyper	ENSOARG00000001447	intron	WHSC1L1	-
DMR_12_45179311	12	45179311	45179753	7	443	0.345686217586482	0.590803269113961	0.585112228822	-0.245117051527	hypo	ENSOARG00000012566	intron	ACOT7	-
DMR_11_54908204	11	54908204	54908921	27	718	0.449852748759988	0.34568240002554	1.30134698419	0.104170348734	hyper	ENSOARG00000010014	intron	SAP30BP	-
DMR_19_54271208	19	54271208	54271742	14	535	0.629896990430246	0.472772676705002	1.33234643512	0.157124313725	hyper	ENSOARG00000011817	exon,intron	ATP2B2	-
DMR_19_11719263	19	11719263	11720355	32	1093	0.451969457687144	0.332178977577592	1.36062029266	0.11979048011	hyper	ENSOARG00000001300	exon,intron	XYLB	-
DMR_25_44116392	25	44116392	44116531	4	140	0.67413697944797	0.871211653176456	0.773792426892	-0.197074673728	hypo	ENSOARG00000002866	intron	RASSF4	-
DMR_25_44116392	25	44116392	44116531	4	140	0.67413697944797	0.871211653176456	0.773792426892	-0.197074673728	hypo	ENSOARG00000003708	exon	C10orf10	-
DMR_26_31718959	26	31718959	31719436	18	478	0.381022796161661	0.592485586145368	0.643092093836	-0.211462789984	hypo	ENSOARG00000000851	intron	GPR124	-
DMR_15_51032288	15	51032288	51032515	8	228	0.463340447559253	0.311990108311855	1.48511262125	0.151350339247	hyper	ENSOARG00000007394	intron	ARHGEF17	-
DMR_25_27484758	25	27484758	27484961	11	204	0.371415666685751	0.265281974958833	1.40007879067	0.106133691727	hyper	ENSOARG00000006661	intron	-	-
DMR_24_40544143	24	40544143	40544222	7	80	0.722547703041266	0.578013712317596	1.25005287529	0.144533990724	hyper	ENSOARG00000004697	intron	IQCE	-
DMR_15_80018386	15	80018386	80018606	9	221	0.557726069164248	0.671907376505779	0.830063917537	-0.114181307342	hypo	ENSOARG00000012295	intron	GIF	-
DMR_5_63044894	5	63044894	63045774	30	881	0.355179676634113	0.234267668073625	1.51612759693	0.12091200856	hyper	ENSOARG00000009738	intron	GALNT10	-
DMR_6_115677260	6	115677260	115677832	16	573	0.463699230237363	0.722017136375033	0.642227458153	-0.258317906138	hypo	ENSOARG00000015218	intron	-	-
DMR_24_7653735	24	7653735	7654019	3	285	0.584865405987029	0.715685158227721	0.81721047204	-0.130819752241	hypo	ENSOARG00000005321	promoter	PMM2	-
DMR_24_7653735	24	7653735	7654019	3	285	0.584865405987029	0.715685158227721	0.81721047204	-0.130819752241	hypo	ENSOARG00000010665	promoter	TMEM186	-
DMR_17_63283823	17	63283823	63284044	10	222	0.689785392308088	0.558775771105583	1.23445830685	0.131009621203	hyper	ENSOARG00000014942	intron	MMAB	-
DMR_7_34312813	7	34312813	34312927	6	115	0.180621775449688	0.293579771761627	0.615239171166	-0.112957996312	hypo	ENSOARG00000020448	intron	SPTBN5	-
DMR_15_78792116	15	78792116	78792900	47	785	0.451441180258864	0.557335503045948	0.809998964343	-0.105894322787	hypo	ENSOARG00000010900	intron	-	-
DMR_19_7169916	19	7169916	7170421	23	506	0.513236616026238	0.406276903791945	1.26326801065	0.106959712234	hyper	ENSOARG00000015355	intron	TRIM71	-
DMR_11_27626644	11	27626644	27626983	23	340	0.538119256234408	0.641199873835716	0.839237932184	-0.103080617601	hypo	ENSOARG00000001617	exon,intron	MYH10	-
DMR_17_455992	17	455992	456295	13	304	0.661893518234633	0.776793589540309	0.852084166434	-0.114900071306	hypo	ENSOARG00000016153	intron	CPE	-
DMR_18_6740665	18	6740665	6741311	15	647	0.548398938230317	0.675754395104735	0.811535880792	-0.127355456874	hypo	ENSOARG00000009990	intron	SYNM	-
DMR_22_32241315	22	32241315	32241890	17	576	0.453804511534406	0.350330291795476	1.29536189751	0.103474219739	hyper	ENSOARG00000012244	intron	VTI1A	-
DMR_5_40532040	5	40532040	40532514	16	475	0.351799923095496	0.239195103997908	1.47076556842	0.112604819098	hyper	ENSOARG00000008555	exon,intron	ODF3L2	-
DMR_25_22630151	25	22630151	22630994	34	844	0.526325169721578	0.639204639499986	0.823406366595	-0.112879469778	hypo	ENSOARG00000004734	exon,intron,promoter	-	-
DMR_25_22630151	25	22630151	22630994	34	844	0.526325169721578	0.639204639499986	0.823406366595	-0.112879469778	hypo	ENSOARG00000004731	intron	-	-
DMR_14_23245044	14	23245044	23245905	33	862	0.531020452923579	0.42373513875015	1.25318956197	0.107285314173	hyper	ENSOARG00000018035	exon,intron	MMP2	-
DMR_13_71814422	13	71814422	71814609	4	188	0.817267540111242	0.962879737030397	0.848774263992	-0.145612196919	hypo	ENSOARG00000003547	intron	MYBL2	-
DMR_24_27455586	24	27455586	27455763	8	178	0.561476190366538	0.35507895513665	1.58127138273	0.20639723523	hyper	ENSOARG00000009250	exon,intron	ITGAD	-
DMR_X_4493364	X	4493364	4494235	38	872	0.482603761031249	0.363248418916891	1.32857773331	0.119355342114	hyper	ENSOARG00000009494	exon,intron,promoter	HDHD1	-
DMR_5_16064765	5	16064765	16064946	7	182	0.56142426044747	0.666457678141139	0.842400468719	-0.105033417694	hypo	ENSOARG00000006684	exon,intron	RANBP3	-
DMR_5_16064765	5	16064765	16064946	7	182	0.56142426044747	0.666457678141139	0.842400468719	-0.105033417694	hypo	ENSOARG00000006541	intron	LONP1	-
DMR_5_16064765	5	16064765	16064946	7	182	0.56142426044747	0.666457678141139	0.842400468719	-0.105033417694	hypo	ENSOARG00000006861	intron	-	-
DMR_14_59550980	14	59550980	59551281	28	302	0.649894187789532	0.486029431741727	1.33714986243	0.163864756048	hyper	ENSOARG00000001823	exon,intron	TNNT1	-
DMR_24_41594261	24	41594261	41594450	18	190	0.830969372319317	0.965158118450999	0.860967085531	-0.134188746132	hypo	ENSOARG00000005987	intron	SUN1	-
DMR_18_7075988	18	7075988	7076036	5	49	0.611018803290415	0.781807179415268	0.781546677209	-0.170788376125	hypo	ENSOARG00000017284	promoter	-	-
DMR_5_58986763	5	58986763	58987711	21	949	0.472730056804035	0.366340052729351	1.29041324661	0.106390004075	hyper	ENSOARG00000006538	exon,intron	PDGFRB	-
DMR_9_15887635	9	15887635	15888054	21	420	0.558668979695756	0.445863598167465	1.25300424164	0.112805381528	hyper	ENSOARG00000003418	exon,intron	PTK2	-
DMR_11_35720180	11	35720180	35720346	12	167	0.574981345125546	0.699091980838367	0.822468803656	-0.124110635713	hypo	ENSOARG00000004076	exon,intron	EPN3	-
DMR_11_19623773	11	19623773	19624200	11	428	0.647198325474258	0.484368330014464	1.33616978107	0.16282999546	hyper	ENSOARG00000018638	intron	FOXN1	-
DMR_5_9459643	5	9459643	9460008	8	366	0.483747834500906	0.2972502595629	1.62740929213	0.186497574938	hyper	ENSOARG00000005944	intron	CD97	-
DMR_13_74285348	13	74285348	74285479	4	132	0.260574841871319	0.475752213236846	0.54771125519	-0.215177371366	hypo	ENSOARG00000007908	promoter	MMP9	-
DMR_17_64769080	17	64769080	64769284	22	205	0.48716388716059	0.59327363861528	0.821145345844	-0.106109751455	hypo	ENSOARG00000018712	exon,intron	SGSM1	-
DMR_19_48038270	19	48038270	48038485	8	216	0.577537642535233	0.448022020451114	1.28908316148	0.129515622084	hyper	ENSOARG00000000729	intron	ITIH4	-
DMR_7_51500259	7	51500259	51500586	11	328	0.530591118068156	0.411110382007677	1.29062933287	0.11948073606	hyper	ENSOARG00000020889	intron	NEDD4	-
DMR_14_62392574	14	62392574	62392905	8	332	0.513945992616594	0.618528345783969	0.830917444802	-0.104582353167	hypo	ENSOARG00000003810	exon,intron	-	-
DMR_10_85935074	10	85935074	85935447	13	374	0.755627182773382	0.894005525608538	0.845215338305	-0.138378342835	hypo	ENSOARG00000008215	exon,intron	LAMP1	-
DMR_18_65821475	18	65821475	65821685	13	211	0.529118940209196	0.66883573587564	0.791104469794	-0.139716795666	hypo	ENSOARG00000004463	promoter	ZNF839	-
DMR_8_60519132	8	60519132	60519371	5	240	0.612178224146876	0.756116173147576	0.809635140588	-0.143937949001	hypo	ENSOARG00000014967	intron	AHI1	-
DMR_4_65402677	4	65402677	65403339	18	663	0.644962817687708	0.540212209013411	1.19390640738	0.104750608674	hyper	ENSOARG00000007775	intron	-	-
DMR_17_65419941	17	65419941	65420109	3	169	0.609967815569938	0.374189547146778	1.63010383433	0.235778268423	hyper	ENSOARG00000019120	intron	MYO18B	-
DMR_17_71845841	17	71845841	71845872	3	32	0.569062724479742	0.449408874885308	1.26624718888	0.119653849594	hyper	ENSOARG00000017323	intron	HIRA	-
DMR_5_3456378	5	3456378	3456875	18	498	0.538799600202462	0.423698954430102	1.271656667	0.115100645772	hyper	ENSOARG00000007313	exon,intron	GMIP	-
DMR_13_61573393	13	61573393	61573426	4	34	0.592056189174564	0.46962263804262	1.26070623776	0.122433551132	hyper	ENSOARG00000005212	intron	-	-
DMR_4_92477446	4	92477446	92477708	15	263	0.523083057865571	0.638258136197783	0.819547810204	-0.115175078332	hypo	ENSOARG00000022201	promoter	-	-
DMR_23_48465617	23	48465617	48465900	3	284	0.662503082008425	0.514001402245976	1.28891298567	0.148501679762	hyper	ENSOARG00000003754	intron	CTIF	-
DMR_24_16713227	24	16713227	16713402	4	176	0.536615735470737	0.403087267877909	1.33126441402	0.133528467593	hyper	ENSOARG00000011464	intron	SYT17	-
DMR_5_4268646	5	4268646	4268714	5	69	0.561435742478958	0.661623493938059	0.848572863	-0.100187751459	hypo	ENSOARG00000011142	intron	CRTC1	-
DMR_24_1058444	24	1058444	1058573	5	130	0.927218835649846	0.556835145574655	1.66515860757	0.370383690075	hyper	ENSOARG00000015428	exon,intron	BAIAP3	-
DMR_24_1058444	24	1058444	1058573	5	130	0.927218835649846	0.556835145574655	1.66515860757	0.370383690075	hyper	ENSOARG00000015134	intron	CLCN7	-
DMR_21_49512986	21	49512986	49513190	12	205	0.558333234745239	0.225502460811627	2.47595184875	0.332830773934	hyper	ENSOARG00000005947	intron	-	-
DMR_21_49512986	21	49512986	49513190	12	205	0.558333234745239	0.225502460811627	2.47595184875	0.332830773934	hyper	ENSOARG00000007058	exon,intron	LMNTD2	-
DMR_4_111558777	4	111558777	111558962	5	186	0.519517081963061	0.413281356780534	1.25705424026	0.106235725183	hyper	ENSOARG00000018882	intron	PDIA4	-
DMR_6_34035428	6	34035428	34035867	7	440	0.236923951065908	0.358557509748005	0.660769736025	-0.121633558682	hypo	ENSOARG00000018342	intron	CCSER1	-
DMR_22_50699935	22	50699935	50700007	6	73	0.534135927900757	0.640380778416605	0.834091131251	-0.106244850516	hypo	ENSOARG00000000042	intron	CYP2E1	-
DMR_19_59570152	19	59570152	59570233	7	82	0.602956484383142	0.453668024297856	1.329069831	0.149288460085	hyper	ENSOARG00000005578	intron	MGLL	-
DMR_5_87973893	5	87973893	87974016	15	124	0.261882581622477	0.361924557175944	0.723583344733	-0.100041975553	hypo	ENSOARG00000016502	intron	GPR98	-
DMR_6_110719513	6	110719513	110719781	6	269	0.477279862010302	0.19656136866526	2.42814681873	0.280718493345	hyper	ENSOARG00000009911	intron	PROM1	-
DMR_10_85838982	10	85838982	85839033	3	52	0.290913072442786	0.126825545242002	2.29380502081	0.164087527201	hyper	ENSOARG00000007822	intron	F10	-
DMR_18_32951688	18	32951688	32951827	8	140	0.677711526333713	0.397378348851331	1.70545659645	0.280333177482	hyper	ENSOARG00000003541	intron	CLK3	-
DMR_14_17554272	14	17554272	17554343	4	72	0.739829388988198	0.56634944746904	1.3063125466	0.173479941519	hyper	ENSOARG00000017044	intron	ZNF423	-
DMR_11_33427992	11	33427992	33428330	4	339	0.425494895326542	0.22592753568432	1.88332464229	0.199567359642	hyper	ENSOARG00000017886	exon,intron	ALDH3A1	-
DMR_5_5303305	5	5303305	5303664	26	360	0.475923945031911	0.345979598692429	1.37558384029	0.129944346339	hyper	ENSOARG00000016092	promoter	COLGALT1	-
DMR_5_16688504	5	16688504	16688513	4	10	0.728137527007417	0.601155287991719	1.21123034522	0.126982239016	hyper	ENSOARG00000008388	exon	KDM4B	-
DMR_18_68343118	18	68343118	68343593	12	476	0.451352717499618	0.334520563842843	1.34925253119	0.116832153657	hyper	ENSOARG00000008679	exon,intron,promoter	TEX22	-
DMR_20_44304527	20	44304527	44304924	12	398	0.154066581430939	0.255842021524236	0.602194199815	-0.101775440093	hypo	ENSOARG00000015521	intron	GCM2	-
DMR_12_49579365	12	49579365	49579813	10	449	0.504665273304486	0.341164947584615	1.47924127868	0.16350032572	hyper	ENSOARG00000007524	intron	PLEKHN1	-
DMR_10_69471408	10	69471408	69471854	9	447	0.300494938334034	0.439142709802157	0.684276276542	-0.138647771468	hypo	ENSOARG00000000618	intron	DCT	-
DMR_15_1626195	15	1626195	1626327	6	133	0.273990380926733	0.385610488820861	0.710536639614	-0.111620107894	hypo	ENSOARG00000002844	intron	GRIA4	-
DMR_8_84889247	8	84889247	84890648	73	1402	0.10621507580182	0.229573691618112	0.462662228643	-0.123358615816	hypo	ENSOARG00000004794	intron	-	-
DMR_8_84889247	8	84889247	84890648	73	1402	0.10621507580182	0.229573691618112	0.462662228643	-0.123358615816	hypo	ENSOARG00000002798	exon,promoter	-	-
DMR_11_49293579	11	49293579	49294152	10	574	0.466264311353651	0.615531938233707	0.75749816117	-0.14926762688	hypo	ENSOARG00000016006	promoter	TBCD	-
DMR_11_49293579	11	49293579	49294152	10	574	0.466264311353651	0.615531938233707	0.75749816117	-0.14926762688	hypo	ENSOARG00000016194	exon	FN3K	-
DMR_4_119044427	4	119044427	119044544	4	118	0.66480618129558	0.766911505374943	0.866861660878	-0.102105324079	hypo	ENSOARG00000010363	exon,intron	VIPR2	-
DMR_22_21526856	22	21526856	21527574	29	719	0.469961016400795	0.269811061431919	1.74181523139	0.200149954969	hyper	ENSOARG00000016804	exon,intron	FBXW4	-
DMR_14_51666761	14	51666761	51666929	10	169	0.353077507277528	0.248868699367605	1.41873007001	0.10420880791	hyper	ENSOARG00000009370	intron	PVRL2	-
DMR_22_23114344	22	23114344	23114408	4	65	0.545642283282594	0.689783957857697	0.791033594022	-0.144141674575	hypo	ENSOARG00000004070	promoter	CALHM2	-
DMR_6_104615002	6	104615002	104615592	11	591	0.317388468514459	0.466173067766537	0.680838277585	-0.148784599252	hypo	ENSOARG00000007831	intron	SLC2A9	-
DMR_5_12573939	5	12573939	12574210	9	272	0.294029450261948	0.396201935529093	0.742120176342	-0.102172485267	hypo	ENSOARG00000016012	intron	TYK2	-
DMR_X_81154370	X	81154370	81154464	3	95	0.603777803550911	0.496456856281537	1.21617376397	0.107320947269	hyper	ENSOARG00000009310	intron	-	-
DMR_11_50323512	11	50323512	50323835	23	324	0.470217658714984	0.578438472407867	0.812908686308	-0.108220813693	hypo	ENSOARG00000018386	intron	TSPAN10	-
DMR_24_35255606	24	35255606	35255695	11	90	0.3948195444041	0.502718309447623	0.785369335042	-0.107898765044	hypo	ENSOARG00000014711	intron	COL26A1	-
DMR_20_49325231	20	49325231	49325365	15	135	0.766685180841186	0.61910358053401	1.2383794973	0.147581600307	hyper	ENSOARG00000000859	intron	SLC22A23	-
DMR_9_17019676	9	17019676	17020362	14	687	0.640058473318258	0.489894434842775	1.30652325847	0.150164038475	hyper	ENSOARG00000004606	intron	COL22A1	-
DMR_JH922897.1_7726	JH922897.1	7726	7972	8	247	0.446563526982093	0.342583534689166	1.30351719147	0.103979992293	hyper	ENSOARG00000001623	intron	-	-
DMR_5_36801705	5	36801705	36802111	6	407	0.30720434128819	0.408139348456727	0.752694741269	-0.100935007169	hypo	ENSOARG00000006533	intron	COL23A1	-
DMR_11_9036354	11	9036354	9036547	11	194	0.279620108093524	0.12534687040874	2.23077055839	0.154273237685	hyper	ENSOARG00000010822	intron	SEPT4	-
DMR_18_63871992	18	63871992	63872240	5	249	0.706036809127404	0.818224199805805	0.862889180368	-0.112187390678	hypo	ENSOARG00000001827	intron,promoter	SLC25A29	-
DMR_21_47794828	21	47794828	47795169	9	342	0.809418155097576	0.615774142904038	1.31447246434	0.193644012194	hyper	ENSOARG00000001778	intron	OSBPL5	-
DMR_11_43485566	11	43485566	43485851	7	286	0.568173618187016	0.695527315444879	0.81689619598	-0.127353697258	hypo	ENSOARG00000007821	exon,intron	SLC4A1	-
DMR_18_18782104	18	18782104	18782532	13	429	0.419630382080709	0.624771131548752	0.671654564193	-0.205140749468	hypo	ENSOARG00000010957	exon	AEN	-
DMR_11_42286761	11	42286761	42287602	34	842	0.259189867156156	0.145929079483148	1.77613583306	0.113260787673	hyper	ENSOARG00000003452	promoter	RAMP2	-
DMR_5_36479256	5	36479256	36479393	3	138	0.409404692834616	0.308928999226934	1.32523878904	0.100475693608	hyper	ENSOARG00000004300	intron	DOK3	-
DMR_23_49918317	23	49918317	49918665	6	349	0.179156691864635	0.291615888045247	0.614358473626	-0.112459196181	hypo	ENSOARG00000004135	intron	CCDC11	-
DMR_X_64303460	X	64303460	64304510	34	1051	0.243884855954559	0.386560193176721	0.63091042549	-0.142675337222	hypo	ENSOARG00000006002	exon,promoter	MAGEE2	-
DMR_4_118731044	4	118731044	118731102	14	59	0.541157739535938	0.647402431391762	0.835890805001	-0.106244691856	hypo	ENSOARG00000007995	intron	NCAPG2	-
DMR_13_74223705	13	74223705	74224021	6	317	0.0921226558095102	0.205702235514541	0.447844699301	-0.113579579705	hypo	ENSOARG00000007408	promoter	PCIF1	-
DMR_X_76987084	X	76987084	76987173	4	90	0.364449146029927	0.575730397724413	0.633020503122	-0.211281251694	hypo	ENSOARG00000003964	intron	-	-
DMR_12_2132710	12	2132710	2132739	6	30	0.693339181414054	0.8001697398295	0.866490129409	-0.106830558415	hypo	ENSOARG00000003261	intron	CNTN2	-
DMR_9_14129646	9	14129646	14129762	7	117	0.385967664208291	0.556240501181215	0.693886301678	-0.170272836973	hypo	ENSOARG00000000808	intron	ZC3H3	-
DMR_24_10696636	24	10696636	10697285	19	650	0.486969057164895	0.658388750816406	0.73963757212	-0.171419693652	hypo	ENSOARG00000007156	intron	SNX29	-
DMR_12_47643286	12	47643286	47643578	3	293	0.387059425047628	0.508024906877893	0.761890647107	-0.12096548183	hypo	ENSOARG00000016706	exon,intron	MEGF6	-
DMR_6_102483963	6	102483963	102484056	11	94	0.535959607291901	0.351734470475269	1.5237619633	0.184225136817	hyper	ENSOARG00000005642	intron	PPP2R2C	-
DMR_10_66566267	10	66566267	66567992	57	1726	0.396898894723037	0.155160858480189	2.55798336391	0.241738036243	hyper	ENSOARG00000000553	intron	GPC5	-
DMR_11_56838941	11	56838941	56839230	4	290	0.785361789945536	0.596280001674147	1.31710234746	0.189081788271	hyper	ENSOARG00000013295	exon,intron	SDK2	-
DMR_18_67704135	18	67704135	67704260	3	126	0.34674106705066	0.500343490121435	0.693006052635	-0.153602423071	hypo	ENSOARG00000007297	intron	ZBTB42	-
DMR_4_112391550	4	112391550	112392214	29	665	0.133672997607177	0.033391622376947	4.00318966531	0.10028137523	hyper	ENSOARG00000001140	intron	-	-
DMR_4_112391550	4	112391550	112392214	29	665	0.133672997607177	0.033391622376947	4.00318966531	0.10028137523	hyper	ENSOARG00000001365	exon,promoter	-	-
DMR_26_1972266	26	1972266	1972447	8	182	0.376098069351407	0.25291741406898	1.48703904291	0.123180655282	hyper	ENSOARG00000005968	intron	CSMD1	-
DMR_18_67482095	18	67482095	67482563	13	469	0.445347952808789	0.620383470339533	0.717859153412	-0.175035517531	hypo	ENSOARG00000007297	intron	ZBTB42	-
DMR_5_12615942	5	12615942	12615987	4	46	0.698502502544322	0.597753336733749	1.16854638798	0.100749165811	hyper	ENSOARG00000016156	intron	CDC37	-
DMR_5_36494690	5	36494690	36495970	29	1281	0.456106457178122	0.328440010196829	1.38870552618	0.127666446981	hyper	ENSOARG00000005702	exon,intron	FAM193B	-
DMR_18_7174454	18	7174454	7174605	17	152	0.27822777817086	0.449162027194081	0.619437444231	-0.170934249023	hypo	ENSOARG00000010005	intron	IGF1R	-
DMR_21_46786176	21	46786176	46786231	5	56	0.739040528095096	0.630841142308195	1.17151605774	0.108199385787	hyper	ENSOARG00000018678	intron	-	-
DMR_13_72397840	13	72397840	72398029	12	190	0.400298582066622	0.247287484767718	1.61875795066	0.153011097299	hyper	ENSOARG00000003928	intron	HNF4A	-
DMR_15_16173038	15	16173038	16173143	9	106	0.0736374572224292	0.187681249841982	0.392353830148	-0.11404379262	hypo	ENSOARG00000010375	intron	GUCY1A2	-
DMR_13_30231253	13	30231253	30231827	12	575	0.219102995540825	0.473920699554219	0.462319952994	-0.254817704013	hypo	ENSOARG00000009068	intron	RSU1	-
DMR_18_5826027	18	5826027	5826545	11	519	0.523552385840557	0.382602153577156	1.36839895161	0.140950232263	hyper	ENSOARG00000009766	exon,intron	ADAMTS17	-
DMR_11_22962635	11	22962635	22962734	6	100	0.359539418701325	0.464035791017518	0.774809671282	-0.104496372316	hypo	ENSOARG00000015610	intron	SGSM2	-
DMR_14_16109196	14	16109196	16109941	24	746	0.41156643544977	0.30437587051357	1.35216511991	0.107190564936	hyper	ENSOARG00000016747	exon,intron	ABCC11	-
DMR_14_13255183	14	13255183	13255317	4	135	0.552578464087196	0.664282528193102	0.831842537828	-0.111704064106	hypo	ENSOARG00000012499	intron	ZFPM1	-
DMR_13_17791066	13	17791066	17791411	26	346	0.380251604174031	0.523580916983171	0.726251839668	-0.143329312809	hypo	ENSOARG00000017196	intron	PARD3	-
DMR_20_816666	20	816666	817550	23	885	0.310028974023658	0.428751303414253	0.723097449628	-0.118722329391	hypo	ENSOARG00000005603	intron	KHDRBS2	-
DMR_X_108289315	X	108289315	108289626	11	312	0.354537956915132	0.236976068550776	1.49609181671	0.117561888364	hyper	ENSOARG00000015356	intron	ELF4	-
DMR_18_65907602	18	65907602	65907895	22	294	0.591527713872957	0.439685694018752	1.34534218857	0.151842019854	hyper	ENSOARG00000004698	intron	TECPR2	-
DMR_19_7589579	19	7589579	7589897	16	319	0.716481241952059	0.860388921576383	0.832741129023	-0.143907679624	hypo	ENSOARG00000015881	intron	UBP1	-
DMR_24_382899	24	382899	383122	11	224	0.75344642664422	0.535795890652134	1.40621912148	0.217650535992	hyper	ENSOARG00000012117	intron	RAB11FIP3	-
DMR_25_42612259	25	42612259	42612698	10	440	0.474588397816938	0.353269652825624	1.34341683193	0.121318744991	hyper	ENSOARG00000001659	intron	WDFY4	-
DMR_12_73439254	12	73439254	73439713	23	460	0.542950276063322	0.660374260928789	0.822185703149	-0.117423984865	hypo	ENSOARG00000013487	exon,intron	PLXNA2	-
DMR_23_1471716	23	1471716	1472099	14	384	0.733575123505645	0.864020396002342	0.849025239334	-0.130445272497	hypo	ENSOARG00000004363	intron	-	-
DMR_11_41729655	11	41729655	41729798	7	144	0.209074279314689	0.34383421680691	0.608067112274	-0.134759937492	hypo	ENSOARG00000018383	intron	DHX58	-
DMR_12_59513052	12	59513052	59513593	14	542	0.543272249683566	0.421312487843329	1.28947578189	0.12195976184	hyper	ENSOARG00000018191	intron	LHX4	-
DMR_10_50824541	10	50824541	50825441	17	901	0.386125531952384	0.189350697474624	2.03920839533	0.196774834478	hyper	ENSOARG00000015582	intron	TBC1D4	-
DMR_15_34457584	15	34457584	34457660	3	77	0.231913793514487	0.12234790040766	1.89552736697	0.109565893107	hyper	ENSOARG00000002168	intron	OTOG	-
DMR_14_54975702	14	54975702	54976307	41	606	0.400707054945041	0.269746584089795	1.48549445509	0.130960470855	hyper	ENSOARG00000013169	exon	RPL13A	-
DMR_22_44963914	22	44963914	44964256	10	343	0.545815997879217	0.419462216279333	1.3012280408	0.1263537816	hyper	ENSOARG00000012649	intron	C10orf90	-
DMR_19_59721500	19	59721500	59721637	3	138	0.559211893433235	0.739123091405638	0.756588313822	-0.179911197972	hypo	ENSOARG00000006377	intron	ALDH1L1	-
DMR_12_78433769	12	78433769	78434556	39	788	0.255969176846526	0.38361699245849	0.667251925432	-0.127647815612	hypo	ENSOARG00000018573	intron	LGR6	-
DMR_21_32348186	21	32348186	32348482	5	297	0.513027272007429	0.698590764658636	0.734374540806	-0.185563492651	hypo	ENSOARG00000013767	exon,intron	IGSF9B	-
DMR_6_114432330	6	114432330	114433280	40	951	0.516830034135919	0.32214036280278	1.60436286108	0.194689671333	hyper	ENSOARG00000011847	intron	-	-
DMR_10_36931427	10	36931427	36932712	15	1286	0.424497548293641	0.55468623327077	0.765293102355	-0.130188684977	hypo	ENSOARG00000014884	exon,intron	-	-
DMR_12_77729343	12	77729343	77729838	22	496	0.385967829543856	0.281497222422812	1.37112482397	0.104470607121	hyper	ENSOARG00000017449	intron	CACNA1S	-
DMR_13_64944849	13	64944849	64945247	23	399	0.343185957557633	0.237136223381567	1.44721018436	0.106049734176	hyper	ENSOARG00000015597	exon,intron	AAR2	-
DMR_11_39967933	11	39967933	39968060	7	128	0.646625308586576	0.794816714132151	0.813552731201	-0.148191405546	hypo	ENSOARG00000012886	intron	THRA	-
DMR_15_29717853	15	29717853	29718451	9	599	0.441195499757818	0.620593713294299	0.710924861639	-0.179398213536	hypo	ENSOARG00000016295	intron	PVRL1	-
DMR_19_48420017	19	48420017	48420088	4	72	0.480291604401158	0.368345240693953	1.30391695437	0.111946363707	hyper	ENSOARG00000004415	intron	SEMA3G	-
DMR_25_26540126	25	26540126	26540604	27	479	0.690153473351189	0.548061798624913	1.25926213993	0.142091674726	hyper	ENSOARG00000006108	exon,intron	PALD1	-
DMR_12_41257606	12	41257606	41257812	15	207	0.449244902168326	0.556062638197196	0.80790341107	-0.106817736029	hypo	ENSOARG00000005091	intron	DFFA	-
DMR_24_1534154	24	1534154	1535107	21	954	0.677679488819757	0.523554842789738	1.2943810914	0.15412464603	hyper	ENSOARG00000017165	intron	GFER	-
DMR_24_1534154	24	1534154	1535107	21	954	0.677679488819757	0.523554842789738	1.2943810914	0.15412464603	hyper	ENSOARG00000017169	exon	SYNGR3	-
DMR_5_15101152	5	15101152	15101257	6	106	0.3546634532755	0.712304131349658	0.497910144931	-0.357640678074	hypo	ENSOARG00000004608	intron	-	-
DMR_5_15101152	5	15101152	15101257	6	106	0.3546634532755	0.712304131349658	0.497910144931	-0.357640678074	hypo	ENSOARG00000004666	exon,intron	-	-
DMR_12_73382618	12	73382618	73382871	17	254	0.351167758066443	0.243319344142889	1.44323814164	0.107848413924	hyper	ENSOARG00000013487	intron	PLXNA2	-
DMR_12_45313827	12	45313827	45313986	8	160	0.354476159624176	0.247710095588876	1.43101216275	0.106766064035	hyper	ENSOARG00000013425	exon,intron	CHD5	-
DMR_22_50104225	22	50104225	50104457	7	233	0.385131625926786	0.615843941371169	0.62537211143	-0.230712315444	hypo	ENSOARG00000016663	intron	INPP5A	-
DMR_22_50104225	22	50104225	50104457	7	233	0.385131625926786	0.615843941371169	0.62537211143	-0.230712315444	hypo	ENSOARG00000016417	intron	-	-
DMR_15_60470832	15	60470832	60471217	35	386	0.659956332567046	0.502283660089884	1.31391161012	0.157672672477	hyper	ENSOARG00000015999	intron	IMMP1L	-
DMR_14_13460379	14	13460379	13460405	4	27	0.825099746490118	0.93909377159061	0.878612734373	-0.1139940251	hypo	ENSOARG00000013112	intron	CTU2	-
DMR_4_77005977	4	77005977	77006506	28	530	0.438547547707435	0.656076423579205	0.668439730413	-0.217528875872	hypo	ENSOARG00000015527	intron	NUDCD3	-
DMR_19_54956418	19	54956418	54956638	9	221	0.522137524162585	0.659883580337484	0.791257033393	-0.137746056175	hypo	ENSOARG00000012516	intron	SLC6A1	-
DMR_22_50398505	22	50398505	50398650	9	146	0.520097094202789	0.720385143825011	0.721970877191	-0.200288049622	hypo	ENSOARG00000017206	intron	TTC40	-
DMR_22_50398505	22	50398505	50398650	9	146	0.520097094202789	0.720385143825011	0.721970877191	-0.200288049622	hypo	ENSOARG00000017864	intron	GPR123	-
DMR_11_35741029	11	35741029	35741332	15	304	0.332210943161999	0.436387488768364	0.761275132107	-0.104176545606	hypo	ENSOARG00000004119	exon,intron	MYCBPAP	-
DMR_5_4225108	5	4225108	4225640	10	533	0.393124134026999	0.568002304698712	0.69211714596	-0.174878170672	hypo	ENSOARG00000023533	promoter	U6	-
DMR_5_4225108	5	4225108	4225640	10	533	0.393124134026999	0.568002304698712	0.69211714596	-0.174878170672	hypo	ENSOARG00000011142	intron	CRTC1	-
DMR_21_27606530	21	27606530	27607424	38	895	0.310036320089267	0.174754167069101	1.77412833862	0.13528215302	hyper	ENSOARG00000011021	exon,intron	HEPACAM	-
DMR_14_51809170	14	51809170	51809697	23	528	0.460903718459552	0.290823399985944	1.58482336181	0.170080318474	hyper	ENSOARG00000009616	intron	CLASRP	-
DMR_20_8357147	20	8357147	8357442	13	296	0.357935780906033	0.461289424359597	0.775946210783	-0.103353643454	hypo	ENSOARG00000010502	exon	MGLUR4	-
DMR_5_48048117	5	48048117	48048361	6	245	0.729866893325419	0.849777704611307	0.858891554067	-0.119910811286	hypo	ENSOARG00000017065	intron	SLC23A1	-
DMR_11_56102030	11	56102030	56102092	3	63	0.349868463109835	0.452043681089359	0.773970476187	-0.10217521798	hypo	ENSOARG00000012883	promoter	DNAI2	-
DMR_4_117568856	4	117568856	117568915	3	60	0.517881665624572	0.398149967021518	1.30072010177	0.119731698603	hyper	ENSOARG00000006987	intron	RNF32	-
DMR_7_67664002	7	67664002	67664037	4	36	0.208272878949345	0.100624861185612	2.06979544116	0.107648017764	hyper	ENSOARG00000021113	intron	KIAA0586	-
DMR_19_51377613	19	51377613	51378590	17	978	0.340730421706687	0.203344369089364	1.67563244182	0.137386052617	hyper	ENSOARG00000000605	promoter	PLXNB1	-
DMR_X_108040580	X	108040580	108040717	6	138	0.73309350650441	0.585280719714834	1.25255024095	0.14781278679	hyper	ENSOARG00000015006	exon,intron	SASH3	-
DMR_10_51343334	10	51343334	51343646	14	313	0.453226640464161	0.323685952346888	1.40020485034	0.129540688117	hyper	ENSOARG00000015818	intron	LMO7	-
DMR_14_34798472	14	34798472	34798898	20	427	0.407465883698381	0.305389566506355	1.33424952385	0.102076317192	hyper	ENSOARG00000003282	promoter	DPEP3	-
DMR_14_34798472	14	34798472	34798898	20	427	0.407465883698381	0.305389566506355	1.33424952385	0.102076317192	hyper	ENSOARG00000003300	exon,intron	DPEP2	-
DMR_14_17472984	14	17472984	17473411	18	428	0.652956502917473	0.759381100395929	0.85985350778	-0.106424597478	hypo	ENSOARG00000017044	intron	ZNF423	-
DMR_13_66828024	13	66828024	66828517	16	494	0.383473097941154	0.204816070347963	1.87228032102	0.178657027593	hyper	ENSOARG00000018816	intron	LBP	-
DMR_17_46265537	17	46265537	46265835	8	299	0.704459639533377	0.543900820155289	1.29519870798	0.160558819378	hyper	ENSOARG00000015746	exon,intron	RIMBP2	-
DMR_11_26411948	11	26411948	26412095	16	148	0.604065933950551	0.433395557931548	1.39379816635	0.170670376019	hyper	ENSOARG00000009252	promoter	ALOX12	-
DMR_5_13176958	5	13176958	13177506	12	549	0.63716144658663	0.488269873880438	1.30493704541	0.148891572706	hyper	ENSOARG00000017454	intron	SMARCA4	-
DMR_17_44550445	17	44550445	44550482	4	38	0.519280169745663	0.630723082898677	0.82330928394	-0.111442913153	hypo	ENSOARG00000011614	intron	-	-
DMR_JH922240.1_29882	JH922240.1	29882	29990	10	109	0.691895124534347	0.962061330702346	0.71917985107	-0.270166206168	hypo	ENSOARG00000000972	intron	-	-
DMR_7_34306355	7	34306355	34306686	11	332	0.421379221733456	0.527738286111119	0.798462481922	-0.106359064378	hypo	ENSOARG00000020448	intron	SPTBN5	-
DMR_16_3942912	16	3942912	3943486	36	575	0.529590934681815	0.421420169517427	1.25668150931	0.108170765164	hyper	ENSOARG00000003730	intron	STK10	-
DMR_23_837697	23	837697	837975	21	279	0.630755384639331	0.781282272536194	0.807333542321	-0.150526887897	hypo	ENSOARG00000004295	exon,intron	ATP9B	-
DMR_21_45188418	21	45188418	45188433	3	16	0.562095739649378	0.411274664914564	1.36671618167	0.150821074735	hyper	ENSOARG00000015354	intron	LRP5	-
DMR_19_50918917	19	50918917	50919099	14	183	0.677992945593842	0.577758279753655	1.17348893015	0.10023466584	hyper	ENSOARG00000015657	promoter	NDUFAF3	-
DMR_19_50918917	19	50918917	50919099	14	183	0.677992945593842	0.577758279753655	1.17348893015	0.10023466584	hyper	ENSOARG00000015672	promoter	DALRD3	-
DMR_19_50918917	19	50918917	50919099	14	183	0.677992945593842	0.577758279753655	1.17348893015	0.10023466584	hyper	ENSOARG00000022437	promoter	-	-
DMR_X_77966662	X	77966662	77967398	13	737	0.230973033582712	0.124825041595125	1.85037417678	0.106147991988	hyper	ENSOARG00000007750	intron	-	-
DMR_X_77966662	X	77966662	77967398	13	737	0.230973033582712	0.124825041595125	1.85037417678	0.106147991988	hyper	ENSOARG00000007742	intron	-	-
DMR_5_23030428	5	23030428	23030711	29	284	0.237846695423304	0.124942963717123	1.90364217678	0.112903731706	hyper	ENSOARG00000017189	intron	FBN2	-
DMR_21_39835688	21	39835688	39836029	9	342	0.622617183603058	0.497855613934855	1.25059789661	0.124761569668	hyper	ENSOARG00000014339	intron	-	-
DMR_11_35069262	11	35069262	35069433	9	172	0.475682985906701	0.358887330677926	1.32543822321	0.116795655229	hyper	ENSOARG00000002872	intron	MBTD1	-
DMR_17_39881355	17	39881355	39881616	12	262	0.594623900216183	0.464210303874119	1.28093645327	0.130413596342	hyper	ENSOARG00000003354	intron	FNIP2	-
DMR_17_39881355	17	39881355	39881616	12	262	0.594623900216183	0.464210303874119	1.28093645327	0.130413596342	hyper	ENSOARG00000003040	intron	C4orf45	-
DMR_12_62431494	12	62431494	62431782	12	289	0.474851936549099	0.588229091108982	0.807256804749	-0.11337715456	hypo	ENSOARG00000000968	intron	NMNAT2	-
DMR_19_45497579	19	45497579	45497966	9	388	0.321951582217137	0.427962999377124	0.752288358306	-0.10601141716	hypo	ENSOARG00000015375	intron	ERC2	-
DMR_21_9104828	21	9104828	9105081	6	254	0.370918855186689	0.16204501786626	2.28898648086	0.20887383732	hyper	ENSOARG00000004699	intron	CCDC83	-
DMR_18_67639525	18	67639525	67640508	50	984	0.445053931957889	0.308638179956402	1.44199247164	0.136415752001	hyper	ENSOARG00000007297	intron	ZBTB42	-
DMR_4_85835858	4	85835858	85836067	13	210	0.498120449454215	0.26231709449205	1.89892485055	0.235803354962	hyper	ENSOARG00000018220	intron	CPED1	-
DMR_20_7494503	20	7494503	7495121	16	619	0.212142461058275	0.324972239743271	0.652801793857	-0.112829778685	hypo	ENSOARG00000024901	promoter	-	-
DMR_20_7494503	20	7494503	7495121	16	619	0.212142461058275	0.324972239743271	0.652801793857	-0.112829778685	hypo	ENSOARG00000008818	exon,intron	HSD17B8	-
DMR_17_60796795	17	60796795	60797673	20	879	0.372167312643823	0.264295381704922	1.40814913315	0.107871930939	hyper	ENSOARG00000007858	exon,intron	RASAL1	-
DMR_16_70675779	16	70675779	70676001	11	223	0.706946154001817	0.569397482871918	1.24156880785	0.13754867113	hyper	ENSOARG00000015729	intron	-	-
DMR_14_27746746	14	27746746	27747044	6	299	0.437750662513688	0.329727989212105	1.32761147623	0.108022673302	hyper	ENSOARG00000001729	exon	-	-
DMR_25_3154792	25	3154792	3155378	12	587	0.455698283615141	0.338291350597832	1.347058631	0.117406933017	hyper	ENSOARG00000003172	intron	FMN2	-
DMR_6_114997786	6	114997786	114997913	5	128	0.682808867428517	0.864098445716155	0.790198004421	-0.181289578288	hypo	ENSOARG00000013707	intron	-	-
DMR_6_114997786	6	114997786	114997913	5	128	0.682808867428517	0.864098445716155	0.790198004421	-0.181289578288	hypo	ENSOARG00000013766	intron	-	-
DMR_19_60356921	19	60356921	60357345	12	425	0.472677782807762	0.598837459927862	0.789325675893	-0.12615967712	hypo	ENSOARG00000008041	intron	-	-
DMR_19_60356921	19	60356921	60357345	12	425	0.472677782807762	0.598837459927862	0.789325675893	-0.12615967712	hypo	ENSOARG00000007996	intron	-	-
DMR_21_40487138	21	40487138	40487375	7	238	0.493173203460321	0.643382019460428	0.766532462119	-0.150208816	hypo	ENSOARG00000017052	exon,intron	TAF6L	-
DMR_21_40487138	21	40487138	40487375	7	238	0.493173203460321	0.643382019460428	0.766532462119	-0.150208816	hypo	ENSOARG00000017109	promoter	TMEM179B	-
DMR_11_54440683	11	54440683	54440881	8	199	0.767962674719149	0.587899341124928	1.30628259125	0.180063333594	hyper	ENSOARG00000007608	exon,intron	QRICH2	-
DMR_5_4299600	5	4299600	4299759	11	160	0.452522359162364	0.55984421368251	0.808300502359	-0.10732185452	hypo	ENSOARG00000011300	intron	KLHL26	-
DMR_5_4299600	5	4299600	4299759	11	160	0.452522359162364	0.55984421368251	0.808300502359	-0.10732185452	hypo	ENSOARG00000011142	intron	CRTC1	-
DMR_6_22226442	6	22226442	22226559	19	118	0.439994242530651	0.338636829943367	1.29931006797	0.101357412587	hyper	ENSOARG00000012289	intron	MANBA	-
DMR_5_17949531	5	17949531	17949581	6	51	0.720130539077375	0.52209299217086	1.3793147004	0.198037546907	hyper	ENSOARG00000012501	promoter	-	-
DMR_17_65859894	17	65859894	65860294	18	401	0.400636191605723	0.256910021831938	1.55944166268	0.143726169774	hyper	ENSOARG00000001087	intron	SRRD	-
DMR_11_36217795	11	36217795	36217855	3	61	0.24576275660739	0.0969607826901718	2.53466143516	0.148801973917	hyper	ENSOARG00000005572	intron	DLX4	-
DMR_8_18032126	8	18032126	18032177	3	52	0.934191902492154	0.70350985560329	1.32790165632	0.230682046889	hyper	ENSOARG00000019969	exon	-	-
DMR_13_56979123	13	56979123	56979610	22	488	0.793483499772866	0.670828422769756	1.18284120475	0.122655077003	hyper	ENSOARG00000016913	exon,intron	NPEPL1	-
DMR_17_44248358	17	44248358	44248752	12	395	0.534980518698634	0.365375792403929	1.46419256508	0.169604726295	hyper	ENSOARG00000011347	intron	FBRSL1	-
DMR_13_57206443	13	57206443	57207131	24	689	0.365405017300714	0.246710654143864	1.48110756939	0.118694363157	hyper	ENSOARG00000017104	promoter	APCDD1L	-
DMR_6_114924848	6	114924848	114925067	20	220	0.478597854083173	0.579290540035589	0.826179302106	-0.100692685952	hypo	ENSOARG00000013598	intron	RGS12	-
DMR_17_44097694	17	44097694	44097979	16	286	0.391938530120731	0.611051194966253	0.641416845838	-0.219112664846	hypo	ENSOARG00000010337	intron	PXMP2	-
DMR_17_44097694	17	44097694	44097979	16	286	0.391938530120731	0.611051194966253	0.641416845838	-0.219112664846	hypo	ENSOARG00000010629	promoter	POLE	-
DMR_JH922095.1_11597	JH922095.1	11597	11857	11	261	0.273914280708394	0.410857348821426	0.666689500612	-0.136943068113	hypo	ENSOARG00000001871	intron	-	-
DMR_20_49711302	20	49711302	49711447	12	146	0.150441067337448	0.385997423573668	0.389746299197	-0.235556356236	hypo	ENSOARG00000002495	intron	MYLK4	-
DMR_4_112861912	4	112861912	112862280	12	369	0.638967937679665	0.4636592929868	1.37809798562	0.175308644693	hyper	ENSOARG00000001799	exon	AOC1	-
DMR_12_45046519	12	45046519	45047141	13	623	0.652423654216396	0.768112720280701	0.849385301129	-0.115689066064	hypo	ENSOARG00000012422	exon,intron	ESPN	-
DMR_12_45046519	12	45046519	45047141	13	623	0.652423654216396	0.768112720280701	0.849385301129	-0.115689066064	hypo	ENSOARG00000011227	intron	-	-
DMR_11_7981405	11	7981405	7981423	3	19	0.698190681306715	0.434192595074993	1.60802070147	0.263998086232	hyper	ENSOARG00000007848	intron	MSI2	-
DMR_5_16727099	5	16727099	16727168	3	70	0.551003421567992	0.427019908497687	1.29034597826	0.12398351307	hyper	ENSOARG00000008388	intron	KDM4B	-
DMR_11_52391398	11	52391398	52391413	3	16	0.648249356158418	0.516530259090382	1.2550075136	0.131719097068	hyper	ENSOARG00000003222	promoter	CANT1	-
DMR_13_66607878	13	66607878	66608578	18	701	0.458644678199446	0.318945646122763	1.43800263078	0.139699032077	hyper	ENSOARG00000018528	intron	TGM2	-
DMR_19_54211420	19	54211420	54211641	4	222	0.580988148389516	0.709982480210481	0.81831335925	-0.128994331821	hypo	ENSOARG00000011535	intron	GHRL	-
DMR_14_13458121	14	13458121	13458216	5	96	0.342821766145742	0.459684986072089	0.745775425635	-0.116863219926	hypo	ENSOARG00000013112	exon,intron	CTU2	-
DMR_4_116504548	4	116504548	116505062	8	515	0.701675572161657	0.574181659982251	1.22204455674	0.127493912179	hyper	ENSOARG00000006609	intron	INSIG1	-
DMR_15_48843886	15	48843886	48844092	4	207	0.494583221130108	0.388148229813587	1.2742122291	0.106434991317	hyper	ENSOARG00000000867	intron	-	-
DMR_20_17366499	20	17366499	17367166	13	668	0.290171062948005	0.189011054963275	1.53520683224	0.101160007985	hyper	ENSOARG00000008334	promoter	VEGFA	-
DMR_14_14040658	14	14040658	14040810	8	153	0.562022262342915	0.376936919055698	1.49102471509	0.185085343287	hyper	ENSOARG00000014097	intron	CPNE7	-
DMR_7_98557564	7	98557564	98557634	4	71	0.42479186806871	0.287131655431765	1.47943237896	0.137660212637	hyper	ENSOARG00000003410	intron	TDP1	-
DMR_12_45319227	12	45319227	45319282	6	56	0.125634185069113	0.322081391893041	0.390069678756	-0.196447206824	hypo	ENSOARG00000013425	intron	CHD5	-
DMR_26_884107	26	884107	884335	16	229	0.495269889978065	0.626120785777334	0.791013333575	-0.130850895799	hypo	ENSOARG00000005527	intron	DLGAP2	-
DMR_10_64760436	10	64760436	64761060	19	625	0.456224365867237	0.354376096622607	1.28740163407	0.101848269245	hyper	ENSOARG00000017184	promoter	-	-
DMR_11_22044217	11	22044217	22045065	23	849	0.441022139887949	0.323442712734044	1.36352473722	0.117579427154	hyper	ENSOARG00000011968	intron	RPH3AL	-
DMR_18_68353867	18	68353867	68354127	8	261	0.684509293723352	0.579784850915969	1.18062638691	0.104724442807	hyper	ENSOARG00000008679	intron	TEX22	-
DMR_14_49603895	14	49603895	49604354	7	460	0.579522829638047	0.456519165149928	1.26943811756	0.123003664488	hyper	ENSOARG00000007330	promoter	B3GNT8	-
DMR_4_113166330	4	113166330	113166364	5	35	0.317707982999804	0.215132328595377	1.47680260365	0.102575654404	hyper	ENSOARG00000003490	intron	IQCA1P1	-
DMR_16_71519542	16	71519542	71519681	4	140	0.600319073431484	0.471269593976638	1.27383366359	0.129049479455	hyper	ENSOARG00000016205	intron	LPCAT1	-
DMR_25_38794283	25	38794283	38794438	4	156	0.671899394241149	0.531890609535209	1.2632285327	0.140008784706	hyper	ENSOARG00000010505	intron	CDHR1	-
DMR_22_38492384	22	38492384	38492563	11	180	0.333338294698015	0.46048015465184	0.723892856903	-0.127141859954	hypo	ENSOARG00000002088	intron	GRK5	-
DMR_19_13965454	19	13965454	13965876	22	423	0.63370035923261	0.750434018112934	0.844445139662	-0.11673365888	hypo	ENSOARG00000002993	intron	ULK4	-
DMR_25_27446495	25	27446495	27446675	4	181	0.177870255206424	0.0661528412495373	2.68877725955	0.111717413957	hyper	ENSOARG00000006661	intron	-	-
DMR_18_65938055	18	65938055	65938290	25	236	0.402160129962325	0.25915877111306	1.55179054228	0.143001358849	hyper	ENSOARG00000004698	intron	TECPR2	-
DMR_X_120664260	X	120664260	120664522	8	263	0.569529186185929	0.451145425741514	1.26240709467	0.118383760444	hyper	ENSOARG00000018721	exon	FRMPD3	-
DMR_18_53841511	18	53841511	53841744	9	234	0.22936248156766	0.337605795058316	0.67937957501	-0.108243313491	hypo	ENSOARG00000009429	intron	FANCM	-
DMR_15_53074351	15	53074351	53075321	28	971	0.382460117825333	0.490252481942395	0.780128876268	-0.107792364117	hypo	ENSOARG00000011929	exon,intron	-	-
DMR_25_3179478	25	3179478	3179517	3	40	0.334342976576864	0.547601850675824	0.61055852197	-0.213258874099	hypo	ENSOARG00000003172	intron	FMN2	-
DMR_5_14050679	5	14050679	14051350	19	672	0.500959156577113	0.392011463061608	1.27791966251	0.108947693516	hyper	ENSOARG00000000889	exon,intron	C19orf45	-
DMR_5_59510899	5	59510899	59510992	4	94	0.383356268552994	0.258722947844078	1.48172503347	0.124633320709	hyper	ENSOARG00000007513	intron	SYNPO	-
DMR_15_77964506	15	77964506	77964927	22	422	0.58733906010334	0.461949449162149	1.27143578409	0.125389610941	hyper	ENSOARG00000009735	intron	SLC43A1	-
DMR_17_70621998	17	70621998	70622015	3	18	0.693714510934935	0.8324442210016	0.833346539544	-0.138729710067	hypo	ENSOARG00000012898	exon,intron	CABIN1	-
DMR_17_70621998	17	70621998	70622015	3	18	0.693714510934935	0.8324442210016	0.833346539544	-0.138729710067	hypo	ENSOARG00000013508	intron	-	-
DMR_21_37752878	21	37752878	37753220	10	343	0.459808836884942	0.319180048215335	1.44059392013	0.14062878867	hyper	ENSOARG00000005244	exon,intron	-	-
DMR_13_42633613	13	42633613	42633788	7	176	0.554144426777594	0.735229761380377	0.753702387859	-0.181085334603	hypo	ENSOARG00000010577	intron	-	-
DMR_9_67627170	9	67627170	67627871	23	702	0.335471452299911	0.443172498665012	0.756977143912	-0.107701046365	hypo	ENSOARG00000013110	intron	PKHD1L1	-
DMR_4_7206191	4	7206191	7206500	12	310	0.339225408220726	0.225262723157327	1.5059100923	0.113962685063	hyper	ENSOARG00000015616	intron	ABCA13	-
DMR_17_51064805	17	51064805	51065020	4	216	0.146830973586773	0.250218327924393	0.586811425065	-0.103387354338	hypo	ENSOARG00000001658	intron	FAM101A	-
DMR_12_45554454	12	45554454	45554742	20	289	0.447526472510303	0.595977450174179	0.750911754093	-0.148450977664	hypo	ENSOARG00000014247	promoter	-	-
DMR_11_50665715	11	50665715	50666003	12	289	0.712947613666748	0.376155629454415	1.89535276848	0.336791984212	hyper	ENSOARG00000000080	intron	CEP131	-
DMR_25_26010385	25	26010385	26011251	16	867	0.473106872680135	0.582164138197051	0.812669214125	-0.109057265517	hypo	ENSOARG00000005711	intron	COL13A1	-
DMR_21_44799939	21	44799939	44800434	18	496	0.412877892328555	0.297220218565602	1.38913124525	0.115657673763	hyper	ENSOARG00000014140	intron	UNC93B1	-
DMR_17_64961431	17	64961431	64961867	12	437	0.524796292187921	0.629442475189573	0.833747821085	-0.104646183002	hypo	ENSOARG00000018865	intron	KIAA1671	-
DMR_10_84381410	10	84381410	84381482	11	73	0.47078759247366	0.583469694776707	0.806875826951	-0.112682102303	hypo	ENSOARG00000006515	intron	COL4A2	-
DMR_17_70789182	17	70789182	70789304	15	123	0.338770805258121	0.475299230786446	0.712752689916	-0.136528425528	hypo	ENSOARG00000013508	intron	-	-
DMR_17_70789182	17	70789182	70789304	15	123	0.338770805258121	0.475299230786446	0.712752689916	-0.136528425528	hypo	ENSOARG00000014074	intron	UPB1	-
DMR_5_4732466	5	4732466	4732903	10	438	0.232891745536644	0.129498715292187	1.79840969859	0.103393030244	hyper	ENSOARG00000012952	exon,intron	PDE4C	-
DMR_24_19887506	24	19887506	19888385	25	880	0.4609338099222	0.568988664843767	0.810093132609	-0.108054854922	hypo	ENSOARG00000015554	intron	POLR3E	-
DMR_24_19887506	24	19887506	19888385	25	880	0.4609338099222	0.568988664843767	0.810093132609	-0.108054854922	hypo	ENSOARG00000015580	exon,intron	SDR42E2	-
DMR_7_39726488	7	39726488	39726684	11	197	0.00241128350491014	0.488404441321062	0.00493706301767	-0.485993157816	hypo	ENSOARG00000024340	exon,promoter	Metazoa_SRP	-
DMR_14_10482499	14	10482499	10483199	18	701	0.646365322163618	0.473612605821934	1.36475531736	0.172752716342	hyper	ENSOARG00000011051	intron	CRISPLD2	-
DMR_13_73662993	13	73662993	73663316	29	324	0.225870854473268	0.125651129066327	1.79760306295	0.100219725407	hyper	ENSOARG00000005877	promoter	-	-
DMR_23_780542	23	780542	780738	6	197	0.524629849856229	0.769194178482103	0.682051248609	-0.244564328626	hypo	ENSOARG00000004215	intron	NFATC1	-
DMR_17_68915886	17	68915886	68916170	11	285	0.31980446045098	0.441364398505342	0.72458146043	-0.121559938054	hypo	ENSOARG00000007173	exon	RNF215	-
DMR_19_17526434	19	17526434	17526522	4	89	0.0608701489901279	0.290131656530136	0.209801817968	-0.22926150754	hypo	ENSOARG00000007445	intron	RAD18	-
DMR_16_70645147	16	70645147	70645537	15	391	0.25250476056067	0.355406716819511	0.710467046938	-0.102901956259	hypo	ENSOARG00000015791	promoter	EXOC3	-
DMR_16_70645147	16	70645147	70645537	15	391	0.25250476056067	0.355406716819511	0.710467046938	-0.102901956259	hypo	ENSOARG00000015729	intron	-	-
DMR_12_43836161	12	43836161	43836200	3	40	0.324228631397675	0.428258667321332	0.757085976626	-0.104030035924	hypo	ENSOARG00000010701	intron	CAMTA1	-
DMR_22_50022707	22	50022707	50022805	11	99	0.477926893859259	0.309189844010975	1.54573930262	0.168737049848	hyper	ENSOARG00000016417	intron	-	-
DMR_18_44401342	18	44401342	44401602	11	261	0.18251609039492	0.0792931493141767	2.30178889316	0.103222941081	hyper	ENSOARG00000007351	intron	-	-
DMR_13_61280123	13	61280123	61280757	16	635	0.441184321911924	0.334594057611989	1.31856592152	0.1065902643	hyper	ENSOARG00000003880	intron	NOL4L	-
DMR_19_51186404	19	51186404	51186652	13	249	0.327784493519131	0.542334980492821	0.60439489487	-0.214550486974	hypo	ENSOARG00000016424	intron	CELSR3	-
DMR_11_31445960	11	31445960	31446830	34	871	0.285696680985926	0.185223360700621	1.54244410589	0.100473320285	hyper	ENSOARG00000016403	intron	-	-
DMR_4_116252840	4	116252840	116252952	11	113	0.536476232742482	0.698765927594969	0.767748127887	-0.162289694852	hypo	ENSOARG00000006181	exon,intron	DPP6	-
DMR_4_67172288	4	67172288	67172447	11	160	0.328931190446696	0.105687022934364	3.11231389923	0.223244167512	hyper	ENSOARG00000009051	exon	TRIL	-
DMR_5_17316347	5	17316347	17316944	20	598	0.126116189312074	0.228017404704626	0.553098959597	-0.101901215393	hypo	ENSOARG00000009974	exon,intron	MPND	-
DMR_22_17999129	22	17999129	18000252	54	1124	0.498788042881497	0.39862926699534	1.25125795866	0.100158775886	hyper	ENSOARG00000010934	exon,intron	HOGA1	-
DMR_15_75286429	15	75286429	75286922	32	494	0.42527351799637	0.525983921390824	0.808529501951	-0.100710403394	hypo	ENSOARG00000005021	exon,intron	C11orf49	-
DMR_12_49866394	12	49866394	49867111	13	718	0.339512774151816	0.213595159529652	1.58951530034	0.125917614622	hyper	ENSOARG00000008656	exon,intron	FBLIM1	-
DMR_X_108349952	X	108349952	108350151	13	200	0.259763303621948	0.4262554254704	0.609407618297	-0.166492121848	hypo	ENSOARG00000015461	promoter	RAB33A	-
DMR_11_41898270	11	41898270	41898526	12	257	0.656459708758605	0.52572494200194	1.24867522218	0.130734766757	hyper	ENSOARG00000000809	intron	STAT5A	-
DMR_6_110722352	6	110722352	110723013	17	662	0.430815018238418	0.176334906761405	2.4431635582	0.254480111477	hyper	ENSOARG00000009911	intron	PROM1	-
DMR_20_49535315	20	49535315	49535361	3	47	0.399679356052033	0.24394412665551	1.63840532474	0.155735229397	hyper	ENSOARG00000001753	exon	NQO2	-
DMR_16_1920970	16	1920970	1921246	22	277	0.23910420115088	0.129110327549707	1.85193706568	0.109993873601	hyper	ENSOARG00000003028	intron	DOCK2	-
DMR_4_85607851	4	85607851	85607961	5	111	0.420589998376099	0.524122732107958	0.802464714103	-0.103532733732	hypo	ENSOARG00000018220	intron	CPED1	-
DMR_13_61612808	13	61612808	61612872	6	65	0.564532871121461	0.352192973261234	1.60290782037	0.21233989786	hyper	ENSOARG00000005624	intron	BPIFB2	-
DMR_5_5354206	5	5354206	5354292	3	87	0.279427414856736	0.165485529117076	1.68853081201	0.11394188574	hyper	ENSOARG00000016498	promoter	SLC27A1	-
DMR_4_9505428	4	9505428	9505569	4	142	0.460918362320091	0.300361569375225	1.53454505941	0.160556792945	hyper	ENSOARG00000017958	intron	ANKIB1	-
DMR_5_5870133	5	5870133	5870444	17	312	0.668357166658206	0.560407316642809	1.19262748149	0.107949850015	hyper	ENSOARG00000018337	intron	CPAMD8	-
DMR_11_49297392	11	49297392	49297462	4	71	0.747043466166117	0.639617779975512	1.16795293932	0.107425686191	hyper	ENSOARG00000016194	intron	FN3K	-
DMR_10_29046678	10	29046678	29046813	9	136	0.448183027281478	0.329082616877358	1.36191644376	0.119100410404	hyper	ENSOARG00000011408	intron	FRY	-
DMR_12_77837750	12	77837750	77837842	6	93	0.608529065077201	0.486698233276791	1.25032108907	0.1218308318	hyper	ENSOARG00000018001	intron	IGFN1	-
DMR_11_26413021	11	26413021	26413135	16	115	0.47919983124658	0.357686464690462	1.33972033765	0.121513366556	hyper	ENSOARG00000009252	exon	ALOX12	-
DMR_10_71273428	10	71273428	71273921	8	494	0.176453592606249	0.383948271274307	0.459576473728	-0.207494678668	hypo	ENSOARG00000001282	exon,intron	-	-
DMR_11_47696005	11	47696005	47696174	10	170	0.7366675242202	0.608238936327022	1.21114825149	0.128428587893	hyper	ENSOARG00000014398	exon,intron	ERN1	-
DMR_6_114068883	6	114068883	114069200	18	318	0.252573848850018	0.146493254052253	1.72413296765	0.106080594798	hyper	ENSOARG00000011847	intron	-	-
DMR_6_114068883	6	114068883	114069200	18	318	0.252573848850018	0.146493254052253	1.72413296765	0.106080594798	hyper	ENSOARG00000012922	intron	ACOX3	-
DMR_8_39755306	8	39755306	39755499	8	194	0.379452826681472	0.631828921755763	0.600562610567	-0.252376095074	hypo	ENSOARG00000012045	intron	KLHL32	-
DMR_14_55483772	14	55483772	55483892	4	121	0.651026773012138	0.511799117670428	1.2720357471	0.139227655342	hyper	ENSOARG00000013801	intron	MYH14	-
DMR_14_55483772	14	55483772	55483892	4	121	0.651026773012138	0.511799117670428	1.2720357471	0.139227655342	hyper	ENSOARG00000013693	intron	-	-
DMR_21_16700284	21	16700284	16701414	55	1131	0.466708594969326	0.350052894741466	1.33325163705	0.116655700228	hyper	ENSOARG00000006069	intron	-	-
DMR_5_41261500	5	41261500	41262027	15	528	0.38201942522386	0.602172485194631	0.634401993808	-0.220153059971	hypo	ENSOARG00000011893	exon,intron	APC2	-
DMR_19_5109496	19	5109496	5109696	7	201	0.576131665024068	0.684601953700588	0.841557144133	-0.108470288677	hypo	ENSOARG00000014726	intron	TGFBR2	-
DMR_24_113425	24	113425	113772	14	348	0.45579557033321	0.308422993395852	1.47782616761	0.147372576937	hyper	ENSOARG00000010749	intron	NPRL3	-
DMR_5_5244251	5	5244251	5244291	5	41	0.478627815477078	0.296926291270735	1.61194151393	0.181701524206	hyper	ENSOARG00000015807	intron	UNC13A	-
DMR_19_59653019	19	59653019	59653269	12	251	0.565191787072624	0.685801024890973	0.824133774315	-0.120609237818	hypo	ENSOARG00000006028	exon,intron	-	-
DMR_19_59653019	19	59653019	59653269	12	251	0.565191787072624	0.685801024890973	0.824133774315	-0.120609237818	hypo	ENSOARG00000005809	intron	ZXDC	-
DMR_5_14482203	5	14482203	14482265	4	63	0.280330149224684	0.38290829975375	0.732107790312	-0.102578150529	hypo	ENSOARG00000003428	intron	FBN3	-
DMR_24_42034427	24	42034427	42034503	9	77	0.903539961259437	0.698422576338457	1.29368664741	0.205117384921	hyper	ENSOARG00000006273	exon	-	-
DMR_9_2296395	9	2296395	2296526	4	132	0.696439176496812	0.581199519526446	1.19827899559	0.11523965697	hyper	ENSOARG00000020136	promoter	-	-
DMR_23_56937013	23	56937013	56937359	16	347	0.473155842167497	0.615144238627327	0.769178694128	-0.14198839646	hypo	ENSOARG00000005150	intron	ONECUT2	-
DMR_15_77802960	15	77802960	77803081	7	122	0.630999965103589	0.853134815961559	0.739625148685	-0.222134850858	hypo	ENSOARG00000009123	intron	P2RX3	-
DMR_6_116770570	6	116770570	116770799	13	230	0.18562085092777	0.312840665810043	0.593339904987	-0.127219814882	hypo	ENSOARG00000016644	intron	UVSSA	-
DMR_7_8321867	7	8321867	8322460	12	594	0.354197710917585	0.481194554246135	0.736080048687	-0.126996843329	hypo	ENSOARG00000017022	intron	PDE8B	-
DMR_11_26105450	11	26105450	26105754	26	305	0.402319025366435	0.207518535899127	1.93871368465	0.194800489467	hyper	ENSOARG00000005916	exon,intron	CHRNE	-
DMR_10_7253493	10	7253493	7253630	7	138	0.726781019133243	0.536140472407548	1.35557947317	0.190640546726	hyper	ENSOARG00000006632	intron	-	-
DMR_9_4310470	9	4310470	4310826	7	357	0.358192855917176	0.23867814097017	1.5007359051	0.119514714947	hyper	ENSOARG00000011924	intron	-	-
DMR_5_4047639	5	4047639	4048112	19	474	0.534392812240592	0.41784968261156	1.27891161458	0.116543129629	hyper	ENSOARG00000009936	exon,intron	HOMER3	-
DMR_11_32734432	11	32734432	32734708	3	277	0.700114541512241	0.584076834985277	1.19866856478	0.116037706527	hyper	ENSOARG00000016872	promoter	LRRC75A	-
DMR_10_84539302	10	84539302	84539529	15	228	0.387879262737102	0.520802094213015	0.744772855269	-0.132922831476	hypo	ENSOARG00000006807	intron	RAB20	-
DMR_12_44926796	12	44926796	44926937	4	142	0.763752270460454	0.528498023641783	1.44513742019	0.235254246819	hyper	ENSOARG00000011426	exon,intron	ZBTB48	-
DMR_12_44926796	12	44926796	44926937	4	142	0.763752270460454	0.528498023641783	1.44513742019	0.235254246819	hyper	ENSOARG00000011227	intron	-	-
DMR_19_57681755	19	57681755	57682618	35	864	0.627705404044574	0.773318397567802	0.811703699303	-0.145612993523	hypo	ENSOARG00000000248	promoter	SLC6A6	-
DMR_18_63118481	18	63118481	63118795	11	315	0.613426025523346	0.739838440114952	0.829135108779	-0.126412414592	hypo	ENSOARG00000000401	intron	SETD3	-
DMR_18_67724222	18	67724222	67724266	4	45	0.796587321576522	0.520326733815368	1.53093675533	0.276260587761	hyper	ENSOARG00000007297	intron	ZBTB42	-
DMR_9_13936237	9	13936237	13936493	5	257	0.558595309177012	0.830509344504189	0.672593647348	-0.271914035327	hypo	ENSOARG00000016348	intron	SCRIB	-
DMR_6_115910845	6	115910845	115911044	8	200	0.526794239187572	0.647878511518975	0.813106515838	-0.121084272331	hypo	ENSOARG00000015456	intron	POLN	-
DMR_6_115910845	6	115910845	115911044	8	200	0.526794239187572	0.647878511518975	0.813106515838	-0.121084272331	hypo	ENSOARG00000015218	intron	-	-
DMR_JH923881.1_7723	JH923881.1	7723	7747	3	25	0.520546897465306	0.28126122021883	1.8507595788	0.239285677246	hyper	ENSOARG00000002143	promoter	-	-
DMR_21_43932037	21	43932037	43932333	3	297	0.295553639434221	0.182982430935234	1.61520227884	0.112571208499	hyper	ENSOARG00000007385	intron	CCS	-
DMR_12_54616534	12	54616534	54616666	4	133	0.53579252241395	0.647180805153418	0.827886918381	-0.111388282739	hypo	ENSOARG00000014202	intron	TNR	-
DMR_17_63362188	17	63362188	63362407	10	220	0.273237691554721	0.167565076878712	1.63063626768	0.105672614676	hyper	ENSOARG00000015859	intron	KCTD10	-
DMR_5_41561445	5	41561445	41561478	5	34	0.332144089352593	0.22636460633982	1.46729691856	0.105779483013	hyper	ENSOARG00000012844	exon	REXO1	-
DMR_4_7615795	4	7615795	7616130	8	336	0.704599836723994	0.597556662959952	1.17913476729	0.107043173764	hyper	ENSOARG00000016141	intron	C7orf57	-
DMR_5_12291300	5	12291300	12291722	14	423	0.501544985480871	0.628846537512776	0.797563404682	-0.127301552032	hypo	ENSOARG00000014548	exon,intron,promoter	-	-
DMR_21_41825460	21	41825460	41825599	8	140	0.569956664911308	0.675043781657949	0.844325479914	-0.105087116747	hypo	ENSOARG00000004812	intron	FERMT3	-
DMR_10_84542917	10	84542917	84543415	25	499	0.610955825696648	0.50968759072872	1.19868687567	0.101268234968	hyper	ENSOARG00000006807	intron	RAB20	-
DMR_12_44875213	12	44875213	44875341	8	129	0.611445714840129	0.509424814827186	1.20026684418	0.102020900013	hyper	ENSOARG00000011000	exon,intron	DNAJC11	-
DMR_X_63903791	X	63903791	63904283	21	493	0.396592603745048	0.525909568268233	0.754107982958	-0.129316964523	hypo	ENSOARG00000018215	exon,promoter	UPRT	-
DMR_17_56896744	17	56896744	56897022	17	279	0.51424773913379	0.405218568023579	1.26906262376	0.10902917111	hyper	ENSOARG00000003569	intron	KSR2	-
DMR_19_58591510	19	58591510	58591779	17	270	0.606377219501984	0.407285959240132	1.48882426645	0.199091260262	hyper	ENSOARG00000023629	exon,promoter	-	-
DMR_11_46147369	11	46147369	46147765	16	397	0.516464567178679	0.368396337811482	1.40192644218	0.148068229367	hyper	ENSOARG00000011927	intron	EFCAB3	-
DMR_24_27493827	24	27493827	27494432	13	606	0.387396439035263	0.574246193411841	0.674617339183	-0.186849754377	hypo	ENSOARG00000009484	exon,intron	ARMC5	-
DMR_11_62081404	11	62081404	62081525	5	122	0.205890294005764	0.328497041369127	0.626764530809	-0.122606747363	hypo	ENSOARG00000015884	intron	HELZ	-
DMR_18_57281937	18	57281937	57282312	19	376	0.417999294807738	0.29701157910836	1.40735016481	0.120987715699	hyper	ENSOARG00000014031	intron	PRIMA1	-
DMR_14_14111079	14	14111079	14111158	5	80	0.97207987891918	0.847938595025839	1.14640362477	0.124141283893	hyper	ENSOARG00000014492	exon	VPS9D1	-
DMR_14_14111079	14	14111079	14111158	5	80	0.97207987891918	0.847938595025839	1.14640362477	0.124141283893	hyper	ENSOARG00000014354	intron	ZNF276	-
DMR_10_71553567	10	71553567	71553782	6	216	0.397948454780399	0.286604291224856	1.38849440488	0.111344163556	hyper	ENSOARG00000001372	intron	-	-
DMR_12_5003224	12	5003224	5003384	17	161	0.238297957595445	0.342888785488107	0.694971570027	-0.104590827893	hypo	ENSOARG00000008550	intron	-	-
DMR_X_31840941	X	31840941	31841159	10	219	0.47244599957914	0.612519084004059	0.771316375142	-0.140073084425	hypo	ENSOARG00000018674	exon	-	-
DMR_24_40612098	24	40612098	40612412	12	315	0.318459614203487	0.449253289411594	0.708864290389	-0.130793675208	hypo	ENSOARG00000004992	promoter	LFNG	-
DMR_13_54533578	13	54533578	54533881	15	304	0.519984825385422	0.403680375037016	1.28811024152	0.116304450348	hyper	ENSOARG00000015131	intron	CDH4	-
DMR_11_61753961	11	61753961	61754407	19	447	0.723858743235276	0.853870869906321	0.84773795283	-0.130012126671	hypo	ENSOARG00000015686	intron	PRKCA	-
DMR_19_42862445	19	42862445	42863301	29	857	0.573852452020465	0.459173607808612	1.24975051323	0.114678844212	hyper	ENSOARG00000012053	intron	ACOX2	-
DMR_24_41291083	24	41291083	41291299	10	217	0.706513331023581	0.521771897171647	1.35406551187	0.184741433852	hyper	ENSOARG00000005576	promoter	INTS1	-
DMR_24_33178636	24	33178636	33179220	7	585	0.512888431867693	0.634405293000252	0.808455474011	-0.121516861133	hypo	ENSOARG00000011910	intron	LIMK1	-
DMR_24_33178636	24	33178636	33179220	7	585	0.512888431867693	0.634405293000252	0.808455474011	-0.121516861133	hypo	ENSOARG00000011868	intron	EIF4H	-
DMR_JH921656.1_50499	JH921656.1	50499	50739	7	241	0.579203183042755	0.710999197298441	0.814632682067	-0.131796014256	hypo	ENSOARG00000001558	exon,promoter	RENBP	-
DMR_12_78982535	12	78982535	78982930	30	396	0.821391465015521	0.703329055292288	1.16786226708	0.118062409723	hyper	ENSOARG00000000239	exon	-	-
DMR_14_55087679	14	55087679	55087822	3	144	0.401318756197827	0.5211822692585	0.770016134219	-0.119863513061	hypo	ENSOARG00000013297	exon,intron	SCAF1	-
DMR_26_13493448	26	13493448	13494426	25	979	0.424524323637944	0.564545375172236	0.751975558224	-0.140021051534	hypo	ENSOARG00000007378	intron	ENPP6	-
DMR_14_14041119	14	14041119	14041128	4	10	0.817032661151063	0.401316135343421	2.03588290925	0.415716525808	hyper	ENSOARG00000014097	exon	CPNE7	-
DMR_14_18212195	14	18212195	18212303	6	109	0.77205594934213	0.876748834070822	0.880589650467	-0.104692884729	hypo	ENSOARG00000017199	intron	ADCY7	-
DMR_17_69552926	17	69552926	69553255	5	330	0.279225389343784	0.177576640141563	1.57242185189	0.101648749202	hyper	ENSOARG00000009970	intron	PIK3IP1	-
DMR_16_8457842	16	8457842	8457949	11	108	0.472942249538648	0.331450495153448	1.42688653797	0.141491754385	hyper	ENSOARG00000004968	exon	TMEM174	-
DMR_15_74162544	15	74162544	74162722	15	179	0.526421668429029	0.342670358246273	1.53623345516	0.183751310183	hyper	ENSOARG00000002657	exon,intron	C11orf94	-
DMR_11_61628538	11	61628538	61628611	7	74	0.336637572961406	0.624461349079391	0.539084722309	-0.287823776118	hypo	ENSOARG00000015686	intron	PRKCA	-
DMR_6_116130921	6	116130921	116131086	7	166	0.59203579239024	0.349479698811862	1.69404916624	0.242556093578	hyper	ENSOARG00000015218	intron	-	-
DMR_14_25309124	14	25309124	25310143	43	1020	0.353817049133165	0.239306706002632	1.47850870978	0.114510343131	hyper	ENSOARG00000000970	promoter	CNGB1	-
DMR_12_73626299	12	73626299	73626380	3	82	0.159788710690895	0.456010638554589	0.350405664213	-0.296221927864	hypo	ENSOARG00000013759	exon	-	-
DMR_22_33751224	22	33751224	33751296	4	73	0.41740486710017	0.537242500517114	0.776939402036	-0.119837633417	hypo	ENSOARG00000014762	intron	AFAP1L2	-
DMR_14_47122144	14	47122144	47122673	25	530	0.789672360036522	0.628714929642971	1.25601019286	0.160957430394	hyper	ENSOARG00000005522	intron	SIPA1L3	-
DMR_11_22370141	11	22370141	22370175	4	35	0.419893144659465	0.554661674186694	0.757025704498	-0.134768529527	hypo	ENSOARG00000013100	exon	SCARF1	-
DMR_4_118144923	4	118144923	118145167	10	245	0.38528191919248	0.231166633813081	1.66668481881	0.154115285379	hyper	ENSOARG00000007536	intron	PTPRN2	-
DMR_24_40528049	24	40528049	40528126	17	78	0.710937723342097	0.553936716968959	1.28342769411	0.157001006373	hyper	ENSOARG00000004697	exon,intron	IQCE	-
DMR_14_52480629	14	52480629	52480788	7	160	0.623627872184096	0.486793675886965	1.28109279778	0.136834196297	hyper	ENSOARG00000010427	exon	IRF2BP1	-
DMR_14_52480629	14	52480629	52480788	7	160	0.623627872184096	0.486793675886965	1.28109279778	0.136834196297	hyper	ENSOARG00000010393	intron	MYPOP	-
DMR_13_53755516	13	53755516	53755839	10	324	0.598794383922343	0.450566473371448	1.32898122544	0.148227910551	hyper	ENSOARG00000011782	exon	SLC17A9	-
DMR_20_50276143	20	50276143	50276291	10	149	0.4858735682307	0.615696786200415	0.789144233201	-0.12982321797	hypo	ENSOARG00000002773	intron	GMDS	-
DMR_12_77636252	12	77636252	77636751	18	500	0.710387684806754	0.588626211538758	1.20685703572	0.121761473268	hyper	ENSOARG00000016928	exon,intron	-	-
DMR_14_61061152	14	61061152	61061428	13	277	0.834712776844697	0.942814235700057	0.885341719756	-0.108101458855	hypo	ENSOARG00000023149	promoter	-	-
DMR_14_61061152	14	61061152	61061428	13	277	0.834712776844697	0.942814235700057	0.885341719756	-0.108101458855	hypo	ENSOARG00000003426	intron	-	-
DMR_24_19509329	24	19509329	19509884	17	556	0.406282711587532	0.517761743677742	0.784690480802	-0.11147903209	hypo	ENSOARG00000014872	intron	-	-
DMR_15_79433654	15	79433654	79433851	5	198	0.498447445427958	0.624254377752398	0.798468482068	-0.125806932324	hypo	ENSOARG00000011743	exon	MPEG1	-
DMR_15_23422389	15	23422389	23422571	12	183	0.298948265926696	0.417114164867935	0.716706098968	-0.118165898941	hypo	ENSOARG00000017850	intron	DRD2	-
DMR_23_45775902	23	45775902	45776944	22	1043	0.385254763062178	0.496264334516439	0.776309592019	-0.111009571454	hypo	ENSOARG00000002432	exon,intron,promoter	SIGLEC15	-
DMR_18_66361346	18	66361346	66361387	6	42	0.806573763928573	0.67223335704764	1.19984192315	0.134340406881	hyper	ENSOARG00000005283	intron	CDC42BPB	-
DMR_10_72121000	10	72121000	72121257	5	258	0.313557452836118	0.15294902918237	2.05007808492	0.160608423654	hyper	ENSOARG00000001808	intron	-	-
DMR_7_99167506	7	99167506	99168128	25	623	0.612896482748382	0.722443989701549	0.848365397851	-0.109547506953	hypo	ENSOARG00000003519	intron	TTC7B	-
DMR_11_27339509	11	27339509	27340184	25	676	0.657365199741287	0.760921193755884	0.863907070976	-0.103555994015	hypo	ENSOARG00000019001	promoter	-	-
DMR_11_27339509	11	27339509	27340184	25	676	0.657365199741287	0.760921193755884	0.863907070976	-0.103555994015	hypo	ENSOARG00000018911	exon,intron	MPER1	-
DMR_6_102306325	6	102306325	102306802	16	478	0.493891888895758	0.34602422272038	1.42733328035	0.147867666175	hyper	ENSOARG00000005524	exon,intron	-	-
DMR_17_70382328	17	70382328	70382674	18	347	0.44384802059463	0.561621426163106	0.790297520568	-0.117773405568	hypo	ENSOARG00000012509	intron	-	-
DMR_6_83277698	6	83277698	83277890	4	193	0.334435066873674	0.569794417403199	0.586939879822	-0.23535935053	hypo	ENSOARG00000007255	intron	UBA6	-
DMR_26_35622768	26	35622768	35623182	10	415	0.537517548187758	0.659731212713536	0.81475233827	-0.122213664526	hypo	ENSOARG00000003246	intron	IKKBETA	-
DMR_5_28968934	5	28968934	28969174	4	241	0.374929577708491	0.234129385057041	1.60137770668	0.140800192651	hyper	ENSOARG00000000177	intron	SNCAIP	-
DMR_21_45387902	21	45387902	45387990	4	89	0.0775008593245805	0.236874251347617	0.327181442827	-0.159373392023	hypo	ENSOARG00000015994	intron	GAL	-
DMR_10_7253033	10	7253033	7253142	8	110	0.312381125015401	0.185476447202979	1.68420912588	0.126904677812	hyper	ENSOARG00000006632	intron	-	-
DMR_7_77591858	7	77591858	77592244	13	387	0.701866327327389	0.871363257636116	0.805480746608	-0.169496930309	hypo	ENSOARG00000021179	intron	ACTN1	-
DMR_9_26884956	9	26884956	26885109	15	154	0.315525173072166	0.205406901639849	1.53609820582	0.110118271432	hyper	ENSOARG00000020152	exon,promoter	-	-
DMR_11_61208930	11	61208930	61209137	17	208	0.551724661550373	0.65175113332394	0.846526585595	-0.100026471774	hypo	ENSOARG00000015593	intron	CEP112	-
DMR_17_43940426	17	43940426	43940663	6	238	0.496062198271609	0.673291183451079	0.736772158116	-0.177228985179	hypo	ENSOARG00000008922	intron	ANHX	-
DMR_21_45571165	21	45571165	45571372	5	208	0.496753073587554	0.616459093589463	0.805816766681	-0.119706020002	hypo	ENSOARG00000016959	intron	IGHMBP2	-
DMR_20_10749227	20	10749227	10749397	6	171	0.657693599798467	0.760169762696898	0.865193055647	-0.102476162898	hypo	ENSOARG00000013791	intron	CPNE5	-
DMR_15_43868951	15	43868951	43869142	4	192	0.450493458271884	0.281355677705668	1.60115289638	0.169137780566	hyper	ENSOARG00000014993	intron	LMO1	-
DMR_11_12432955	11	12432955	12433200	12	246	0.622358848481388	0.486841784238165	1.27835955875	0.135517064243	hyper	ENSOARG00000018135	intron	MYO19	-
DMR_23_48716430	23	48716430	48716781	25	352	0.266724642815617	0.387607463132358	0.68813082354	-0.120882820317	hypo	ENSOARG00000003754	exon,intron	CTIF	-
DMR_22_35293905	22	35293905	35294616	32	712	0.356955596365096	0.241827044957267	1.47607806409	0.115128551408	hyper	ENSOARG00000015949	intron	ATRNL1	-
DMR_4_95818045	4	95818045	95818178	13	134	0.605971779196506	0.481083070892137	1.25959905027	0.124888708304	hyper	ENSOARG00000006427	intron	PLXNA4	-
DMR_4_77715664	4	77715664	77716062	16	399	0.506972152284088	0.621883489784644	0.815220472342	-0.114911337501	hypo	ENSOARG00000017240	exon,intron	HECW1	-
DMR_X_55285516	X	55285516	55285613	5	98	0.392115226768519	0.578007218512746	0.678391574032	-0.185891991744	hypo	ENSOARG00000014431	intron	EDA2R	-
DMR_X_55285516	X	55285516	55285613	5	98	0.392115226768519	0.578007218512746	0.678391574032	-0.185891991744	hypo	ENSOARG00000014462	exon,promoter	-	-
DMR_11_61707229	11	61707229	61707501	8	273	0.361302240436461	0.586355335530643	0.616183086506	-0.225053095094	hypo	ENSOARG00000015686	intron	PRKCA	-
DMR_14_49379355	14	49379355	49380133	13	779	0.332900388902555	0.434514380281302	0.766143547855	-0.101613991379	hypo	ENSOARG00000007211	exon,intron	-	-
DMR_7_34278754	7	34278754	34279753	28	1000	0.46907384930488	0.580825615800337	0.807598419465	-0.111751766495	hypo	ENSOARG00000020448	exon,intron	SPTBN5	-
DMR_14_1028597	14	1028597	1029640	28	1044	0.613326457515324	0.734465339090834	0.835065216658	-0.121138881576	hypo	ENSOARG00000004938	exon,intron	COG4	-
DMR_11_22426153	11	22426153	22426249	3	97	0.242927769351945	0.385228701761415	0.630606619499	-0.142300932409	hypo	ENSOARG00000013862	intron	TLCD2	-
DMR_10_33181337	10	33181337	33181586	13	250	0.655404491178611	0.496699086830863	1.31952022574	0.158705404348	hyper	ENSOARG00000012699	intron	WASF3	-
DMR_5_4515391	5	4515391	4515499	4	109	0.555301245479069	0.382948336768712	1.45006830468	0.17235290871	hyper	ENSOARG00000012054	exon,intron	SSBP4	-
DMR_17_70975724	17	70975724	70975756	6	33	0.612575205620078	0.502596758807444	1.21882044579	0.109978446813	hyper	ENSOARG00000004855	promoter	-	-
DMR_20_9485061	20	9485061	9485359	24	299	0.682459369446265	0.570777101190817	1.19566704414	0.111682268255	hyper	ENSOARG00000011785	intron	PPARD	-
DMR_17_70634030	17	70634030	70634292	17	263	0.703601246463622	0.830148010358323	0.847561203164	-0.126546763895	hypo	ENSOARG00000012898	intron	CABIN1	-
DMR_17_70634030	17	70634030	70634292	17	263	0.703601246463622	0.830148010358323	0.847561203164	-0.126546763895	hypo	ENSOARG00000013508	intron	-	-
DMR_11_38919019	11	38919019	38919206	7	188	0.291588260676742	0.19105737134513	1.52618168367	0.100530889332	hyper	ENSOARG00000009763	promoter	PCGF2	-
DMR_22_50129620	22	50129620	50129676	15	57	0.760352633827956	0.640349310476044	1.18740290868	0.120003323352	hyper	ENSOARG00000016663	intron	INPP5A	-
DMR_22_50129620	22	50129620	50129676	15	57	0.760352633827956	0.640349310476044	1.18740290868	0.120003323352	hyper	ENSOARG00000016417	intron	-	-
DMR_19_53801857	19	53801857	53802218	11	362	0.252339224635837	0.378587000545666	0.666529025751	-0.12624777591	hypo	ENSOARG00000010595	intron	LARS2	-
DMR_14_25715464	14	25715464	25715531	3	68	0.709279093767765	0.840607778931215	0.84376936729	-0.131328685163	hypo	ENSOARG00000001432	intron	NDRG4	-
DMR_15_54624813	15	54624813	54625125	4	313	0.191212545915677	0.0750335915696776	2.54835923372	0.116178954346	hyper	ENSOARG00000013374	intron	CAPN5	-
DMR_20_15644625	20	15644625	15644803	11	179	0.328773389100114	0.222542365049471	1.47735191467	0.106231024051	hyper	ENSOARG00000002540	exon,intron	PGC	-
DMR_26_35399340	26	35399340	35399442	7	103	0.334805948759969	0.131329315247646	2.54936187041	0.203476633512	hyper	ENSOARG00000002954	intron	KAT6A	-
DMR_15_28090743	15	28090743	28091199	6	457	0.698195441975885	0.579280872344559	1.2052796412	0.118914569631	hyper	ENSOARG00000007366	intron	TMPRSS13	-
DMR_24_2554836	24	2554836	2555011	4	176	0.494435717801292	0.297030932674799	1.66459335851	0.197404785126	hyper	ENSOARG00000001319	promoter	ZNF205	-
DMR_10_29114425	10	29114425	29115676	54	1252	0.539772102252838	0.263691887547431	2.04698031203	0.276080214705	hyper	ENSOARG00000011408	intron	FRY	-
DMR_25_40613433	25	40613433	40614484	37	1052	0.293404132276557	0.417036293338985	0.703545799162	-0.123632161062	hypo	ENSOARG00000000438	intron	GRID1	-
DMR_5_43154577	5	43154577	43155178	15	602	0.418436222802027	0.304018119674773	1.37635290702	0.114418103127	hyper	ENSOARG00000013765	intron	TCF7	-
DMR_17_57393931	17	57393931	57394163	13	233	0.633399155564726	0.489175028237292	1.29483133644	0.144224127327	hyper	ENSOARG00000004210	intron	NOS1	-
DMR_15_46057852	15	46057852	46058155	12	304	0.676680362729815	0.539023908244962	1.25538098103	0.137656454485	hyper	ENSOARG00000018427	intron	APBB1	-
DMR_15_46057852	15	46057852	46058155	12	304	0.676680362729815	0.539023908244962	1.25538098103	0.137656454485	hyper	ENSOARG00000018629	exon,intron	SMPD1	-
DMR_15_5823352	15	5823352	5823497	5	146	0.674921226593853	0.546023200856887	1.23606693916	0.128898025737	hyper	ENSOARG00000006266	intron	TMEM123	-
DMR_23_2271973	23	2271973	2272403	20	431	0.287470991362591	0.444766605938522	0.646341221495	-0.157295614576	hypo	ENSOARG00000004374	intron	MBP	-
DMR_12_78945955	12	78945955	78946183	7	229	0.68466339313822	0.304141743393191	2.25113259857	0.380521649745	hyper	ENSOARG00000000119	intron	LMOD1	-
DMR_11_21983494	11	21983494	21983722	14	229	0.608992020738529	0.497633638416198	1.22377583372	0.111358382322	hyper	ENSOARG00000011968	intron	RPH3AL	-
DMR_15_29033917	15	29033917	29034174	3	258	0.518341849753414	0.395008458780992	1.31222974656	0.123333390972	hyper	ENSOARG00000011828	exon,promoter	UPK2	-
DMR_13_64340450	13	64340450	64340843	11	394	0.687679961375503	0.502954911687794	1.36727954215	0.184725049688	hyper	ENSOARG00000013439	exon,intron	ERGIC3	-
DMR_5_4913324	5	4913324	4914373	37	1050	0.550735041446435	0.449599025785511	1.22494714148	0.101136015661	hyper	ENSOARG00000014172	exon,intron	KCNN1	-
DMR_14_24901489	14	24901489	24901976	11	488	0.616570459109953	0.734201813735273	0.839783350538	-0.117631354625	hypo	ENSOARG00000000343	exon,intron	DOK4	-
DMR_11_20109221	11	20109221	20110361	36	1141	0.782083327468076	0.641773819389076	1.21862765953	0.140309508079	hyper	ENSOARG00000006006	exon,intron	MYO18A	-
DMR_5_14403370	5	14403370	14404027	16	658	0.524568475159095	0.660735246063228	0.793916289898	-0.136166770904	hypo	ENSOARG00000003168	intron	ELAVL1	-
DMR_26_32194115	26	32194115	32194176	5	62	0.849330236794944	0.707631859740798	1.20024307146	0.141698377054	hyper	ENSOARG00000001576	exon,intron	FGFR1	-
DMR_26_32194115	26	32194115	32194176	5	62	0.849330236794944	0.707631859740798	1.20024307146	0.141698377054	hyper	ENSOARG00000001447	intron	WHSC1L1	-
DMR_25_29628193	25	29628193	29628857	33	665	0.289427659518256	0.186677624180787	1.55041430803	0.102750035337	hyper	ENSOARG00000008337	exon,intron	CAMK2G	-
DMR_5_13554989	5	13554989	13555657	23	669	0.611216441680904	0.499682024546911	1.22321078537	0.111534417134	hyper	ENSOARG00000018621	exon,intron	CNN1	-
DMR_10_34538091	10	34538091	34538392	12	302	0.612963900026073	0.493005378664209	1.24332091809	0.119958521362	hyper	ENSOARG00000013328	exon,intron	MIPEP	-
DMR_20_18314932	20	18314932	18315384	12	453	0.313392461733814	0.422978103129887	0.740918878341	-0.109585641396	hypo	ENSOARG00000010300	intron	SUPT3H	-
DMR_22_33948804	22	33948804	33949658	20	855	0.425943675874403	0.527954992183743	0.806780278964	-0.102011316309	hypo	ENSOARG00000015139	intron	ABLIM1	-
DMR_17_71748481	17	71748481	71748655	23	175	0.494124730722256	0.595071065822851	0.830362555166	-0.100946335101	hypo	ENSOARG00000017096	intron	KLHL22	-
DMR_17_71748481	17	71748481	71748655	23	175	0.494124730722256	0.595071065822851	0.830362555166	-0.100946335101	hypo	ENSOARG00000017090	intron	-	-
DMR_21_49752989	21	49752989	49753298	15	310	0.364055097511647	0.259493323741967	1.40294591114	0.10456177377	hyper	ENSOARG00000008178	promoter	-	-
DMR_26_35366296	26	35366296	35366599	3	304	0.264315189307599	0.111713652782379	2.36600614808	0.152601536525	hyper	ENSOARG00000002954	intron	KAT6A	-
DMR_18_54242328	18	54242328	54242851	7	524	0.440906311036065	0.298841121910799	1.47538701574	0.142065189125	hyper	ENSOARG00000010381	exon	PPIP5K1	-
DMR_12_30858272	12	30858272	30858777	26	506	0.169372705227825	0.274932657690253	0.616051605694	-0.105559952462	hypo	ENSOARG00000005362	intron	C1orf101	-
DMR_10_84242026	10	84242026	84242289	23	264	0.448098509765142	0.556903076295241	0.804625667982	-0.10880456653	hypo	ENSOARG00000006115	intron	COL4A1	-
DMR_24_19878823	24	19878823	19878941	8	119	0.444625110704444	0.545050293760545	0.815750611997	-0.100425183056	hypo	ENSOARG00000015554	intron	POLR3E	-
DMR_24_19878823	24	19878823	19878941	8	119	0.444625110704444	0.545050293760545	0.815750611997	-0.100425183056	hypo	ENSOARG00000015580	exon,intron	SDR42E2	-
DMR_11_15062674	11	15062674	15063167	15	494	0.261911900355544	0.398518507310654	0.65721389484	-0.136606606955	hypo	ENSOARG00000008909	intron	TMEM132E	-
DMR_14_13791513	14	13791513	13791603	3	91	0.353147280009806	0.249091979346987	1.41773846326	0.104055300663	hyper	ENSOARG00000013814	intron	CDH15	-
DMR_15_38926737	15	38926737	38926913	7	177	0.662643947938259	0.53034567475134	1.2494566836	0.132298273187	hyper	ENSOARG00000007809	promoter	ARNTL	-
DMR_11_27650462	11	27650462	27650768	7	307	0.337935589143441	0.440936203262585	0.766404723955	-0.103000614119	hypo	ENSOARG00000001617	exon,intron	MYH10	-
DMR_6_103418381	6	103418381	103418681	17	301	0.526032408258378	0.691922980235163	0.760247055358	-0.165890571977	hypo	ENSOARG00000007185	intron	STK32B	-
DMR_15_44885422	15	44885422	44886008	12	587	0.534211015342916	0.433183225459925	1.23322184227	0.101027789883	hyper	ENSOARG00000016115	intron	SYT9	-
DMR_20_5015059	20	5015059	5015237	8	179	0.412311246281624	0.284858155007095	1.44742651398	0.127453091275	hyper	ENSOARG00000006418	intron	HMGCLL1	-
DMR_7_81380755	7	81380755	81380974	8	220	0.538869206329675	0.657292895808252	0.819831173844	-0.118423689479	hypo	ENSOARG00000000227	intron	-	-
DMR_AMGL01124284.1_570	AMGL01124284.1	570	630	3	61	0.216591200388849	0.0979237972800689	2.21183416498	0.118667403109	hyper	ENSOARG00000002604	intron	-	-
DMR_19_49349552	19	49349552	49350107	18	556	0.487367229071858	0.598969705188871	0.813675925259	-0.111602476117	hypo	ENSOARG00000008062	intron	DOCK3	-
DMR_12_47644167	12	47644167	47644464	8	298	0.374926797878569	0.545238955299083	0.687637583916	-0.170312157421	hypo	ENSOARG00000016706	intron	MEGF6	-
DMR_16_14774317	16	14774317	14774509	8	193	0.667604792467783	0.504696962606951	1.32278345608	0.162907829861	hyper	ENSOARG00000006542	promoter	FAM159B	-
DMR_5_36437355	5	36437355	36437681	9	327	0.298562034546501	0.400337075273206	0.745776629214	-0.101775040727	hypo	ENSOARG00000004300	intron	DOK3	-
DMR_13_60574095	13	60574095	60574458	16	364	0.54356500488238	0.410645657427587	1.32368380147	0.132919347455	hyper	ENSOARG00000001262	intron	BCL2L1	-
DMR_23_21279150	23	21279150	21279575	27	426	0.312977035280706	0.201368180735264	1.55425268351	0.111608854545	hyper	ENSOARG00000005455	intron	ELP2	-
DMR_18_65739977	18	65739977	65740734	34	758	0.697298379166808	0.558359648755865	1.24883375925	0.138938730411	hyper	ENSOARG00000003998	exon,intron	WDR20	-
DMR_14_3938287	14	3938287	3938599	11	313	0.515873160173959	0.399192459564754	1.29229184523	0.116680700609	hyper	ENSOARG00000007475	intron	ADAMTS18	-
DMR_X_122298241	X	122298241	122298455	13	215	0.353619855864911	0.237311176945914	1.4901104129	0.116308678919	hyper	ENSOARG00000000496	exon,intron	GLRA4	-
DMR_6_114540773	6	114540773	114540850	5	78	0.833275942428407	0.679430723247447	1.22643253229	0.153845219181	hyper	ENSOARG00000011847	intron	-	-
DMR_6_114540773	6	114540773	114540850	5	78	0.833275942428407	0.679430723247447	1.22643253229	0.153845219181	hyper	ENSOARG00000013314	intron	-	-
DMR_14_9465200	14	9465200	9465517	17	318	0.315618918236087	0.430504615947121	0.733137129184	-0.114885697711	hypo	ENSOARG00000009566	intron	CDH13	-
DMR_5_41357460	5	41357460	41357523	4	64	0.740028122609226	0.885810613853764	0.835424763528	-0.145782491245	hypo	ENSOARG00000012359	exon,intron	MBD3	-
DMR_19_58799192	19	58799192	58799313	6	122	0.81125242524726	0.659314824211743	1.2304477246	0.151937601036	hyper	ENSOARG00000002494	intron	-	-
DMR_19_58799192	19	58799192	58799313	6	122	0.81125242524726	0.659314824211743	1.2304477246	0.151937601036	hyper	ENSOARG00000003057	promoter	EFCC1	-
DMR_24_19857092	24	19857092	19857511	20	420	0.433298881801643	0.550773372407384	0.786709930997	-0.117474490606	hypo	ENSOARG00000015554	intron	POLR3E	-
DMR_24_19857092	24	19857092	19857511	20	420	0.433298881801643	0.550773372407384	0.786709930997	-0.117474490606	hypo	ENSOARG00000015303	intron	VWA3A	-
DMR_23_57068958	23	57068958	57069193	30	236	0.197917426667895	0.64603821452919	0.306355602837	-0.448120787861	hypo	ENSOARG00000005239	exon,intron,promoter	NARS	-
DMR_23_38068193	23	38068193	38068453	14	261	0.407207422104219	0.258360228296553	1.57612270584	0.148847193808	hyper	ENSOARG00000010437	intron	DLGAP1	-
DMR_6_114185183	6	114185183	114185362	6	180	0.242090725545286	0.355580034097725	0.680833293015	-0.113489308552	hypo	ENSOARG00000011847	intron	-	-
DMR_17_71707349	17	71707349	71707750	19	402	0.541258447481394	0.682533175800759	0.793014122495	-0.141274728319	hypo	ENSOARG00000017090	intron	-	-
DMR_11_61127072	11	61127072	61127272	11	201	0.384641290301901	0.487489475109437	0.789024809644	-0.102848184808	hypo	ENSOARG00000015486	intron	AXIN2	-
DMR_5_17022353	5	17022353	17022605	24	253	0.767430720600038	0.652929564160119	1.17536525029	0.11450115644	hyper	ENSOARG00000008831	intron	DPP9	-
DMR_14_55312246	14	55312246	55312503	11	258	0.525962099726632	0.395391602787476	1.33023082943	0.130570496939	hyper	ENSOARG00000013698	exon,intron	-	-
DMR_14_55312246	14	55312246	55312503	11	258	0.525962099726632	0.395391602787476	1.33023082943	0.130570496939	hyper	ENSOARG00000013693	intron	-	-
DMR_13_53114987	13	53114987	53115375	15	389	0.399775251241492	0.249417146598261	1.60283788302	0.150358104643	hyper	ENSOARG00000008219	promoter	LKAAEAR1	-
DMR_13_65167256	13	65167256	65167347	11	92	0.950616232317298	0.826581887463698	1.15005693536	0.124034344854	hyper	ENSOARG00000015685	intron	DLGAP4	-
DMR_9_82774555	9	82774555	82774837	8	283	0.388763554546408	0.277832586888244	1.39927270196	0.110930967658	hyper	ENSOARG00000008009	intron	CDH17	-
DMR_14_34536701	14	34536701	34536906	19	206	0.765348619058879	0.617422311542335	1.23958691604	0.147926307517	hyper	ENSOARG00000003079	exon,intron	RLTPR	-
DMR_11_42376725	11	42376725	42376804	7	80	0.329903176322851	0.433719603733124	0.760636995615	-0.10381642741	hypo	ENSOARG00000004027	intron	-	-
DMR_7_81398509	7	81398509	81398998	20	490	0.563967545351315	0.665508292793302	0.847423768356	-0.101540747442	hypo	ENSOARG00000000270	exon,intron	ZFYVE1	-
DMR_5_18710886	5	18710886	18711145	17	260	0.673726018725229	0.798778830339171	0.843445010228	-0.125052811614	hypo	ENSOARG00000013683	exon,intron	LMNB2	-
DMR_5_2418321	5	2418321	2418905	13	585	0.459180642275387	0.669663042495616	0.68568909009	-0.21048240022	hypo	ENSOARG00000004646	intron	TRIM11	-
DMR_5_2418321	5	2418321	2418905	13	585	0.459180642275387	0.669663042495616	0.68568909009	-0.21048240022	hypo	ENSOARG00000005438	intron	-	-
DMR_17_70642102	17	70642102	70642364	24	263	0.467944703932353	0.691237066536457	0.676967029961	-0.223292362604	hypo	ENSOARG00000012898	exon,intron	CABIN1	-
DMR_17_70642102	17	70642102	70642364	24	263	0.467944703932353	0.691237066536457	0.676967029961	-0.223292362604	hypo	ENSOARG00000013508	intron	-	-
DMR_5_5925888	5	5925888	5925921	7	34	0.577966396689491	0.447825075938579	1.29060748882	0.130141320751	hyper	ENSOARG00000018503	exon,intron	SIN3B	-
DMR_26_31831621	26	31831621	31832460	27	840	0.386867831950693	0.284692171382214	1.35889873639	0.102175660568	hyper	ENSOARG00000001049	intron	GOT1L1	-
DMR_11_50834730	11	50834730	50835016	8	287	0.41751104332201	0.521806832277222	0.800125673901	-0.104295788955	hypo	ENSOARG00000000488	exon,intron	RPTOR	-
DMR_18_66482625	18	66482625	66482786	20	162	0.462829542086983	0.241489173227558	1.91656435732	0.221340368859	hyper	ENSOARG00000005499	exon,intron	EXOC3L4	-
DMR_16_62429751	16	62429751	62429986	23	236	0.194514032875209	0.400235013822908	0.485999540663	-0.205720980948	hypo	ENSOARG00000013954	exon	ANKRD33B	-
DMR_15_27384825	15	27384825	27385253	3	429	0.64166523011096	0.806854946314705	0.795267145652	-0.165189716204	hypo	ENSOARG00000004501	exon	PCSK7	-
DMR_13_81066948	13	81066948	81066994	4	47	0.144997450152946	0.360641032266367	0.402054777965	-0.215643582113	hypo	ENSOARG00000015051	intron	BCAS1	-
DMR_18_44767287	18	44767287	44767375	4	89	0.344705168173631	0.241062992814303	1.42993814251	0.103642175359	hyper	ENSOARG00000007701	intron	RALGAPA1	-
DMR_15_28087795	15	28087795	28088583	41	789	0.459399373793704	0.561431278065853	0.818264659882	-0.102031904272	hypo	ENSOARG00000007366	intron,promoter	TMPRSS13	-
DMR_19_285446	19	285446	287864	55	2419	0.514056168311612	0.630754551584329	0.81498606236	-0.116698383273	hypo	ENSOARG00000013624	exon,intron	DBNL	-
DMR_26_42956015	26	42956015	42956268	17	254	0.223848322436502	0.33607767851938	0.666061261262	-0.112229356083	hypo	ENSOARG00000004647	exon	ZNF385D	-
DMR_8_87332064	8	87332064	87332160	3	97	0.850801344717517	0.732753380715361	1.16110190292	0.118047964002	hyper	ENSOARG00000004847	intron	PDE10A	-
DMR_20_49565703	20	49565703	49566053	15	351	0.609820509007129	0.471097052088507	1.29446895561	0.138723456919	hyper	ENSOARG00000001941	intron	-	-
DMR_13_63107725	13	63107725	63109077	78	1353	0.290353050800476	0.11525454917581	2.51923288822	0.175098501625	hyper	ENSOARG00000009354	intron	-	-
DMR_15_13964912	15	13964912	13965590	16	679	0.431344707043719	0.557227985201428	0.774090172244	-0.125883278158	hypo	ENSOARG00000008840	intron	CEP57	-
DMR_17_7525913	17	7525913	7526069	4	157	0.342558028800848	0.471046045200614	0.727228329993	-0.1284880164	hypo	ENSOARG00000006787	intron	DCLK2	-
DMR_15_80668155	15	80668155	80668257	12	103	0.629594188161172	0.523751570739635	1.20208553699	0.105842617422	hyper	ENSOARG00000014284	exon,intron	GLB1L2	-
DMR_14_34974494	14	34974494	34974797	11	304	0.301154122984095	0.431272067072991	0.69829266947	-0.130117944089	hypo	ENSOARG00000003375	exon,intron	-	-
DMR_14_48571630	14	48571630	48571862	14	233	0.395078768414607	0.558190625787205	0.707784670976	-0.163111857373	hypo	ENSOARG00000006366	exon,intron	FCGBP	-
DMR_19_23662650	19	23662650	23664608	60	1959	0.406742843520618	0.243998584753135	1.66698853574	0.162744258767	hyper	ENSOARG00000008743	intron	CNTN4	-
DMR_19_11394308	19	11394308	11394449	8	142	0.341507677204237	0.462716433674168	0.73804959658	-0.12120875647	hypo	ENSOARG00000000692	intron	VILL	-
DMR_24_35868787	24	35868787	35869147	4	361	0.553433553521412	0.43468562440926	1.2731811738	0.118747929112	hyper	ENSOARG00000016738	exon,intron	LRCH4	-
DMR_10_86149715	10	86149715	86149813	14	99	0.693823432415815	0.565993339652333	1.22585087811	0.127830092763	hyper	ENSOARG00000008588	intron	GAS6	-
DMR_15_40284972	15	40284972	40285158	10	187	0.384597572774917	0.229451545792273	1.67616030412	0.155146026983	hyper	ENSOARG00000009341	exon,intron	DKK3	-
DMR_23_768399	23	768399	768501	9	103	0.533433659327401	0.357157889776193	1.49355138049	0.176275769551	hyper	ENSOARG00000004215	intron	NFATC1	-
DMR_11_60927490	11	60927490	60927826	20	337	0.537144120757038	0.660004114863751	0.813849654358	-0.122859994107	hypo	ENSOARG00000015372	intron	RGS9	-
DMR_18_63651911	18	63651911	63652219	13	309	0.626797710095522	0.509925653357033	1.22919430699	0.116872056738	hyper	ENSOARG00000001442	intron	EVL	-
DMR_19_35809121	19	35809121	35809375	8	255	0.108028081420736	0.208901227494445	0.517125163487	-0.100873146074	hypo	ENSOARG00000010733	intron	MAGI1	-
DMR_17_71186273	17	71186273	71186420	8	148	0.454108822533103	0.278213957542865	1.63222875856	0.17589486499	hyper	ENSOARG00000015034	intron	-	-
DMR_14_55084931	14	55084931	55085151	8	221	0.872479582221102	0.765746959791003	1.13938367115	0.10673262243	hyper	ENSOARG00000013297	exon	SCAF1	-
DMR_17_69054894	17	69054894	69055175	11	282	0.324761037142841	0.475883681760654	0.682437851076	-0.151122644618	hypo	ENSOARG00000008214	exon	PES1	-
DMR_15_33235978	15	33235978	33236442	39	465	0.171701899116624	0.345989788142651	0.496262910066	-0.174287889026	hypo	ENSOARG00000024662	promoter	SNORD14	-
DMR_15_33235978	15	33235978	33236442	39	465	0.171701899116624	0.345989788142651	0.496262910066	-0.174287889026	hypo	ENSOARG00000000142	exon,intron	HSPA8	-
DMR_15_33235978	15	33235978	33236442	39	465	0.171701899116624	0.345989788142651	0.496262910066	-0.174287889026	hypo	ENSOARG00000023303	promoter	SNORD14	-
DMR_15_33235978	15	33235978	33236442	39	465	0.171701899116624	0.345989788142651	0.496262910066	-0.174287889026	hypo	ENSOARG00000023733	promoter	SNORD14	-
DMR_12_77608621	12	77608621	77608758	11	138	0.637118706027601	0.289671166674446	2.19945503497	0.347447539353	hyper	ENSOARG00000016750	promoter	C1orf106	-
DMR_4_117962625	4	117962625	117962905	7	281	0.608071629342002	0.77033588036226	0.789359089773	-0.16226425102	hypo	ENSOARG00000007377	intron	UBE3C	-
DMR_13_50675143	13	50675143	50676039	17	897	0.537456909175468	0.430981904325404	1.24705214716	0.10647500485	hyper	ENSOARG00000000939	exon,intron	MAVS	-
DMR_14_55458653	14	55458653	55459251	18	599	0.30227928989785	0.474652789524678	0.63684296515	-0.172373499627	hypo	ENSOARG00000013801	intron	MYH14	-
DMR_14_55458653	14	55458653	55459251	18	599	0.30227928989785	0.474652789524678	0.63684296515	-0.172373499627	hypo	ENSOARG00000013693	intron	-	-
DMR_11_24899898	11	24899898	24900008	7	111	0.611866080404301	0.735887361019321	0.831467032613	-0.124021280615	hypo	ENSOARG00000001510	intron	KIAA0753	-
DMR_16_51213717	16	51213717	51213925	15	209	0.306916724283489	0.180923189427246	1.69639240417	0.125993534856	hyper	ENSOARG00000012806	intron	CDH12	-
DMR_12_78498584	12	78498584	78498734	16	151	0.584981811830299	0.352328814979201	1.6603291782	0.232652996851	hyper	ENSOARG00000018632	exon,intron	-	-
DMR_23_58154595	23	58154595	58154907	7	313	0.733337228910465	0.600199828011955	1.22182179115	0.133137400899	hyper	ENSOARG00000005569	intron	ZNF532	-
DMR_24_26811126	24	26811126	26811549	10	424	0.865948634076195	0.73883734172982	1.17204232267	0.127111292346	hyper	ENSOARG00000006922	exon,intron	FBRS	-
DMR_5_12305266	5	12305266	12305322	4	57	0.570998970341589	0.685961969925255	0.832406161531	-0.114962999584	hypo	ENSOARG00000014548	exon	-	-
DMR_15_51072347	15	51072347	51073231	34	885	0.55760560957514	0.670544141106202	0.831571816667	-0.112938531531	hypo	ENSOARG00000007675	exon,intron	RELT	-
DMR_13_46758794	13	46758794	46758959	3	166	0.101524583440945	0.272665470202674	0.372341181909	-0.171140886762	hypo	ENSOARG00000017419	intron	PROKR2	-
DMR_5_57973332	5	57973332	57973888	23	557	0.0753437395895932	0.183787032203055	0.40995133708	-0.108443292613	hypo	ENSOARG00000004917	exon,intron,promoter	SH3TC2	-
DMR_4_112353288	4	112353288	112353437	6	150	0.494506813497791	0.385270777026462	1.28353055302	0.109236036471	hyper	ENSOARG00000001140	intron	-	-
DMR_4_112353288	4	112353288	112353437	6	150	0.494506813497791	0.385270777026462	1.28353055302	0.109236036471	hyper	ENSOARG00000001356	exon,intron	GIMAP6	-
DMR_17_41714291	17	41714291	41714529	6	239	0.0491246041584197	0.156378395696575	0.314139328132	-0.107253791538	hypo	ENSOARG00000006222	intron	GRIA2	-
DMR_9_13508451	9	13508451	13508749	10	299	0.516213699541075	0.655028038002277	0.788078783796	-0.138814338461	hypo	ENSOARG00000013594	intron	CPSF1	-
DMR_22_22364996	22	22364996	22365035	5	40	0.905922112856913	0.767047181970783	1.18105135401	0.138874930886	hyper	ENSOARG00000001414	intron	SUFU	-
DMR_11_50380556	11	50380556	50381420	26	865	0.682689109491068	0.579924883239015	1.17720265024	0.102764226252	hyper	ENSOARG00000018408	exon,intron	NPLOC4	-
DMR_20_8260519	20	8260519	8260622	4	104	0.548369126812015	0.437183635216708	1.25432217183	0.111185491595	hyper	ENSOARG00000010502	intron	MGLUR4	-
DMR_13_52535161	13	52535161	52535411	4	251	0.551458435778872	0.440102097787833	1.25302387458	0.111356337991	hyper	ENSOARG00000007425	intron	-	-
DMR_X_79586459	X	79586459	79586878	21	420	0.1496639306508	0.266392538264861	0.561817277712	-0.116728607614	hypo	ENSOARG00000008740	promoter	VMA21	-
DMR_6_115000098	6	115000098	115000237	9	140	0.803490739229492	0.695904402274543	1.15459930502	0.107586336955	hyper	ENSOARG00000013707	promoter	-	-
DMR_6_115000098	6	115000098	115000237	9	140	0.803490739229492	0.695904402274543	1.15459930502	0.107586336955	hyper	ENSOARG00000013766	intron	-	-
DMR_14_60658588	14	60658588	60660663	68	2076	0.340197212093313	0.440826463292203	0.771725929411	-0.100629251199	hypo	ENSOARG00000003315	exon,intron	ZNF583	-
DMR_4_77714389	4	77714389	77714562	10	174	0.742651460245605	0.630231048973915	1.17837967751	0.112420411272	hyper	ENSOARG00000017240	exon,intron	HECW1	-
DMR_14_4661202	14	4661202	4661314	9	113	0.652467474873817	0.755342973997652	0.863802931032	-0.102875499124	hypo	ENSOARG00000007916	intron	WWOX	-
DMR_12_1253771	12	1253771	1253861	8	91	0.636407756987826	0.464409439685976	1.37035921884	0.171998317302	hyper	ENSOARG00000002079	intron	SOX13	-
DMR_21_28921385	21	28921385	28921618	15	234	0.640786831371852	0.500879468233944	1.27932341414	0.139907363138	hyper	ENSOARG00000012785	intron	DCPS	-
DMR_5_16829394	5	16829394	16830120	26	727	0.590882579112934	0.465533707583261	1.26925842208	0.12534887153	hyper	ENSOARG00000008530	exon,intron	UHRF1	-
DMR_19_16918613	19	16918613	16918785	3	173	0.606926893545074	0.451320326071558	1.34478076542	0.155606567474	hyper	ENSOARG00000006666	intron	MTMR14	-
DMR_11_50848701	11	50848701	50848817	8	117	0.412012192281905	0.282114631142725	1.46044248259	0.129897561139	hyper	ENSOARG00000000488	intron	RPTOR	-
DMR_14_34387530	14	34387530	34387759	12	230	0.52037899432476	0.368408534449737	1.4125052643	0.151970459875	hyper	ENSOARG00000002986	exon,intron	HSD11K	-
DMR_15_54627004	15	54627004	54627518	11	515	0.563547413538855	0.70379483919119	0.800726834238	-0.140247425652	hypo	ENSOARG00000013374	intron	CAPN5	-
DMR_5_15670239	5	15670239	15670953	14	715	0.404095648001327	0.528962775905543	0.763939669119	-0.124867127904	hypo	ENSOARG00000005957	exon,intron	-	-
DMR_17_71866031	17	71866031	71866258	16	228	0.745163863512189	0.868934821723531	0.857560135562	-0.123770958211	hypo	ENSOARG00000017323	promoter	HIRA	-
[truncated: 6,908 more rows]
